# Supplementary material for: Identification of the Splicing Factor GmSR34b as a Negative Regulator of Salt Stress Response in Soybean Through Transcriptome and Alternative Splicing Analysis
Source: Int J Mol Sci. 2025 Dec 1;26(23):11648. doi: 10.3390/ijms262311648 (PMC12692361; doi:10.3390/ijms262311648)
Supplement: Supplementary file 1 [file ijms-26-11648-s001.zip]

Archive with 6 entries (6 files):
- Figure S1.pdf
- Table S1. The primer pairs were used in this study.xlsx
- Table S2. Expression of genes in HC6 and Fiskeby at different times.xlsx
- Table S3. DAS of HC6 and Fiskeby at 0h.xlsx
- Table S4. DAS of HC6 and Fiskeby at 24h.xlsx
- Table S5. DAS of HC6 and Fiskeby at 48h.xlsx
