# Supplementary material for: Identification of the Splicing Factor GmSR34b as a Negative Regulator of Salt Stress Response in Soybean Through Transcriptome and Alternative Splicing Analysis
Source: Int J Mol Sci. 2025 Dec 1;26(23):11648. doi: 10.3390/ijms262311648 (PMC12692361; doi:10.3390/ijms262311648)
Supplement: Supplementary file 1 [file ijms-26-11648-s001.zip › Table S1. The primer pairs were used in this study.xlsx]

## Sheet: Sheet1
Table S1: The primer pairs were used in this study
	Primer Name	Sequence	Purpose
	GmSR34b-Flag-F	ATACACCAAATCGACTCTAGAATGAGTGGTCGCTTTTCTCG	Vector construction
	GmSR34b-Flag-R	GTCTTTGTAGTCCATGGTACCACCACTACCTGACAGCAC	Vector construction
	GmSR34b-ES-F	TCGATTTCGGAAGGGTCGTGTTCTCTCTCT	Gene clone
	GmSR34b+ES-R	GGAGTAAGCCTTCCAATAACAACTCGGATA	Gene clone
	GmSR34b-ES-R	GTTATAAAGTTTGTCAGAAACAGAGAAGAA
	GmSR34b-RT-F	TCGATTTCGGAAGGGTCGTGTTCTCTCTCT	qPCR
	GmSR34b-RT-R	GGAGTAAGCCTTCCAATAACAACTCGGATA	qPCR
	GmUKN1-RT-F	TGGTGCTGCCGCTATTTACTG
	GmUKN1-RT-R	GGTGGAAGGAACTGCTAACAATC
	GmEF-lα-F	TGCAAAGGAGGCTGCTAACT	House-keeping gene for qPCR in soybean
	GmEF-lα-R	CAGCATCACCGTTCTTCAAA	House-keeping gene for qPCR in soybean
