# Supplementary material for: Identification of the Splicing Factor GmSR34b as a Negative Regulator of Salt Stress Response in Soybean Through Transcriptome and Alternative Splicing Analysis
Source: Int J Mol Sci. 2025 Dec 1;26(23):11648. doi: 10.3390/ijms262311648 (PMC12692361; doi:10.3390/ijms262311648)
Supplement: Supplementary file 1 [file ijms-26-11648-s001.zip › Table S2. Expression of genes in HC6 and Fiskeby at different times.xlsx]

## Sheet: H-0h-vs-F-0h.all.annot
id	H-0h-1_count	H-0h-2_count	H-0h-3_count	F-0h-1_count	F-0h-2_count	F-0h-3_count	H-0h-1_fpkm	H-0h-2_fpkm	H-0h-3_fpkm	F-0h-1_fpkm	F-0h-2_fpkm	F-0h-3_fpkm	H-0h_mean	F-0h_mean	log2(fc)	PValue	FDR	Symbol	Description	KEGG_A_class	KEGG_B_class	Pathway	K_ID	GO Component	GO Function	GO Process
Glyma.02G028200	13	6	6	13195	14548	14285	0.21	0.1	0.1	235.12	242.77	244.18	0.136667	240.69	10.7823	1.29E-257	5.92E-253	5MMP	XP_003519371.1 metalloendoproteinase 5-MMP [Glycine max]	-	-	-	-	GO:0031012//extracellular matrix	GO:0004222//metalloendopeptidase activity;GO:0008233//peptidase activity;GO:0008237//metallopeptidase activity;GO:0008270//zinc ion binding	GO:0006508//proteolysis
Glyma.01G142400	39	51	56	1101	1017	1096	1.68	2.33	2.39	52.86	45.73	50.48	2.13333	49.69	4.54177	3.31E-117	7.58E-113	--	NP_001236757.1 ruBisCO-associated protein [Glycine max]	-	-	-	-	-	-	GO:0005975//carbohydrate metabolic process
Glyma.08G027600	136	92	94	1156	1212	1253	3.7	2.66	2.53	35	34.37	36.38	2.96333	35.25	3.57233	3.68E-86	5.61E-82	POPTRDRAFT_831870	NP_001237138.1 biotin carboxylase precursor [Glycine max]	Metabolism;Metabolism;Metabolism;Metabolism;Metabolism;Metabolism;Metabolism	Global and overview maps;Global and overview maps;Global and overview maps;Carbohydrate metabolism;Global and overview maps;Lipid metabolism;Carbohydrate metabolism	ko01100//Metabolic pathways;ko01110//Biosynthesis of secondary metabolites;ko01200//Carbon metabolism;ko00620//Pyruvate metabolism;ko01212//Fatty acid metabolism;ko00061//Fatty acid biosynthesis;ko00640//Propanoate metabolism	K01961;K01961;K01961;K01961;K01961;K01961;K01961	GO:0005737//cytoplasm;GO:0005951//carbamoyl-phosphate synthase complex;GO:0009317//acetyl-CoA carboxylase complex;GO:0009320//phosphoribosylaminoimidazole carboxylase complex	GO:0003989//acetyl-CoA carboxylase activity;GO:0004075//biotin carboxylase activity;GO:0004088//carbamoyl-phosphate synthase (glutamine-hydrolyzing) activity;GO:0004637//phosphoribosylamine-glycine ligase activity;GO:0004638//phosphoribosylaminoimidazole carboxylase activity;GO:0004644//phosphoribosylglycinamide formyltransferase activity;GO:0004736//pyruvate carboxylase activity;GO:0004847//urea…	GO:0006094//gluconeogenesis;GO:0006189//'de novo' IMP biosynthetic process;GO:0006633//fatty acid biosynthetic process;GO:0009152//purine ribonucleotide biosynthetic process;GO:0009220//pyrimidine ribonucleotide biosynthetic process;GO:0009252//peptidoglycan biosynthetic process;GO:0019627//urea metabolic process;GO:0051235//maintenance of location;GO:0055114//oxidation-reduction process
Glyma.13G068800	71	60	48	1233	1279	914	1.61	1.38	0.99	30.03	29.11	21.79	1.32667	26.9767	4.34583	3.07E-84	3.51E-80	CYP82A3	NP_001240972.1 cytochrome P450 82A3 [Glycine max]	-	-	-	-	-	GO:0005506//iron ion binding;GO:0016705//oxidoreductase activity, acting on paired donors, with incorporation or reduction of molecular oxygen;GO:0020037//heme binding	GO:0055114//oxidation-reduction process
Glyma.13G184900	933	792	932	96	121	114	9.29	8.36	9.18	1.06	1.25	1.21	8.94333	1.17333	-2.9302	2.80E-82	2.57E-78	RPPL1	KRH20540.1 hypothetical protein GLYMA_13G184900 [Glycine max]	-	-	-	-	-	GO:0005515//protein binding;GO:0043531//ADP binding	-
Glyma.06G259400	72	59	83	634	703	747	1.09	0.96	1.26	10.91	11.38	12.37	1.10333	11.5533	3.38837	2.73E-72	2.08E-68	N	XP_025984764.1 TMV resistance protein N-like [Glycine max]	-	-	-	-	-	GO:0005515//protein binding;GO:0016772//transferase activity, transferring phosphorus-containing groups;GO:0043531//ADP binding	GO:0007165//signal transduction;GO:0015809//arginine transport;GO:0015819//lysine transport;GO:0015822//ornithine transport
Glyma.02G017500	1108	1168	832	60	82	67	37.05	41.38	27.53	2.23	2.86	2.39	35.32	2.49333	-3.82434	5.75E-69	3.76E-65	PHR2	XP_003518993.1 blue-light photoreceptor PHR2 isoform X2 [Glycine max]	-	-	-	-	-	GO:0003904//deoxyribodipyrimidine photo-lyase activity	GO:0006281//DNA repair
Glyma.06G259800	3	3	2	1490	1934	1875	0.04	0.05	0.03	23.99	29.1	28.78	0.04	27.29	9.41416	1.11E-68	6.33E-65	N	XP_025984463.1 TIR-NBS-LRR type disease resistance protein isoform X1 [Glycine max]	-	-	-	-	-	GO:0005515//protein binding;GO:0005524//ATP binding;GO:0016772//transferase activity, transferring phosphorus-containing groups;GO:0043531//ADP binding	GO:0007165//signal transduction;GO:0015809//arginine transport;GO:0015819//lysine transport;GO:0015822//ornithine transport
Glyma.18G220500	11	15	12	414	571	543	0.53	0.77	0.57	22.19	28.67	27.93	0.623333	26.2633	5.3969	6.53E-68	3.32E-64	BEN1	NP_001236520.2 vestitone reductase [Glycine max]	Metabolism;Metabolism	Global and overview maps;Biosynthesis of other secondary metabolites	ko01110//Biosynthesis of secondary metabolites;ko00943//Isoflavonoid biosynthesis	K13265;K13265	-	GO:0003824//catalytic activity;GO:0003854//3-beta-hydroxy-delta5-steroid dehydrogenase activity;GO:0003978//UDP-glucose 4-epimerase activity;GO:0004043//L-aminoadipate-semialdehyde dehydrogenase activity;GO:0008460//dTDP-glucose 4,6-dehydratase activity;GO:0008712//ADP-glyceromanno-heptose 6-epimerase activity;GO:0016616//oxidoreductase activity, acting on the CH-OH group of donors, NAD or NADP a…	GO:0005975//carbohydrate metabolic process;GO:0006012//galactose metabolic process;GO:0006694//steroid biosynthetic process;GO:0008152//metabolic process;GO:0009243//O antigen biosynthetic process;GO:0009244//lipopolysaccharide core region biosynthetic process;GO:0019305//dTDP-rhamnose biosynthetic process;GO:0019878//lysine biosynthetic process via aminoadipic acid;GO:0055114//oxidation-reductio…
Glyma.13G194900	478	401	445	14	11	23	12.02	10.69	11.07	0.39	0.29	0.62	11.26	0.433333	-4.69959	6.06E-65	2.77E-61	SNC1	XP_003542820.1 TMV resistance protein N [Glycine max]	-	-	-	-	-	GO:0003924//GTPase activity;GO:0005515//protein binding;GO:0005524//ATP binding;GO:0005525//GTP binding;GO:0008134//transcription factor binding;GO:0016887//ATPase activity;GO:0043531//ADP binding	GO:0002949//tRNA threonylcarbamoyladenosine modification;GO:0006355//regulation of transcription, DNA-templated;GO:0007165//signal transduction;GO:0051304//chromosome separation
Glyma.18G270900	124	71	87	878	1034	929	2.42	1.46	1.68	19.1	21.07	19.4	1.85333	19.8567	3.42143	3.23E-64	1.34E-60	FER	XP_025982400.1 receptor-like protein kinase FERONIA [Glycine max]	-	-	-	-	GO:0005576//extracellular region;GO:0009986//cell surface	GO:0004672//protein kinase activity;GO:0005524//ATP binding	GO:0006468//protein phosphorylation;GO:0008219//cell death;GO:0009405//pathogenesis
Glyma.19G232000	1209	911	1045	132	167	121	57.08	45.58	48.8	6.93	8.22	6.1	50.4867	7.08333	-2.8334	3.96E-64	1.51E-60	ephA	XP_003554635.1 uncharacterized protein LOC100812717 [Glycine max]	-	-	-	-	-	GO:0003674//molecular_function;GO:0047570//3-oxoadipate enol-lactonase activity;GO:0047746//chlorophyllase activity;GO:0070205//2-succinyl-6-hydroxy-2,4-cyclohexadiene-1-carboxylate synthase activity	GO:0009234//menaquinone biosynthetic process;GO:0015979//photosynthesis;GO:0015996//chlorophyll catabolic process;GO:0030163//protein catabolic process;GO:0042952//beta-ketoadipate pathway
Glyma.16G158100	14	3	8	433	471	495	0.44	0.1	0.25	15.07	15.35	16.52	0.263333	15.6467	5.89282	1.80E-62	6.33E-59	UGT74G1	XP_003548080.2 UDP-glycosyltransferase 74G1 [Glycine max]	-	-	-	-	-	GO:0008194//UDP-glycosyltransferase activity;GO:0016758//transferase activity, transferring hexosyl groups	GO:0005975//carbohydrate metabolic process;GO:0030259//lipid glycosylation
Glyma.15G158900	180	248	265	2059	3503	2675	3.95	5.89	5.84	51.47	82.56	64.5	5.22667	66.1767	3.66236	2.83E-59	9.24E-56	FTSH2	NP_001241188.1 ATP-dependent zinc metalloprotease FTSH 8, chloroplastic-like [Glycine max]	-	-	-	-	GO:0000502//proteasome complex;GO:0009360//DNA polymerase III complex;GO:0009368//endopeptidase Clp complex;GO:0009376//HslUV protease complex;GO:0009379//Holliday junction helicase complex;GO:0016021//integral component of membrane	GO:0003678//DNA helicase activity;GO:0003887//DNA-directed DNA polymerase activity;GO:0004176//ATP-dependent peptidase activity;GO:0004222//metalloendopeptidase activity;GO:0004252//serine-type endopeptidase activity;GO:0005198//structural molecule activity;GO:0005524//ATP binding;GO:0008134//transcription factor binding;GO:0008270//zinc ion binding;GO:0009378//four-way junction helicase activity…	GO:0002949//tRNA threonylcarbamoyladenosine modification;GO:0006260//DNA replication;GO:0006281//DNA repair;GO:0006310//DNA recombination;GO:0006355//regulation of transcription, DNA-templated;GO:0006508//proteolysis;GO:0009306//protein secretion;GO:0010498//proteasomal protein catabolic process;GO:0019941//modification-dependent protein catabolic process;GO:0030436//asexual sporulation;GO:003141…
Glyma.06G032500	14	7	17	357	378	372	0.66	0.34	0.79	18.65	18.5	18.64	0.596667	18.5967	4.96198	1.12E-58	3.42E-55	PGIC1	RZC05566.1 Glucose-6-phosphate isomerase, cytosolic 1 [Glycine soja]	Metabolism;Metabolism;Metabolism;Metabolism;Metabolism;Metabolism;Metabolism	Global and overview maps;Global and overview maps;Global and overview maps;Carbohydrate metabolism;Carbohydrate metabolism;Carbohydrate metabolism;Carbohydrate metabolism	ko01100//Metabolic pathways;ko01110//Biosynthesis of secondary metabolites;ko01200//Carbon metabolism;ko00500//Starch and sucrose metabolism;ko00010//Glycolysis / Gluconeogenesis;ko00520//Amino sugar and nucleotide sugar metabolism;ko00030//Pentose phosphate pathway	K01810;K01810;K01810;K01810;K01810;K01810;K01810	-	GO:0004347//glucose-6-phosphate isomerase activity	GO:0006094//gluconeogenesis;GO:0006096//glycolytic process
Glyma.16G137000	17	13	12	1056	1161	472	0.39	0.31	0.25	26.4	27.88	11.51	0.316667	21.93	6.1138	5.57E-57	1.59E-53	DSC2	XP_006599373.1 TMV resistance protein N [Glycine max]	-	-	-	-	-	-	-
Glyma.06G285700	352	392	390	12	6	9	9.83	11.6	10.77	0.37	0.17	0.27	10.7333	0.27	-5.31299	9.40E-57	2.53E-53	FG3	RZC09571.1 UDP-glycosyltransferase 79B30 [Glycine soja]	Metabolism	Biosynthesis of other secondary metabolites	ko00944//Flavone and flavonol biosynthesis	K22794	-	GO:0008194//UDP-glycosyltransferase activity;GO:0016758//transferase activity, transferring hexosyl groups	-
Glyma.18G245500	2713	2562	2094	420	424	452	126.18	127.19	96.31	22.58	21.31	23.27	116.56	22.3867	-2.38036	7.19E-56	1.83E-52	--	NP_001241454.1 uncharacterized protein LOC100800221 [Glycine max]	-	-	-	-	-	-	-
Glyma.17G146600	449	376	389	1666	1997	1688	10.81	9.6	9.27	44.65	50.11	43.4	9.89333	46.0533	2.21878	2.15E-55	5.18E-52	GATA26	XP_003549942.1 GATA transcription factor 26 [Glycine max]	-	-	-	-	-	GO:0008270//zinc ion binding;GO:0043565//sequence-specific DNA binding	GO:0006355//regulation of transcription, DNA-templated
Glyma.06G265000	10	2	12	354	416	376	0.15	0.03	0.18	5.75	6.33	5.86	0.12	5.98	5.63904	1.32E-54	3.03E-51	ROQ1	RCW19375.1 hypothetical protein GLYMA_06G265000 [Glycine max]	-	-	-	-	-	GO:0005515//protein binding;GO:0005524//ATP binding;GO:0043531//ADP binding	GO:0007165//signal transduction
Glyma.16G040700	417	421	433	8	26	24	18.79	20.08	19.27	0.4	1.22	1.15	19.38	0.923333	-4.39157	1.17E-52	2.55E-49	--	XP_014623987.1 uncharacterized protein LOC100792427 isoform X2 [Glycine max]	-	-	-	-	-	GO:0004392//heme oxygenase (decyclizing) activity;GO:0016491//oxidoreductase activity;GO:0020037//heme binding;GO:0070967//coenzyme F420 binding	GO:0008150//biological_process;GO:0042167//heme catabolic process
Glyma.16G067700	787	613	488	34	44	48	17.19	14.19	10.54	0.83	1	1.12	13.9733	0.983333	-3.82885	1.26E-52	2.63E-49	SEOB	NP_001239838.1 uncharacterized protein LOC100801064 [Glycine max]	-	-	-	-	-	GO:0003674//molecular_function;GO:0005488//binding;GO:0005515//protein binding;GO:0042802//identical protein binding;GO:0042803//protein homodimerization activity;GO:0043621//protein self-association;GO:0046983//protein dimerization activity	GO:0008150//biological_process;GO:0009888//tissue development;GO:0010087//phloem or xylem histogenesis;GO:0010088//phloem development;GO:0032502//developmental process;GO:0048856//anatomical structure development
Glyma.10G142500	692	655	958	3393	3954	3784	11.27	11.6	15.42	61.79	67.33	67.28	12.7633	65.4667	2.35876	9.20E-51	1.83E-47	--	XP_014618648.1 titin isoform X1 [Glycine max]	-	-	-	-	-	-	-
Glyma.07G243500	278	287	137	4984	4830	3056	18.07	19.74	8.79	360.34	327.05	211.93	15.5333	299.773	4.27043	8.42E-48	1.61E-44	PR-10	KRH50782.1 hypothetical protein GLYMA_07G243500 [Glycine max]	-	-	-	-	-	-	GO:0006952//defense response
Glyma.12G021300	182	100	86	1977	1718	1395	8.82	5.14	4.12	106.62	86.78	72.17	6.02667	88.5233	3.87663	2.32E-47	4.25E-44	PR2	NP_001355987.1 glucan endo-1,3-beta-glucosidase precursor [Glycine max]	-	-	-	-	-	GO:0004553//hydrolase activity, hydrolyzing O-glycosyl compounds	GO:0005975//carbohydrate metabolic process
Glyma.17G058000	18	9	11	266	383	329	0.65	0.34	0.39	10.62	14.33	12.6	0.46	12.5167	4.76607	5.40E-47	9.50E-44	Nolc1	XP_003549289.1 nucleolar and coiled-body phosphoprotein 1 [Glycine max]	-	-	-	-	-	GO:0005515//protein binding	-
Glyma.06G014700	614	472	394	4	4	3	25.84	21.04	16.4	0.19	0.18	0.13	21.0933	0.166667	-6.98368	6.12E-47	1.04E-43	XCP2	XP_003527269.1 cysteine protease XCP2 [Glycine max]	-	-	-	-	-	GO:0008234//cysteine-type peptidase activity;GO:0051539//4 iron, 4 sulfur cluster binding;GO:0070283//radical SAM enzyme activity	GO:0006400//tRNA modification;GO:0006508//proteolysis
Glyma.18G287900	287	178	263	1552	1730	1292	6.4	4.21	5.8	38.52	40.21	30.76	5.47	36.4967	2.73815	1.27E-46	2.08E-43	HSP70	XP_003552685.1 heat shock cognate 70 kDa protein 2 [Glycine max]	Genetic Information Processing;Cellular Processes;Genetic Information Processing	Folding, sorting and degradation;Transport and catabolism;Transcription	ko04141//Protein processing in endoplasmic reticulum;ko04144//Endocytosis;ko03040//Spliceosome	K03283;K03283;K03283	-	GO:0004856//xylulokinase activity;GO:0005515//protein binding;GO:0005524//ATP binding;GO:0016773//phosphotransferase activity, alcohol group as acceptor;GO:0016887//ATPase activity;GO:0051082//unfolded protein binding	GO:0005975//carbohydrate metabolic process;GO:0005997//xylulose metabolic process;GO:0006457//protein folding;GO:0006950//response to stress;GO:0008360//regulation of cell shape;GO:0042732//D-xylose metabolic process
Glyma.06G319520	874	957	982	77	74	29	16.43	18.54	17.6	1.59	1.48	0.63	17.5233	1.23333	-3.82864	2.85E-46	4.50E-43	exgA	XP_014632365.1 uncharacterized protein LOC100776945 isoform X1 [Glycine max]	-	-	-	-	GO:0005576//extracellular region;GO:0009341//beta-galactosidase complex	GO:0004553//hydrolase activity, hydrolyzing O-glycosyl compounds;GO:0004565//beta-galactosidase activity;GO:0005133//interferon-gamma receptor binding;GO:0005524//ATP binding;GO:0009982//pseudouridine synthase activity;GO:0030674//protein binding, bridging;GO:0051015//actin filament binding	GO:0001522//pseudouridine synthesis;GO:0005975//carbohydrate metabolic process;GO:0006298//mismatch repair;GO:0006955//immune response;GO:0071704//organic substance metabolic process
MSTRG.30334	302	335	397	31	30	34	2.86	3.48	3.83	0.35	0.36	0.42	3.39	0.376667	-3.16993	5.02E-46	7.66E-43	--	hypothetical protein JHK82_040581 [Glycine max]	-	-	-	-	-	-	-
Glyma.10G031900	25	28	46	354	402	363	1.14	1.35	2.07	17.96	19.08	17.67	1.52	18.2367	3.5847	1.70E-45	2.51E-42	AUX28	NP_001241599.1 uncharacterized protein LOC100803065 [Glycine max]	Environmental Information Processing	Signal transduction	ko04075//Plant hormone signal transduction	K14484	-	-	-
Glyma.06G032451	2	8	7	273	344	306	0.18	0.75	0.61	26.81	31.64	28.83	0.513333	29.0933	5.82465	1.53E-44	2.20E-41	PGIC	XP_028234253.1 glucose-6-phosphate isomerase, cytosolic 2-like [Glycine soja]	Metabolism;Metabolism;Metabolism;Metabolism;Metabolism;Metabolism;Metabolism	Global and overview maps;Global and overview maps;Global and overview maps;Carbohydrate metabolism;Carbohydrate metabolism;Carbohydrate metabolism;Carbohydrate metabolism	ko01100//Metabolic pathways;ko01110//Biosynthesis of secondary metabolites;ko01200//Carbon metabolism;ko00500//Starch and sucrose metabolism;ko00010//Glycolysis / Gluconeogenesis;ko00520//Amino sugar and nucleotide sugar metabolism;ko00030//Pentose phosphate pathway	K01810;K01810;K01810;K01810;K01810;K01810;K01810	GO:0042627//chylomicron	GO:0003677//DNA binding;GO:0004347//glucose-6-phosphate isomerase activity;GO:0008047//enzyme activator activity	GO:0006094//gluconeogenesis;GO:0006096//glycolytic process;GO:0006355//regulation of transcription, DNA-templated;GO:0006629//lipid metabolic process;GO:0006869//lipid transport
Glyma.13G277500	107	63	88	577	666	553	1.84	1.15	1.5	11.03	11.92	10.14	1.49667	11.03	2.88161	2.28E-44	3.16E-41	--	KRH22099.1 hypothetical protein GLYMA_13G277500 [Glycine max]	-	-	-	-	-	-	-
Glyma.13G125000	256	208	244	890	886	888	5.88	5.07	5.54	22.74	21.19	21.76	5.49667	21.8967	1.99408	7.31E-44	9.84E-41	CKL6	XP_003542428.1 casein kinase 1-like protein 6 [Glycine max]	-	-	-	-	-	GO:0004672//protein kinase activity;GO:0005524//ATP binding	GO:0006468//protein phosphorylation
Glyma.06G149120	24	18	52	585	1365	932	1.56	1.24	3.35	42.44	92.75	64.87	2.05	66.6867	5.0237	1.72E-43	2.24E-40	CBP	NP_001235692.1 24 kDa seed coat protein precursor [Glycine max]	-	-	-	-	-	-	-
Glyma.18G086600	15	17	10	241	355	336	0.25	0.32	0.17	4.6	6.38	6.18	0.246667	5.72	4.53538	3.75E-43	4.76E-40	RPH8A	XP_014626398.1 disease resistance protein RPM1 [Glycine max]	Organismal Systems	Environmental adaptation	ko04626//Plant-pathogen interaction	K13457	GO:0005737//cytoplasm	GO:0000166//nucleotide binding;GO:0003723//RNA binding;GO:0003724//RNA helicase activity;GO:0003924//GTPase activity;GO:0004827//proline-tRNA ligase activity;GO:0005047//signal recognition particle binding;GO:0005515//protein binding;GO:0005524//ATP binding;GO:0016887//ATPase activity;GO:0017111//nucleoside-triphosphatase activity;GO:0043531//ADP binding	GO:0006433//prolyl-tRNA aminoacylation;GO:0009306//protein secretion
Glyma.02G028700	2295	837	1474	77	65	99	86.01	33.24	54.64	3.21	2.54	3.96	57.9633	3.23667	-4.16256	6.77E-43	8.37E-40	5MMP	XP_003519395.1 metalloendoproteinase 5-MMP [Glycine max]	-	-	-	-	GO:0031012//extracellular matrix	GO:0004222//metalloendopeptidase activity;GO:0004540//ribonuclease activity;GO:0008233//peptidase activity;GO:0008237//metallopeptidase activity;GO:0008270//zinc ion binding;GO:0046872//metal ion binding	GO:0006508//proteolysis;GO:0042254//ribosome biogenesis
Glyma.18G045100	458	375	348	1535	1822	1713	9.9	8.57	7.44	36.87	40.99	39.48	8.63667	39.1133	2.17911	9.44E-43	1.14E-39	PAO4	XP_003553017.1 probable polyamine oxidase 4 [Glycine max]	Metabolism;Metabolism;Metabolism	Global and overview maps;Amino acid metabolism;Metabolism of other amino acids	ko01100//Metabolic pathways;ko00330//Arginine and proline metabolism;ko00410//beta-Alanine metabolism	K17839;K17839;K17839	GO:0009342//glutamate synthase complex (NADPH)	GO:0003824//catalytic activity;GO:0004148//dihydrolipoyl dehydrogenase activity;GO:0004355//glutamate synthase (NADPH) activity;GO:0004499//N,N-dimethylaniline monooxygenase activity;GO:0004729//oxygen-dependent protoporphyrinogen oxidase activity;GO:0004791//thioredoxin-disulfide reductase activity;GO:0008767//UDP-galactopyranose mutase activity;GO:0016166//phytoene dehydrogenase activity;GO:001…	GO:0006096//glycolytic process;GO:0006537//glutamate biosynthetic process;GO:0006744//ubiquinone biosynthetic process;GO:0006779//porphyrin-containing compound biosynthetic process;GO:0006805//xenobiotic metabolic process;GO:0009228//thiamine biosynthetic process;GO:0009236//cobalamin biosynthetic process;GO:0009273//peptidoglycan-based cell wall biogenesis;GO:0009398//FMN biosynthetic process;GO…
Glyma.16G210800	99	72	59	543	583	635	1.28	0.96	0.74	7.63	7.64	8.57	0.993333	7.94667	3	1.05E-41	1.23E-38	N	XP_028205695.1 TMV resistance protein N-like isoform X1 [Glycine soja]	-	-	-	-	-	GO:0003676//nucleic acid binding;GO:0004523//RNA-DNA hybrid ribonuclease activity;GO:0005515//protein binding;GO:0005524//ATP binding;GO:0016772//transferase activity, transferring phosphorus-containing groups;GO:0016887//ATPase activity;GO:0043531//ADP binding	GO:0007165//signal transduction;GO:0015809//arginine transport;GO:0015819//lysine transport;GO:0015822//ornithine transport
Glyma.14G071000	335	347	304	26	38	36	11.95	13.09	10.7	1.04	1.41	1.38	11.9133	1.27667	-3.22212	1.62E-41	1.85E-38	RPT4A	XP_003544312.1 26S proteasome regulatory subunit 10B homolog A [Glycine max]	Genetic Information Processing	Folding, sorting and degradation	ko03050//Proteasome	K03064	GO:0000145//exocyst;GO:0000502//proteasome complex;GO:0009360//DNA polymerase III complex;GO:0009368//endopeptidase Clp complex;GO:0009376//HslUV protease complex;GO:0009379//Holliday junction helicase complex	GO:0003678//DNA helicase activity;GO:0003723//RNA binding;GO:0003724//RNA helicase activity;GO:0003887//DNA-directed DNA polymerase activity;GO:0004176//ATP-dependent peptidase activity;GO:0004222//metalloendopeptidase activity;GO:0004252//serine-type endopeptidase activity;GO:0004386//helicase activity;GO:0005524//ATP binding;GO:0008134//transcription factor binding;GO:0009378//four-way junction…	GO:0002949//tRNA threonylcarbamoyladenosine modification;GO:0006260//DNA replication;GO:0006281//DNA repair;GO:0006310//DNA recombination;GO:0006355//regulation of transcription, DNA-templated;GO:0006508//proteolysis;GO:0006904//vesicle docking involved in exocytosis;GO:0009306//protein secretion;GO:0010498//proteasomal protein catabolic process;GO:0019079//viral genome replication;GO:0019941//mo…
Glyma.15G021700	37	20	15	371	346	369	0.72	0.43	0.3	8.12	7.09	7.75	0.483333	7.65333	3.985	2.52E-41	2.82E-38	At1g51860	NP_001240141.1 putative leucine-rich repeat receptor-like protein kinase At2g19210-like precursor [Glycine max]	-	-	-	-	-	GO:0004672//protein kinase activity;GO:0005515//protein binding;GO:0005524//ATP binding	GO:0006468//protein phosphorylation
Glyma.10G168200	5	7	0	356	310	312	0.12	0.18	0	9.46	7.71	7.95	0.1	8.37333	6.38773	3.94E-41	4.29E-38	AMT1-2	XP_006589215.1 ammonium transporter 1 member 2 [Glycine max]	-	-	-	-	GO:0016020//membrane	GO:0008519//ammonium transmembrane transporter activity	GO:0015696//ammonium transport
Glyma.04G078500	51	56	72	419	476	378	3.72	4.33	5.22	33.96	36.18	29.38	4.42333	33.1733	2.90682	5.26E-41	5.48E-38	--	XP_028228165.1 uncharacterized protein LOC114409070 [Glycine soja]	-	-	-	-	-	GO:0003714//transcription corepressor activity;GO:0005524//ATP binding;GO:0008017//microtubule binding	GO:0006606//protein import into nucleus;GO:0007059//chromosome segregation;GO:0007155//cell adhesion;GO:0030261//chromosome condensation;GO:0030474//spindle pole body duplication;GO:0031122//cytoplasmic microtubule organization;GO:0051607//defense response to virus;GO:0071988//protein localization to spindle pole body
Glyma.13G032600	12	2	23	350	431	437	0.29	0.05	0.5	8.51	9.84	10.23	0.28	9.52667	5.08847	5.26E-41	5.48E-38	LRK10	XP_006593816.1 LEAF RUST 10 DISEASE-RESISTANCE LOCUS RECEPTOR-LIKE PROTEIN KINASE-like 2.3 [Glycine max]	-	-	-	-	-	GO:0004672//protein kinase activity;GO:0005524//ATP binding;GO:0030247//polysaccharide binding	GO:0006468//protein phosphorylation
Glyma.17G214600	145	89	108	940	1167	718	3.82	2.51	2.82	27.56	32.01	19.67	3.05	26.4133	3.11439	2.13E-40	2.17E-37	LRK10	XP_006601163.1 rust resistance kinase Lr10 isoform X1 [Glycine max]	-	-	-	-	-	GO:0004672//protein kinase activity;GO:0005524//ATP binding;GO:0030247//polysaccharide binding	GO:0006468//protein phosphorylation
Glyma.14G024500	5	4	2	260	346	352	0.21	0.17	0.08	11.87	14.79	15.41	0.153333	14.0233	6.51501	1.56E-39	1.55E-36	N	XP_006595738.1 uncharacterized protein LOC100796436 [Glycine max]	-	-	-	-	-	GO:0004386//helicase activity;GO:0005515//protein binding	GO:0007165//signal transduction
Glyma.11G191000	164	162	217	785	850	729	2.96	3.09	3.87	15.73	15.96	14.03	3.30667	15.24	2.20441	6.63E-39	6.45E-36	VPS41	XP_003538149.1 vacuolar protein sorting-associated protein 41 homolog [Glycine max]	-	-	-	-	-	GO:0005515//protein binding	GO:0006886//intracellular protein transport;GO:0016192//vesicle-mediated transport
Glyma.07G221300	678	556	483	94	88	92	52.23	45.39	36.81	8.06	7.06	7.57	44.81	7.56333	-2.56673	1.25E-38	1.20E-35	GDH2	NP_001237081.2 glycine cleavage system H protein 2-like [Glycine max]	Metabolism;Metabolism;Metabolism;Metabolism;Metabolism	Global and overview maps;Global and overview maps;Global and overview maps;Carbohydrate metabolism;Amino acid metabolism	ko01100//Metabolic pathways;ko01110//Biosynthesis of secondary metabolites;ko01200//Carbon metabolism;ko00630//Glyoxylate and dicarboxylate metabolism;ko00260//Glycine, serine and threonine metabolism	K02437;K02437;K02437;K02437;K02437	GO:0009317//acetyl-CoA carboxylase complex;GO:0016020//membrane	GO:0003824//catalytic activity;GO:0003989//acetyl-CoA carboxylase activity;GO:0004847//urea carboxylase activity;GO:0009055//electron carrier activity	GO:0006633//fatty acid biosynthetic process;GO:0019464//glycine decarboxylation via glycine cleavage system;GO:0019627//urea metabolic process
Glyma.06G294100	948	573	604	3698	4318	3816	30.61	19.63	19.3	126.11	137.43	124.8	23.18	129.447	2.48141	1.41E-38	1.32E-35	ACD6	XP_006582322.1 protein ACCELERATED CELL DEATH 6 [Glycine max]	-	-	-	-	-	GO:0005515//protein binding	-
Glyma.U031414	2350	2483	3287	610	686	729	23.91	26.84	33.22	6.95	7.34	7.85	27.99	7.38	-1.92322	2.33E-38	2.14E-35	--	KRH48023.1 hypothetical protein GLYMA_07G063600 [Glycine max]	-	-	-	-	-	-	-
Glyma.17G139400	261	282	330	36	26	30	7.14	8.01	8.77	1.19	0.73	0.97	7.97333	0.963333	-3.04908	5.75E-38	5.08E-35	NPF6.3	XP_003549905.1 protein NRT1/ PTR FAMILY 6.3 [Glycine max]	-	-	-	-	GO:0016020//membrane	GO:0015333//peptide:proton symporter activity;GO:0022857//transmembrane transporter activity	GO:0015833//peptide transport;GO:0055085//transmembrane transport
Glyma.11G037100	459	469	539	110	98	97	16.11	17.47	18.7	4.28	3.59	3.64	17.4267	3.83667	-2.18337	5.77E-38	5.08E-35	MO2	RZB78180.1 Monooxygenase 3 [Glycine soja]	-	-	-	-	GO:0016021//integral component of membrane	GO:0004506//squalene monooxygenase activity;GO:0016701//oxidoreductase activity, acting on single donors with incorporation of molecular oxygen;GO:0045550//geranylgeranyl reductase activity;GO:0050660//flavin adenine dinucleotide binding;GO:0071949//FAD binding	GO:0006744//ubiquinone biosynthetic process;GO:0015995//chlorophyll biosynthetic process;GO:0030494//bacteriochlorophyll biosynthetic process;GO:0055114//oxidation-reduction process
Glyma.14G223700	119	110	148	576	581	683	1.71	1.65	2.1	9.16	8.67	10.41	1.82	9.41333	2.37077	1.37E-37	1.18E-34	BRIP1	XP_006596510.1 regulator of telomere elongation helicase 1 homolog isoform X1 [Glycine max]	Genetic Information Processing	Replication and repair	ko03440//Homologous recombination	K15362	GO:0005777//peroxisome	GO:0003676//nucleic acid binding;GO:0003677//DNA binding;GO:0003678//DNA helicase activity;GO:0004386//helicase activity;GO:0004527//exonuclease activity;GO:0005524//ATP binding;GO:0008026//ATP-dependent helicase activity;GO:0016787//hydrolase activity;GO:0016818//hydrolase activity, acting on acid anhydrides, in phosphorus-containing anhydrides	GO:0006139//nucleobase-containing compound metabolic process
Glyma.15G233400	33	35	37	293	385	273	0.47	0.53	0.53	4.71	5.8	4.21	0.51	4.90667	3.26617	3.76E-37	3.19E-34	RPPL1	XP_003545830.1 putative disease resistance protein At3g14460 isoform X1 [Glycine max]	-	-	-	-	-	GO:0005515//protein binding;GO:0043531//ADP binding	-
Glyma.03G031200	5	10	14	244	280	200	0.31	0.61	0.78	15.26	16.41	12.02	0.566667	14.5633	4.6837	1.04E-36	8.67E-34	CYP71B37	XP_025983511.1 cytochrome P450 71B37-like isoform X1 [Glycine max]	-	-	-	-	-	GO:0005506//iron ion binding;GO:0016705//oxidoreductase activity, acting on paired donors, with incorporation or reduction of molecular oxygen;GO:0020037//heme binding	GO:0055114//oxidation-reduction process
Glyma.19G054700	0	3	2	521	619	630	0	0.05	0.03	8.98	10.18	10.46	0.0266667	9.87333	8.53236	1.35E-36	1.10E-33	ROQ1	XP_006604003.1 TMV resistance protein N isoform X1 [Glycine max]	-	-	-	-	-	GO:0005515//protein binding;GO:0005524//ATP binding;GO:0016887//ATPase activity;GO:0043531//ADP binding	GO:0007165//signal transduction
Glyma.01G004200	423	264	332	1456	1762	1428	23.88	15.85	18.49	91.57	103.97	86.42	19.4067	93.9867	2.2759	1.61E-35	1.29E-32	At4g26220	XP_003517937.1 probable caffeoyl-CoA O-methyltransferase At4g26220 [Glycine max]	Metabolism;Metabolism;Metabolism;Metabolism;Metabolism	Global and overview maps;Global and overview maps;Biosynthesis of other secondary metabolites;Biosynthesis of other secondary metabolites;Biosynthesis of other secondary metabolites	ko01100//Metabolic pathways;ko01110//Biosynthesis of secondary metabolites;ko00940//Phenylpropanoid biosynthesis;ko00941//Flavonoid biosynthesis;ko00945//Stilbenoid, diarylheptanoid and gingerol biosynthesis	K00588;K00588;K00588;K00588;K00588	-	GO:0008168//methyltransferase activity;GO:0008171//O-methyltransferase activity	GO:0008610//lipid biosynthetic process
Glyma.08G211900	3	4	1	262	369	354	0.17	0.2	0.06	16.18	20.87	20.79	0.143333	19.28	7.07159	2.32E-35	1.83E-32	--	NP_001235781.1 uncharacterized protein LOC100499770 [Glycine max]	-	-	-	-	-	-	-
Glyma.08G189300	86	53	60	417	508	605	1.73	1.13	1.19	9.31	10.62	12.96	1.35	10.9633	3.02166	2.58E-35	2.00E-32	LOX1.4	XP_006585500.1 seed linoleate 9S-lipoxygenase [Glycine max]	Metabolism	Lipid metabolism	ko00591//Linoleic acid metabolism	K15718	-	GO:0005515//protein binding;GO:0016702//oxidoreductase activity, acting on single donors with incorporation of molecular oxygen, incorporation of two atoms of oxygen;GO:0046872//metal ion binding	GO:0055114//oxidation-reduction process
Glyma.17G163200	513	476	450	1776	1823	1480	18.5	18.19	16.05	71.24	68.51	56.96	17.58	65.57	1.8991	3.36E-35	2.56E-32	PER50	XP_003550018.1 peroxidase 50 [Glycine max]	Metabolism;Metabolism;Metabolism	Global and overview maps;Global and overview maps;Biosynthesis of other secondary metabolites	ko01100//Metabolic pathways;ko01110//Biosynthesis of secondary metabolites;ko00940//Phenylpropanoid biosynthesis	K00430;K00430;K00430	-	GO:0004096//catalase activity;GO:0004601//peroxidase activity;GO:0020037//heme binding	GO:0006979//response to oxidative stress;GO:0055114//oxidation-reduction process
Glyma.18G211100	9	7	7	186	295	383	0.36	0.29	0.27	8.21	12.2	16.22	0.306667	12.21	5.31525	3.48E-35	2.61E-32	PNC1	XP_003552299.1 cationic peroxidase 1 [Glycine max]	Metabolism;Metabolism;Metabolism	Global and overview maps;Global and overview maps;Biosynthesis of other secondary metabolites	ko01100//Metabolic pathways;ko01110//Biosynthesis of secondary metabolites;ko00940//Phenylpropanoid biosynthesis	K00430;K00430;K00430	-	GO:0004601//peroxidase activity;GO:0020037//heme binding	GO:0006979//response to oxidative stress;GO:0055114//oxidation-reduction process
Glyma.10G194000	255	259	314	1227	1357	1894	8.19	8.81	9.97	43.82	45.39	64.89	8.99	51.3667	2.51444	6.10E-35	4.50E-32	FG2	NP_001275524.1 UDP-glycosyltransferase 79A6 [Glycine max]	Metabolism;Metabolism	Global and overview maps;Biosynthesis of other secondary metabolites	ko01110//Biosynthesis of secondary metabolites;ko00944//Flavone and flavonol biosynthesis	K22772;K22772	GO:0005575//cellular_component;GO:0005622//intracellular;GO:0005623//cell;GO:0043226//organelle;GO:0043227//membrane-bounded organelle;GO:0043229//intracellular organelle;GO:0043231//intracellular membrane-bounded organelle;GO:0044424//intracellular part;GO:0044464//cell part	GO:0003674//molecular_function;GO:0003824//catalytic activity;GO:0008194//UDP-glycosyltransferase activity;GO:0016740//transferase activity;GO:0016757//transferase activity, transferring glycosyl groups;GO:0016758//transferase activity, transferring hexosyl groups;GO:0035251//UDP-glucosyltransferase activity;GO:0046527//glucosyltransferase activity;GO:0047230//flavonol-3-O-glucoside L-rhamnosyltr…	GO:0008150//biological_process;GO:0008152//metabolic process
Glyma.04G230000	93	21	30	7841	8132	9842	8.97	2.15	2.86	841.56	817.4	1013.3	4.66	890.753	7.57855	1.68E-34	1.22E-31	--	NP_001236484.1 uncharacterized protein LOC100527213 precursor [Glycine max]	-	-	-	-	-	-	-
Glyma.20G052900	61	62	44	365	358	406	1.5	1.62	1.07	10.02	9.2	10.69	1.39667	9.97	2.83561	3.86E-34	2.72E-31	--	NP_001240090.1 uncharacterized protein LOC100818773 [Glycine max]	-	-	-	-	-	-	-
Glyma.06G286700	11	11	8	200	182	196	0.17	0.18	0.12	3.45	2.94	3.24	0.156667	3.21	4.3568	3.87E-34	2.72E-31	OMT3	XP_006582298.1 probable O-methyltransferase 3 [Glycine max]	Metabolism	Biosynthesis of other secondary metabolites	ko00945//Stilbenoid, diarylheptanoid and gingerol biosynthesis	K16040	-	GO:0008168//methyltransferase activity;GO:0008171//O-methyltransferase activity;GO:0008276//protein methyltransferase activity;GO:0008757//S-adenosylmethionine-dependent methyltransferase activity;GO:0046983//protein dimerization activity	GO:0006412//translation;GO:0006480//N-terminal protein amino acid methylation;GO:0008152//metabolic process;GO:0009102//biotin biosynthetic process;GO:0016051//carbohydrate biosynthetic process;GO:0018364//peptidyl-glutamine methylation
Glyma.13G030300	63	29	19	500	739	775	1.18	0.58	0.35	10.45	14.46	15.53	0.703333	13.48	4.26047	5.92E-34	4.10E-31	LOX2.1	XP_003519005.1 linoleate 13S-lipoxygenase 2-1, chloroplastic [Glycine max]	Metabolism;Metabolism;Metabolism;Metabolism	Global and overview maps;Global and overview maps;Lipid metabolism;Lipid metabolism	ko01100//Metabolic pathways;ko01110//Biosynthesis of secondary metabolites;ko00592//alpha-Linolenic acid metabolism;ko00591//Linoleic acid metabolism	K00454;K00454;K00454;K00454	-	GO:0005515//protein binding;GO:0016702//oxidoreductase activity, acting on single donors with incorporation of molecular oxygen, incorporation of two atoms of oxygen;GO:0046872//metal ion binding	GO:0055114//oxidation-reduction process
Glyma.17G134700	53	47	65	299	330	321	1.96	1.85	2.38	12.33	12.74	12.69	2.06333	12.5867	2.60885	9.46E-34	6.47E-31	spg21	NP_001242374.2 uncharacterized protein LOC100789629 [Glycine max]	Cellular Processes	Transport and catabolism	ko04144//Endocytosis	K19367	GO:0016020//membrane	GO:0003674//molecular_function;GO:0003824//catalytic activity;GO:0004414//homoserine O-acetyltransferase activity;GO:0008519//ammonium transmembrane transporter activity;GO:0016787//hydrolase activity;GO:0016788//hydrolase activity, acting on ester bonds;GO:0047570//3-oxoadipate enol-lactonase activity;GO:0070205//2-succinyl-6-hydroxy-2,4-cyclohexadiene-1-carboxylate synthase activity	GO:0006112//energy reserve metabolic process;GO:0009058//biosynthetic process;GO:0009086//methionine biosynthetic process;GO:0009102//biotin biosynthetic process;GO:0009234//menaquinone biosynthetic process;GO:0015696//ammonium transport;GO:0015979//photosynthesis;GO:0030163//protein catabolic process;GO:0042952//beta-ketoadipate pathway
MSTRG.24084	195	255	241	13	13	21	3.92	5.43	4.78	0.3	0.28	0.44	4.71	0.34	-3.79212	2.62E-33	1.76E-30	--	2-succinyl-5-enolpyruvyl-6-hydroxy-3-cyclohexene-1-carboxylate synthase-like isoform X2 [Glycine max]	-	-	-	-	GO:0009536//plastid	-	-
Glyma.19G039700	408	313	614	25	50	34	13.57	11.02	20.19	0.93	1.73	1.22	14.9267	1.29333	-3.52873	4.04E-33	2.68E-30	3AT1	XP_003555055.1 coumaroyl-CoA:anthocyanidin 3-O-glucoside-6''-O-coumaroyltransferase 1 [Glycine max]	-	-	-	-	-	GO:0016747//transferase activity, transferring acyl groups other than amino-acyl groups	-
Glyma.19G245400	128	67	148	872	1174	1699	8.76	4.86	10.02	66.39	83.72	124.09	7.88	91.4	3.53593	4.76E-33	3.11E-30	HEV1	NP_001304638.2 wound-induced protein precursor [Glycine max]	-	-	-	-	-	GO:0008061//chitin binding	GO:0042742//defense response to bacterium;GO:0050832//defense response to fungus
Glyma.19G055000	192	194	223	14	19	21	3.19	3.45	3.76	0.29	0.36	0.41	3.46667	0.353333	-3.29445	5.55E-33	3.58E-30	N	XP_003553356.1 TMV resistance protein N [Glycine max]	-	-	-	-	-	GO:0005515//protein binding;GO:0005524//ATP binding;GO:0016887//ATPase activity;GO:0043531//ADP binding	GO:0006364//rRNA processing;GO:0007165//signal transduction
Glyma.13G055400	884	819	913	315	310	303	30.86	30.3	31.53	12.24	11.28	11.29	30.8967	11.6033	-1.41291	4.33E-32	2.75E-29	SP1L1	KRH18375.1 hypothetical protein GLYMA_13G055400 [Glycine max]	-	-	-	-	-	-	-
Glyma.19G134800	4	0	5	210	406	529	0.18	0	0.22	10.4	18.83	25.13	0.133333	18.12	7.0864	4.82E-32	3.03E-29	GNS1	XP_003554152.1 glucan endo-1,3-beta-glucosidase [Glycine max]	-	-	-	-	-	GO:0004335//galactokinase activity;GO:0004553//hydrolase activity, hydrolyzing O-glycosyl compounds	GO:0005975//carbohydrate metabolic process;GO:0006012//galactose metabolic process
Glyma.02G028051	13	5	6	283	334	170	0.71	0.28	0.32	17.7	19.54	10.17	0.436667	15.8033	5.17755	7.54E-32	4.67E-29	5MMP	NP_001236529.2 matrix metalloproteinase precursor [Glycine max]	-	-	-	-	GO:0031012//extracellular matrix	GO:0004222//metalloendopeptidase activity;GO:0005096//GTPase activator activity;GO:0008083//growth factor activity;GO:0008233//peptidase activity;GO:0008237//metallopeptidase activity;GO:0008270//zinc ion binding	GO:0006508//proteolysis
Glyma.03G253200	55	43	48	317	339	264	4.74	3.93	4.09	30.39	30.44	24.28	4.25333	28.37	2.7377	7.78E-32	4.75E-29	ARG2	NP_001238473.2 indole-3-acetic acid induced protein ARG-2 homolog [Glycine max]	-	-	-	-	-	-	-
Glyma.U032005	567	529	728	155	144	150	5.46	5.4	6.94	1.66	1.44	1.54	5.93333	1.54667	-1.93968	1.64E-31	9.87E-29	RPPL1	XP_028224390.1 putative disease resistance RPP13-like protein 1 [Glycine soja]	-	-	-	-	GO:0009368//endopeptidase Clp complex	GO:0004176//ATP-dependent peptidase activity;GO:0004252//serine-type endopeptidase activity;GO:0005515//protein binding;GO:0005524//ATP binding;GO:0016887//ATPase activity;GO:0043531//ADP binding	GO:0006508//proteolysis;GO:0043335//protein unfolding
Glyma.18G259400	1474	1222	1197	354	412	420	121.78	106.99	97.83	32.57	35.43	37.05	108.867	35.0167	-1.63645	4.17E-31	2.48E-28	GASA4	NP_001240084.1 gibberellin-regulated protein 32 precursor [Glycine max]	-	-	-	-	-	-	-
Glyma.03G248500	56	35	67	320	348	384	2.28	1.51	2.7	14.5	14.77	16.69	2.16333	15.32	2.82409	6.76E-31	3.97E-28	AKR1	XP_003521756.1 probable aldo-keto reductase 1 [Glycine max]	-	-	-	-	-	GO:0000166//nucleotide binding;GO:0043752//adenosylcobinamide kinase activity;GO:0047834//D-threo-aldose 1-dehydrogenase activity	GO:0009236//cobalamin biosynthetic process
Glyma.06G274200	935	705	952	206	272	216	62.84	50.22	63.3	15.41	19.05	15.49	58.7867	16.65	-1.81997	8.50E-31	4.92E-28	RPL11	NP_001237077.1 uncharacterized protein LOC100499863 [Glycine max]	Genetic Information Processing	Translation	ko03010//Ribosome	K02868	GO:0005575//cellular_component;GO:0005622//intracellular;GO:0005623//cell;GO:0005634//nucleus;GO:0005730//nucleolus;GO:0005737//cytoplasm;GO:0005773//vacuole;GO:0005829//cytosol;GO:0005840//ribosome;GO:0005911//cell-cell junction;GO:0009506//plasmodesma;GO:0009507//chloroplast;GO:0009536//plastid;GO:0015934//large ribosomal subunit;GO:0022625//cytosolic large ribosomal subunit;GO:0022626//cytosol…	GO:0003674//molecular_function;GO:0003676//nucleic acid binding;GO:0003723//RNA binding;GO:0003735//structural constituent of ribosome;GO:0005198//structural molecule activity;GO:0005488//binding;GO:0019843//rRNA binding;GO:0097159//organic cyclic compound binding;GO:1901363//heterocyclic compound binding	GO:0000027//ribosomal large subunit assembly;GO:0006412//translation;GO:0006518//peptide metabolic process;GO:0006807//nitrogen compound metabolic process;GO:0006996//organelle organization;GO:0008150//biological_process;GO:0008152//metabolic process;GO:0009058//biosynthetic process;GO:0009059//macromolecule biosynthetic process;GO:0009987//cellular process;GO:0010467//gene expression;GO:0016043/…
Glyma.19G137200	198	159	199	18	19	16	3.67	3.13	3.64	0.37	0.36	0.32	3.48	0.35	-3.31366	1.12E-30	6.38E-28	RGA1	XP_006604349.1 disease resistance protein RGA2 [Glycine max]	-	-	-	-	-	GO:0003924//GTPase activity;GO:0005047//signal recognition particle binding;GO:0005515//protein binding;GO:0009378//four-way junction helicase activity;GO:0043531//ADP binding	GO:0006281//DNA repair;GO:0006310//DNA recombination;GO:0009306//protein secretion
Glyma.07G095800	30	10	23	234	246	249	0.47	0.17	0.37	7.01	6.43	6.96	0.336667	6.8	4.33614	1.37E-30	7.73E-28	LRK10L-2.5	XP_014633370.1 PR5-like receptor kinase isoform X1 [Glycine max]	-	-	-	-	-	GO:0004672//protein kinase activity;GO:0005524//ATP binding	GO:0006468//protein phosphorylation
Glyma.18G270800	76	49	55	326	385	450	1.61	1.11	1.16	7.73	8.55	10.23	1.29333	8.83667	2.77241	3.46E-30	1.93E-27	FER	KRH01345.1 hypothetical protein GLYMA_18G270800 [Glycine max]	-	-	-	-	-	GO:0004672//protein kinase activity;GO:0005524//ATP binding	GO:0006468//protein phosphorylation
Glyma.06G262900	14	33	24	251	341	259	0.69	1.73	1.17	13.81	17.58	13.67	1.19667	15.02	3.64979	5.00E-30	2.76E-27	--	XP_003527303.2 uncharacterized protein LOC100782462 [Glycine max]	-	-	-	-	-	-	-
Glyma.17G090500	11	14	9	215	242	498	0.53	0.72	0.43	11.63	12.26	25.85	0.56	16.58	4.88787	9.97E-30	5.44E-27	BHLH162	NP_001239892.1 uncharacterized protein LOC100787505 [Glycine max]	-	-	-	-	-	GO:0046983//protein dimerization activity	-
Glyma.U032205	168	162	261	2	6	6	6.67	6.82	10.26	0.09	0.25	0.25	7.91667	0.196667	-5.33107	1.08E-29	5.83E-27	At5g01700	KRH65575.1 hypothetical protein GLYMA_03G046800 [Glycine max]	-	-	-	-	-	GO:0016791//phosphatase activity	-
Glyma.02G028100	1	1	1	810	919	682	0.02	0.02	0.02	13.57	14.41	10.95	0.02	12.9767	9.3417	1.23E-29	6.57E-27	5MMP	NP_001236529.2 matrix metalloproteinase precursor [Glycine max]	-	-	-	-	GO:0031012//extracellular matrix	GO:0004222//metalloendopeptidase activity;GO:0005096//GTPase activator activity;GO:0008083//growth factor activity;GO:0008233//peptidase activity;GO:0008237//metallopeptidase activity;GO:0008270//zinc ion binding	GO:0006508//proteolysis
Glyma.03G147800	30	14	12	223	269	227	1.63	0.8	0.64	13.45	15.2	13.13	1.02333	13.9267	3.7665	1.26E-29	6.65E-27	DIR19	XP_003521234.1 dirigent protein 22 [Glycine max]	-	-	-	-	-	-	-
Glyma.12G106600	1383	1319	1543	473	508	566	52.36	52.89	57.84	19.94	20.05	22.87	54.3633	20.9533	-1.37545	1.30E-29	6.77E-27	THF1	XP_003539891.1 protein THYLAKOID FORMATION1, chloroplastic isoform X1 [Glycine max]	-	-	-	-	GO:0030096//plasma membrane-derived thylakoid photosystem II	GO:0003674//molecular_function	GO:0010207//photosystem II assembly;GO:0015979//photosynthesis
Glyma.U022200	14	3	3	173	232	212	0.96	0.23	0.2	12.97	16.27	15.25	0.463333	14.83	5.00032	3.03E-29	1.56E-26	dhmA	XP_028224904.1 uncharacterized hydrolase YNR064C isoform X2 [Glycine soja]	-	-	-	-	-	GO:0003674//molecular_function;GO:0003824//catalytic activity;GO:0047570//3-oxoadipate enol-lactonase activity;GO:0070205//2-succinyl-6-hydroxy-2,4-cyclohexadiene-1-carboxylate synthase activity	GO:0009102//biotin biosynthetic process;GO:0009234//menaquinone biosynthetic process;GO:0015979//photosynthesis;GO:0042952//beta-ketoadipate pathway
Glyma.18G082800	1	2	4	241	261	195	0.02	0.03	0.07	4.54	4.53	3.44	0.04	4.17	6.7039	1.11E-28	5.65E-26	Tm-2(2)	KRG98590.1 hypothetical protein GLYMA_18G082800 [Glycine max]	Organismal Systems	Environmental adaptation	ko04626//Plant-pathogen interaction	K13457	-	GO:0003924//GTPase activity;GO:0005047//signal recognition particle binding;GO:0005515//protein binding;GO:0005524//ATP binding;GO:0016772//transferase activity, transferring phosphorus-containing groups;GO:0016887//ATPase activity;GO:0017111//nucleoside-triphosphatase activity;GO:0043531//ADP binding	GO:0006355//regulation of transcription, DNA-templated;GO:0009306//protein secretion;GO:0015809//arginine transport;GO:0015819//lysine transport;GO:0015822//ornithine transport
Glyma.11G070500	124	55	43	749	1000	813	5.86	2.75	2.01	39.38	49.24	41	3.54	43.2067	3.60943	1.14E-28	5.74E-26	IFR	NP_001276127.2 isoflavone reductase [Glycine max]	-	-	-	-	-	GO:0003824//catalytic activity;GO:0003854//3-beta-hydroxy-delta5-steroid dehydrogenase activity;GO:0016491//oxidoreductase activity;GO:0016616//oxidoreductase activity, acting on the CH-OH group of donors, NAD or NADP as acceptor;GO:0016757//transferase activity, transferring glycosyl groups	GO:0005975//carbohydrate metabolic process;GO:0006694//steroid biosynthetic process;GO:0006813//potassium ion transport;GO:0055114//oxidation-reduction process
Glyma.04G140132	14	19	22	179	421	340	0.28	0.39	0.43	3.94	8.7	7.19	0.366667	6.61	4.17211	1.41E-28	7.00E-26	--	RZC16489.1 U-box domain-containing protein 44 isoform A [Glycine soja]	-	-	-	-	GO:0005575//cellular_component;GO:0005623//cell;GO:0005886//plasma membrane;GO:0016020//membrane;GO:0044464//cell part;GO:0071944//cell periphery	GO:0003674//molecular_function;GO:0003824//catalytic activity;GO:0004842//ubiquitin-protein transferase activity;GO:0005515//protein binding;GO:0016740//transferase activity;GO:0019787//ubiquitin-like protein transferase activity	GO:0006464//cellular protein modification process;GO:0006807//nitrogen compound metabolic process;GO:0008150//biological_process;GO:0008152//metabolic process;GO:0009987//cellular process;GO:0016567//protein ubiquitination;GO:0019538//protein metabolic process;GO:0032446//protein modification by small protein conjugation;GO:0036211//protein modification process;GO:0043170//macromolecule metabolic…
Glyma.13G361900	2048	1209	2048	7509	7379	6477	25.36	15.86	25.53	103.44	95.19	85.58	22.25	94.7367	2.09012	1.60E-28	7.87E-26	PDR1	XP_003543663.1 pleiotropic drug resistance protein 1 [Glycine max]	-	-	-	-	GO:0005575//cellular_component;GO:0005887//integral component of plasma membrane;GO:0009380//excinuclease repair complex;GO:0009898//cytoplasmic side of plasma membrane;GO:0016020//membrane;GO:0016021//integral component of membrane;GO:0043190//ATP-binding cassette (ABC) transporter complex;GO:0055051//ATP-binding cassette (ABC) transporter complex, integrated substrate binding;GO:0055052//ATP-bi…	GO:0003674//molecular_function;GO:0003924//GTPase activity;GO:0005260//channel-conductance-controlling ATPase activity;GO:0005319//lipid transporter activity;GO:0005524//ATP binding;GO:0005525//GTP binding;GO:0008565//protein transporter activity;GO:0009378//four-way junction helicase activity;GO:0009381//excinuclease ABC activity;GO:0015220//choline transmembrane transporter activity;GO:0015221/…	GO:0000910//cytokinesis;GO:0006281//DNA repair;GO:0006289//nucleotide-excision repair;GO:0006310//DNA recombination;GO:0006576//cellular biogenic amine metabolic process;GO:0006810//transport;GO:0006817//phosphate ion transport;GO:0006824//cobalt ion transport;GO:0006869//lipid transport;GO:0007601//visual perception;GO:0008150//biological_process;GO:0008272//sulfate transport;GO:0015675//nickel …
Glyma.18G155967	242	214	267	1	1	4	3.3	3.09	3.59	0.02	0.01	0.06	3.32667	0.03	-6.79297	3.39E-28	1.65E-25	NET1D	RZB52204.1 Protein NETWORKED 1D isoform A [Glycine soja]	-	-	-	-	GO:0005737//cytoplasm	GO:0005524//ATP binding	GO:0007059//chromosome segregation;GO:0030261//chromosome condensation;GO:0043093//FtsZ-dependent cytokinesis;GO:0090529//cell septum assembly
Glyma.09G269600	117	90	51	819	883	590	5.1	4.16	2.2	39.72	40.12	27.46	3.82	35.7667	3.22697	4.48E-28	2.16E-25	BEN1	KRH40606.1 hypothetical protein GLYMA_09G269600 [Glycine max]	Metabolism;Metabolism	Global and overview maps;Biosynthesis of other secondary metabolites	ko01110//Biosynthesis of secondary metabolites;ko00943//Isoflavonoid biosynthesis	K13265;K13265	-	GO:0003824//catalytic activity;GO:0003854//3-beta-hydroxy-delta5-steroid dehydrogenase activity;GO:0003978//UDP-glucose 4-epimerase activity;GO:0004043//L-aminoadipate-semialdehyde dehydrogenase activity;GO:0004316//3-oxoacyl-[acyl-carrier-protein] reductase (NADPH) activity;GO:0008460//dTDP-glucose 4,6-dehydratase activity;GO:0008667//2,3-dihydro-2,3-dihydroxybenzoate dehydrogenase activity;GO:0…	GO:0005975//carbohydrate metabolic process;GO:0006012//galactose metabolic process;GO:0006633//fatty acid biosynthetic process;GO:0006694//steroid biosynthetic process;GO:0008152//metabolic process;GO:0009243//O antigen biosynthetic process;GO:0009244//lipopolysaccharide core region biosynthetic process;GO:0019305//dTDP-rhamnose biosynthetic process;GO:0019878//lysine biosynthetic process via ami…
Glyma.10G295200	65	45	35	328	372	502	3.2	2.35	1.71	17.97	19.09	26.39	2.42	21.15	3.12758	1.39E-27	6.65E-25	--	NP_001304579.2 uncharacterized protein LOC100788426 [Glycine max]	-	-	-	-	GO:0005634//nucleus	GO:0008270//zinc ion binding	-
Glyma.06G261100	9	14	18	163	197	157	0.18	0.3	0.36	3.71	4.2	3.43	0.28	3.78	3.75489	2.73E-27	1.29E-24	At4g27290	XP_006582219.2 G-type lectin S-receptor-like serine/threonine-protein kinase At4g27290 isoform X1 [Glycine max]	-	-	-	-	-	GO:0004672//protein kinase activity;GO:0004674//protein serine/threonine kinase activity;GO:0005524//ATP binding	GO:0006468//protein phosphorylation;GO:0048544//recognition of pollen
Glyma.10G101200	484	419	441	97	133	90	16.74	15.02	15.41	3.98	4.53	3.13	15.7233	3.88	-2.01878	5.99E-27	2.80E-24	At3g10200	XP_003556950.1 probable methyltransferase PMT7 [Glycine max]	-	-	-	-	-	GO:0008168//methyltransferase activity;GO:0008171//O-methyltransferase activity	GO:0009102//biotin biosynthetic process
Glyma.06G033700	1021	977	1289	386	353	348	21.69	21.94	26.44	9.24	7.76	7.7	23.3567	8.23333	-1.50429	6.44E-27	2.98E-24	JAC1	XP_006581216.1 J domain-containing protein required for chloroplast accumulation response 1 isoform X1 [Glycine max]	-	-	-	-	-	-	-
Glyma.17G214900	145	88	120	1372	1534	610	3.76	2.56	3.26	41.51	45.46	17.09	3.19333	34.6867	3.44125	1.06E-26	4.84E-24	LRK10	XP_014625601.1 rust resistance kinase Lr10 isoform X1 [Glycine max]	-	-	-	-	-	GO:0004672//protein kinase activity;GO:0005524//ATP binding;GO:0030247//polysaccharide binding	GO:0006468//protein phosphorylation
Glyma.06G298600	537	348	225	12	32	16	42.26	29.02	17.52	1.05	2.62	1.34	29.6	1.67	-4.14768	2.43E-26	1.10E-23	--	XP_003527454.1 uncharacterized protein LOC100817911 [Glycine max]	-	-	-	-	-	-	-
Glyma.14G198700	721	698	651	164	226	208	23.49	24.1	20.98	5.95	7.67	7.23	22.8567	6.95	-1.71753	3.54E-26	1.59E-23	SLP1	XP_003544902.1 shewanella-like protein phosphatase 1 [Glycine max]	-	-	-	-	-	GO:0004113//2',3'-cyclic-nucleotide 3'-phosphodiesterase activity;GO:0016787//hydrolase activity;GO:0051731//polynucleotide 5'-hydroxyl-kinase activity	GO:0042245//RNA repair
Glyma.13G000200	9	12	4	157	338	190	0.24	0.34	0.11	4.69	9.45	5.44	0.23	6.52667	4.82664	4.07E-26	1.81E-23	At4g13780	XP_006593828.1 methionine--tRNA ligase, cytoplasmic [Glycine max]	Metabolism;Genetic Information Processing;Metabolism	Global and overview maps;Translation;Metabolism of other amino acids	ko01100//Metabolic pathways;ko00970//Aminoacyl-tRNA biosynthesis;ko00450//Selenocompound metabolism	K01874;K01874;K01874	GO:0005737//cytoplasm	GO:0000049//tRNA binding;GO:0000166//nucleotide binding;GO:0004812//aminoacyl-tRNA ligase activity;GO:0004817//cysteine-tRNA ligase activity;GO:0004822//isoleucine-tRNA ligase activity;GO:0004823//leucine-tRNA ligase activity;GO:0004825//methionine-tRNA ligase activity;GO:0004832//valine-tRNA ligase activity;GO:0005524//ATP binding	GO:0006418//tRNA aminoacylation for protein translation;GO:0006423//cysteinyl-tRNA aminoacylation;GO:0006428//isoleucyl-tRNA aminoacylation;GO:0006429//leucyl-tRNA aminoacylation;GO:0006431//methionyl-tRNA aminoacylation;GO:0006438//valyl-tRNA aminoacylation
Glyma.05G055600	91	53	67	383	340	364	2.16	1.33	1.57	10.1	8.4	9.21	1.68667	9.23667	2.4532	7.21E-26	3.17E-23	HOP1	XP_003525794.1 hsp70-Hsp90 organizing protein 1-like [Glycine max]	-	-	-	-	GO:0045203//integral component of cell outer membrane	GO:0005215//transporter activity;GO:0005515//protein binding;GO:0008318//protein prenyltransferase activity	GO:0015774//polysaccharide transport;GO:0018342//protein prenylation;GO:0042710//biofilm formation
Glyma.19G134700	91	30	72	514	548	503	4.07	1.42	3.18	25.55	25.51	23.98	2.89	25.0133	3.11356	1.11E-25	4.85E-23	GNS1	XP_003554151.1 glucan endo-1,3-beta-glucosidase [Glycine max]	-	-	-	-	-	GO:0004553//hydrolase activity, hydrolyzing O-glycosyl compounds	GO:0005975//carbohydrate metabolic process
Glyma.16G205200	15799	15848	16621	7821	7802	7021	715.68	760.76	744.79	394.23	368.29	339.47	740.41	367.33	-1.01125	1.38E-25	5.97E-23	LHCB5	XP_003548249.1 chlorophyll a-b binding protein CP26, chloroplastic [Glycine max]	Metabolism;Metabolism	Global and overview maps;Energy metabolism	ko01100//Metabolic pathways;ko00196//Photosynthesis - antenna proteins	K08916;K08916	-	-	-
Glyma.09G181300	275	295	487	55	48	44	6.21	7.06	10.87	1.38	1.13	1.06	8.04667	1.19	-2.75743	2.18E-25	9.34E-23	--	XP_003534161.1 uncharacterized protein LOC100775751 [Glycine max]	-	-	-	-	-	-	-
Glyma.03G037100	158	173	164	3	4	14	2.07	2.38	2.11	0.05	0.06	0.18	2.18667	0.0966667	-4.49957	3.05E-25	1.29E-22	RPPL1	XP_006576451.1 putative disease resistance protein At3g14460 isoform X1 [Glycine max]	-	-	-	-	-	GO:0005515//protein binding;GO:0043531//ADP binding	-
Glyma.18G220600	160	118	84	655	732	594	6.37	4.98	3.31	29	30.37	25.24	4.88667	28.2033	2.52894	4.60E-25	1.93E-22	BEN1	RZB53151.1 Vestitone reductase isoform A [Glycine soja]	Metabolism;Metabolism	Global and overview maps;Biosynthesis of other secondary metabolites	ko01110//Biosynthesis of secondary metabolites;ko00943//Isoflavonoid biosynthesis	K13265;K13265	-	GO:0003824//catalytic activity;GO:0003854//3-beta-hydroxy-delta5-steroid dehydrogenase activity;GO:0003978//UDP-glucose 4-epimerase activity;GO:0004043//L-aminoadipate-semialdehyde dehydrogenase activity;GO:0008460//dTDP-glucose 4,6-dehydratase activity;GO:0008712//ADP-glyceromanno-heptose 6-epimerase activity;GO:0016616//oxidoreductase activity, acting on the CH-OH group of donors, NAD or NADP a…	GO:0005975//carbohydrate metabolic process;GO:0006012//galactose metabolic process;GO:0006694//steroid biosynthetic process;GO:0008152//metabolic process;GO:0009243//O antigen biosynthetic process;GO:0009244//lipopolysaccharide core region biosynthetic process;GO:0019305//dTDP-rhamnose biosynthetic process;GO:0019878//lysine biosynthetic process via aminoadipic acid;GO:0055114//oxidation-reductio…
Glyma.15G003300	101	76	90	325	356	342	3.77	3	3.32	13.49	13.84	13.62	3.36333	13.65	2.02094	6.32E-25	2.63E-22	WRKY40	XP_028205063.1 probable WRKY transcription factor 40 [Glycine soja]	-	-	-	-	-	GO:0003700//transcription factor activity, sequence-specific DNA binding;GO:0004356//glutamate-ammonia ligase activity;GO:0005515//protein binding;GO:0043565//sequence-specific DNA binding	GO:0006355//regulation of transcription, DNA-templated;GO:0006542//glutamine biosynthetic process
Glyma.15G011900	1505	874	1196	4494	4476	3867	17.84	10.87	13.75	58.8	54.11	48.36	14.1533	53.7567	1.9253	7.22E-25	2.98E-22	PDR1	XP_003546218.1 pleiotropic drug resistance protein 1 [Glycine max]	-	-	-	-	GO:0005575//cellular_component;GO:0005887//integral component of plasma membrane;GO:0009380//excinuclease repair complex;GO:0009898//cytoplasmic side of plasma membrane;GO:0016020//membrane;GO:0016021//integral component of membrane;GO:0043190//ATP-binding cassette (ABC) transporter complex;GO:0055051//ATP-binding cassette (ABC) transporter complex, integrated substrate binding;GO:0055052//ATP-bi…	GO:0003674//molecular_function;GO:0003924//GTPase activity;GO:0005260//channel-conductance-controlling ATPase activity;GO:0005319//lipid transporter activity;GO:0005524//ATP binding;GO:0005525//GTP binding;GO:0008565//protein transporter activity;GO:0009378//four-way junction helicase activity;GO:0009381//excinuclease ABC activity;GO:0015220//choline transmembrane transporter activity;GO:0015221/…	GO:0000910//cytokinesis;GO:0006281//DNA repair;GO:0006289//nucleotide-excision repair;GO:0006310//DNA recombination;GO:0006576//cellular biogenic amine metabolic process;GO:0006810//transport;GO:0006817//phosphate ion transport;GO:0006824//cobalt ion transport;GO:0006869//lipid transport;GO:0007601//visual perception;GO:0008150//biological_process;GO:0008272//sulfate transport;GO:0015675//nickel …
Glyma.18G091300	85	44	37	456	388	507	3.78	2.09	1.62	22.53	17.95	24.02	2.49667	21.5	3.10626	7.75E-25	3.17E-22	CCR1	XP_006602185.1 cinnamoyl-CoA reductase 1 [Glycine max]	-	-	-	-	-	GO:0003824//catalytic activity;GO:0003854//3-beta-hydroxy-delta5-steroid dehydrogenase activity;GO:0003978//UDP-glucose 4-epimerase activity;GO:0008712//ADP-glyceromanno-heptose 6-epimerase activity;GO:0016491//oxidoreductase activity;GO:0016616//oxidoreductase activity, acting on the CH-OH group of donors, NAD or NADP as acceptor;GO:0016655//oxidoreductase activity, acting on NAD(P)H, quinone or…	GO:0005975//carbohydrate metabolic process;GO:0006012//galactose metabolic process;GO:0006694//steroid biosynthetic process;GO:0008152//metabolic process;GO:0009243//O antigen biosynthetic process;GO:0009244//lipopolysaccharide core region biosynthetic process;GO:0055114//oxidation-reduction process
Glyma.09G218100	1505	1781	1499	537	474	429	31.11	39	30.64	12.35	10.21	9.46	33.5833	10.6733	-1.65373	7.97E-25	3.23E-22	FAO4A	XP_003534338.2 long-chain-alcohol oxidase FAO4A [Glycine max]	-	-	-	-	-	GO:0003824//catalytic activity;GO:0004148//dihydrolipoyl dehydrogenase activity;GO:0004355//glutamate synthase (NADPH) activity;GO:0008767//UDP-galactopyranose mutase activity;GO:0008812//choline dehydrogenase activity;GO:0016491//oxidoreductase activity;GO:0016614//oxidoreductase activity, acting on CH-OH group of donors;GO:0045550//geranylgeranyl reductase activity;GO:0046608//carotenoid isomer…	GO:0006096//glycolytic process;GO:0006537//glutamate biosynthetic process;GO:0009228//thiamine biosynthetic process;GO:0009273//peptidoglycan-based cell wall biogenesis;GO:0015995//chlorophyll biosynthetic process;GO:0016117//carotenoid biosynthetic process;GO:0019285//glycine betaine biosynthetic process from choline;GO:0030494//bacteriochlorophyll biosynthetic process;GO:0045454//cell redox hom…
Glyma.08G013800	597	541	610	1415	1380	1297	30.75	29.5	31.09	80.94	74.09	71.2	30.4467	75.41	1.30847	8.60E-25	3.45E-22	CSA	XP_003532707.1 probable phospholipid hydroperoxide glutathione peroxidase [Glycine max]	Metabolism;Metabolism;Metabolism	Global and overview maps;Metabolism of other amino acids;Lipid metabolism	ko01100//Metabolic pathways;ko00480//Glutathione metabolism;ko00590//Arachidonic acid metabolism	K00432;K00432;K00432	-	GO:0004602//glutathione peroxidase activity;GO:0016209//antioxidant activity;GO:0016491//oxidoreductase activity	GO:0006979//response to oxidative stress;GO:0055114//oxidation-reduction process
Glyma.19G011700	126	139	365	2400	2039	1732	3.11	3.64	8.89	65.96	52.49	45.58	5.21333	54.6767	3.39065	1.98E-24	7.86E-22	DOX1	XP_003553937.1 alpha-dioxygenase 1 [Glycine max]	Metabolism	Lipid metabolism	ko00592//alpha-Linolenic acid metabolism	K10529	-	GO:0005525//GTP binding	-
Glyma.18G054000	146	125	256	938	958	819	6.63	6.01	11.51	47.4	45.33	39.69	8.05	44.14	2.45503	2.96E-24	1.16E-21	EXPA2	KHN48407.1 Expansin-A8 [Glycine soja]	-	-	-	-	-	-	-
Glyma.18G241700	14865	14223	14855	7130	6377	6807	871.57	883.71	861.56	465.17	389.64	426.01	872.28	426.94	-1.03076	2.98E-24	1.16E-21	PSAL	NP_001236277.1 uncharacterized protein LOC100500317 [Glycine max]	Metabolism	Energy metabolism	ko00195//Photosynthesis	K02699	GO:0009522//photosystem I;GO:0009538//photosystem I reaction center	-	GO:0015979//photosynthesis
Glyma.20G125900	19	22	22	193	162	159	0.36	0.44	0.41	4.04	3.18	3.19	0.403333	3.47	3.10489	3.59E-24	1.39E-21	At1g71060	XP_006605955.1 pentatricopeptide repeat-containing protein At1g71060, mitochondrial [Glycine max]	-	-	-	-	GO:0005739//mitochondrion	-	-
Glyma.19G144700	148	95	149	477	549	650	4.56	3.1	4.54	16.38	17.65	21.42	4.06667	18.4833	2.18431	9.49E-24	3.65E-21	CYP93A2	NP_001240973.1 cytochrome P450 93A2 [Glycine max]	Metabolism;Metabolism	Global and overview maps;Biosynthesis of other secondary metabolites	ko01110//Biosynthesis of secondary metabolites;ko00943//Isoflavonoid biosynthesis	K13261;K13261	-	GO:0005488//binding;GO:0005506//iron ion binding;GO:0016705//oxidoreductase activity, acting on paired donors, with incorporation or reduction of molecular oxygen;GO:0020037//heme binding	GO:0009399//nitrogen fixation;GO:0051188//cofactor biosynthetic process;GO:0055114//oxidation-reduction process
Glyma.18G107000	179	126	263	17	8	10	6.84	5.1	9.94	0.72	0.32	0.41	7.29333	0.483333	-3.91549	1.39E-23	5.32E-21	PRS4	XP_003551919.1 ribose-phosphate pyrophosphokinase 4 [Glycine max]	-	-	-	-	GO:0005737//cytoplasm	GO:0000287//magnesium ion binding;GO:0003999//adenine phosphoribosyltransferase activity;GO:0004422//hypoxanthine phosphoribosyltransferase activity;GO:0004588//orotate phosphoribosyltransferase activity;GO:0004749//ribose phosphate diphosphokinase activity	GO:0006166//purine ribonucleoside salvage;GO:0009116//nucleoside metabolic process;GO:0009152//purine ribonucleotide biosynthetic process;GO:0009165//nucleotide biosynthetic process;GO:0009220//pyrimidine ribonucleotide biosynthetic process
Glyma.01G129100	44	41	49	310	337	206	2.49	2.46	2.74	19.55	19.93	12.44	2.56333	17.3067	2.75523	1.56E-23	5.90E-21	At5g01750	NP_001236124.1 uncharacterized protein LOC100527184 [Glycine max]	-	-	-	-	-	-	-
Glyma.13G196500	182	81	133	611	833	798	12.55	5.96	9.08	47.27	60.36	59.21	9.19667	55.6133	2.59625	1.75E-23	6.58E-21	NQR	NP_001236028.2 NADPH:quinone oxidoreductase [Glycine max]	-	-	-	-	-	GO:0003674//molecular_function;GO:0008752//FMN reductase activity;GO:0016491//oxidoreductase activity	GO:0044273//sulfur compound catabolic process;GO:0046685//response to arsenic-containing substance;GO:0055114//oxidation-reduction process
Glyma.06G123700	560	352	318	1616	2516	2659	30.98	20.54	17.29	99.25	145.03	157.06	22.9367	133.78	2.54413	1.84E-23	6.87E-21	--	XP_003526679.1 pathogen-related protein [Glycine max]	-	-	-	-	-	-	GO:0030638//polyketide metabolic process
Glyma.13G033300	140	134	196	18	13	16	3.72	3.79	5.17	0.53	0.36	0.46	4.22667	0.45	-3.23152	2.45E-23	9.04E-21	LRK10	NP_001238112.1 stress-induced receptor-like kinase precursor [Glycine max]	-	-	-	-	-	GO:0004672//protein kinase activity;GO:0005524//ATP binding	GO:0006468//protein phosphorylation
Glyma.05G153200	86	48	74	517	421	324	3.24	1.91	2.76	21.66	16.52	13.02	2.63667	17.0667	2.69439	3.01E-23	1.10E-20	CHS5	NP_001347353.1 chalcone synthase 2 [Glycine max]	Metabolism;Metabolism;Metabolism;Organismal Systems	Global and overview maps;Global and overview maps;Biosynthesis of other secondary metabolites;Environmental adaptation	ko01100//Metabolic pathways;ko01110//Biosynthesis of secondary metabolites;ko00941//Flavonoid biosynthesis;ko04712//Circadian rhythm - plant	K00660;K00660;K00660;K00660	GO:0016020//membrane	GO:0004315//3-oxoacyl-[acyl-carrier-protein] synthase activity;GO:0004421//hydroxymethylglutaryl-CoA synthase activity;GO:0016747//transferase activity, transferring acyl groups other than amino-acyl groups	GO:0006633//fatty acid biosynthetic process
Glyma.U031127	129	46	84	573	645	905	1.86	0.71	1.19	9.07	9.59	13.77	1.25333	10.81	3.10852	4.02E-23	1.46E-20	MIK2	XP_014624710.1 MDIS1-interacting receptor like kinase 2 [Glycine max]	-	-	-	-	-	GO:0004672//protein kinase activity;GO:0005515//protein binding;GO:0005524//ATP binding	GO:0006468//protein phosphorylation
Glyma.18G103400	253	235	116	13	6	7	7.92	7.79	3.59	0.45	0.2	0.23	6.43333	0.293333	-4.45495	4.35E-23	1.57E-20	SHT	XP_003551902.1 spermidine hydroxycinnamoyl transferase [Glycine max]	Metabolism;Metabolism;Metabolism;Metabolism;Metabolism	Global and overview maps;Global and overview maps;Biosynthesis of other secondary metabolites;Biosynthesis of other secondary metabolites;Biosynthesis of other secondary metabolites	ko01100//Metabolic pathways;ko01110//Biosynthesis of secondary metabolites;ko00940//Phenylpropanoid biosynthesis;ko00941//Flavonoid biosynthesis;ko00945//Stilbenoid, diarylheptanoid and gingerol biosynthesis	K13065;K13065;K13065;K13065;K13065	-	GO:0016747//transferase activity, transferring acyl groups other than amino-acyl groups	-
Glyma.04G195633	213	220	281	39	51	30	8.03	8.79	10.48	1.64	2	1.21	9.1	1.61667	-2.49284	5.03E-23	1.80E-20	CRTL-E-1	RZC17369.1 putative inactive purple acid phosphatase 27 [Glycine soja]	Metabolism;Metabolism;Metabolism	Global and overview maps;Global and overview maps;Metabolism of terpenoids and polyketides	ko01100//Metabolic pathways;ko01110//Biosynthesis of secondary metabolites;ko00906//Carotenoid biosynthesis	K06444;K06444;K06444	-	-	-
MSTRG.16548	53	53	85	322	338	281	0.68	0.73	1.09	4.63	4.55	3.88	0.833333	4.35333	2.38515	6.86E-23	2.44E-20	AVT6C	Increased DNA methylation 1 [Glycine max]	-	-	-	-	-	-	-
Glyma.18G109100	4	0	4	165	387	142	0.04	0	0.04	1.61	3.59	1.36	0.0266667	2.18667	6.35755	8.48E-23	2.99E-20	CALS7	KRG98945.1 hypothetical protein GLYMA_18G109100 [Glycine max]	-	-	-	-	GO:0000148//1,3-beta-D-glucan synthase complex;GO:0016020//membrane	GO:0003843//1,3-beta-D-glucan synthase activity;GO:0003964//RNA-directed DNA polymerase activity	GO:0006075//(1->3)-beta-D-glucan biosynthetic process;GO:0006278//RNA-dependent DNA replication
Glyma.09G087200	1587	1949	1779	634	542	610	41.54	54.06	46.07	18.47	14.78	17.04	47.2233	16.7633	-1.49419	1.03E-22	3.59E-20	INT2	XP_003533841.1 probable inositol transporter 2 isoform X1 [Glycine max]	-	-	-	-	GO:0005887//integral component of plasma membrane;GO:0016020//membrane;GO:0016021//integral component of membrane	GO:0008028//monocarboxylic acid transmembrane transporter activity;GO:0015114//phosphate ion transmembrane transporter activity;GO:0015238//drug transmembrane transporter activity;GO:0015295//solute:proton symporter activity;GO:0015307//drug:proton antiporter activity;GO:0015333//peptide:proton symporter activity;GO:0022857//transmembrane transporter activity;GO:0042910//xenobiotic transporter ac…	GO:0006810//transport;GO:0006817//phosphate ion transport;GO:0006855//drug transmembrane transport;GO:0008643//carbohydrate transport;GO:0015718//monocarboxylic acid transport;GO:0015833//peptide transport;GO:0015893//drug transport;GO:0042493//response to drug;GO:0042908//xenobiotic transport;GO:0055085//transmembrane transport
Glyma.19G030500	47	27	23	204	284	307	1.52	0.92	0.73	7.33	9.55	10.58	1.05667	9.15333	3.11478	1.03E-22	3.59E-20	PMAT1	NP_001236819.1 malonyl-CoA:isoflavone 7-O-glucoside-6''-O-malonyltransferase [Glycine max]	Metabolism;Metabolism	Biosynthesis of other secondary metabolites;Biosynthesis of other secondary metabolites	ko00943//Isoflavonoid biosynthesis;ko00944//Flavone and flavonol biosynthesis	K13264;K13264	-	GO:0003824//catalytic activity;GO:0016747//transferase activity, transferring acyl groups other than amino-acyl groups	-
Glyma.03G040600	463	599	950	106	51	81	15.4	21.11	31.25	3.92	1.77	2.88	22.5867	2.85667	-2.98307	1.04E-22	3.59E-20	At3g08860	XP_003522133.1 alanine--glyoxylate aminotransferase 2 homolog 3, mitochondrial [Glycine max]	Metabolism;Metabolism;Metabolism;Metabolism;Metabolism;Metabolism	Global and overview maps;Global and overview maps;Amino acid metabolism;Amino acid metabolism;Amino acid metabolism;Amino acid metabolism	ko01100//Metabolic pathways;ko01110//Biosynthesis of secondary metabolites;ko00270//Cysteine and methionine metabolism;ko00260//Glycine, serine and threonine metabolism;ko00250//Alanine, aspartate and glutamate metabolism;ko00280//Valine, leucine and isoleucine degradation	K00827;K00827;K00827;K00827;K00827;K00827	GO:0005737//cytoplasm	GO:0003867//4-aminobutyrate transaminase activity;GO:0004015//adenosylmethionine-8-amino-7-oxononanoate transaminase activity;GO:0004587//ornithine-oxo-acid transaminase activity;GO:0008483//transaminase activity;GO:0030170//pyridoxal phosphate binding;GO:0033094//butane-1,4-diamine:2-oxoglutarate aminotransferase activity;GO:0042286//glutamate-1-semialdehyde 2,1-aminomutase activity;GO:0045303//…	GO:0006779//porphyrin-containing compound biosynthetic process;GO:0008152//metabolic process;GO:0009102//biotin biosynthetic process;GO:0009447//putrescine catabolic process;GO:0009450//gamma-aminobutyric acid catabolic process;GO:0019491//ectoine biosynthetic process
Glyma.18G212700	538	588	460	149	119	131	17.33	20.06	14.65	5.34	3.99	4.5	17.3467	4.61	-1.91182	1.46E-22	4.98E-20	CIPK14	XP_006602702.1 CBL-interacting serine/threonine-protein kinase 14 [Glycine max]	-	-	-	-	-	GO:0004672//protein kinase activity;GO:0005524//ATP binding;GO:0016709//oxidoreductase activity, acting on paired donors, with incorporation or reduction of molecular oxygen, NAD(P)H as one donor, and incorporation of one atom of oxygen	GO:0006468//protein phosphorylation;GO:0006744//ubiquinone biosynthetic process;GO:0007165//signal transduction
Glyma.18G193400	75	75	52	554	421	324	1.98	2.1	1.36	16.25	11.57	9.12	1.81333	12.3133	2.76351	2.47E-22	8.37E-20	LAC7	XP_003552215.1 laccase-7 [Glycine max]	-	-	-	-	-	GO:0005375//copper ion transmembrane transporter activity;GO:0005507//copper ion binding;GO:0016491//oxidoreductase activity	GO:0006825//copper ion transport;GO:0055114//oxidation-reduction process
Glyma.06G059200	10	9	10	135	132	108	0.32	0.3	0.31	4.78	4.38	3.67	0.31	4.27667	3.78615	2.49E-22	8.37E-20	At1g32220	KRH52291.1 hypothetical protein GLYMA_06G059200 [Glycine max]	-	-	-	-	-	GO:0016757//transferase activity, transferring glycosyl groups;GO:0016887//ATPase activity	GO:0005975//carbohydrate metabolic process;GO:0009306//protein secretion
Glyma.17G166600	7	7	3	110	124	172	0.31	0.33	0.13	5.47	5.78	8.21	0.256667	6.48667	4.65951	2.64E-22	8.81E-20	--	NP_001239759.1 uncharacterized protein LOC100782360 precursor [Glycine max]	-	-	-	-	-	-	-
Glyma.12G009200	172	138	146	509	912	666	6.03	5.16	4.75	18.6	32.83	26.02	5.31333	25.8167	2.28061	3.26E-22	1.08E-19	SMT1	XP_003540589.1 cycloartenol-C-24-methyltransferase isoform X1 [Glycine max]	Metabolism;Metabolism;Metabolism	Global and overview maps;Global and overview maps;Lipid metabolism	ko01100//Metabolic pathways;ko01110//Biosynthesis of secondary metabolites;ko00100//Steroid biosynthesis	K00559;K00559;K00559	-	GO:0000179//rRNA (adenine-N6,N6-)-dimethyltransferase activity;GO:0008168//methyltransferase activity;GO:0008170//N-methyltransferase activity;GO:0008171//O-methyltransferase activity;GO:0008689//3-demethylubiquinone-9 3-O-methyltransferase activity;GO:0008757//S-adenosylmethionine-dependent methyltransferase activity;GO:0046025//precorrin-6Y C5,15-methyltransferase (decarboxylating) activity;GO:…	GO:0000154//rRNA modification;GO:0006400//tRNA modification;GO:0006694//steroid biosynthetic process;GO:0006744//ubiquinone biosynthetic process;GO:0008299//isoprenoid biosynthetic process;GO:0009086//methionine biosynthetic process;GO:0009102//biotin biosynthetic process;GO:0009234//menaquinone biosynthetic process;GO:0015995//chlorophyll biosynthetic process;GO:0044272//sulfur compound biosynth…
Glyma.09G037100	27	20	7	273	208	434	1.22	0.92	0.28	12.84	9.53	20.92	0.806667	14.43	4.16095	3.80E-22	1.25E-19	GN1	XP_028179632.1 glucan endo-1,3-beta-glucosidase, basic isoform isoform X1 [Glycine soja]	-	-	-	-	GO:0005575//cellular_component;GO:0005622//intracellular;GO:0005623//cell;GO:0005737//cytoplasm;GO:0005773//vacuole;GO:0043226//organelle;GO:0043227//membrane-bounded organelle;GO:0043229//intracellular organelle;GO:0043231//intracellular membrane-bounded organelle;GO:0044424//intracellular part;GO:0044444//cytoplasmic part;GO:0044464//cell part	GO:0003674//molecular_function;GO:0003824//catalytic activity;GO:0004553//hydrolase activity, hydrolyzing O-glycosyl compounds;GO:0008422//beta-glucosidase activity;GO:0015926//glucosidase activity;GO:0016787//hydrolase activity;GO:0016798//hydrolase activity, acting on glycosyl bonds;GO:0042973//glucan endo-1,3-beta-D-glucosidase activity	GO:0005975//carbohydrate metabolic process;GO:0006950//response to stress;GO:0006952//defense response;GO:0008150//biological_process;GO:0008152//metabolic process;GO:0044238//primary metabolic process;GO:0050896//response to stimulus;GO:0071704//organic substance metabolic process
Glyma.20G025700	829	733	709	274	228	200	33.79	31.66	28.59	12.43	9.68	8.7	31.3467	10.27	-1.60988	6.15E-22	2.01E-19	bphD	XP_003556692.1 uncharacterized protein LOC100814882 isoform X1 [Glycine max]	-	-	-	-	-	GO:0003674//molecular_function;GO:0003824//catalytic activity;GO:0004414//homoserine O-acetyltransferase activity;GO:0016788//hydrolase activity, acting on ester bonds;GO:0047570//3-oxoadipate enol-lactonase activity;GO:0070205//2-succinyl-6-hydroxy-2,4-cyclohexadiene-1-carboxylate synthase activity	GO:0006112//energy reserve metabolic process;GO:0009086//methionine biosynthetic process;GO:0009102//biotin biosynthetic process;GO:0009234//menaquinone biosynthetic process;GO:0015979//photosynthesis;GO:0030163//protein catabolic process;GO:0042952//beta-ketoadipate pathway
Glyma.07G073400	50	37	41	202	283	352	1.46	1.15	1.19	6.58	8.63	10.99	1.26667	8.73333	2.7855	6.28E-22	2.04E-19	--	XP_003529952.1 protein O-glucosyltransferase 1 [Glycine max]	-	-	-	-	-	-	-
Glyma.10G026900	176	167	186	29	19	32	8.32	8.59	8.98	1.73	1.04	1.52	8.63	1.43	-2.59335	8.10E-22	2.61E-19	RRF	KRH32022.1 hypothetical protein GLYMA_10G026900 [Glycine max]	-	-	-	-	GO:0005737//cytoplasm	GO:0005515//protein binding;GO:0008135//translation factor activity, RNA binding	GO:0006412//translation;GO:0042981//regulation of apoptotic process
Glyma.04G098600	475	487	560	120	180	149	21.14	22.96	24.63	5.93	8.34	7.08	22.91	7.11667	-1.6867	1.07E-21	3.42E-19	PSRP2	XP_003522779.1 28 kDa ribonucleoprotein, chloroplastic [Glycine max]	-	-	-	-	-	GO:0003676//nucleic acid binding	GO:0008380//RNA splicing
Glyma.03G031700	1	1	1	326	296	272	0.02	0.02	0.02	7.7	6.54	6.17	0.02	6.80333	8.4101	1.38E-21	4.38E-19	ABC1K3	XP_003521978.1 protein ACTIVITY OF BC1 COMPLEX KINASE 3, chloroplastic isoform X1 [Glycine max]	-	-	-	-	-	GO:0004672//protein kinase activity;GO:0005524//ATP binding;GO:0016709//oxidoreductase activity, acting on paired donors, with incorporation or reduction of molecular oxygen, NAD(P)H as one donor, and incorporation of one atom of oxygen	GO:0006468//protein phosphorylation;GO:0006744//ubiquinone biosynthetic process
Glyma.16G089000	20542	27733	19954	7387	6436	6291	650.05	929.99	624.63	260.11	212.24	212.49	734.89	228.28	-1.68672	1.39E-21	4.38E-19	DXR	NP_001341811.1 putative 1-deoxy-D-xylulose 5-phosphate reductoisomerase [Glycine max]	Metabolism;Metabolism;Metabolism	Global and overview maps;Global and overview maps;Metabolism of terpenoids and polyketides	ko01100//Metabolic pathways;ko01110//Biosynthesis of secondary metabolites;ko00900//Terpenoid backbone biosynthesis	K00099;K00099;K00099	GO:0005575//cellular_component;GO:0005622//intracellular;GO:0005623//cell;GO:0005737//cytoplasm;GO:0009507//chloroplast;GO:0009532//plastid stroma;GO:0009536//plastid;GO:0009570//chloroplast stroma;GO:0043226//organelle;GO:0043227//membrane-bounded organelle;GO:0043229//intracellular organelle;GO:0043231//intracellular membrane-bounded organelle;GO:0044422//organelle part;GO:0044424//intracellula…	GO:0000166//nucleotide binding;GO:0003674//molecular_function;GO:0003824//catalytic activity;GO:0004073//aspartate-semialdehyde dehydrogenase activity;GO:0005488//binding;GO:0005515//protein binding;GO:0016491//oxidoreductase activity;GO:0016614//oxidoreductase activity, acting on CH-OH group of donors;GO:0016616//oxidoreductase activity, acting on the CH-OH group of donors, NAD or NADP as accept…	GO:0006081//cellular aldehyde metabolic process;GO:0006082//organic acid metabolic process;GO:0006090//pyruvate metabolic process;GO:0006629//lipid metabolic process;GO:0006644//phospholipid metabolic process;GO:0006720//isoprenoid metabolic process;GO:0006721//terpenoid metabolic process;GO:0006793//phosphorus metabolic process;GO:0006796//phosphate-containing compound metabolic process;GO:00081…
Glyma.17G030300	108	88	36	632	850	592	7.98	6.93	2.61	52.04	65.56	46.75	5.84	54.7833	3.2297	1.41E-21	4.41E-19	PR-10	NP_001241617.1 uncharacterized protein LOC100791036 [Glycine max]	-	-	-	-	-	GO:0004252//serine-type endopeptidase activity	GO:0006952//defense response
Glyma.07G083900	97	98	48	521	494	471	4.2	4.5	2.06	25.13	22.31	21.79	3.58667	23.0767	2.68572	1.59E-21	4.96E-19	--	XP_003528930.1 bark storage protein A isoform X1 [Glycine max]	-	-	-	-	-	GO:0003824//catalytic activity;GO:0004731//purine-nucleoside phosphorylase activity;GO:0008782//adenosylhomocysteine nucleosidase activity;GO:0008930//methylthioadenosine nucleosidase activity	GO:0009116//nucleoside metabolic process;GO:0009234//menaquinone biosynthetic process;GO:0019509//L-methionine biosynthetic process from methylthioadenosine;GO:0043096//purine nucleobase salvage
Glyma.12G221900	729	752	1036	271	291	247	13.45	14.71	18.91	5.57	5.6	4.86	15.69	5.34333	-1.55403	2.14E-21	6.61E-19	--	XP_028192683.1 COP1-interacting protein 7-like [Glycine soja]	-	-	-	-	GO:0005737//cytoplasm	GO:0003924//GTPase activity;GO:0005525//GTP binding	GO:0042254//ribosome biogenesis
Glyma.06G273600	18	38	13	225	284	240	0.76	1.67	0.53	10.32	12.2	10.59	0.986667	11.0367	3.4836	2.15E-21	6.61E-19	OsI_14861	XP_003526215.1 senescence-specific cysteine protease SAG39 [Glycine max]	-	-	-	-	-	GO:0008234//cysteine-type peptidase activity	GO:0006508//proteolysis
Glyma.07G030500	308	180	356	29	47	22	8.93	5.42	9.87	0.9	1.56	0.67	8.07333	1.04333	-2.95196	2.25E-21	6.86E-19	--	XP_003528326.1 uncharacterized protein LOC100784802 [Glycine max]	-	-	-	-	-	GO:0005515//protein binding	-
Glyma.15G257500	218	173	211	554	779	605	4.21	3.53	4.03	11.89	15.66	12.45	3.92333	13.3333	1.76489	2.98E-21	9.02E-19	At1g06620	XP_006598207.1 1-aminocyclopropane-1-carboxylate oxidase homolog 1 isoform X1 [Glycine max]	-	-	-	-	-	GO:0016491//oxidoreductase activity	GO:0055114//oxidation-reduction process
Glyma.18G056600	73	63	85	263	301	268	1.91	1.74	2.2	7.64	8.19	7.47	1.95	7.76667	1.99382	3.97E-21	1.20E-18	WRKY24	NP_001348336.1 WRKY transcription factor 62 [Glycine max]	Organismal Systems;Environmental Information Processing	Environmental adaptation;Signal transduction	ko04626//Plant-pathogen interaction;ko04016//MAPK signaling pathway - plant	K13424;K13424	-	GO:0003700//transcription factor activity, sequence-specific DNA binding;GO:0043565//sequence-specific DNA binding	GO:0006355//regulation of transcription, DNA-templated
Glyma.04G022660	3	7	5	100	113	126	0.16	0.39	0.26	5.78	6.12	6.99	0.27	6.29667	4.54356	4.36E-21	1.31E-18	CRSP	RZC14640.1 Signal peptide peptidase-like 2 [Glycine soja]	-	-	-	-	-	GO:0008236//serine-type peptidase activity	GO:0006508//proteolysis;GO:0009306//protein secretion
Glyma.14G049500	1642	1230	1426	3302	3525	4045	56.09	44.52	48.19	125.49	125.47	147.44	49.6	132.8	1.42084	4.50E-21	1.34E-18	ACO1	XP_028200882.1 1-aminocyclopropane-1-carboxylate oxidase-like [Glycine soja]	Metabolism;Metabolism;Metabolism	Global and overview maps;Global and overview maps;Amino acid metabolism	ko01100//Metabolic pathways;ko01110//Biosynthesis of secondary metabolites;ko00270//Cysteine and methionine metabolism	K05933;K05933;K05933	-	GO:0016491//oxidoreductase activity	GO:0055114//oxidation-reduction process
Glyma.03G054100	477	602	677	0	0	2	6.54	8.7	9.3	0	0	0.03	8.18	0.01	-9.67596	5.14E-21	1.52E-18	RPV1	KRH65672.1 hypothetical protein GLYMA_03G054100 [Glycine max]	-	-	-	-	GO:0005737//cytoplasm	GO:0003723//RNA binding;GO:0005515//protein binding;GO:0005524//ATP binding;GO:0016887//ATPase activity;GO:0043531//ADP binding	GO:0006400//tRNA modification;GO:0007165//signal transduction
Glyma.12G187200	179	102	215	689	785	669	9.92	5.99	11.78	42.47	45.31	39.56	9.23	42.4467	2.20125	5.26E-21	1.54E-18	--	KHN32854.1 hypothetical protein glysoja_038783 [Glycine soja]	-	-	-	-	-	GO:0003677//DNA binding;GO:0003700//transcription factor activity, sequence-specific DNA binding	GO:0006355//regulation of transcription, DNA-templated
Glyma.10G098400	11	1	3	155	129	122	0.2	0.03	0.06	3.75	3.01	2.86	0.0966667	3.20667	5.05191	6.85E-21	2.00E-18	LRK10L-2.1	XP_003535924.2 LEAF RUST 10 DISEASE-RESISTANCE LOCUS RECEPTOR-LIKE PROTEIN KINASE-like 2.1 [Glycine max]	-	-	-	-	-	GO:0004672//protein kinase activity;GO:0005524//ATP binding	GO:0006468//protein phosphorylation
Glyma.06G261400	261	177	260	650	830	881	4.07	2.86	3.93	10.12	11.99	13.13	3.62	11.7467	1.69819	7.31E-21	2.12E-18	N	KRH55544.1 hypothetical protein GLYMA_06G261400 [Glycine max]	-	-	-	-	GO:0016020//membrane	GO:0005125//cytokine activity;GO:0005515//protein binding;GO:0016772//transferase activity, transferring phosphorus-containing groups;GO:0043531//ADP binding	GO:0007165//signal transduction;GO:0015809//arginine transport;GO:0015819//lysine transport;GO:0015822//ornithine transport;GO:0048544//recognition of pollen
Glyma.18G281500	1070	1198	1050	341	377	435	15.85	18.8	15.39	5.62	5.81	6.87	16.68	6.1	-1.45124	7.96E-21	2.29E-18	ULP2B	XP_014626225.1 probable disease resistance protein At5g47250 isoform X1 [Glycine max]	-	-	-	-	-	GO:0003677//DNA binding;GO:0005515//protein binding;GO:0008234//cysteine-type peptidase activity;GO:0043531//ADP binding	GO:0006508//proteolysis
Glyma.16G145300	464	461	481	120	63	107	15.47	16.29	15.87	4.45	2.19	3.81	15.8767	3.48333	-2.18837	1.31E-20	3.76E-18	SCPL27	XP_003548016.1 serine carboxypeptidase-like 27 [Glycine max]	-	-	-	-	-	GO:0004185//serine-type carboxypeptidase activity	GO:0006508//proteolysis
Glyma.01G224800	67	56	84	376	304	270	1.2	1.07	1.5	7.54	5.71	5.19	1.25667	6.14667	2.2902	1.47E-20	4.18E-18	WRKY53	NP_001341124.1 WRKY transcription factor 12 [Glycine max]	-	-	-	-	-	GO:0003700//transcription factor activity, sequence-specific DNA binding;GO:0043565//sequence-specific DNA binding	GO:0006355//regulation of transcription, DNA-templated
Glyma.09G241100	1473	1383	1439	672	704	713	20.44	20.43	19.77	10.29	10.04	10.66	20.2133	10.33	-0.968467	1.53E-20	4.33E-18	VIP2	XP_006587768.1 inositol hexakisphosphate and diphosphoinositol-pentakisphosphate kinase VIP1 isoform X1 [Glycine max]	Environmental Information Processing	Signal transduction	ko04070//Phosphatidylinositol signaling system	K13024	-	GO:0016881//acid-amino acid ligase activity	-
Glyma.13G358900	73	55	41	260	456	508	1.71	1.37	0.95	6.82	11.14	12.76	1.34333	10.24	2.93033	2.26E-20	6.36E-18	CES101	XP_003543643.2 G-type lectin S-receptor-like serine/threonine-protein kinase CES101 isoform X1 [Glycine max]	-	-	-	-	-	GO:0004672//protein kinase activity;GO:0004674//protein serine/threonine kinase activity;GO:0005524//ATP binding	GO:0006468//protein phosphorylation
Glyma.08G063800	5632	5091	5050	2452	2746	2652	222.85	213.46	197.67	107.95	113.24	112.01	211.327	111.067	-0.928049	2.29E-20	6.40E-18	PMDH2	XP_028243030.1 malate dehydrogenase 2, peroxisomal [Glycine soja]	Metabolism;Metabolism;Metabolism;Metabolism;Metabolism;Metabolism;Metabolism;Metabolism	Global and overview maps;Global and overview maps;Global and overview maps;Amino acid metabolism;Carbohydrate metabolism;Energy metabolism;Carbohydrate metabolism;Carbohydrate metabolism	ko01100//Metabolic pathways;ko01110//Biosynthesis of secondary metabolites;ko01200//Carbon metabolism;ko00270//Cysteine and methionine metabolism;ko00620//Pyruvate metabolism;ko00710//Carbon fixation in photosynthetic organisms;ko00630//Glyoxylate and dicarboxylate metabolism;ko00020//Citrate cycle (TCA cycle)	K00026;K00026;K00026;K00026;K00026;K00026;K00026;K00026	GO:0005737//cytoplasm	GO:0003854//3-beta-hydroxy-delta5-steroid dehydrogenase activity;GO:0004459//L-lactate dehydrogenase activity;GO:0016491//oxidoreductase activity;GO:0016616//oxidoreductase activity, acting on the CH-OH group of donors, NAD or NADP as acceptor;GO:0016620//oxidoreductase activity, acting on the aldehyde or oxo group of donors, NAD or NADP as acceptor;GO:0030060//L-malate dehydrogenase activity;GO:…	GO:0006099//tricarboxylic acid cycle;GO:0006694//steroid biosynthetic process;GO:0055114//oxidation-reduction process
Glyma.19G008700	262	208	191	898	809	650	10.8	9.09	7.79	41.19	34.75	28.6	9.22667	34.8467	1.91714	2.48E-20	6.89E-18	EO	XP_003553854.1 2-methylene-furan-3-one reductase [Glycine max]	-	-	-	-	-	GO:0004024//alcohol dehydrogenase activity, zinc-dependent;GO:0008270//zinc ion binding;GO:0008689//3-demethylubiquinone-9 3-O-methyltransferase activity;GO:0008743//L-threonine 3-dehydrogenase activity;GO:0008839//4-hydroxy-tetrahydrodipicolinate reductase;GO:0016491//oxidoreductase activity;GO:0016655//oxidoreductase activity, acting on NAD(P)H, quinone or similar compound as acceptor;GO:001846…	GO:0006113//fermentation;GO:0006567//threonine catabolic process;GO:0006744//ubiquinone biosynthetic process;GO:0008152//metabolic process;GO:0009089//lysine biosynthetic process via diaminopimelate;GO:0009404//toxin metabolic process;GO:0010127//mycothiol-dependent detoxification;GO:0019439//aromatic compound catabolic process;GO:0030494//bacteriochlorophyll biosynthetic process;GO:0046292//form…
Glyma.18G166600	508	440	523	1	0	1	12.5	11.48	12.73	0.03	0	0.03	12.2367	0.02	-9.25699	3.05E-20	8.40E-18	--	XP_003551396.1 GPI transamidase component PIG-S [Glycine max]	Metabolism;Metabolism	Global and overview maps;Glycan biosynthesis and metabolism	ko01100//Metabolic pathways;ko00563//Glycosylphosphatidylinositol (GPI)-anchor biosynthesis	K05291;K05291	GO:0042765//GPI-anchor transamidase complex	-	GO:0016255//attachment of GPI anchor to protein
Glyma.01G170300	831	684	780	1564	1919	1924	61.42	53.57	57.02	128.62	147.79	151.78	57.3367	142.73	1.31576	3.28E-20	9.00E-18	TRX1	NP_001237535.2 thioredoxin h1 [Glycine max]	-	-	-	-	GO:0005737//cytoplasm	GO:0003756//protein disulfide isomerase activity;GO:0004612//phosphoenolpyruvate carboxykinase (ATP) activity;GO:0004800//thyroxine 5'-deiodinase activity;GO:0005524//ATP binding;GO:0015036//disulfide oxidoreductase activity;GO:0016209//antioxidant activity;GO:0016491//oxidoreductase activity	GO:0006094//gluconeogenesis;GO:0006457//protein folding;GO:0055114//oxidation-reduction process
Glyma.19G133800	591	490	556	1124	1350	1271	30.15	25.99	27.24	49	55.49	53.51	27.7933	52.6667	0.922151	3.67E-20	1.00E-17	ERD15	NP_001237943.1 uncharacterized protein LOC100305613 [Glycine max]	-	-	-	-	-	-	-
MSTRG.37411	0	0	0	627	360	315	0	0	0	9.52	5.12	4.59	0.001	6.41	12.6461	3.91E-20	1.06E-17	At5g24080	G-type lectin S-receptor-like serine/threonine-protein kinase [Glycine soja]	-	-	-	-	GO:0031224//intrinsic component of membrane	GO:0004672//protein kinase activity;GO:0005515//protein binding;GO:0032550//purine ribonucleoside binding	GO:0006468//protein phosphorylation;GO:0007154//cell communication;GO:0008037//cell recognition
Glyma.13G003000	378	346	362	0	0	0	15.71	15.43	14.98	0	0	0	15.3733	0.001	-13.9081	4.18E-20	1.12E-17	LIP2	XP_003543995.3 triacylglycerol lipase 2 [Glycine max]	Metabolism	Lipid metabolism	ko00100//Steroid biosynthesis	K01052	-	-	GO:0006629//lipid metabolic process
Glyma.15G233100	13	17	7	127	135	188	0.17	0.24	0.1	1.9	1.89	2.69	0.17	2.16	3.66742	5.09E-20	1.36E-17	RPPL1	KRH13355.1 hypothetical protein GLYMA_15G233100 [Glycine max]	-	-	-	-	GO:0005869//dynactin complex	GO:0005515//protein binding;GO:0043531//ADP binding	GO:0061640//cytoskeleton-dependent cytokinesis
Glyma.20G212900	4351	4279	5204	1866	2342	2160	197.56	205.87	233.75	94.27	110.81	104.7	212.393	103.26	-1.04046	1.80E-19	4.80E-17	LHCB5	XP_003556402.3 chlorophyll a-b binding protein CP26, chloroplastic [Glycine max]	Metabolism;Metabolism	Global and overview maps;Energy metabolism	ko01100//Metabolic pathways;ko00196//Photosynthesis - antenna proteins	K08916;K08916	-	-	-
Glyma.03G250300	126	137	104	10	14	13	2.59	2.97	2.28	0.27	0.33	0.37	2.61333	0.323333	-3.0148	2.17E-19	5.74E-17	--	XP_006577311.1 uncharacterized protein LOC100802896 isoform X1 [Glycine max]	-	-	-	-	-	-	-
Glyma.06G265100	2	2	2	105	119	156	0.09	0.09	0.09	5.12	12.85	7.3	0.09	8.42333	6.54832	2.43E-19	6.41E-17	--	NP_001235134.1 uncharacterized protein LOC100500236 [Glycine max]	-	-	-	-	-	-	-
Glyma.11G009100	11	24	12	152	146	146	0.52	1.29	0.6	8.51	7.62	7.87	0.803333	8	3.31593	3.18E-19	8.32E-17	--	XP_003537718.1 dehydrodolichyl diphosphate synthase complex subunit NUS1 isoform X2 [Glycine max]	Metabolism;Metabolism	Global and overview maps;Metabolism of terpenoids and polyketides	ko01110//Biosynthesis of secondary metabolites;ko00900//Terpenoid backbone biosynthesis	K11778;K11778	-	GO:0008948//oxaloacetate decarboxylase activity;GO:0015081//sodium ion transmembrane transporter activity	GO:0006814//sodium ion transport
Glyma.02G104300	542	384	397	1182	1205	1243	16.08	12.07	11.65	39.01	37.24	39.35	13.2667	38.5333	1.5383	3.91E-19	1.02E-16	AOG	XP_003518708.1 abscisate beta-glucosyltransferase [Glycine max]	Metabolism;Metabolism;Metabolism	Global and overview maps;Global and overview maps;Metabolism of terpenoids and polyketides	ko01100//Metabolic pathways;ko01110//Biosynthesis of secondary metabolites;ko00906//Carotenoid biosynthesis	K14595;K14595;K14595	-	GO:0008194//UDP-glycosyltransferase activity;GO:0016758//transferase activity, transferring hexosyl groups;GO:0019784//NEDD8-specific protease activity	GO:0039693//viral DNA genome replication;GO:0051262//protein tetramerization
Glyma.11G226900	8982	8594	8272	4293	4522	4544	344.6	349.42	313.96	183.26	180.79	186.1	335.993	183.383	-0.87357	4.79E-19	1.24E-16	At3g55800	RZB72954.1 Sedoheptulose-1,7-bisphosphatase, chloroplastic isoform B [Glycine soja]	Metabolism;Metabolism;Metabolism	Global and overview maps;Global and overview maps;Energy metabolism	ko01100//Metabolic pathways;ko01200//Carbon metabolism;ko00710//Carbon fixation in photosynthetic organisms	K01100;K01100;K01100	-	-	-
Glyma.03G228900	217	186	376	935	1245	1115	7.83	7.11	13.42	37.54	46.81	42.94	9.45333	42.43	2.16619	4.99E-19	1.28E-16	ACLA-2	XP_003521649.1 ATP-citrate synthase alpha chain protein 2 isoform X2 [Glycine max]	Metabolism;Metabolism;Metabolism	Global and overview maps;Global and overview maps;Carbohydrate metabolism	ko01100//Metabolic pathways;ko01110//Biosynthesis of secondary metabolites;ko00020//Citrate cycle (TCA cycle)	K01648;K01648;K01648	GO:0005575//cellular_component;GO:0005622//intracellular;GO:0005623//cell;GO:0005737//cytoplasm;GO:0005829//cytosol;GO:0009346//citrate lyase complex;GO:0032991//macromolecular complex;GO:0044424//intracellular part;GO:0044444//cytoplasmic part;GO:0044464//cell part	GO:0000166//nucleotide binding;GO:0003674//molecular_function;GO:0003824//catalytic activity;GO:0003878//ATP citrate synthase activity;GO:0004774//succinate-CoA ligase activity;GO:0004775//succinate-CoA ligase (ADP-forming) activity;GO:0004776//succinate-CoA ligase (GDP-forming) activity;GO:0005488//binding;GO:0005524//ATP binding;GO:0008144//drug binding;GO:0016740//transferase activity;GO:00167…	GO:0006082//organic acid metabolic process;GO:0006084//acetyl-CoA metabolic process;GO:0006085//acetyl-CoA biosynthetic process;GO:0006099//tricarboxylic acid cycle;GO:0006139//nucleobase-containing compound metabolic process;GO:0006163//purine nucleotide metabolic process;GO:0006164//purine nucleotide biosynthetic process;GO:0006629//lipid metabolic process;GO:0006631//fatty acid metabolic proce…
Glyma.07G193400	1218	350	337	1	1	0	36.11	11	9.88	0.03	0.03	0	18.9967	0.02	-9.89153	5.12E-19	1.31E-16	PPO	XP_003528444.1 polyphenol oxidase A1, chloroplastic [Glycine max]	Metabolism;Metabolism;Metabolism;Metabolism	Global and overview maps;Global and overview maps;Amino acid metabolism;Biosynthesis of other secondary metabolites	ko01100//Metabolic pathways;ko01110//Biosynthesis of secondary metabolites;ko00350//Tyrosine metabolism;ko00950//Isoquinoline alkaloid biosynthesis	K00422;K00422;K00422;K00422	-	GO:0004097//catechol oxidase activity;GO:0016491//oxidoreductase activity	GO:0055114//oxidation-reduction process
Glyma.19G096500	25	22	28	127	171	156	1.4	1.3	1.55	7.89	9.95	9.29	1.41667	9.04333	2.67435	5.95E-19	1.51E-16	MUB3	NP_001336684.1 ubiquitin-like protein [Glycine max]	-	-	-	-	-	GO:0005515//protein binding	GO:0006289//nucleotide-excision repair
Glyma.13G293700	17	20	8	139	133	169	1.15	1.43	0.53	10.45	9.36	12.19	1.03667	10.6667	3.36309	6.23E-19	1.58E-16	GRXC9	XP_003543318.1 glutaredoxin-C9 [Glycine max]	-	-	-	-	-	GO:0009055//electron carrier activity;GO:0015035//protein disulfide oxidoreductase activity;GO:0015036//disulfide oxidoreductase activity	GO:0055114//oxidation-reduction process
MSTRG.31997	271	262	328	0	0	0	5.51	5.64	6.59	0	0	0	5.91333	0.001	-12.5298	7.23E-19	1.82E-16	At1g06900	ABC transporter G family member 40-like [Glycine max]	-	-	-	-	GO:0031224//intrinsic component of membrane	GO:0015604//organic phosphonate transmembrane transporter activity;GO:0032550//purine ribonucleoside binding;GO:0042626//ATPase activity, coupled to transmembrane movement of substances	GO:0006605//protein targeting;GO:0006952//defense response;GO:0006972//hyperosmotic response;GO:0009617//response to bacterium;GO:0009620//response to fungus;GO:0009696//salicylic acid metabolic process;GO:0009755//hormone-mediated signaling pathway;GO:0009863//salicylic acid mediated signaling pathway;GO:0010243//response to organonitrogen compound;GO:0015718//monocarboxylic acid transport;GO:00…
Glyma.01G134600	85	70	28	614	437	464	3.37	2.94	1.1	27.07	18.04	19.62	2.47	21.5767	3.12689	7.87E-19	1.97E-16	G4DT	NP_001335591.1 glycinol 2-dimethylallyl transferase [Glycine max]	Metabolism;Metabolism;Metabolism	Global and overview maps;Global and overview maps;Metabolism of cofactors and vitamins	ko01100//Metabolic pathways;ko01110//Biosynthesis of secondary metabolites;ko00130//Ubiquinone and other terpenoid-quinone biosynthesis	K09833;K09833;K09833	GO:0016021//integral component of membrane	GO:0008412//4-hydroxybenzoate octaprenyltransferase activity;GO:0016765//transferase activity, transferring alkyl or aryl (other than methyl) groups;GO:0016767//geranylgeranyl-diphosphate geranylgeranyltransferase activity;GO:0046408//chlorophyll synthetase activity	GO:0006744//ubiquinone biosynthetic process
Glyma.03G015500	101	86	86	279	305	320	6.54	5.9	5.51	20.11	20.59	22.12	5.98333	20.94	1.80724	8.41E-19	2.09E-16	--	XP_003521231.1 uncharacterized protein LOC100788965 [Glycine max]	-	-	-	-	-	-	GO:0010124//phenylacetate catabolic process
Glyma.18G228700	644	570	827	102	110	199	13.71	12.58	17.4	2.45	2.48	4.54	14.5633	3.15667	-2.20587	8.65E-19	2.14E-16	At4g22990	XP_006602776.1 SPX domain-containing membrane protein At4g22990 isoform X1 [Glycine max]	-	-	-	-	GO:0016021//integral component of membrane	GO:0016987//sigma factor activity;GO:0022857//transmembrane transporter activity	GO:0006352//DNA-templated transcription, initiation;GO:0055085//transmembrane transport
Glyma.19G000900	1481	1784	1674	696	668	601	43.17	54.1	47.93	22.62	20.05	18.64	48.4	20.4367	-1.24385	9.23E-19	2.27E-16	AC97	XP_003553313.1 actin-97 [Glycine max]	-	-	-	-	-	-	-
MSTRG.37487	208	144	119	14	2	3	5.01	3.68	2.84	0.38	0.05	0.08	3.84333	0.17	-4.49875	9.80E-19	2.40E-16	TTM3	Homogentisate solanesyltransferase, chloroplastic isoform A [Glycine soja]	Metabolism	Metabolism of cofactors and vitamins	ko00130//Ubiquinone and other terpenoid-quinone biosynthesis	K12501	GO:0009526//plastid envelope;GO:0031224//intrinsic component of membrane	GO:0010354//homogentisate prenyltransferase activity	GO:0016109//tetraterpenoid biosynthetic process;GO:1901663//quinone biosynthetic process
Glyma.U008800	2	0	1	211	188	210	0.09	0	0.02	6.27	4.86	5.47	0.0366667	5.53333	7.23754	1.09E-18	2.65E-16	RPP13L3	XP_025983445.1 putative disease resistance RPP13-like protein 3 [Glycine max]	-	-	-	-	GO:0009898//cytoplasmic side of plasma membrane;GO:0055052//ATP-binding cassette (ABC) transporter complex, substrate-binding subunit-containing	GO:0003924//GTPase activity;GO:0005047//signal recognition particle binding;GO:0005524//ATP binding;GO:0005525//GTP binding;GO:0008134//transcription factor binding;GO:0009378//four-way junction helicase activity;GO:0016887//ATPase activity;GO:0018835//carbon phosphorus lyase activity;GO:0033221//urea-transporting ATPase activity;GO:0043531//ADP binding	GO:0002949//tRNA threonylcarbamoyladenosine modification;GO:0006281//DNA repair;GO:0006310//DNA recombination;GO:0006355//regulation of transcription, DNA-templated;GO:0009306//protein secretion;GO:0015840//urea transport;GO:0019634//organic phosphonate metabolic process
Glyma.14G130400	141	98	143	2	0	3	8.82	6.47	8.86	0.15	0	0.22	8.05	0.123333	-6.02835	1.32E-18	3.21E-16	TAF7	NP_001242881.2 transcription initiation factor TFIID subunit 7-like [Glycine max]	Genetic Information Processing	Transcription	ko03022//Basal transcription factors	K03132	GO:0005669//transcription factor TFIID complex	-	GO:0006367//transcription initiation from RNA polymerase II promoter
Glyma.10G199500	284	303	329	97	72	87	20.14	22.77	23.08	7.66	5.32	6.59	21.9967	6.52333	-1.7536	1.44E-18	3.47E-16	--	XP_003536293.1 uncharacterized protein LOC100785771 [Glycine max]	-	-	-	-	-	-	-
Glyma.06G136200	1197	1355	1889	470	522	513	31.96	38.33	49.9	13.96	14.53	14.62	40.0633	14.37	-1.47922	1.52E-18	3.64E-16	--	XP_028236205.1 uncharacterized protein LOC114415622 [Glycine soja]	-	-	-	-	-	GO:0008289//lipid binding	-
Glyma.16G062500	143	62	110	454	478	531	4.87	2.21	3.88	17.21	17.07	19.29	3.65333	17.8567	2.28918	1.90E-18	4.53E-16	LHT1	XP_014624742.1 lysine histidine transporter 1 isoform X1 [Glycine max]	-	-	-	-	GO:0005887//integral component of plasma membrane	GO:0015173//aromatic amino acid transmembrane transporter activity	GO:0003333//amino acid transmembrane transport;GO:0015801//aromatic amino acid transport
Glyma.12G219300	10222	11142	11944	5203	5719	5766	495.45	572.29	572.69	280.59	288.89	298.31	546.81	289.263	-0.918656	1.93E-18	4.57E-16	LHCB3	NP_001240880.1 uncharacterized protein LOC100779387 [Glycine max]	Metabolism;Metabolism	Global and overview maps;Energy metabolism	ko01100//Metabolic pathways;ko00196//Photosynthesis - antenna proteins	K08914;K08914	-	-	-
Glyma.17G174500	5572	6508	6268	2312	2668	2868	120.83	149.52	134.46	55.77	60.28	66.39	134.937	60.8133	-1.14982	2.03E-18	4.79E-16	ABA2	XP_028210153.1 zeaxanthin epoxidase, chloroplastic-like [Glycine soja]	Metabolism;Metabolism;Metabolism	Global and overview maps;Global and overview maps;Metabolism of terpenoids and polyketides	ko01100//Metabolic pathways;ko01110//Biosynthesis of secondary metabolites;ko00906//Carotenoid biosynthesis	K09838;K09838;K09838	GO:0016021//integral component of membrane	GO:0003674//molecular_function;GO:0004506//squalene monooxygenase activity;GO:0004729//oxygen-dependent protoporphyrinogen oxidase activity;GO:0005515//protein binding;GO:0016166//phytoene dehydrogenase activity;GO:0016491//oxidoreductase activity;GO:0016647//oxidoreductase activity, acting on the CH-NH group of donors, oxygen as acceptor;GO:0016701//oxidoreductase activity, acting on single dono…	GO:0006744//ubiquinone biosynthetic process;GO:0006779//porphyrin-containing compound biosynthetic process;GO:0015995//chlorophyll biosynthetic process;GO:0016117//carotenoid biosynthetic process;GO:0030494//bacteriochlorophyll biosynthetic process;GO:0033103//protein secretion by the type VI secretion system;GO:0055114//oxidation-reduction process
Glyma.20G085900	1166	1384	1414	510	519	580	76.72	96.5	92.03	37.34	35.59	40.73	88.4167	37.8867	-1.22263	3.22E-18	7.55E-16	PGR5	NP_001241362.1 uncharacterized protein LOC100782797 [Glycine max]	-	-	-	-	-	-	-
Glyma.16G065600	55	27	55	208	267	323	0.84	0.44	0.83	3.53	4.25	5.27	0.703333	4.35	2.62873	3.78E-18	8.84E-16	MIK2	XP_014624129.1 MDIS1-interacting receptor like kinase 2 isoform X1 [Glycine max]	-	-	-	-	-	GO:0004672//protein kinase activity;GO:0005515//protein binding;GO:0005524//ATP binding	GO:0006468//protein phosphorylation
Glyma.02G211300	153	118	124	22	21	16	5.56	4.53	4.42	0.89	0.8	0.62	4.83667	0.77	-2.65108	3.92E-18	9.10E-16	PUR7	XP_003519188.1 phosphoribosylaminoimidazole-succinocarboxamide synthase, chloroplastic [Glycine max]	Metabolism;Metabolism;Metabolism	Global and overview maps;Global and overview maps;Nucleotide metabolism	ko01100//Metabolic pathways;ko01110//Biosynthesis of secondary metabolites;ko00230//Purine metabolism	K01923;K01923;K01923	-	GO:0004639//phosphoribosylaminoimidazolesuccinocarboxamide synthase activity	GO:0009152//purine ribonucleotide biosynthetic process
Glyma.10G200700	854	549	831	1786	2262	2183	12.22	8.33	11.76	28.44	33.74	33.35	10.77	31.8433	1.56397	4.71E-18	1.09E-15	GINT1	XP_003536299.1 glycosyltransferase family protein 64 protein C5 [Glycine max]	-	-	-	-	GO:0016021//integral component of membrane	GO:0004553//hydrolase activity, hydrolyzing O-glycosyl compounds;GO:0016757//transferase activity, transferring glycosyl groups	GO:0005975//carbohydrate metabolic process
Glyma.16G064401	4	0	2	91	114	133	0.19	0	0.11	4.57	5.36	6.39	0.1	5.44	5.76553	6.92E-18	1.59E-15	MIK2	XP_014624131.1 MDIS1-interacting receptor like kinase 2 isoform X1 [Glycine max]	-	-	-	-	-	GO:0004672//protein kinase activity;GO:0005524//ATP binding	GO:0006468//protein phosphorylation
Glyma.18G254700	5	1	2	91	102	96	0.09	0.03	0.04	1.99	2.09	2.03	0.0533333	2.03667	5.25503	7.45E-18	1.70E-15	MIK2	XP_006602887.1 MDIS1-interacting receptor like kinase 2 [Glycine max]	-	-	-	-	GO:0016021//integral component of membrane	GO:0004672//protein kinase activity;GO:0004930//G-protein coupled receptor activity;GO:0005515//protein binding;GO:0005524//ATP binding	GO:0006468//protein phosphorylation;GO:0007186//G-protein coupled receptor signaling pathway;GO:0009271//phage shock;GO:0050909//sensory perception of taste
Glyma.10G136300	1321	1450	1395	609	654	661	99.27	115.47	103.7	50.92	51.21	53.02	106.147	51.7167	-1.03736	9.08E-18	2.07E-15	PGR5	NP_001235299.1 uncharacterized protein LOC100500247 [Glycine max]	-	-	-	-	-	-	-
Glyma.06G123800	572	312	333	1344	1848	2169	33.04	19.1	19.03	86.38	111.23	133.72	23.7233	110.443	2.21893	9.48E-18	2.15E-15	--	NP_001241631.1 pathogen-related protein-like [Glycine max]	-	-	-	-	-	-	GO:0030638//polyketide metabolic process
Glyma.06G319460	613	274	403	1522	2139	1889	20.02	9.48	13.03	55.31	72.8	65.85	14.1767	64.6533	2.18921	9.68E-18	2.18E-15	exgA	XP_014632364.1 probable glucan 1,3-beta-glucosidase A [Glycine max]	-	-	-	-	GO:0009341//beta-galactosidase complex	GO:0004476//mannose-6-phosphate isomerase activity;GO:0004553//hydrolase activity, hydrolyzing O-glycosyl compounds;GO:0004565//beta-galactosidase activity;GO:0008905//mannose-phosphate guanylyltransferase activity;GO:0015926//glucosidase activity;GO:0030674//protein binding, bridging;GO:0051015//actin filament binding	GO:0005975//carbohydrate metabolic process;GO:0009103//lipopolysaccharide biosynthetic process;GO:0071704//organic substance metabolic process
Glyma.04G190800	588	279	372	1612	1772	1475	34.72	17.46	21.73	105.92	109.04	92.97	24.6367	102.643	2.05876	1.06E-17	2.39E-15	E4	NP_001238470.1 uncharacterized protein LOC100527085 [Glycine max]	-	-	-	-	-	GO:0003674//molecular_function;GO:0003824//catalytic activity;GO:0008113//peptide-methionine (S)-S-oxide reductase activity;GO:0016491//oxidoreductase activity;GO:0016667//oxidoreductase activity, acting on a sulfur group of donors;GO:0016671//oxidoreductase activity, acting on a sulfur group of donors, disulfide as acceptor	GO:0006979//response to oxidative stress;GO:0008150//biological_process;GO:0008152//metabolic process;GO:0030091//protein repair;GO:0055114//oxidation-reduction process
Glyma.17G039200	708	541	727	1601	1616	1374	8.27	6.8	8.34	20.79	19.76	17.09	7.80333	19.2133	1.29995	1.10E-17	2.45E-15	PDR3	XP_003550575.1 pleiotropic drug resistance protein 3 isoform X2 [Glycine max]	-	-	-	-	GO:0000502//proteasome complex;GO:0005575//cellular_component;GO:0005737//cytoplasm;GO:0005887//integral component of plasma membrane;GO:0009338//exodeoxyribonuclease V complex;GO:0009379//Holliday junction helicase complex;GO:0009380//excinuclease repair complex;GO:0009898//cytoplasmic side of plasma membrane;GO:0016020//membrane;GO:0016021//integral component of membrane;GO:0043190//ATP-binding…	GO:0000166//nucleotide binding;GO:0003674//molecular_function;GO:0003723//RNA binding;GO:0003724//RNA helicase activity;GO:0003924//GTPase activity;GO:0004222//metalloendopeptidase activity;GO:0004385//guanylate kinase activity;GO:0004386//helicase activity;GO:0005319//lipid transporter activity;GO:0005524//ATP binding;GO:0005525//GTP binding;GO:0008565//protein transporter activity;GO:0008854//e…	GO:0000910//cytokinesis;GO:0001887//selenium compound metabolic process;GO:0002949//tRNA threonylcarbamoyladenosine modification;GO:0006281//DNA repair;GO:0006289//nucleotide-excision repair;GO:0006310//DNA recombination;GO:0006400//tRNA modification;GO:0006412//translation;GO:0006464//cellular protein modification process;GO:0006508//proteolysis;GO:0006576//cellular biogenic amine metabolic proc…
Glyma.04G064100	1189	894	966	2326	2676	3218	34.29	27.33	27.56	74.66	80.45	99.1	29.7267	84.7367	1.51123	1.12E-17	2.48E-15	KNAT3	XP_003522507.1 homeobox protein knotted-1-like 3 isoform X2 [Glycine max]	-	-	-	-	GO:0005634//nucleus	GO:0003677//DNA binding	GO:0006355//regulation of transcription, DNA-templated
Glyma.13G317700	1	0	3	97	175	355	0.03	0	0.08	2.73	4.62	9.59	0.0366667	5.64667	7.26679	1.54E-17	3.40E-15	FAR3	XP_003543435.1 fatty acyl-CoA reductase 3 [Glycine max]	Cellular Processes;Metabolism	Transport and catabolism;Lipid metabolism	ko04146//Peroxisome;ko00073//Cutin, suberine and wax biosynthesis	K13356;K13356	-	GO:0003824//catalytic activity;GO:0003854//3-beta-hydroxy-delta5-steroid dehydrogenase activity;GO:0004043//L-aminoadipate-semialdehyde dehydrogenase activity;GO:0008460//dTDP-glucose 4,6-dehydratase activity;GO:0008831//dTDP-4-dehydrorhamnose reductase activity;GO:0016616//oxidoreductase activity, acting on the CH-OH group of donors, NAD or NADP as acceptor;GO:0016757//transferase activity, tran…	GO:0005975//carbohydrate metabolic process;GO:0006694//steroid biosynthetic process;GO:0009243//O antigen biosynthetic process;GO:0019305//dTDP-rhamnose biosynthetic process;GO:0019878//lysine biosynthetic process via aminoadipic acid;GO:0055114//oxidation-reduction process
Glyma.18G229200	110	87	105	323	339	280	8.94	7.49	8.44	29.2	28.7	24.28	8.29	27.3933	1.72438	1.60E-17	3.51E-15	--	XP_003552372.1 uncharacterized protein LOC100795291 [Glycine max]	-	-	-	-	-	-	-
Glyma.11G221000	58006	82165	80616	25761	27751	29065	1872.26	2810.35	2573.99	925.21	933.43	1001.36	2418.87	953.333	-1.34328	1.66E-17	3.64E-15	RCA	NP_001240245.1 ribulose bisphosphate carboxylase/oxygenase activase, chloroplastic-like [Glycine max]	-	-	-	-	-	GO:0004017//adenylate kinase activity;GO:0005524//ATP binding;GO:0016887//ATPase activity	GO:0009151//purine deoxyribonucleotide metabolic process
Glyma.01G128100	58	37	38	206	195	206	1.62	1.11	1.07	6.43	5.76	6.14	1.26667	6.11	2.27014	1.93E-17	4.20E-15	WRKY33	XP_006573388.1 probable WRKY transcription factor 33 isoform X2 [Glycine max]	Organismal Systems;Environmental Information Processing	Environmental adaptation;Signal transduction	ko04626//Plant-pathogen interaction;ko04016//MAPK signaling pathway - plant	K13424;K13424	-	GO:0003700//transcription factor activity, sequence-specific DNA binding;GO:0043565//sequence-specific DNA binding	GO:0006355//regulation of transcription, DNA-templated
Glyma.06G142900	206	203	231	573	514	527	8.87	9.26	9.84	27.45	23.06	24.22	9.32333	24.91	1.41781	1.96E-17	4.24E-15	--	XP_003526804.1 uncharacterized protein LOC100780848 [Glycine max]	-	-	-	-	-	-	-
Glyma.02G028400	2	3	9	1167	822	267	0.17	0.28	0.77	112.73	74.36	24.74	0.406667	70.61	7.43988	1.96E-17	4.24E-15	--	ACU20712.1 unknown [Glycine max]	-	-	-	-	-	-	-
MSTRG.23498	316	290	296	1	0	1	6.82	6.73	6.36	0.03	0	0.02	6.63667	0.0166667	-8.63735	2.00E-17	4.30E-15	SCAMP5	SCAMP family protein [Actinidia rufa]	-	-	-	-	GO:0030659//cytoplasmic vesicle membrane;GO:0031224//intrinsic component of membrane	-	GO:0006810//transport;GO:0008104//protein localization
Glyma.20G128100	107	80	37	511	436	563	3.22	2.55	1.1	17.14	13.69	18.11	2.29	16.3133	2.83263	2.29E-17	4.89E-15	UGT84A13	XP_003555960.1 putative UDP-glucose glucosyltransferase [Glycine max]	-	-	-	-	-	GO:0008194//UDP-glycosyltransferase activity;GO:0016758//transferase activity, transferring hexosyl groups	-
Glyma.05G234600	89	49	37	348	324	511	4.45	2.6	1.83	19.37	16.89	27.28	2.96	21.18	2.83903	2.44E-17	5.20E-15	MYB62	NP_001235789.1 MYB transcription factor MYB84 [Glycine max]	-	-	-	-	-	-	-
Glyma.04G197500	1	0	1	156	405	1268	0.03	0	0.03	5.95	14.47	46.42	0.02	22.28	10.1215	2.49E-17	5.28E-15	FATB	XP_003522441.1 palmitoyl-acyl carrier protein thioesterase, chloroplastic [Glycine max]	Metabolism;Metabolism;Metabolism	Global and overview maps;Global and overview maps;Lipid metabolism	ko01100//Metabolic pathways;ko01212//Fatty acid metabolism;ko00061//Fatty acid biosynthesis	K10781;K10781;K10781	-	GO:0016790//thiolester hydrolase activity	GO:0006633//fatty acid biosynthetic process
Glyma.13G293500	941	1041	1044	383	256	232	50.26	58.92	55.16	22.76	14.25	13.23	54.78	16.7467	-1.70978	2.70E-17	5.70E-15	FLA6	NP_001238356.2 putative fasciclin-like arabinogalactan precursor [Glycine max]	-	-	-	-	-	-	-
Glyma.03G070300	318	265	264	87	87	92	10.55	9.32	8.66	3.21	3.01	3.26	9.51	3.16	-1.58952	3.07E-17	6.45E-15	SCPL11	XP_003520964.1 serine carboxypeptidase-like 11 isoform X2 [Glycine max]	Metabolism	Biosynthesis of other secondary metabolites	ko00940//Phenylpropanoid biosynthesis	K09756	-	GO:0004185//serine-type carboxypeptidase activity	GO:0006508//proteolysis
Glyma.03G097300	1032	1159	950	317	385	424	31.93	37.98	29.11	10.93	12.63	14.19	33.0067	12.5833	-1.39124	3.42E-17	7.14E-15	YNR064C	KRH66302.1 hypothetical protein GLYMA_03G097300 [Glycine max]	-	-	-	-	-	GO:0003674//molecular_function;GO:0003824//catalytic activity;GO:0016787//hydrolase activity;GO:0047570//3-oxoadipate enol-lactonase activity;GO:0070205//2-succinyl-6-hydroxy-2,4-cyclohexadiene-1-carboxylate synthase activity	GO:0009102//biotin biosynthetic process;GO:0009234//menaquinone biosynthetic process;GO:0015979//photosynthesis;GO:0030163//protein catabolic process;GO:0042952//beta-ketoadipate pathway
Glyma.06G319700	101	64	56	322	318	299	3.18	2.13	1.74	11.27	10.42	10.04	2.35	10.5767	2.17015	3.85E-17	8.00E-15	PGIP2	NP_001235526.1 disease resistance protein/LRR protein-related protein precursor [Glycine max]	-	-	-	-	-	GO:0005515//protein binding	-
Glyma.06G285200	182	183	186	51	41	43	4.32	4.61	4.37	1.33	1.01	1.09	4.43333	1.14333	-1.95515	4.20E-17	8.70E-15	bipA	XP_003527397.1 uncharacterized protein LOC100789218 [Glycine max]	-	-	-	-	GO:0005737//cytoplasm	GO:0003743//translation initiation factor activity;GO:0003746//translation elongation factor activity;GO:0003747//translation release factor activity;GO:0003924//GTPase activity;GO:0004781//sulfate adenylyltransferase (ATP) activity;GO:0005525//GTP binding;GO:0043022//ribosome binding	GO:0000103//sulfate assimilation;GO:0001514//selenocysteine incorporation;GO:0006412//translation;GO:0006413//translational initiation;GO:0006414//translational elongation;GO:0006415//translational termination;GO:0006950//response to stress;GO:0042254//ribosome biogenesis
Glyma.09G269500	72	53	27	376	384	266	2.57	2.01	0.95	14.96	14.31	10.15	1.84333	13.14	2.83358	4.63E-17	9.55E-15	BEN1	XP_028248417.1 vestitone reductase-like [Glycine soja]	Metabolism;Metabolism	Global and overview maps;Biosynthesis of other secondary metabolites	ko01110//Biosynthesis of secondary metabolites;ko00943//Isoflavonoid biosynthesis	K13265;K13265	-	GO:0003824//catalytic activity;GO:0003854//3-beta-hydroxy-delta5-steroid dehydrogenase activity;GO:0003978//UDP-glucose 4-epimerase activity;GO:0004043//L-aminoadipate-semialdehyde dehydrogenase activity;GO:0008460//dTDP-glucose 4,6-dehydratase activity;GO:0008712//ADP-glyceromanno-heptose 6-epimerase activity;GO:0016616//oxidoreductase activity, acting on the CH-OH group of donors, NAD or NADP a…	GO:0005975//carbohydrate metabolic process;GO:0006012//galactose metabolic process;GO:0006694//steroid biosynthetic process;GO:0008152//metabolic process;GO:0009243//O antigen biosynthetic process;GO:0009244//lipopolysaccharide core region biosynthetic process;GO:0019305//dTDP-rhamnose biosynthetic process;GO:0019878//lysine biosynthetic process via aminoadipic acid;GO:0055114//oxidation-reductio…
Glyma.08G074000	4244	4488	5420	2201	2384	2356	209.55	234.82	264.72	120.92	122.66	124.17	236.363	122.583	-0.947243	4.86E-17	9.99E-15	CAP10A	XP_003531041.1 chlorophyll a-b binding protein CP24 10A, chloroplastic [Glycine max]	Metabolism;Metabolism	Global and overview maps;Energy metabolism	ko01100//Metabolic pathways;ko00196//Photosynthesis - antenna proteins	K08917;K08917	-	-	-
Glyma.19G045800	910	923	1080	443	488	431	26.16	28.3	30.79	14.19	14.5	13.18	28.4167	13.9567	-1.02578	5.14E-17	1.05E-14	RBL9	XP_006603973.1 RHOMBOID-like protein 9, chloroplastic isoform X1 [Glycine max]	-	-	-	-	GO:0005887//integral component of plasma membrane;GO:0016021//integral component of membrane	GO:0004252//serine-type endopeptidase activity	GO:0006464//cellular protein modification process;GO:0019538//protein metabolic process
Glyma.16G212900	1217	1044	1048	2647	2503	2205	25.81	23.39	21.94	62.52	55.31	49.87	23.7133	55.9	1.23715	5.45E-17	1.11E-14	YSL7	XP_003548294.1 probable metal-nicotianamine transporter YSL7 [Glycine max]	-	-	-	-	GO:0016020//membrane	GO:0015198//oligopeptide transporter activity	GO:0006857//oligopeptide transport;GO:0055085//transmembrane transport
Glyma.16G065400	41	36	25	207	293	160	0.48	0.45	0.29	2.69	3.57	1.99	0.406667	2.75	2.75751	5.85E-17	1.19E-14	MIK2	KRH07065.1 hypothetical protein GLYMA_16G065400 [Glycine max]	-	-	-	-	-	GO:0004672//protein kinase activity;GO:0005515//protein binding;GO:0005524//ATP binding	GO:0006468//protein phosphorylation
Glyma.12G227800	2916	2733	3356	1405	1420	1618	62.54	62.07	71.18	33.49	31.76	37.03	65.2633	34.0933	-0.936783	6.25E-17	1.26E-14	NCL2	XP_028194756.1 sodium/calcium exchanger NCL2-like [Glycine soja]	-	-	-	-	GO:0016021//integral component of membrane	GO:0003674//molecular_function;GO:0005509//calcium ion binding;GO:0015368//calcium:cation antiporter activity	GO:0006816//calcium ion transport;GO:0043571//maintenance of CRISPR repeat elements;GO:0055085//transmembrane transport
Glyma.16G016600	28	9	11	124	186	173	0.39	0.13	0.15	1.94	2.72	2.59	0.223333	2.41667	3.43575	7.00E-17	1.40E-14	NAC062	XP_003548387.1 NAC domain-containing protein 76 [Glycine max]	-	-	-	-	-	GO:0003677//DNA binding	GO:0006355//regulation of transcription, DNA-templated
Glyma.17G134200	846	924	974	391	329	397	24.97	28.89	28.43	12.84	10.12	12.5	27.43	11.82	-1.21452	7.83E-17	1.57E-14	CYP75B137	XP_003549879.1 geraniol 8-hydroxylase [Glycine max]	-	-	-	-	-	GO:0005506//iron ion binding;GO:0016705//oxidoreductase activity, acting on paired donors, with incorporation or reduction of molecular oxygen;GO:0020037//heme binding	GO:0055114//oxidation-reduction process
MSTRG.18190	85	108	144	3	2	0	2.76	3.65	4.59	0.11	0.06	0	3.66667	0.0566667	-6.01582	8.01E-17	1.59E-14	TOM3	tobamovirus multiplication protein 3-like [Glycine soja]	-	-	-	-	-	GO:0005488//binding	GO:0019079//viral genome replication
MSTRG.37775	16	10	14	130	110	95	0.34	0.23	0.3	3.1	2.46	2.18	0.29	2.58	3.15325	8.15E-17	1.62E-14	MSH6	Protein DETOXIFICATION 35 [Glycine max]	-	-	-	-	-	-	-
Glyma.03G128900	969	925	1034	445	478	508	28.65	28.98	30.25	14.64	14.73	16.03	29.2933	15.1333	-0.952843	8.22E-17	1.62E-14	LCY1	XP_006576788.1 lycopene beta cyclase, chloroplastic [Glycine max]	Metabolism;Metabolism;Metabolism	Global and overview maps;Global and overview maps;Metabolism of terpenoids and polyketides	ko01100//Metabolic pathways;ko01110//Biosynthesis of secondary metabolites;ko00906//Carotenoid biosynthesis	K06443;K06443;K06443	GO:0009342//glutamate synthase complex (NADPH)	GO:0003824//catalytic activity;GO:0004148//dihydrolipoyl dehydrogenase activity;GO:0004355//glutamate synthase (NADPH) activity;GO:0004791//thioredoxin-disulfide reductase activity;GO:0015036//disulfide oxidoreductase activity;GO:0016166//phytoene dehydrogenase activity;GO:0016491//oxidoreductase activity;GO:0016647//oxidoreductase activity, acting on the CH-NH group of donors, oxygen as acceptor…	GO:0006096//glycolytic process;GO:0006537//glutamate biosynthetic process;GO:0006744//ubiquinone biosynthetic process;GO:0006790//sulfur compound metabolic process;GO:0009228//thiamine biosynthetic process;GO:0009236//cobalamin biosynthetic process;GO:0015995//chlorophyll biosynthetic process;GO:0016117//carotenoid biosynthetic process;GO:0030494//bacteriochlorophyll biosynthetic process;GO:00454…
MSTRG.41165	346	306	403	0	0	1	5.65	4.85	7.03	0	0	0.03	5.84333	0.01	-9.19065	8.27E-17	1.63E-14	MED12	Mediator of RNA polymerase II transcription subunit 12 isoform B, partial [Glycine soja]	-	-	-	-	GO:0005840//ribosome;GO:0019866//organelle inner membrane;GO:0033177//proton-transporting two-sector ATPase complex, proton-transporting domain;GO:0044434//chloroplast part;GO:0044455//mitochondrial membrane part	GO:0003824//catalytic activity;GO:0015077//monovalent inorganic cation transmembrane transporter activity;GO:0046914//transition metal ion binding	GO:0006355//regulation of transcription, DNA-templated;GO:0006754//ATP biosynthetic process;GO:0006818//hydrogen transport;GO:0019941//modification-dependent protein catabolic process;GO:0035966//response to topologically incorrect protein;GO:0043094//cellular metabolic compound salvage;GO:0043248//proteasome assembly
Glyma.20G187000	286	254	229	67	69	81	5.56	5.23	4.4	1.45	1.4	1.68	5.06333	1.51	-1.74554	8.60E-17	1.68E-14	ORRM1	XP_006606279.1 organelle RRM domain-containing protein 1, chloroplastic [Glycine max]	-	-	-	-	GO:0005575//cellular_component;GO:0005622//intracellular;GO:0005623//cell;GO:0005737//cytoplasm;GO:0009507//chloroplast;GO:0009536//plastid;GO:0043226//organelle;GO:0043227//membrane-bounded organelle;GO:0043229//intracellular organelle;GO:0043231//intracellular membrane-bounded organelle;GO:0044424//intracellular part;GO:0044444//cytoplasmic part;GO:0044464//cell part	GO:0003674//molecular_function;GO:0003676//nucleic acid binding;GO:0003723//RNA binding;GO:0005488//binding;GO:0097159//organic cyclic compound binding;GO:1901363//heterocyclic compound binding	GO:0006139//nucleobase-containing compound metabolic process;GO:0006396//RNA processing;GO:0006397//mRNA processing;GO:0006725//cellular aromatic compound metabolic process;GO:0006807//nitrogen compound metabolic process;GO:0006950//response to stress;GO:0008150//biological_process;GO:0008152//metabolic process;GO:0008380//RNA splicing;GO:0009266//response to temperature stimulus;GO:0009409//resp…
Glyma.13G032700	54	23	35	173	283	303	1.48	0.66	0.95	5.25	8.06	8.83	1.03	7.38	2.84098	8.67E-17	1.69E-14	LRK10	XP_003542135.2 rust resistance kinase Lr10 [Glycine max]	-	-	-	-	-	GO:0004672//protein kinase activity;GO:0005524//ATP binding;GO:0030247//polysaccharide binding	GO:0006468//protein phosphorylation
Glyma.18G263900	1994	1977	2351	1087	1008	1056	41.17	43.27	47.98	24.96	21.68	23.26	44.14	23.3	-0.921757	8.84E-17	1.71E-14	CNGC2	XP_003552549.1 cyclic nucleotide-gated ion channel 2 [Glycine max]	Organismal Systems	Environmental adaptation	ko04626//Plant-pathogen interaction	K05391	GO:0016020//membrane	GO:0005216//ion channel activity	GO:0006811//ion transport;GO:0055085//transmembrane transport
Glyma.13G068500	104	75	90	6	1	6	3	2.29	2.57	0.19	0.03	0.18	2.62	0.133333	-4.29646	9.64E-17	1.86E-14	CYP82A4	XP_003543523.2 cytochrome P450 82A4-like [Glycine max]	-	-	-	-	-	GO:0005506//iron ion binding;GO:0016705//oxidoreductase activity, acting on paired donors, with incorporation or reduction of molecular oxygen;GO:0020037//heme binding	GO:0055114//oxidation-reduction process
Glyma.06G267300	392	283	363	0	0	1	9.65	7.36	8.88	0	0	0.03	8.63	0.01	-9.75322	1.08E-16	2.08E-14	ROQ1	NP_001235720.1 disease resistance protein KR3 [Glycine max]	-	-	-	-	-	GO:0005515//protein binding;GO:0005524//ATP binding;GO:0016887//ATPase activity;GO:0043531//ADP binding	GO:0007165//signal transduction
Glyma.18G255300	77	74	106	3	6	3	6.98	7.56	10.81	0.52	0.98	0.5	8.45	0.666667	-3.66391	1.12E-16	2.14E-14	TRX5	NP_001336605.1 thioredoxin-like superfamily protein isoform 2 [Glycine max]	-	-	-	-	GO:0005737//cytoplasm	GO:0003756//protein disulfide isomerase activity;GO:0015035//protein disulfide oxidoreductase activity;GO:0015036//disulfide oxidoreductase activity;GO:0016209//antioxidant activity;GO:0016491//oxidoreductase activity	GO:0006457//protein folding;GO:0055114//oxidation-reduction process
Glyma.01G070300	221	288	313	60	76	77	4.96	6.79	6.9	1.48	1.75	1.84	6.21667	1.69	-1.87912	1.12E-16	2.14E-14	TTM2	XP_003517896.1 uridine-cytidine kinase C [Glycine max]	Metabolism;Metabolism	Global and overview maps;Nucleotide metabolism	ko01100//Metabolic pathways;ko00240//Pyrimidine metabolism	K00876;K00876	GO:0005634//nucleus;GO:0005737//cytoplasm;GO:0016459//myosin complex	GO:0003774//motor activity;GO:0004849//uridine kinase activity;GO:0005524//ATP binding;GO:0016301//kinase activity;GO:0016887//ATPase activity;GO:0043531//ADP binding	GO:0006323//DNA packaging;GO:0006355//regulation of transcription, DNA-templated;GO:0006397//mRNA processing;GO:0032418//lysosome localization;GO:0043934//sporulation;GO:0046108//uridine metabolic process
Glyma.01G229800	2562	2628	2499	1282	1318	1344	119.21	129.57	115.03	66.36	63.9	66.77	121.27	65.6767	-0.88477	1.16E-16	2.21E-14	--	XP_003517534.1 uncharacterized protein LOC100785369 [Glycine max]	-	-	-	-	GO:0030288//outer membrane-bounded periplasmic space	GO:0004252//serine-type endopeptidase activity;GO:0005506//iron ion binding;GO:0005515//protein binding;GO:0016151//nickel cation binding	GO:0006508//proteolysis;GO:0006950//response to stress;GO:0051604//protein maturation
Glyma.05G223400	55	43	25	272	211	234	2.43	2.01	1.09	13.36	9.7	11.02	1.84333	11.36	2.62357	1.17E-16	2.21E-14	At4g26220	NP_001242455.2 anthocyanin 3'-O-methyltransferase [Glycine max]	Metabolism;Metabolism;Metabolism;Metabolism;Metabolism	Global and overview maps;Global and overview maps;Biosynthesis of other secondary metabolites;Biosynthesis of other secondary metabolites;Biosynthesis of other secondary metabolites	ko01100//Metabolic pathways;ko01110//Biosynthesis of secondary metabolites;ko00940//Phenylpropanoid biosynthesis;ko00941//Flavonoid biosynthesis;ko00945//Stilbenoid, diarylheptanoid and gingerol biosynthesis	K00588;K00588;K00588;K00588;K00588	-	GO:0008171//O-methyltransferase activity	-
Glyma.11G207500	571	251	455	1508	1681	1684	13.1	6.1	10.32	38.49	40.18	41.23	9.84	39.9667	2.02207	1.24E-16	2.34E-14	CRK2	XP_003537415.1 cysteine-rich receptor-like protein kinase 2 [Glycine max]	-	-	-	-	GO:0016021//integral component of membrane	GO:0004672//protein kinase activity;GO:0005524//ATP binding;GO:0016709//oxidoreductase activity, acting on paired donors, with incorporation or reduction of molecular oxygen, NAD(P)H as one donor, and incorporation of one atom of oxygen	GO:0006468//protein phosphorylation;GO:0006744//ubiquinone biosynthetic process
Glyma.01G020900	3171	3042	3602	1059	1193	1570	125.9	127.98	141.46	46.78	49.36	66.53	131.78	54.2233	-1.28115	1.26E-16	2.36E-14	CAD	NP_001240222.1 putative cinnamyl alcohol dehydrogenase [Glycine max]	-	-	-	-	GO:0009320//phosphoribosylaminoimidazole carboxylase complex	GO:0004024//alcohol dehydrogenase activity, zinc-dependent;GO:0004617//phosphoglycerate dehydrogenase activity;GO:0004638//phosphoribosylaminoimidazole carboxylase activity;GO:0008270//zinc ion binding;GO:0008743//L-threonine 3-dehydrogenase activity;GO:0016491//oxidoreductase activity;GO:0016655//oxidoreductase activity, acting on NAD(P)H, quinone or similar compound as acceptor;GO:0016887//ATPa…	GO:0006113//fermentation;GO:0006564//L-serine biosynthetic process;GO:0006567//threonine catabolic process;GO:0006631//fatty acid metabolic process;GO:0008152//metabolic process;GO:0009152//purine ribonucleotide biosynthetic process;GO:0009404//toxin metabolic process;GO:0010127//mycothiol-dependent detoxification;GO:0019439//aromatic compound catabolic process;GO:0030494//bacteriochlorophyll bio…
Glyma.03G156700	1152	1138	1542	491	510	575	27.45	28.73	36.35	13.03	12.66	14.62	30.8433	13.4367	-1.19878	1.35E-16	2.52E-14	SULTR3;1	XP_003521258.1 sulfate transporter 3.1 [Glycine max]	-	-	-	-	GO:0016020//membrane;GO:0016021//integral component of membrane	GO:0015116//sulfate transmembrane transporter activity;GO:0045152//antisigma factor binding	GO:0006355//regulation of transcription, DNA-templated;GO:0008272//sulfate transport;GO:0030436//asexual sporulation
Glyma.03G107900	0	3	1	102	125	128	0	0.26	0.08	9.18	10.6	11.1	0.113333	10.2933	6.50499	1.41E-16	2.62E-14	--	KRH66452.1 hypothetical protein GLYMA_03G107900 [Glycine max]	-	-	-	-	-	-	-
Glyma.19G127200	303	192	389	64	68	55	9.32	6.26	11.84	2.19	2.18	1.81	9.14	2.06	-2.14955	1.42E-16	2.62E-14	CYCB1-2	NP_001345332.1 G2/mitotic-specific cyclin S13-7 [Glycine max]	-	-	-	-	-	-	-
Glyma.03G147700	40	31	8	275	250	265	3.54	2.9	0.7	27.05	23.03	25	2.38	25.0267	3.39443	1.43E-16	2.63E-14	DIR1	RZC20734.1 Dirigent protein 2 [Glycine soja]	-	-	-	-	-	-	-
Glyma.15G172200	399	372	494	133	161	105	11.67	11.52	14.3	4.33	4.92	3.29	12.4967	4.18	-1.57997	1.45E-16	2.67E-14	CRTL-E-1	XP_006597824.1 lycopene epsilon cyclase, chloroplastic isoform X1 [Glycine max]	Metabolism;Metabolism;Metabolism	Global and overview maps;Global and overview maps;Metabolism of terpenoids and polyketides	ko01100//Metabolic pathways;ko01110//Biosynthesis of secondary metabolites;ko00906//Carotenoid biosynthesis	K06444;K06444;K06444	-	GO:0003824//catalytic activity;GO:0004148//dihydrolipoyl dehydrogenase activity;GO:0004355//glutamate synthase (NADPH) activity;GO:0015036//disulfide oxidoreductase activity;GO:0016166//phytoene dehydrogenase activity;GO:0016491//oxidoreductase activity;GO:0016647//oxidoreductase activity, acting on the CH-NH group of donors, oxygen as acceptor;GO:0016668//oxidoreductase activity, acting on a sul…	GO:0006096//glycolytic process;GO:0006537//glutamate biosynthetic process;GO:0006744//ubiquinone biosynthetic process;GO:0006790//sulfur compound metabolic process;GO:0006805//xenobiotic metabolic process;GO:0009228//thiamine biosynthetic process;GO:0009398//FMN biosynthetic process;GO:0015995//chlorophyll biosynthetic process;GO:0016117//carotenoid biosynthetic process;GO:0030494//bacteriochloro…
Glyma.17G214700	35	40	25	414	552	152	1.02	1.26	0.73	13.52	16.88	4.76	1.00333	11.72	3.5461	1.57E-16	2.87E-14	LRK10	XP_006601167.2 rust resistance kinase Lr10 [Glycine max]	-	-	-	-	-	GO:0004672//protein kinase activity;GO:0005524//ATP binding;GO:0030247//polysaccharide binding	GO:0006468//protein phosphorylation
Glyma.08G177400	1270	1348	1143	514	427	519	33.99	38.22	30.25	15.32	11.91	14.83	34.1533	14.02	-1.28454	1.71E-16	3.12E-14	DIT2	XP_003531538.1 dicarboxylate transporter 2.1, chloroplastic [Glycine max]	-	-	-	-	GO:0005887//integral component of plasma membrane;GO:0016020//membrane;GO:0016021//integral component of membrane	GO:0008509//anion transmembrane transporter activity;GO:0022857//transmembrane transporter activity	GO:0006820//anion transport;GO:0055085//transmembrane transport
Glyma.14G087400	124	96	93	11	15	7	4.79	3.93	3.55	0.47	0.6	0.29	4.09	0.453333	-3.17346	1.77E-16	3.21E-14	VEP1	KRH15431.2 LOW QUALITY PROTEIN: hypothetical protein GLYMA_14G087400 [Glycine max]	-	-	-	-	-	GO:0003824//catalytic activity;GO:0003854//3-beta-hydroxy-delta5-steroid dehydrogenase activity;GO:0016616//oxidoreductase activity, acting on the CH-OH group of donors, NAD or NADP as acceptor;GO:0016757//transferase activity, transferring glycosyl groups	GO:0005975//carbohydrate metabolic process;GO:0006694//steroid biosynthetic process;GO:0055114//oxidation-reduction process
MSTRG.2617	232	258	121	0	0	0	3.5	4.13	1.81	0	0	0	3.14667	0.001	-11.6196	1.98E-16	3.58E-14	CYP90D2	3-epi-6-deoxocathasterone 23-monooxygenase [Glycine max]	Metabolism;Metabolism;Metabolism	Global and overview maps;Global and overview maps;Metabolism of terpenoids and polyketides	ko01100//Metabolic pathways;ko01110//Biosynthesis of secondary metabolites;ko00905//Brassinosteroid biosynthesis	K12638;K12638;K12638	GO:0009536//plastid;GO:0044425//membrane part	GO:0004497//monooxygenase activity;GO:0046872//metal ion binding	GO:0016129//phytosteroid biosynthetic process;GO:0048437//floral organ development;GO:0048827//phyllome development
Glyma.12G221000	1715	2120	2786	719	870	762	61.8	80.96	99.32	28.83	32.67	29.31	80.6933	30.27	-1.41456	2.00E-16	3.60E-14	--	XP_003539587.1 uncharacterized protein LOC100805057 [Glycine max]	Cellular Processes	Transport and catabolism	ko04146//Peroxisome	K13348	GO:0016021//integral component of membrane	-	-
Glyma.03G108000	0	0	0	152	192	194	0	0	0	6.83	8.08	8.36	0.001	7.75667	12.9212	2.08E-16	3.74E-14	--	XP_006576706.1 uncharacterized protein LOC100779874 [Glycine max]	-	-	-	-	-	-	GO:0005975//carbohydrate metabolic process
Glyma.04G153500	3	4	1	81	82	95	0.22	0.31	0.07	6.62	6.28	7.45	0.2	6.78333	5.08392	2.20E-16	3.93E-14	ATL57	KHN17844.1 RING-H2 finger protein ATL5 [Glycine soja]	-	-	-	-	GO:0005680//anaphase-promoting complex	GO:0008270//zinc ion binding;GO:0046872//metal ion binding;GO:0061630//ubiquitin protein ligase activity;GO:0097602//cullin family protein binding	GO:0031145//anaphase-promoting complex-dependent proteasomal ubiquitin-dependent protein catabolic process
Glyma.01G122300	120	109	107	0	1	3	2.88	2.74	2.4	0	0.03	0.06	2.67333	0.03	-6.47753	2.34E-16	4.17E-14	--	XP_014630276.1 uncharacterized protein LOC100779117 isoform X1 [Glycine max]	-	-	-	-	-	GO:0005506//iron ion binding;GO:0016705//oxidoreductase activity, acting on paired donors, with incorporation or reduction of molecular oxygen;GO:0020037//heme binding	GO:0055114//oxidation-reduction process
Glyma.19G003700	73	67	59	262	281	208	2.83	2.75	2.26	11.31	11.36	8.65	2.61333	10.44	1.99816	2.51E-16	4.45E-14	AIM32	XP_028218969.1 uncharacterized protein LOC114400628 isoform X1 [Glycine soja]	-	-	-	-	-	-	-
Glyma.16G064900	186	63	135	588	719	944	2.53	0.91	1.82	8.9	10.2	13.72	1.75333	10.94	2.64144	2.70E-16	4.78E-14	MIK2	XP_014624135.2 MDIS1-interacting receptor like kinase 2 [Glycine max]	-	-	-	-	-	GO:0004672//protein kinase activity;GO:0005515//protein binding;GO:0005524//ATP binding	GO:0006468//protein phosphorylation
Glyma.18G281400	68	62	87	220	261	269	3.14	3.03	3.97	11.29	12.55	13.24	3.38	12.36	1.87058	2.76E-16	4.85E-14	ERF115	NP_001339701.1 AP2-EREBP transcription factor [Glycine max]	-	-	-	-	-	GO:0003700//transcription factor activity, sequence-specific DNA binding	GO:0006355//regulation of transcription, DNA-templated
Glyma.17G218600	90	78	93	1	1	5	2	1.84	2.04	0.02	0.02	0.12	1.96	0.0533333	-5.19967	3.00E-16	5.26E-14	TUBA3	KRH05294.1 hypothetical protein GLYMA_17G218600 [Glycine max]	Cellular Processes	Transport and catabolism	ko04145//Phagosome	K07374	-	GO:0003924//GTPase activity	-
Glyma.03G052800	540	484	629	212	224	247	6.18	5.86	7.12	2.69	2.66	3	6.38667	2.78333	-1.19825	3.45E-16	6.02E-14	RPV1	XP_006576512.1 TMV resistance protein N isoform X1 [Glycine max]	-	-	-	-	-	GO:0004867//serine-type endopeptidase inhibitor activity;GO:0005515//protein binding;GO:0005524//ATP binding;GO:0016887//ATPase activity;GO:0043531//ADP binding	GO:0007165//signal transduction
Glyma.03G073744	36	38	38	171	180	301	0.5	0.57	0.53	2.69	2.66	4.54	0.533333	3.29667	2.6279	3.80E-16	6.61E-14	RPS6	KRH62447.1 hypothetical protein GLYMA_04G109500, partial [Glycine max]	-	-	-	-	-	GO:0005515//protein binding	-
Glyma.04G129200	10	12	25	126	124	120	0.14	0.18	0.34	1.94	1.79	1.77	0.22	1.83333	3.05889	4.84E-16	8.40E-14	ALA1	XP_003523932.1 phospholipid-transporting ATPase 1 isoform X1 [Glycine max]	-	-	-	-	GO:0031004//potassium ion-transporting ATPase complex	GO:0004008//copper-exporting ATPase activity;GO:0004647//phosphoserine phosphatase activity;GO:0005375//copper ion transmembrane transporter activity;GO:0005388//calcium-transporting ATPase activity;GO:0008556//potassium-transporting ATPase activity;GO:0008967//phosphoglycolate phosphatase activity;GO:0015434//cadmium-transporting ATPase activity;GO:0015444//magnesium-importing ATPase activity;GO…	GO:0006545//glycine biosynthetic process;GO:0006564//L-serine biosynthetic process;GO:0006813//potassium ion transport;GO:0006816//calcium ion transport;GO:0006825//copper ion transport;GO:0008152//metabolic process;GO:0015691//cadmium ion transport;GO:0015693//magnesium ion transport;GO:0030001//metal ion transport
Glyma.11G243900	486	307	409	943	1159	1215	8.2	5.5	6.67	17.67	20.51	22.1	6.79	20.0933	1.56523	5.39E-16	9.31E-14	MKP1	XP_014619754.1 protein-tyrosine-phosphatase MKP1 isoform X1 [Glycine max]	-	-	-	-	-	GO:0004725//protein tyrosine phosphatase activity	GO:0006470//protein dephosphorylation
Glyma.04G141400	825	1139	941	309	381	329	18.09	26.32	20.02	7.59	8.75	7.64	21.4767	7.99333	-1.4259	5.51E-16	9.48E-14	LNK2	XP_006578476.1 protein LNK2 isoform X1 [Glycine max]	-	-	-	-	-	-	-
Glyma.03G190200	1661	1624	1959	916	921	839	36.41	37.72	42.48	22.36	21.04	19.64	38.87	21.0133	-0.887352	5.53E-16	9.49E-14	CSLA9	XP_003521436.1 glucomannan 4-beta-mannosyltransferase 9 [Glycine max]	-	-	-	-	-	GO:0008375//acetylglucosaminyltransferase activity	GO:0009877//nodulation;GO:0042710//biofilm formation
Glyma.03G200300	17	24	23	134	134	112	0.76	1.1	1.01	6.89	6.39	5.57	0.956667	6.28333	2.71544	6.06E-16	1.03E-13	DDB_G0286581	NP_001239760.1 uncharacterized protein LOC100790552 [Glycine max]	-	-	-	-	-	GO:0016787//hydrolase activity	-
Glyma.18G240500	188	135	129	27	18	29	11.01	8.4	7.51	1.75	1.1	1.81	8.97333	1.55333	-2.53028	6.09E-16	1.04E-13	FHY1	NP_001238294.1 uncharacterized protein LOC100527586 [Glycine max]	Metabolism;Metabolism;Metabolism	Global and overview maps;Global and overview maps;Metabolism of cofactors and vitamins	ko01100//Metabolic pathways;ko01110//Biosynthesis of secondary metabolites;ko00740//Riboflavin metabolism	K20860;K20860;K20860	-	GO:0004401//histidinol-phosphatase activity;GO:0008801//beta-phosphoglucomutase activity;GO:0008967//phosphoglycolate phosphatase activity;GO:0016787//hydrolase activity;GO:0016791//phosphatase activity;GO:0016862//intramolecular oxidoreductase activity, interconverting keto- and enol-groups;GO:0018784//(S)-2-haloacid dehalogenase activity	GO:0000105//histidine biosynthetic process;GO:0006805//xenobiotic metabolic process;GO:0008152//metabolic process;GO:0009853//photorespiration;GO:0019509//L-methionine biosynthetic process from methylthioadenosine;GO:0043094//cellular metabolic compound salvage;GO:0046352//disaccharide catabolic process
Glyma.12G169400	2406	2427	2273	1138	1103	1239	266.56	284.93	249.1	140.29	127.34	146.52	266.863	138.05	-0.95091	7.59E-16	1.29E-13	SEND33	KRH26359.1 hypothetical protein GLYMA_12G169400 [Glycine max]	Metabolism	Energy metabolism	ko00195//Photosynthesis	K02639	GO:0033104//type VI protein secretion system complex	GO:0003674//molecular_function;GO:0009055//electron carrier activity;GO:0051536//iron-sulfur cluster binding	GO:0010124//phenylacetate catabolic process;GO:0016226//iron-sulfur cluster assembly;GO:0033103//protein secretion by the type VI secretion system
Glyma.18G036400	42387	60958	57084	20564	22067	20987	1315.58	2005.2	1752.28	709.72	713.37	694.77	1691.02	705.953	-1.26025	7.66E-16	1.29E-13	RCA	NP_001276147.1 ribulose bisphosphate carboxylase/oxygenase activase, chloroplastic-like [Glycine max]	-	-	-	-	GO:0005575//cellular_component;GO:0005622//intracellular;GO:0005623//cell;GO:0005737//cytoplasm;GO:0009507//chloroplast;GO:0009532//plastid stroma;GO:0009536//plastid;GO:0009570//chloroplast stroma;GO:0043226//organelle;GO:0043227//membrane-bounded organelle;GO:0043229//intracellular organelle;GO:0043231//intracellular membrane-bounded organelle;GO:0044422//organelle part;GO:0044424//intracellula…	GO:0000166//nucleotide binding;GO:0003674//molecular_function;GO:0004017//adenylate kinase activity;GO:0005488//binding;GO:0005524//ATP binding;GO:0008144//drug binding;GO:0016887//ATPase activity;GO:0017076//purine nucleotide binding;GO:0030554//adenyl nucleotide binding;GO:0032553//ribonucleotide binding;GO:0032555//purine ribonucleotide binding;GO:0032559//adenyl ribonucleotide binding;GO:0035…	GO:0009151//purine deoxyribonucleotide metabolic process
Glyma.10G295300	56	56	21	352	253	470	1.98	2.1	0.74	13.87	9.34	17.77	1.60667	13.66	3.08781	8.31E-16	1.40E-13	G4DT	NP_001235990.1 glycinol 4-dimethylallyltransferase [Glycine max]	Metabolism;Metabolism;Metabolism	Global and overview maps;Global and overview maps;Metabolism of cofactors and vitamins	ko01100//Metabolic pathways;ko01110//Biosynthesis of secondary metabolites;ko00130//Ubiquinone and other terpenoid-quinone biosynthesis	K09833;K09833;K09833	GO:0016021//integral component of membrane	GO:0008412//4-hydroxybenzoate octaprenyltransferase activity;GO:0016765//transferase activity, transferring alkyl or aryl (other than methyl) groups;GO:0016767//geranylgeranyl-diphosphate geranylgeranyltransferase activity;GO:0046408//chlorophyll synthetase activity	GO:0006744//ubiquinone biosynthetic process
Glyma.13G052600	238	265	246	74	73	84	10.85	12.83	11.12	3.76	3.48	4.1	11.6	3.78	-1.61767	8.62E-16	1.45E-13	--	KRH18337.1 hypothetical protein GLYMA_13G052600 [Glycine max]	-	-	-	-	-	-	-
Glyma.18G226400	138	125	132	30	24	17	3.32	3.2	3.15	0.81	0.6	0.43	3.22333	0.613333	-2.39381	8.92E-16	1.49E-13	--	XP_003551651.1 uncharacterized protein LOC100818003 [Glycine max]	-	-	-	-	-	-	-
Glyma.13G193600	196	158	176	408	491	434	10.49	8.98	9.34	24.31	27.39	24.82	9.60333	25.5067	1.40927	1.00E-15	1.66E-13	At3g12260	XP_003542808.1 NADH dehydrogenase [ubiquinone] 1 alpha subcomplex subunit 6 [Glycine max]	Metabolism;Metabolism	Global and overview maps;Energy metabolism	ko01100//Metabolic pathways;ko00190//Oxidative phosphorylation	K03950;K03950	-	-	-
Glyma.14G178600	0	4	1	171	153	64	0	0.19	0.04	8.35	7	3	0.0766667	6.11667	6.318	1.15E-15	1.91E-13	2ODD19	XP_003544817.1 protein DMR6-LIKE OXYGENASE 1 [Glycine max]	-	-	-	-	-	GO:0016491//oxidoreductase activity	GO:0055114//oxidation-reduction process
Glyma.20G130300	1427	1923	2042	619	640	746	39.85	56.91	56.4	19.23	18.62	22.23	51.0533	20.0267	-1.35008	1.19E-15	1.96E-13	--	XP_003555280.1 uncharacterized protein LOC100809854 [Glycine max]	-	-	-	-	-	-	GO:0019076//viral release from host cell;GO:0019835//cytolysis
Glyma.01G146900	0	0	0	121	197	148	0	0	0	5.91	9.01	6.9	0.001	7.27333	12.8284	1.52E-15	2.50E-13	ZOP1	XP_003517068.1 zinc finger protein ZOP1 isoform X1 [Glycine max]	-	-	-	-	-	GO:0008270//zinc ion binding	-
Glyma.17G030000	80	47	66	366	297	220	5.35	3.33	4.36	27.23	20.69	15.7	4.34667	21.2067	2.28654	1.69E-15	2.77E-13	STH-2	NP_001235344.2 SRPBCC ligand-binding domain-containing protein [Glycine max]	-	-	-	-	-	-	GO:0006952//defense response
Glyma.16G039500	180	150	149	39	41	38	5.97	5.27	4.89	1.44	1.42	1.35	5.37667	1.40333	-1.93785	1.94E-15	3.17E-13	HST	XP_003548720.1 spermidine hydroxycinnamoyl transferase [Glycine max]	Metabolism;Metabolism;Metabolism;Metabolism;Metabolism	Global and overview maps;Global and overview maps;Biosynthesis of other secondary metabolites;Biosynthesis of other secondary metabolites;Biosynthesis of other secondary metabolites	ko01100//Metabolic pathways;ko01110//Biosynthesis of secondary metabolites;ko00940//Phenylpropanoid biosynthesis;ko00941//Flavonoid biosynthesis;ko00945//Stilbenoid, diarylheptanoid and gingerol biosynthesis	K13065;K13065;K13065;K13065;K13065	-	GO:0016747//transferase activity, transferring acyl groups other than amino-acyl groups	-
Glyma.10G062800	501	509	481	219	202	185	6.03	6.49	5.73	2.93	2.53	2.38	6.08333	2.61333	-1.21897	1.97E-15	3.21E-13	--	XP_028185692.1 myosin-11-like isoform X2 [Glycine soja]	-	-	-	-	-	GO:0005524//ATP binding	GO:0007059//chromosome segregation;GO:0030261//chromosome condensation
Glyma.13G032900	110	74	139	9	7	15	5.19	3.69	6.51	0.47	0.35	0.77	5.13	0.53	-3.27489	2.18E-15	3.53E-13	--	XP_028196110.1 uncharacterized protein LOC114381128 [Glycine soja]	-	-	-	-	-	GO:0030247//polysaccharide binding	-
Glyma.13G001200	54	48	37	239	264	165	1.72	1.62	1.17	8.49	8.78	5.62	1.50333	7.63	2.34352	2.32E-15	3.75E-13	MGL	XP_003542155.1 methionine gamma-lyase [Glycine max]	Metabolism;Metabolism;Metabolism	Global and overview maps;Amino acid metabolism;Metabolism of other amino acids	ko01100//Metabolic pathways;ko00270//Cysteine and methionine metabolism;ko00450//Selenocompound metabolism	K01761;K01761;K01761	-	GO:0003824//catalytic activity;GO:0003961//O-acetylhomoserine aminocarboxypropyltransferase activity;GO:0004121//cystathionine beta-lyase activity;GO:0004124//cysteine synthase activity;GO:0016765//transferase activity, transferring alkyl or aryl (other than methyl) groups;GO:0016829//lyase activity;GO:0016835//carbon-oxygen lyase activity;GO:0018826//methionine gamma-lyase activity;GO:0030170//p…	GO:0006520//cellular amino acid metabolic process;GO:0008652//cellular amino acid biosynthetic process;GO:0009058//biosynthetic process;GO:0009086//methionine biosynthetic process;GO:0009087//methionine catabolic process;GO:0009093//cysteine catabolic process;GO:0016226//iron-sulfur cluster assembly;GO:0019344//cysteine biosynthetic process;GO:0019346//transsulfuration;GO:0019413//acetate biosynt…
Glyma.07G023300	53	23	39	173	194	211	1.18	0.48	1.09	4.69	5.41	5.6	0.916667	5.23333	2.51326	2.49E-15	4.01E-13	WRKY40	XP_003530265.1 probable WRKY transcription factor 40 [Glycine max]	-	-	-	-	GO:0042729//DASH complex;GO:0072686//mitotic spindle	GO:0003700//transcription factor activity, sequence-specific DNA binding;GO:0005515//protein binding;GO:0043565//sequence-specific DNA binding	GO:0006355//regulation of transcription, DNA-templated;GO:0008608//attachment of spindle microtubules to kinetochore
Glyma.18G057900	9663	11764	8232	3603	3249	3954	474.68	612.39	400.01	196.92	166.34	207.33	495.693	190.197	-1.38196	2.56E-15	4.12E-13	CCR2	XP_028214416.1 cinnamoyl-CoA reductase 1-like [Glycine soja]	-	-	-	-	-	GO:0003824//catalytic activity;GO:0003854//3-beta-hydroxy-delta5-steroid dehydrogenase activity;GO:0003978//UDP-glucose 4-epimerase activity;GO:0004316//3-oxoacyl-[acyl-carrier-protein] reductase (NADPH) activity;GO:0008446//GDP-mannose 4,6-dehydratase activity;GO:0008460//dTDP-glucose 4,6-dehydratase activity;GO:0008667//2,3-dihydro-2,3-dihydroxybenzoate dehydrogenase activity;GO:0008678//2-deox…	GO:0000271//polysaccharide biosynthetic process;GO:0000272//polysaccharide catabolic process;GO:0005975//carbohydrate metabolic process;GO:0006012//galactose metabolic process;GO:0006099//tricarboxylic acid cycle;GO:0006631//fatty acid metabolic process;GO:0006633//fatty acid biosynthetic process;GO:0006694//steroid biosynthetic process;GO:0008152//metabolic process;GO:0009089//lysine biosyntheti…
Glyma.05G237100	69	58	74	225	206	255	1.74	1.55	1.84	6.3	5.4	6.85	1.71	6.18333	1.85439	2.66E-15	4.25E-13	LRK10L-2.5	XP_003524368.1 LEAF RUST 10 DISEASE-RESISTANCE LOCUS RECEPTOR-LIKE PROTEIN KINASE-like 2.5 [Glycine max]	-	-	-	-	-	GO:0004672//protein kinase activity;GO:0005524//ATP binding;GO:0030247//polysaccharide binding	GO:0006468//protein phosphorylation
Glyma.17G258400	157	93	145	360	578	536	3.99	2.51	3.65	10.18	15.31	14.54	3.38333	13.3433	1.9796	2.83E-15	4.52E-13	PSI2	XP_006601353.1 uncharacterized protein LOC100785193 [Glycine max]	-	-	-	-	-	-	GO:0045927//positive regulation of growth
Glyma.07G075400	123	101	186	23	21	20	6.45	5.61	9.64	1.34	1.15	1.12	7.23333	1.20333	-2.58762	3.06E-15	4.87E-13	--	XP_003528875.1 acyl-coenzyme A thioesterase 13 [Glycine max]	-	-	-	-	-	-	GO:0010124//phenylacetate catabolic process
Glyma.18G278800	1834	1816	2110	1034	1051	915	35.18	36.92	40.04	22.07	21.01	18.75	37.38	20.61	-0.858922	3.84E-15	6.09E-13	SAMDC	XP_006602989.1 S-adenosylmethionine decarboxylase proenzyme [Glycine max]	Metabolism;Metabolism;Metabolism	Global and overview maps;Amino acid metabolism;Amino acid metabolism	ko01100//Metabolic pathways;ko00270//Cysteine and methionine metabolism;ko00330//Arginine and proline metabolism	K01611;K01611;K01611	-	GO:0004014//adenosylmethionine decarboxylase activity	GO:0006597//spermine biosynthetic process;GO:0008295//spermidine biosynthetic process
Glyma.14G034100	0	0	1	204	327	247	0	0	0.03	7.9	11.86	9.18	0.01	9.64667	9.91389	3.91E-15	6.17E-13	3MAT	XP_003545399.1 coumaroyl-CoA:anthocyanidin 3-O-glucoside-6''-O-coumaroyltransferase 1 [Glycine max]	-	-	-	-	-	GO:0016747//transferase activity, transferring acyl groups other than amino-acyl groups	-
Glyma.13G029900	2053	2374	944	293	419	249	66.73	81.8	30.35	10.61	14.18	8.65	59.6267	11.1467	-2.41935	3.95E-15	6.21E-13	UGT85K4	XP_003519003.1 linamarin synthase 1 [Glycine max]	-	-	-	-	-	GO:0008194//UDP-glycosyltransferase activity;GO:0016758//transferase activity, transferring hexosyl groups	-
Glyma.20G140200	217	96	91	578	740	798	5.15	2.4	2.13	15.24	18.27	20.17	3.22667	17.8933	2.47131	4.46E-15	6.99E-13	CRK25	XP_003556018.2 cysteine-rich receptor-like protein kinase 25 [Glycine max]	-	-	-	-	-	GO:0004672//protein kinase activity;GO:0005524//ATP binding	GO:0006468//protein phosphorylation;GO:0006508//proteolysis;GO:0009271//phage shock
Glyma.20G101100	205	139	243	839	1016	529	11.44	8.22	13.42	52.11	59.1	31.52	11.0267	47.5767	2.10926	4.59E-15	7.17E-13	GSTU8	NP_001291445.1 glutathione S-transferase GST 18 [Glycine max]	Metabolism;Metabolism	Global and overview maps;Metabolism of other amino acids	ko01100//Metabolic pathways;ko00480//Glutathione metabolism	K00799;K00799	GO:0001401//mitochondrial sorting and assembly machinery complex	GO:0003674//molecular_function;GO:0003824//catalytic activity;GO:0004364//glutathione transferase activity;GO:0005515//protein binding;GO:0015035//protein disulfide oxidoreductase activity;GO:0016034//maleylacetoacetate isomerase activity;GO:0016740//transferase activity;GO:0016765//transferase activity, transferring alkyl or aryl (other than methyl) groups	GO:0006559//L-phenylalanine catabolic process;GO:0006572//tyrosine catabolic process;GO:0006749//glutathione metabolic process;GO:0006790//sulfur compound metabolic process;GO:0006950//response to stress;GO:0006952//defense response;GO:0008150//biological_process;GO:0042965//glutaredoxin biosynthetic process;GO:0045454//cell redox homeostasis;GO:0050896//response to stimulus;GO:0055114//oxidation…
MSTRG.774	154	107	139	0	0	0	5.39	4	4.86	0	0	0	4.75	0.001	-12.2137	4.63E-15	7.21E-13	SBT4.3	cucumisin isoform X2 [Glycine max]	-	-	-	-	-	GO:0008233//peptidase activity	GO:0019538//protein metabolic process
Glyma.03G148300	528	370	424	1166	1131	960	14.26	10.59	11.33	35.05	31.84	27.68	12.06	31.5233	1.38619	5.06E-15	7.85E-13	GID1B	XP_006576880.1 gibberellin receptor GID1B [Glycine max]	Environmental Information Processing	Signal transduction	ko04075//Plant hormone signal transduction	K14493	-	GO:0016787//hydrolase activity	-
Glyma.02G226700	0	0	0	106	157	143	0	0	0	3.65	5.11	4.25	0.001	4.33667	12.0824	5.57E-15	8.62E-13	ELP5	XP_003519251.2 elongator complex protein 5 [Glycine max]	-	-	-	-	GO:0033588//Elongator holoenzyme complex	-	GO:0002098//tRNA wobble uridine modification
Glyma.03G102800	67	69	74	203	277	224	1.67	1.82	1.83	5.63	7.2	5.96	1.77333	6.26333	1.82047	6.61E-15	1.02E-12	DRP1E	XP_003521035.1 dynamin-related protein 1E [Glycine max]	-	-	-	-	GO:0005737//cytoplasm	GO:0000166//nucleotide binding;GO:0003677//DNA binding;GO:0003924//GTPase activity;GO:0005524//ATP binding;GO:0005525//GTP binding;GO:0043022//ribosome binding	GO:0042254//ribosome biogenesis
Glyma.14G031300	40	17	23	140	211	153	0.82	0.37	0.46	3.18	4.49	3.33	0.55	3.66667	2.73697	6.89E-15	1.06E-12	NPR1	XP_014622707.1 regulatory protein NPR3 isoform X1 [Glycine max]	Environmental Information Processing	Signal transduction	ko04075//Plant hormone signal transduction	K14508	-	GO:0005515//protein binding	-
Glyma.19G112800	284	201	302	600	826	695	11.72	8.79	12.32	27.54	35.51	30.6	10.9433	31.2167	1.51226	7.21E-15	1.10E-12	--	NP_001241219.1 uncharacterized protein LOC100795317 [Glycine max]	-	-	-	-	-	-	-
Glyma.14G066000	236	309	326	57	85	89	7.16	9.92	9.78	1.89	2.69	2.89	8.95333	2.49	-1.84628	7.26E-15	1.11E-12	UVR8	XP_006595895.1 ultraviolet-B receptor UVR8 isoform X1 [Glycine max]	-	-	-	-	-	-	-
Glyma.11G070600	527	245	198	1348	1851	2137	21.14	10.41	7.86	60.17	77.37	91.5	13.1367	76.3467	2.53897	7.50E-15	1.14E-12	IFR	NP_001358168.1 NmrA-like family domain-containing protein [Glycine max]	-	-	-	-	-	GO:0003824//catalytic activity;GO:0003854//3-beta-hydroxy-delta5-steroid dehydrogenase activity;GO:0003978//UDP-glucose 4-epimerase activity;GO:0016491//oxidoreductase activity;GO:0016616//oxidoreductase activity, acting on the CH-OH group of donors, NAD or NADP as acceptor;GO:0016757//transferase activity, transferring glycosyl groups	GO:0005975//carbohydrate metabolic process;GO:0006012//galactose metabolic process;GO:0006694//steroid biosynthetic process;GO:0006813//potassium ion transport;GO:0055114//oxidation-reduction process
Glyma.13G077800	84	145	151	399	664	610	3.24	5.93	5.77	17.15	26.72	25.15	4.98	23.0067	2.20783	8.03E-15	1.22E-12	At4g08290	XP_003543089.1 WAT1-related protein At4g08290 isoform X1 [Glycine max]	-	-	-	-	GO:0016020//membrane;GO:0016021//integral component of membrane	-	-
Glyma.18G226500	782	710	1041	309	298	369	4.33	4.16	5.69	1.9	1.72	2.17	4.72667	1.93	-1.29222	8.14E-15	1.23E-12	At4g27220	ACN78968.1 Rpp4 candidate 2 [Glycine max]	-	-	-	-	GO:0022625//cytosolic large ribosomal subunit	GO:0000166//nucleotide binding;GO:0003735//structural constituent of ribosome;GO:0003924//GTPase activity;GO:0005515//protein binding;GO:0005524//ATP binding;GO:0005525//GTP binding;GO:0016530//metallochaperone activity;GO:0016772//transferase activity, transferring phosphorus-containing groups;GO:0016887//ATPase activity;GO:0043531//ADP binding	GO:0006412//translation;GO:0006464//cellular protein modification process;GO:0006614//SRP-dependent cotranslational protein targeting to membrane;GO:0015809//arginine transport;GO:0015819//lysine transport;GO:0015822//ornithine transport
Glyma.19G057500	89	59	77	232	290	231	3.6	2.53	3.08	10.43	12.21	9.97	3.07	10.87	1.82404	8.18E-15	1.23E-12	OPR2	XP_003553521.1 12-oxophytodienoate reductase 2 [Glycine max]	Metabolism;Metabolism;Metabolism	Global and overview maps;Global and overview maps;Lipid metabolism	ko01100//Metabolic pathways;ko01110//Biosynthesis of secondary metabolites;ko00592//alpha-Linolenic acid metabolism	K05894;K05894;K05894	-	GO:0010181//FMN binding;GO:0016491//oxidoreductase activity	GO:0055114//oxidation-reduction process
Glyma.11G255300	4644	4383	4767	2549	2710	2837	106.39	106.49	108.58	63.91	64.12	68.62	107.153	65.55	-0.709009	8.93E-15	1.34E-12	--	XP_003538526.1 calcium sensing receptor, chloroplastic isoform X1 [Glycine max]	-	-	-	-	-	-	-
Glyma.11G042500	444	471	427	183	153	178	13.33	14.98	12.68	6.11	4.79	5.7	13.6633	5.53333	-1.30409	1.05E-14	1.57E-12	ALMT12	XP_003538776.1 aluminum-activated malate transporter 12 [Glycine max]	-	-	-	-	GO:0005886//plasma membrane	GO:0022857//transmembrane transporter activity	GO:0015743//malate transport;GO:0055085//transmembrane transport
Glyma.05G085400	1112	1090	1182	610	620	607	16.28	17.16	17.36	10.11	9.43	9.49	16.9333	9.67667	-0.807284	1.10E-14	1.64E-12	KIN4A	XP_006579877.1 kinesin-like protein KIN-4A isoform X2 [Glycine max]	-	-	-	-	-	GO:0005524//ATP binding;GO:0008017//microtubule binding	GO:0006357//regulation of transcription from RNA polymerase II promoter;GO:0007018//microtubule-based movement
Glyma.16G136400	0	0	0	110	114	156	0	0	0	5.64	5.64	8	0.001	6.42667	12.6499	1.20E-14	1.78E-12	At1g73020	RZB60945.1 Anoctamin-like protein [Glycine soja]	-	-	-	-	-	-	-
Glyma.15G240600	220	312	247	42	62	73	7.62	11.45	8.46	1.62	2.24	2.7	9.17667	2.18667	-2.06924	1.22E-14	1.81E-12	SRG1	XP_003546739.1 protein SRG1 [Glycine max]	-	-	-	-	-	GO:0016491//oxidoreductase activity	GO:0055114//oxidation-reduction process
Glyma.08G109200	45	17	26	300	226	146	1.77	0.69	1.01	13.14	9.29	6.13	1.15667	9.52	3.04099	1.23E-14	1.81E-12	CHS5	NP_001347288.1 chalcone synthase 5 [Glycine max]	Metabolism;Metabolism;Metabolism;Organismal Systems	Global and overview maps;Global and overview maps;Biosynthesis of other secondary metabolites;Environmental adaptation	ko01100//Metabolic pathways;ko01110//Biosynthesis of secondary metabolites;ko00941//Flavonoid biosynthesis;ko04712//Circadian rhythm - plant	K00660;K00660;K00660;K00660	GO:0016020//membrane	GO:0004315//3-oxoacyl-[acyl-carrier-protein] synthase activity;GO:0004421//hydroxymethylglutaryl-CoA synthase activity;GO:0016747//transferase activity, transferring acyl groups other than amino-acyl groups	GO:0006633//fatty acid biosynthetic process
Glyma.19G260600	3517	2977	3485	1885	1964	1996	245.87	220.54	241	146.63	143.08	148.94	235.803	146.217	-0.689476	1.26E-14	1.86E-12	CURT1B	NP_001238573.2 protein CURVATURE THYLAKOID 1B-like [Glycine max]	-	-	-	-	-	-	-
Glyma.09G284500	173	175	163	50	31	33	2.94	3.15	2.73	0.94	0.54	0.6	2.94	0.693333	-2.0842	1.28E-14	1.87E-12	TCP7	XP_003533698.1 transcription factor TCP7 [Glycine max]	Organismal Systems	Environmental adaptation	ko04712//Circadian rhythm - plant	K16221	GO:0005634//nucleus	GO:0003677//DNA binding;GO:0004879//RNA polymerase II transcription factor activity, ligand-activated sequence-specific DNA binding;GO:0005496//steroid binding	GO:0006355//regulation of transcription, DNA-templated;GO:0030521//androgen receptor signaling pathway
Glyma.04G133400	109	177	318	18	19	29	3.87	6.69	11.17	0.71	0.7	1.09	7.24333	0.833333	-3.11969	1.43E-14	2.09E-12	--	XP_003523948.3 protein LNK3 [Glycine max]	-	-	-	-	-	-	-
Glyma.14G056800	579	562	795	260	198	235	11.68	12.01	15.86	5.83	4.16	5.06	13.1833	5.01667	-1.39391	1.44E-14	2.09E-12	PFE2	NP_001237049.1 ferritin-4, chloroplastic [Glycine max]	-	-	-	-	GO:0005575//cellular_component;GO:0005622//intracellular;GO:0005623//cell;GO:0005737//cytoplasm;GO:0009507//chloroplast;GO:0009536//plastid;GO:0043226//organelle;GO:0043227//membrane-bounded organelle;GO:0043229//intracellular organelle;GO:0043231//intracellular membrane-bounded organelle;GO:0044424//intracellular part;GO:0044444//cytoplasmic part;GO:0044464//cell part	GO:0003674//molecular_function;GO:0003824//catalytic activity;GO:0004322//ferroxidase activity;GO:0005488//binding;GO:0005506//iron ion binding;GO:0008199//ferric iron binding;GO:0016491//oxidoreductase activity;GO:0016722//oxidoreductase activity, oxidizing metal ions;GO:0016724//oxidoreductase activity, oxidizing metal ions, oxygen as acceptor;GO:0043167//ion binding;GO:0043169//cation binding;…	GO:0000041//transition metal ion transport;GO:0006810//transport;GO:0006811//ion transport;GO:0006812//cation transport;GO:0006826//iron ion transport;GO:0006873//cellular ion homeostasis;GO:0006875//cellular metal ion homeostasis;GO:0006879//cellular iron ion homeostasis;GO:0006880//intracellular sequestering of iron ion;GO:0008150//biological_process;GO:0008152//metabolic process;GO:0009987//ce…
Glyma.02G048600	0	0	3	146	107	106	0	0	0.11	6.24	4.3	4.36	0.0366667	4.96667	7.08166	1.44E-14	2.10E-12	FHT	XP_003520255.1 naringenin,2-oxoglutarate 3-dioxygenase [Glycine max]	Metabolism;Metabolism;Metabolism	Global and overview maps;Global and overview maps;Biosynthesis of other secondary metabolites	ko01100//Metabolic pathways;ko01110//Biosynthesis of secondary metabolites;ko00941//Flavonoid biosynthesis	K00475;K00475;K00475	-	GO:0016491//oxidoreductase activity	GO:0055114//oxidation-reduction process
Glyma.14G102900	45	25	12	245	211	181	2	1.18	0.53	12.11	9.77	8.58	1.23667	10.1533	3.03742	1.77E-14	2.57E-12	WRKY40	XP_003544566.1 probable WRKY transcription factor 40 [Glycine max]	-	-	-	-	GO:0005576//extracellular region;GO:0042729//DASH complex;GO:0072686//mitotic spindle	GO:0003700//transcription factor activity, sequence-specific DNA binding;GO:0043565//sequence-specific DNA binding	GO:0006355//regulation of transcription, DNA-templated;GO:0007618//mating;GO:0008608//attachment of spindle microtubules to kinetochore
Glyma.04G225100	105	115	116	18	23	23	2.06	2.39	2.25	0.39	0.47	0.48	2.23333	0.446667	-2.32193	1.80E-14	2.61E-12	--	XP_006578856.1 SET and MYND domain-containing protein 4 [Glycine max]	-	-	-	-	-	GO:0005515//protein binding	GO:0044780//bacterial-type flagellum assembly
Glyma.10G117200	590	674	606	277	254	257	35.9	43.45	36.47	18.75	16.1	16.69	38.6067	17.18	-1.16812	1.90E-14	2.73E-12	ATP1	XP_003535934.1 probable pterin-4-alpha-carbinolamine dehydratase, chloroplastic [Glycine max]	Metabolism;Metabolism	Global and overview maps;Metabolism of cofactors and vitamins	ko01100//Metabolic pathways;ko00790//Folate biosynthesis	K01724;K01724	-	GO:0008124//4-alpha-hydroxytetrahydrobiopterin dehydratase activity	GO:0006729//tetrahydrobiopterin biosynthetic process
Glyma.10G212300	1159	919	992	1885	2191	1996	36.92	31.6	31.37	67.6	71.81	70.22	33.2967	69.8767	1.06943	2.02E-14	2.90E-12	MLO6	XP_028183567.1 MLO-like protein 6 [Glycine soja]	-	-	-	-	GO:0016021//integral component of membrane	-	GO:0006952//defense response
Glyma.11G153400	73	99	75	2	2	1	3.22	4.62	3.27	0.1	0.09	0.05	3.70333	0.08	-5.53268	2.08E-14	2.97E-12	--	KRH30015.1 hypothetical protein GLYMA_11G153400 [Glycine max]	-	-	-	-	-	-	-
MSTRG.31905	0	0	0	105	138	109	0	0	0	5.78	7.09	5.65	0.001	6.17333	12.5918	2.14E-14	3.06E-12	At5g36290	RNA N6-adenosine-methyltransferase mettl16-like isoform X1 [Glycine soja]	-	-	-	-	GO:0043231//intracellular membrane-bounded organelle	GO:0016740//transferase activity	GO:0009648//photoperiodism;GO:0048511//rhythmic process
Glyma.02G309500	14544	16196	17073	7836	9084	8693	667.65	787.9	775.29	400.25	434.55	425.97	743.613	420.257	-0.823282	2.20E-14	3.13E-12	lhca3	XP_028222886.1 chlorophyll a-b binding protein 8, chloroplastic [Glycine soja]	Metabolism;Metabolism	Global and overview maps;Energy metabolism	ko01100//Metabolic pathways;ko00196//Photosynthesis - antenna proteins	K08909;K08909	-	-	-
Glyma.18G226850	4188	3827	6183	1727	1693	2060	26.78	25.59	40.64	11.24	10.66	12.84	31.0033	11.58	-1.42079	2.24E-14	3.17E-12	At4g27190	XP_025982501.1 LOW QUALITY PROTEIN: uncharacterized protein LOC102669442 [Glycine max]	-	-	-	-	GO:0005737//cytoplasm	GO:0003924//GTPase activity;GO:0004828//serine-tRNA ligase activity;GO:0005515//protein binding;GO:0005524//ATP binding;GO:0005525//GTP binding;GO:0016772//transferase activity, transferring phosphorus-containing groups;GO:0016887//ATPase activity;GO:0043531//ADP binding	GO:0006434//seryl-tRNA aminoacylation;GO:0006614//SRP-dependent cotranslational protein targeting to membrane;GO:0015809//arginine transport;GO:0015819//lysine transport;GO:0015822//ornithine transport
Glyma.03G230000	12897	14306	11911	5910	6519	6547	520.25	611.7	475.29	265.18	273.95	281.86	535.747	273.663	-0.969149	2.61E-14	3.69E-12	CSP41B	NP_001242018.2 uncharacterized protein LOC100791076 [Glycine max]	-	-	-	-	-	GO:0003824//catalytic activity;GO:0003978//UDP-glucose 4-epimerase activity;GO:0008460//dTDP-glucose 4,6-dehydratase activity;GO:0008831//dTDP-4-dehydrorhamnose reductase activity;GO:0016757//transferase activity, transferring glycosyl groups	GO:0005975//carbohydrate metabolic process;GO:0006012//galactose metabolic process;GO:0009243//O antigen biosynthetic process;GO:0019305//dTDP-rhamnose biosynthetic process;GO:0055114//oxidation-reduction process
Glyma.09G154700	17767	17856	18475	10510	9832	8764	1001.44	1071.22	1044.95	674.2	582.12	537.68	1039.2	598	-0.797261	2.71E-14	3.82E-12	LHCB5	RZB92197.1 Chlorophyll a-b binding protein CP26, chloroplastic [Glycine soja]	Metabolism;Metabolism	Global and overview maps;Energy metabolism	ko01100//Metabolic pathways;ko00196//Photosynthesis - antenna proteins	K08916;K08916	-	-	-
Glyma.04G063800	1818	1802	1929	1026	945	837	31.88	33.49	33.45	20.02	17.26	15.67	32.94	17.65	-0.900172	2.73E-14	3.83E-12	CESA8	XP_006578126.1 cellulose synthase A catalytic subunit 8 [UDP-forming] [Glycine max]	-	-	-	-	GO:0016020//membrane	GO:0008375//acetylglucosaminyltransferase activity;GO:0016760//cellulose synthase (UDP-forming) activity	GO:0030244//cellulose biosynthetic process;GO:0042710//biofilm formation
Glyma.03G068900	196	189	203	0	1	0	14.67	14.99	15.03	0	0.08	0	14.8967	0.0266667	-9.12574	3.29E-14	4.60E-12	GIP1	XP_003520913.1 mitotic-spindle organizing protein 1B [Glycine max]	-	-	-	-	GO:0008274//gamma-tubulin ring complex	-	GO:0033566//gamma-tubulin complex localization
Glyma.03G157800	14	7	7	105	114	69	1.16	0.62	0.58	9.72	9.89	6.13	0.786667	8.58	3.44715	3.49E-14	4.87E-12	CML8	NP_001237178.1 uncharacterized protein LOC100527005 [Glycine max]	Organismal Systems	Environmental adaptation	ko04626//Plant-pathogen interaction	K13448	GO:0030880//RNA polymerase complex	GO:0003677//DNA binding;GO:0004553//hydrolase activity, hydrolyzing O-glycosyl compounds;GO:0005509//calcium ion binding;GO:0005515//protein binding;GO:0051287//NAD binding;GO:0051539//4 iron, 4 sulfur cluster binding;GO:0070283//radical SAM enzyme activity	GO:0000272//polysaccharide catabolic process;GO:0006352//DNA-templated transcription, initiation;GO:0006400//tRNA modification
MSTRG.36032	167	156	207	44	51	54	4.24	4.21	5.01	1.16	1.36	1.45	4.48667	1.32333	-1.76147	3.75E-14	5.22E-12	--	transposase [Glycine max]	-	-	-	-	-	-	-
Glyma.18G204451	2	1	5	60	77	82	0.03	0.02	0.08	1.03	1.24	1.35	0.0433333	1.20667	4.79941	3.97E-14	5.49E-12	--	KRH00299.1 hypothetical protein GLYMA_18G204500 [Glycine max]	-	-	-	-	-	GO:0005515//protein binding	-
Glyma.18G204500	2	1	5	60	77	82	0.03	0.02	0.08	1.03	1.24	1.35	0.0433333	1.20667	4.79941	3.97E-14	5.49E-12	RLP54	XP_025982683.1 receptor-like protein 35 [Glycine max]	-	-	-	-	-	GO:0005515//protein binding	-
Glyma.08G072200	603	420	613	1202	1351	1143	26.05	19.57	26.17	57.7	60.47	53.79	23.93	57.32	1.26022	3.98E-14	5.49E-12	AOX3	NP_001238460.2 alternative oxidase 3, mitochondrial [Glycine max]	-	-	-	-	GO:0005575//cellular_component;GO:0005622//intracellular;GO:0005623//cell;GO:0005737//cytoplasm;GO:0005739//mitochondrion;GO:0005740//mitochondrial envelope;GO:0005743//mitochondrial inner membrane;GO:0016020//membrane;GO:0016021//integral component of membrane;GO:0019866//organelle inner membrane;GO:0031090//organelle membrane;GO:0031224//intrinsic component of membrane;GO:0031966//mitochondrial…	GO:0003674//molecular_function;GO:0003824//catalytic activity;GO:0004497//monooxygenase activity;GO:0005488//binding;GO:0009916//alternative oxidase activity;GO:0016491//oxidoreductase activity;GO:0016679//oxidoreductase activity, acting on diphenols and related substances as donors;GO:0016682//oxidoreductase activity, acting on diphenols and related substances as donors, oxygen as acceptor;GO:00…	GO:0006744//ubiquinone biosynthetic process;GO:0008150//biological_process;GO:0008152//metabolic process;GO:0055114//oxidation-reduction process
Glyma.20G159400	82	40	28	251	335	318	5	2.58	1.69	17.03	21.28	20.69	3.09	19.6667	2.67007	4.11E-14	5.65E-12	--	XP_003555381.1 uncharacterized protein LOC100784217 [Glycine max]	-	-	-	-	-	-	-
Glyma.04G216000	1096	1125	1396	565	559	614	37	40.24	46.62	21.22	19.66	22.19	41.2867	21.0233	-0.973685	4.44E-14	6.09E-12	CARA	NP_001241589.1 uncharacterized protein LOC100788470 [Glycine max]	Metabolism;Metabolism;Metabolism	Global and overview maps;Nucleotide metabolism;Amino acid metabolism	ko01100//Metabolic pathways;ko00240//Pyrimidine metabolism;ko00250//Alanine, aspartate and glutamate metabolism	K01956;K01956;K01956	GO:0005951//carbamoyl-phosphate synthase complex	GO:0000107//imidazoleglycerol-phosphate synthase activity;GO:0003922//GMP synthase (glutamine-hydrolyzing) activity;GO:0004049//anthranilate synthase activity;GO:0004088//carbamoyl-phosphate synthase (glutamine-hydrolyzing) activity;GO:0016787//hydrolase activity;GO:0016884//carbon-nitrogen ligase activity, with glutamine as amido-N-donor;GO:0046820//4-amino-4-deoxychorismate synthase activity	GO:0000105//histidine biosynthetic process;GO:0000162//tryptophan biosynthetic process;GO:0006177//GMP biosynthetic process;GO:0009220//pyrimidine ribonucleotide biosynthetic process
Glyma.18G043600	2810	2236	3124	4994	6441	6693	89.12	75.15	98.01	176.23	212.87	226.56	87.4267	205.22	1.23103	4.49E-14	6.14E-12	GAD1	NP_001240981.1 GAD protein [Glycine max]	Metabolism;Metabolism;Metabolism;Metabolism;Metabolism;Metabolism	Global and overview maps;Global and overview maps;Amino acid metabolism;Metabolism of other amino acids;Carbohydrate metabolism;Metabolism of other amino acids	ko01100//Metabolic pathways;ko01110//Biosynthesis of secondary metabolites;ko00250//Alanine, aspartate and glutamate metabolism;ko00410//beta-Alanine metabolism;ko00650//Butanoate metabolism;ko00430//Taurine and hypotaurine metabolism	K01580;K01580;K01580;K01580;K01580;K01580	-	GO:0004351//glutamate decarboxylase activity;GO:0004837//tyrosine decarboxylase activity;GO:0016831//carboxy-lyase activity;GO:0030170//pyridoxal phosphate binding	GO:0006540//glutamate decarboxylation to succinate;GO:0015940//pantothenate biosynthetic process;GO:0019752//carboxylic acid metabolic process;GO:0051188//cofactor biosynthetic process
Glyma.02G039700	2122	2276	1856	929	630	689	117.43	133.47	101.6	57.21	36.33	40.7	117.5	44.7467	-1.39281	4.55E-14	6.19E-12	--	-	-	-	-	-	-	-	-
Glyma.20G140000	68	45	61	172	249	262	1.98	1.41	1.76	5.61	7.61	8.19	1.71667	7.13667	2.05564	4.78E-14	6.50E-12	CRK25	XP_006606027.1 cysteine-rich repeat secretory protein 38 [Glycine max]	-	-	-	-	-	-	-
Glyma.11G086300	66	63	70	4	4	2	0.91	0.92	0.95	0.06	0.06	0.03	0.926667	0.05	-4.21205	4.93E-14	6.68E-12	MLH3	XP_014619393.1 LOW QUALITY PROTEIN: DNA mismatch repair protein MLH3 [Glycine max]	Genetic Information Processing	Replication and repair	ko03430//Mismatch repair	K08739	-	GO:0005524//ATP binding;GO:0016887//ATPase activity;GO:0030983//mismatched DNA binding	GO:0006298//mismatch repair
Glyma.07G048900	1233	613	694	2698	3087	2705	50.5	26.61	28.12	122.97	131.77	118.26	35.0767	124.333	1.82563	5.07E-14	6.85E-12	COMT1	XP_003528760.1 anthranilate N-methyltransferase [Glycine max]	Metabolism;Metabolism;Metabolism	Global and overview maps;Global and overview maps;Biosynthesis of other secondary metabolites	ko01100//Metabolic pathways;ko01110//Biosynthesis of secondary metabolites;ko00940//Phenylpropanoid biosynthesis	K13066;K13066;K13066	-	GO:0008168//methyltransferase activity;GO:0008171//O-methyltransferase activity;GO:0046983//protein dimerization activity	GO:0006480//N-terminal protein amino acid methylation;GO:0016051//carbohydrate biosynthetic process
Glyma.16G045100	404	592	1173	130	97	146	17.71	27.5	50.86	6.34	4.43	6.83	32.0233	5.86667	-2.44851	5.65E-14	7.60E-12	XTHB	NP_001240246.1 xyloglucan endotransglucosylase/hydrolase protein B-like precursor [Glycine max]	-	-	-	-	GO:0005618//cell wall;GO:0048046//apoplast	GO:0004553//hydrolase activity, hydrolyzing O-glycosyl compounds;GO:0016762//xyloglucan:xyloglucosyl transferase activity	GO:0005975//carbohydrate metabolic process;GO:0006073//cellular glucan metabolic process
Glyma.05G103600	3380	2281	3079	5599	7301	7157	132.83	94.99	119.7	244.86	299	300.22	115.84	281.36	1.28028	5.91E-14	7.93E-12	PER50	NP_001242402.2 peroxidase precursor [Glycine max]	Metabolism;Metabolism;Metabolism	Global and overview maps;Global and overview maps;Biosynthesis of other secondary metabolites	ko01100//Metabolic pathways;ko01110//Biosynthesis of secondary metabolites;ko00940//Phenylpropanoid biosynthesis	K00430;K00430;K00430	-	GO:0004096//catalase activity;GO:0004601//peroxidase activity;GO:0020037//heme binding	GO:0006979//response to oxidative stress;GO:0055114//oxidation-reduction process
Glyma.16G098100	188	164	202	0	1	0	4.07	3.78	4.33	0	0.02	0	4.06	0.00666667	-9.2503	6.24E-14	8.35E-12	LAP2	KRH07609.1 hypothetical protein GLYMA_16G098100 [Glycine max]	Metabolism;Metabolism	Global and overview maps;Metabolism of other amino acids	ko01100//Metabolic pathways;ko00480//Glutathione metabolism	K01255;K01255	-	GO:0070006//metalloaminopeptidase activity	GO:0006508//proteolysis
Glyma.02G042500	238	186	79	1146	786	975	4.2	3.48	1.38	22.5	14.45	18.36	3.02	18.4367	2.60996	6.47E-14	8.63E-12	CHN48	NP_001238561.1 chitinase class I precursor [Glycine max]	Metabolism;Environmental Information Processing;Metabolism	Global and overview maps;Signal transduction;Carbohydrate metabolism	ko01100//Metabolic pathways;ko04016//MAPK signaling pathway - plant;ko00520//Amino sugar and nucleotide sugar metabolism	K20547;K20547;K20547	GO:0005575//cellular_component;GO:0005576//extracellular region;GO:0005615//extracellular space;GO:0044421//extracellular region part	GO:0003674//molecular_function;GO:0003824//catalytic activity;GO:0004553//hydrolase activity, hydrolyzing O-glycosyl compounds;GO:0004568//chitinase activity;GO:0008061//chitin binding;GO:0016787//hydrolase activity;GO:0016798//hydrolase activity, acting on glycosyl bonds	GO:0000272//polysaccharide catabolic process;GO:0005975//carbohydrate metabolic process;GO:0005976//polysaccharide metabolic process;GO:0006022//aminoglycan metabolic process;GO:0006026//aminoglycan catabolic process;GO:0006030//chitin metabolic process;GO:0006032//chitin catabolic process;GO:0006040//amino sugar metabolic process;GO:0006807//nitrogen compound metabolic process;GO:0006950//respon…
Glyma.17G159600	2	7	3	56	129	83	0.14	0.51	0.2	4.3	9.29	6.12	0.283333	6.57	4.53532	6.52E-14	8.67E-12	--	XP_003550003.1 uncharacterized protein LOC100811915 [Glycine max]	-	-	-	-	-	GO:0008374//O-acyltransferase activity	GO:0006629//lipid metabolic process
Glyma.14G052067	120	180	191	24	35	37	8.41	13.37	13.24	1.87	2.56	2.77	11.6733	2.4	-2.28211	7.09E-14	9.40E-12	--	XP_006596611.2 keratin, type II cytoskeletal 2 epidermal-like [Glycine max]	-	-	-	-	-	-	-
Glyma.11G000800	747	674	798	1265	1493	1502	33.02	31.57	34.89	62.21	68.76	70.86	33.16	67.2767	1.02066	8.11E-14	1.07E-11	CYCLASE2	NP_001240897.1 putative cyclase precursor [Glycine max]	-	-	-	-	-	GO:0004061//arylformamidase activity	GO:0019441//tryptophan catabolic process to kynurenine
Glyma.06G036300	263	229	258	500	601	526	8.38	7.73	8.13	17.72	19.95	17.88	8.08	18.5167	1.1964	8.15E-14	1.08E-11	At1g47710	XP_003528230.1 serpin-ZX [Glycine max]	-	-	-	-	-	-	-
Glyma.06G317200	161	96	140	335	488	479	4.65	2.94	4	10.75	14.67	14.75	3.86333	13.39	1.79324	8.30E-14	1.09E-11	HEX6	XP_003526372.1 hexose carrier protein HEX6 [Glycine max]	-	-	-	-	GO:0005575//cellular_component;GO:0005887//integral component of plasma membrane;GO:0016020//membrane;GO:0016021//integral component of membrane;GO:0031224//intrinsic component of membrane;GO:0044425//membrane part	GO:0003674//molecular_function;GO:0005215//transporter activity;GO:0015114//phosphate ion transmembrane transporter activity;GO:0015291//secondary active transmembrane transporter activity;GO:0015293//symporter activity;GO:0015295//solute:proton symporter activity;GO:0022804//active transmembrane transporter activity;GO:0022857//transmembrane transporter activity;GO:0042910//xenobiotic transporte…	GO:0006810//transport;GO:0006817//phosphate ion transport;GO:0008150//biological_process;GO:0008643//carbohydrate transport;GO:0042908//xenobiotic transport;GO:0051179//localization;GO:0051234//establishment of localization;GO:0055085//transmembrane transport;GO:0071702//organic substance transport
Glyma.03G032800	64	44	56	166	227	268	1.95	1.41	1.68	5.58	7.18	8.68	1.68	7.14667	2.08881	8.41E-14	1.10E-11	GT5	XP_003522032.1 UDP-glycosyltransferase 72D1 [Glycine max]	Metabolism	Biosynthesis of other secondary metabolites	ko00940//Phenylpropanoid biosynthesis	K12356	-	GO:0008194//UDP-glycosyltransferase activity;GO:0016758//transferase activity, transferring hexosyl groups	-
Glyma.19G029300	4	3	5	92	66	59	0.13	0.1	0.16	3.38	2.27	2.08	0.13	2.57667	4.30892	8.48E-14	1.11E-11	UGT83A1	XP_003554912.1 UDP-glycosyltransferase 83A1 [Glycine max]	-	-	-	-	GO:0005575//cellular_component;GO:0005622//intracellular;GO:0005623//cell;GO:0043226//organelle;GO:0043227//membrane-bounded organelle;GO:0043229//intracellular organelle;GO:0043231//intracellular membrane-bounded organelle;GO:0044424//intracellular part;GO:0044464//cell part	GO:0003674//molecular_function;GO:0003824//catalytic activity;GO:0008194//UDP-glycosyltransferase activity;GO:0016740//transferase activity;GO:0016757//transferase activity, transferring glycosyl groups;GO:0016758//transferase activity, transferring hexosyl groups;GO:0035251//UDP-glucosyltransferase activity;GO:0046527//glucosyltransferase activity;GO:0080043//quercetin 3-O-glucosyltransferase ac…	GO:0008150//biological_process;GO:0008152//metabolic process
Glyma.02G063400	63	82	77	8	6	6	2.09	2.88	2.51	0.29	0.22	0.22	2.49333	0.243333	-3.35707	8.61E-14	1.12E-11	SABP2	XP_003518102.2 salicylic acid-binding protein 2 isoform X1 [Glycine max]	-	-	-	-	-	GO:0003674//molecular_function;GO:0003824//catalytic activity;GO:0016787//hydrolase activity;GO:0016788//hydrolase activity, acting on ester bonds;GO:0047570//3-oxoadipate enol-lactonase activity;GO:0070205//2-succinyl-6-hydroxy-2,4-cyclohexadiene-1-carboxylate synthase activity	GO:0006629//lipid metabolic process;GO:0009102//biotin biosynthetic process;GO:0009234//menaquinone biosynthetic process;GO:0015979//photosynthesis;GO:0042952//beta-ketoadipate pathway
Glyma.07G081700	105	130	126	28	17	20	3.3	4.33	3.92	0.98	0.56	0.67	3.85	0.736667	-2.38577	8.79E-14	1.14E-11	GA20OX2	XP_003528896.1 gibberellin 20 oxidase 2 [Glycine max]	Metabolism;Metabolism;Metabolism	Global and overview maps;Global and overview maps;Metabolism of terpenoids and polyketides	ko01100//Metabolic pathways;ko01110//Biosynthesis of secondary metabolites;ko00904//Diterpenoid biosynthesis	K05282;K05282;K05282	-	GO:0016491//oxidoreductase activity	GO:0055114//oxidation-reduction process
Glyma.03G159000	267	246	343	703	710	997	8.23	8.04	10.46	24.11	22.81	32.8	8.91	26.5733	1.57648	8.85E-14	1.15E-11	At2g30550	XP_028225550.1 phospholipase A1-Igamma2, chloroplastic-like isoform X2 [Glycine soja]	-	-	-	-	-	-	GO:0006629//lipid metabolic process
Glyma.18G086900	1	0	0	163	219	169	0.03	0	0	3.97	5.01	3.97	0.01	4.31667	8.75377	9.66E-14	1.25E-11	RPH8A	KRG98640.1 hypothetical protein GLYMA_18G086900 [Glycine max]	Organismal Systems	Environmental adaptation	ko04626//Plant-pathogen interaction	K13457	-	GO:0005515//protein binding;GO:0043531//ADP binding	-
Glyma.20G139700	65	41	38	224	236	167	1.65	1.07	0.92	6.14	6.05	4.45	1.21333	5.54667	2.19265	1.18E-13	1.52E-11	CRK25	XP_025983321.1 putative receptor-like protein kinase At4g00960 isoform X1 [Glycine max]	-	-	-	-	-	GO:0004672//protein kinase activity;GO:0005524//ATP binding	GO:0006468//protein phosphorylation
Glyma.18G083900	0	1	1	219	326	82	0	0.02	0.02	4.12	5.68	1.52	0.0133333	3.77333	8.14466	1.24E-13	1.60E-11	RPM1	XP_006601725.2 disease resistance protein isoform X1 [Glycine max]	Organismal Systems	Environmental adaptation	ko04626//Plant-pathogen interaction	K13457	-	GO:0003924//GTPase activity;GO:0005047//signal recognition particle binding;GO:0005515//protein binding;GO:0005524//ATP binding;GO:0016887//ATPase activity;GO:0017111//nucleoside-triphosphatase activity;GO:0043531//ADP binding	GO:0009306//protein secretion
Glyma.16G171400	7	4	3	53	83	96	0.12	0.07	0.05	0.98	1.43	1.6	0.08	1.33667	4.0625	1.26E-13	1.61E-11	EIX2	XP_006599508.1 receptor-like protein EIX2 isoform X1 [Glycine max]	-	-	-	-	-	GO:0005515//protein binding	-
MSTRG.701	0	0	0	101	118	82	0	0	0	4.14	4.53	3.23	0.001	3.96667	11.9537	1.26E-13	1.61E-11	--	DEAD-box ATP-dependent RNA helicase 53 [Glycine soja]	-	-	-	-	-	-	-
Glyma.13G253300	202	141	191	464	462	406	3.01	2.23	2.82	7.7	7.18	6.46	2.68667	7.11333	1.40471	1.28E-13	1.63E-11	IKU2	XP_003541774.1 receptor-like protein kinase 7 [Glycine max]	-	-	-	-	GO:0005575//cellular_component;GO:0005886//plasma membrane;GO:0016020//membrane;GO:0016021//integral component of membrane;GO:0031224//intrinsic component of membrane;GO:0044425//membrane part	GO:0000166//nucleotide binding;GO:0003674//molecular_function;GO:0003824//catalytic activity;GO:0004672//protein kinase activity;GO:0004674//protein serine/threonine kinase activity;GO:0005488//binding;GO:0005515//protein binding;GO:0005524//ATP binding;GO:0008144//drug binding;GO:0015221//lipopolysaccharide transmembrane transporter activity;GO:0016301//kinase activity;GO:0016740//transferase ac…	GO:0000003//reproduction;GO:0003006//developmental process involved in reproduction;GO:0006464//cellular protein modification process;GO:0006468//protein phosphorylation;GO:0006793//phosphorus metabolic process;GO:0006796//phosphate-containing compound metabolic process;GO:0006807//nitrogen compound metabolic process;GO:0007275//multicellular organism development;GO:0008150//biological_process;GO…
Glyma.03G056700	3822	4612	4762	2163	2191	2251	95.61	122.26	117.84	60.21	57.12	60.11	111.903	59.1467	-0.919884	1.30E-13	1.65E-11	FAD7	NP_001239777.1 omega-3 fatty acid desaturase, chloroplastic [Glycine max]	-	-	-	-	GO:0005575//cellular_component;GO:0005622//intracellular;GO:0005623//cell;GO:0005737//cytoplasm;GO:0009507//chloroplast;GO:0009526//plastid envelope;GO:0009536//plastid;GO:0009941//chloroplast envelope;GO:0016020//membrane;GO:0031090//organelle membrane;GO:0031967//organelle envelope;GO:0031969//chloroplast membrane;GO:0031975//envelope;GO:0042170//plastid membrane;GO:0043226//organelle;GO:004322…	GO:0003674//molecular_function;GO:0003824//catalytic activity;GO:0016491//oxidoreductase activity;GO:0016705//oxidoreductase activity, acting on paired donors, with incorporation or reduction of molecular oxygen;GO:0016717//oxidoreductase activity, acting on paired donors, with oxidation of a pair of donors resulting in the reduction of molecular oxygen to two molecules of water	GO:0006082//organic acid metabolic process;GO:0006629//lipid metabolic process;GO:0006631//fatty acid metabolic process;GO:0006633//fatty acid biosynthetic process;GO:0006636//unsaturated fatty acid biosynthetic process;GO:0008150//biological_process;GO:0008152//metabolic process;GO:0008610//lipid biosynthetic process;GO:0009058//biosynthetic process;GO:0009987//cellular process;GO:0016053//organ…
Glyma.19G094100	74	30	46	210	230	283	3.64	1.56	2.24	11.5	11.79	14.86	2.48	12.7167	2.35831	1.30E-13	1.65E-11	WRKY75	NP_001237357.2 WRKY transcription factor 53 [Glycine max]	-	-	-	-	-	GO:0003700//transcription factor activity, sequence-specific DNA binding;GO:0043565//sequence-specific DNA binding	GO:0006355//regulation of transcription, DNA-templated
Glyma.06G168400	5	5	1	47	110	205	0.3	0.32	0.06	3.13	6.86	13.09	0.226667	7.69333	5.08496	1.35E-13	1.71E-11	WRKY75	XP_003528102.1 probable WRKY transcription factor 43 isoform X1 [Glycine max]	-	-	-	-	-	GO:0003700//transcription factor activity, sequence-specific DNA binding;GO:0043565//sequence-specific DNA binding	GO:0006355//regulation of transcription, DNA-templated
Glyma.03G042700	44	12	32	234	175	174	1.31	0.38	0.94	7.75	5.43	5.53	0.876667	6.23667	2.83067	1.36E-13	1.72E-11	WRKY24	XP_006576465.1 probable WRKY transcription factor 33 [Glycine max]	Organismal Systems;Environmental Information Processing	Environmental adaptation;Signal transduction	ko04626//Plant-pathogen interaction;ko04016//MAPK signaling pathway - plant	K13424;K13424	-	GO:0003700//transcription factor activity, sequence-specific DNA binding;GO:0043565//sequence-specific DNA binding	GO:0006355//regulation of transcription, DNA-templated
Glyma.02G142100	23	5	3	131	137	175	0.74	0.17	0.11	4.64	4.55	5.94	0.34	5.04333	3.89077	1.40E-13	1.77E-11	At1g06800	XP_003518893.1 phospholipase A1-Igamma1, chloroplastic [Glycine max]	-	-	-	-	-	-	GO:0006629//lipid metabolic process
Glyma.13G282000	13657	14664	15890	7052	7858	8583	663.61	755.07	763.77	381.31	397.88	445.16	727.483	408.117	-0.833933	1.42E-13	1.78E-11	LHCB3	NP_001241200.1 uncharacterized protein LOC100790960 [Glycine max]	Metabolism;Metabolism	Global and overview maps;Energy metabolism	ko01100//Metabolic pathways;ko00196//Photosynthesis - antenna proteins	K08914;K08914	-	-	-
MSTRG.37538	82	58	262	0	2	2	3.2	2.4	10.1	0	0.08	0.08	5.23333	0.0533333	-6.61655	1.53E-13	1.91E-11	PSAH	Photosystem I reaction center subunit VI, chloroplastic [Glycine soja]	-	-	-	-	GO:0009521//photosystem;GO:0031224//intrinsic component of membrane;GO:0031976//plastid thylakoid;GO:0044434//chloroplast part	-	GO:0006996//organelle organization;GO:0016072//rRNA metabolic process;GO:0043623//cellular protein complex assembly
Glyma.01G161100	323	245	248	876	713	632	8.47	6.8	6.43	25.56	19.46	17.7	7.23333	20.9067	1.53123	1.58E-13	1.97E-11	AATL1	XP_003517148.1 lysine histidine transporter-like 8 [Glycine max]	-	-	-	-	-	-	-
Glyma.16G016551	28	15	33	123	125	153	0.62	0.35	0.73	3.04	2.9	3.63	0.566667	3.19	2.49298	1.58E-13	1.97E-11	--	XP_028207211.1 NAC domain-containing protein 62-like [Glycine soja]	-	-	-	-	-	-	-
Glyma.18G024600	1287	1446	1449	699	664	538	53.97	64.26	60.11	32.62	29.02	24.08	59.4467	28.5733	-1.05693	1.69E-13	2.09E-11	PFE2	XP_028215417.1 ferritin-3, chloroplastic-like [Glycine soja]	-	-	-	-	GO:0019028//viral capsid	GO:0005198//structural molecule activity;GO:0008199//ferric iron binding;GO:0016491//oxidoreductase activity;GO:0046872//metal ion binding	GO:0055114//oxidation-reduction process
MSTRG.12061	93	97	90	0	0	0	1.87	2.06	1.79	0	0	0	1.90667	0.001	-10.8968	1.75E-13	2.16E-11	--	transposase [Glycine max]	-	-	-	-	-	-	-
Glyma.19G139800	1152	748	899	1998	2135	2236	18.16	12.61	14.18	35.09	35.18	37.57	14.9833	35.9467	1.2625	1.75E-13	2.16E-11	PXM16	XP_003554175.1 insulin-degrading enzyme-like 1, peroxisomal isoform X1 [Glycine max]	-	-	-	-	-	GO:0004222//metalloendopeptidase activity	GO:0018189//pyrroloquinoline quinone biosynthetic process
Glyma.01G040200	2416	2770	2343	1201	1231	1239	135.77	164.96	130.25	75.1	72.09	74.32	143.66	73.8367	-0.960249	1.98E-13	2.44E-11	GSTU18	NP_001238627.1 glutathione S-transferase GST 5 [Glycine max]	Metabolism;Metabolism	Global and overview maps;Metabolism of other amino acids	ko01100//Metabolic pathways;ko00480//Glutathione metabolism	K00799;K00799	-	GO:0005515//protein binding;GO:0016034//maleylacetoacetate isomerase activity	GO:0006559//L-phenylalanine catabolic process;GO:0006572//tyrosine catabolic process;GO:0006749//glutathione metabolic process
Glyma.10G000200	786	930	795	329	386	381	13.06	16.37	13.06	6.09	6.68	6.75	14.1633	6.50667	-1.12217	1.99E-13	2.44E-11	IGHMBP2	XP_006588516.1 DNA-binding protein SMUBP-2 [Glycine max]	-	-	-	-	GO:0009338//exodeoxyribonuclease V complex	GO:0003676//nucleic acid binding;GO:0003677//DNA binding;GO:0003678//DNA helicase activity;GO:0003824//catalytic activity;GO:0003916//DNA topoisomerase activity;GO:0003917//DNA topoisomerase type I activity;GO:0003924//GTPase activity;GO:0004386//helicase activity;GO:0005047//signal recognition particle binding;GO:0005524//ATP binding;GO:0005525//GTP binding;GO:0008854//exodeoxyribonuclease V act…	GO:0000723//telomere maintenance;GO:0002949//tRNA threonylcarbamoyladenosine modification;GO:0006265//DNA topological change;GO:0006281//DNA repair;GO:0006310//DNA recombination;GO:0006777//Mo-molybdopterin cofactor biosynthetic process;GO:0009306//protein secretion;GO:0015809//arginine transport;GO:0015819//lysine transport;GO:0015822//ornithine transport;GO:0019073//viral DNA genome packaging
Glyma.06G168000	1	0	1	90	138	553	0.04	0	0.04	3.72	5.34	21.94	0.0266667	10.3333	8.59805	2.02E-13	2.47E-11	FATB1	XP_006582518.1 palmitoyl-acyl carrier protein thioesterase, chloroplastic [Glycine max]	Metabolism;Metabolism;Metabolism	Global and overview maps;Global and overview maps;Lipid metabolism	ko01100//Metabolic pathways;ko01212//Fatty acid metabolism;ko00061//Fatty acid biosynthesis	K10781;K10781;K10781	GO:0005737//cytoplasm	GO:0005515//protein binding;GO:0016790//thiolester hydrolase activity	GO:0006633//fatty acid biosynthetic process
Glyma.15G110300	513	427	483	1138	995	1461	13.48	11.89	12.56	33.28	27.25	40.99	12.6433	33.84	1.42035	2.04E-13	2.49E-11	WRKY6	KHN33008.1 WRKY transcription factor 6 [Glycine soja]	-	-	-	-	GO:0000795//synaptonemal complex	GO:0003700//transcription factor activity, sequence-specific DNA binding;GO:0043565//sequence-specific DNA binding	GO:0006355//regulation of transcription, DNA-templated;GO:0007130//synaptonemal complex assembly;GO:0070193//synaptonemal complex organization
MSTRG.2744	3550	2233	2688	5910	7414	6705	92.01	61.33	68.92	170.44	200.26	185.5	74.0867	185.4	1.32336	2.12E-13	2.58E-11	--	uncharacterized LOC100526921 [Glycine max]	-	-	-	-	-	-	-
MSTRG.37683	162	161	165	0	0	1	2.66	2.8	2.68	0	0	0.02	2.71333	0.00666667	-8.66888	2.14E-13	2.60E-11	ABCC5	protein FAR1-related sequence 8-like [Trifolium pratense]	-	-	-	-	-	-	-
Glyma.09G049700	956	512	799	1839	2294	2057	17.43	9.89	14.41	37.31	43.59	40.03	13.91	40.31	1.53502	2.20E-13	2.67E-11	VSR6	XP_003534862.1 vacuolar-sorting receptor 6 [Glycine max]	-	-	-	-	GO:0031012//extracellular matrix	GO:0005198//structural molecule activity;GO:0005509//calcium ion binding	-
Glyma.15G108000	2482	2775	2360	984	1227	1261	35.46	42.02	33.35	15.65	18.27	19.22	36.9433	17.7133	-1.06048	2.21E-13	2.67E-11	SS3	XP_028202440.1 starch synthase 3, chloroplastic/amyloplastic-like isoform X3 [Glycine soja]	Metabolism;Metabolism;Metabolism	Global and overview maps;Global and overview maps;Carbohydrate metabolism	ko01100//Metabolic pathways;ko01110//Biosynthesis of secondary metabolites;ko00500//Starch and sucrose metabolism	K00703;K00703;K00703	-	GO:0004373//glycogen (starch) synthase activity;GO:0008194//UDP-glycosyltransferase activity;GO:0009011//starch synthase activity;GO:0016757//transferase activity, transferring glycosyl groups;GO:2001070//starch binding	GO:0005978//glycogen biosynthetic process;GO:0010125//mycothiol biosynthetic process;GO:0071793//bacillithiol biosynthetic process
Glyma.09G018600	3057	2896	4290	1586	1594	1577	56.18	56.4	77.99	32.43	30.53	30.93	63.5233	31.2967	-1.02128	2.36E-13	2.84E-11	FRO6	XP_003535028.1 ferric reduction oxidase 7, chloroplastic [Glycine max]	-	-	-	-	-	GO:0009055//electron carrier activity;GO:0016002//sulfite reductase activity;GO:0016491//oxidoreductase activity	GO:0006790//sulfur compound metabolic process;GO:0055114//oxidation-reduction process
Glyma.20G118300	10	18	9	88	91	117	0.13	0.24	0.11	1.26	1.21	1.6	0.16	1.35667	3.08392	2.37E-13	2.85E-11	LRK10L-2.5	XP_006605912.1 LEAF RUST 10 DISEASE-RESISTANCE LOCUS RECEPTOR-LIKE PROTEIN KINASE-like 2.5 [Glycine max]	-	-	-	-	-	GO:0004672//protein kinase activity;GO:0005524//ATP binding;GO:0030247//polysaccharide binding	GO:0006468//protein phosphorylation
Glyma.05G195000	66	40	38	169	211	236	2.03	1.3	1.15	5.77	6.75	7.74	1.49333	6.75333	2.17706	2.45E-13	2.93E-11	NAC081	NP_001304649.1 NAC domain-containing protein 2 [Glycine max]	-	-	-	-	GO:0005575//cellular_component;GO:0005622//intracellular;GO:0005623//cell;GO:0005634//nucleus;GO:0005737//cytoplasm;GO:0009507//chloroplast;GO:0009536//plastid;GO:0043226//organelle;GO:0043227//membrane-bounded organelle;GO:0043229//intracellular organelle;GO:0043231//intracellular membrane-bounded organelle;GO:0044424//intracellular part;GO:0044444//cytoplasmic part;GO:0044464//cell part	GO:0001067//regulatory region nucleic acid binding;GO:0003674//molecular_function;GO:0003676//nucleic acid binding;GO:0003677//DNA binding;GO:0003700//transcription factor activity, sequence-specific DNA binding;GO:0005488//binding;GO:0043565//sequence-specific DNA binding;GO:0044212//transcription regulatory region DNA binding;GO:0097159//organic cyclic compound binding;GO:1901363//heterocyclic …	GO:0001666//response to hypoxia;GO:0006082//organic acid metabolic process;GO:0006139//nucleobase-containing compound metabolic process;GO:0006351//transcription, DNA-templated;GO:0006355//regulation of transcription, DNA-templated;GO:0006725//cellular aromatic compound metabolic process;GO:0006790//sulfur compound metabolic process;GO:0006807//nitrogen compound metabolic process;GO:0006950//resp…
Glyma.09G049100	132	246	118	881	753	652	4.2	8.29	3.71	31.17	24.95	22.13	5.4	26.0833	2.2721	2.49E-13	2.98E-11	CYP81E7	NP_001240000.1 isoflavone 2'-hydroxylase-like [Glycine max]	Metabolism;Metabolism	Global and overview maps;Biosynthesis of other secondary metabolites	ko01110//Biosynthesis of secondary metabolites;ko00943//Isoflavonoid biosynthesis	K13260;K13260	-	GO:0005506//iron ion binding;GO:0016705//oxidoreductase activity, acting on paired donors, with incorporation or reduction of molecular oxygen;GO:0020037//heme binding	GO:0055114//oxidation-reduction process
Glyma.01G124500	1339	1509	880	377	439	303	63.9	76.27	41.57	20.04	21.83	15.46	60.58	19.11	-1.66451	2.76E-13	3.28E-11	PFE	NP_001237034.2 ferritin-2, chloroplastic [Glycine max]	-	-	-	-	-	GO:0008199//ferric iron binding;GO:0016491//oxidoreductase activity;GO:0046872//metal ion binding	GO:0055114//oxidation-reduction process
Glyma.16G160600	275	223	225	71	79	92	8.37	7.2	6.78	2.41	2.51	2.99	7.45	2.63667	-1.49853	2.82E-13	3.36E-11	TAR4	RZB61308.1 Tryptophan aminotransferase-related protein 4 isoform A [Glycine soja]	-	-	-	-	GO:0005737//cytoplasm	GO:0004400//histidinol-phosphate transaminase activity;GO:0016846//carbon-sulfur lyase activity;GO:0030170//pyridoxal phosphate binding;GO:0048472//threonine-phosphate decarboxylase activity	GO:0000105//histidine biosynthetic process;GO:0009058//biosynthetic process;GO:0009236//cobalamin biosynthetic process
Glyma.13G222400	125	120	126	282	316	327	5.65	5.75	5.64	14.21	14.89	15.79	5.68	14.9633	1.39747	2.95E-13	3.50E-11	EIF4E1	NP_001237528.1 eukaryotic translation initiation factor 4E [Glycine max]	Genetic Information Processing	Translation	ko03013//Nucleocytoplasmic transport	K03259	GO:0016020//membrane	GO:0003723//RNA binding;GO:0003743//translation initiation factor activity	GO:0006413//translational initiation;GO:0007165//signal transduction
Glyma.12G173300	65	66	88	8	1	3	2.89	3.11	3.87	0.4	0.05	0.14	3.29	0.196667	-4.06426	3.08E-13	3.64E-11	--	KRH26426.1 hypothetical protein GLYMA_12G173300 [Glycine max]	-	-	-	-	-	GO:0008270//zinc ion binding	-
Glyma.U031227	4	0	3	56	120	66	0.23	0	0.17	4.01	8.03	4.5	0.133333	5.51333	5.36982	3.13E-13	3.69E-11	At5g40670	XP_003547682.1 cystinosin homolog [Glycine max]	-	-	-	-	-	-	-
MSTRG.13233	143	139	203	0	1	0	2.44	2.52	3.43	0	0.02	0	2.79667	0.00666667	-8.71253	3.16E-13	3.72E-11	--	WD repeat-containing protein 91 [Glycine max]	-	-	-	-	-	-	-
Glyma.18G109000	0	0	0	94	83	93	0	0	0	3.18	2.63	3.01	0.001	2.94	11.5216	3.19E-13	3.74E-11	--	KRG98943.1 hypothetical protein GLYMA_18G109000 [Glycine max]	-	-	-	-	-	-	-
Glyma.08G218600	72	55	80	208	204	247	2.17	1.7	2.53	7.56	7.19	8.47	2.13333	7.74	1.85922	3.21E-13	3.75E-11	WRKY40	NP_001237558.1 WRKY transcription factor 56 [Glycine max]	-	-	-	-	GO:0005737//cytoplasm;GO:0016020//membrane	GO:0003700//transcription factor activity, sequence-specific DNA binding;GO:0008948//oxaloacetate decarboxylase activity;GO:0015081//sodium ion transmembrane transporter activity;GO:0043565//sequence-specific DNA binding	GO:0006355//regulation of transcription, DNA-templated;GO:0006887//exocytosis;GO:0036376//sodium ion export from cell
Glyma.08G003500	135	222	269	45	46	41	3.34	5.81	6.57	1.24	1.18	1.08	5.24	1.16667	-2.16717	3.35E-13	3.91E-11	--	XP_003532367.1 uncharacterized protein LOC100785172 [Glycine max]	-	-	-	-	-	-	-
Glyma.U007901	6	4	1	67	151	59	0.09	0.06	0.02	1.12	2.37	0.96	0.0566667	1.48333	4.7102	3.79E-13	4.41E-11	EIX2	KRG88528.1 hypothetical protein GLYMA_U007900 [Glycine max]	-	-	-	-	-	GO:0005515//protein binding	-
Glyma.11G099700	118	87	97	281	374	561	4.23	3.31	3.44	11.22	13.98	21.49	3.66	15.5633	2.08824	3.80E-13	4.41E-11	SCPL34	XP_003537768.1 serine carboxypeptidase-like 34 [Glycine max]	-	-	-	-	-	GO:0004185//serine-type carboxypeptidase activity	GO:0006508//proteolysis
Glyma.09G151900	245	222	259	535	679	496	14.22	13.66	14.87	34.56	41.07	30.73	14.25	35.4533	1.31496	3.95E-13	4.58E-11	ATS3B	NP_001236595.2 PLAT domain-containing protein precursor [Glycine max]	-	-	-	-	-	GO:0005515//protein binding	-
Glyma.10G177200	7280	7349	10177	3767	4369	3488	380.11	406.62	525.61	218.85	237.71	194.37	437.447	216.977	-1.01157	4.12E-13	4.77E-11	LHCB5	XP_003536189.1 chlorophyll a-b binding protein CP26, chloroplastic [Glycine max]	Metabolism;Metabolism	Global and overview maps;Energy metabolism	ko01100//Metabolic pathways;ko00196//Photosynthesis - antenna proteins	K08916;K08916	-	-	-
Glyma.07G142700	5356	5125	5168	3013	3155	3237	208.37	211.31	198.91	130.45	127.9	134.43	206.197	130.927	-0.655262	4.22E-13	4.87E-11	FBP	NP_001238269.2 fructose-1,6-bisphosphatase, chloroplastic [Glycine max]	Metabolism;Metabolism;Metabolism;Metabolism;Metabolism;Metabolism;Metabolism	Global and overview maps;Global and overview maps;Global and overview maps;Carbohydrate metabolism;Energy metabolism;Carbohydrate metabolism;Carbohydrate metabolism	ko01100//Metabolic pathways;ko01110//Biosynthesis of secondary metabolites;ko01200//Carbon metabolism;ko00010//Glycolysis / Gluconeogenesis;ko00710//Carbon fixation in photosynthetic organisms;ko00051//Fructose and mannose metabolism;ko00030//Pentose phosphate pathway	K03841;K03841;K03841;K03841;K03841;K03841;K03841	GO:0005575//cellular_component;GO:0005622//intracellular;GO:0005623//cell;GO:0005737//cytoplasm;GO:0005829//cytosol;GO:0009507//chloroplast;GO:0009536//plastid;GO:0043226//organelle;GO:0043227//membrane-bounded organelle;GO:0043229//intracellular organelle;GO:0043231//intracellular membrane-bounded organelle;GO:0044424//intracellular part;GO:0044444//cytoplasmic part;GO:0044464//cell part	GO:0003674//molecular_function;GO:0003824//catalytic activity;GO:0005488//binding;GO:0016787//hydrolase activity;GO:0016788//hydrolase activity, acting on ester bonds;GO:0016791//phosphatase activity;GO:0019203//carbohydrate phosphatase activity;GO:0042132//fructose 1,6-bisphosphate 1-phosphatase activity;GO:0042578//phosphoric ester hydrolase activity;GO:0043167//ion binding;GO:0043169//cation b…	GO:0005975//carbohydrate metabolic process;GO:0005984//disaccharide metabolic process;GO:0005985//sucrose metabolic process;GO:0005986//sucrose biosynthetic process;GO:0005996//monosaccharide metabolic process;GO:0006000//fructose metabolic process;GO:0006002//fructose 6-phosphate metabolic process;GO:0006006//glucose metabolic process;GO:0006094//gluconeogenesis;GO:0006793//phosphorus metabolic …
Glyma.09G181960	120	73	125	7	19	5	2.86	1.91	2.79	0.21	0.5	0.13	2.52	0.28	-3.16993	4.42E-13	5.08E-11	LRK10L-2.1	XP_006587495.1 LEAF RUST 10 DISEASE-RESISTANCE LOCUS RECEPTOR-LIKE PROTEIN KINASE-like 2.1 isoform X1 [Glycine max]	-	-	-	-	-	GO:0004672//protein kinase activity;GO:0005524//ATP binding;GO:0030247//polysaccharide binding	GO:0006468//protein phosphorylation
Glyma.19G231000	30	26	12	130	155	124	1.04	0.96	0.41	5.03	5.62	4.6	0.803333	5.08333	2.6617	4.43E-13	5.09E-11	PP2B15	XP_003554629.1 F-box protein PP2-B15 [Glycine max]	-	-	-	-	-	GO:0005515//protein binding	-
Glyma.20G080700	10	1	4	76	76	74	0.16	0.02	0.06	1.36	1.27	1.27	0.08	1.3	4.02237	4.97E-13	5.68E-11	EIX1	XP_006605747.1 receptor-like protein EIX2 [Glycine max]	-	-	-	-	-	GO:0005515//protein binding	-
Glyma.13G098600	44	31	7	809	684	867	0.75	0.56	0.12	15.28	12.1	15.71	0.476667	14.3633	4.91327	5.02E-13	5.73E-11	VLN4	XP_006593536.1 villin-4 [Glycine max]	-	-	-	-	-	GO:0003779//actin binding	GO:0007010//cytoskeleton organization;GO:0035556//intracellular signal transduction
Glyma.02G195300	30	13	25	131	107	155	1.06	0.49	0.87	5.16	3.94	5.85	0.806667	4.98333	2.62707	5.40E-13	6.15E-11	SYP121	NP_001304356.2 syntaxin-121-like [Glycine max]	Genetic Information Processing	Folding, sorting and degradation	ko04130//SNARE interactions in vesicular transport	K08486	GO:0016020//membrane;GO:0016021//integral component of membrane	GO:0005524//ATP binding;GO:0030983//mismatched DNA binding	GO:0006298//mismatch repair;GO:0006886//intracellular protein transport;GO:0007165//signal transduction
Glyma.15G271900	143	157	209	461	637	422	4.49	5.22	6.49	16.11	20.84	14.15	5.4	17.0333	1.65733	5.45E-13	6.19E-11	BHLH130	XP_014622874.1 transcription factor bHLH130 isoform X1 [Glycine max]	-	-	-	-	-	GO:0046983//protein dimerization activity	-
Glyma.04G188200	33	36	36	131	130	155	1.09	1.13	1.29	5.03	4.46	5.55	1.17	5.01333	2.09926	5.68E-13	6.44E-11	STY13	XP_006577840.1 uncharacterized protein LOC100804884 isoform X1 [Glycine max]	-	-	-	-	-	GO:0004672//protein kinase activity;GO:0005524//ATP binding	GO:0006468//protein phosphorylation
Glyma.13G129000	43	31	21	157	140	160	2.13	1.63	1.04	8.69	7.25	8.48	1.6	8.14	2.34696	5.85E-13	6.62E-11	HSP26-A	NP_001236877.2 tau class glutathione S-transferase [Glycine max]	Metabolism;Metabolism	Global and overview maps;Metabolism of other amino acids	ko01100//Metabolic pathways;ko00480//Glutathione metabolism	K00799;K00799	-	GO:0005515//protein binding;GO:0016034//maleylacetoacetate isomerase activity	GO:0006559//L-phenylalanine catabolic process;GO:0006572//tyrosine catabolic process;GO:0006749//glutathione metabolic process
Glyma.16G143600	16211	16562	15619	9020	9972	8866	620.32	671.58	591.22	384.06	397.64	362.12	627.707	381.273	-0.719265	5.98E-13	6.75E-11	PSBO	XP_003548008.1 oxygen-evolving enhancer protein 1, chloroplastic [Glycine max]	Metabolism	Energy metabolism	ko00195//Photosynthesis	K02716	GO:0009654//photosystem II oxygen evolving complex	GO:0010242//oxygen evolving activity	GO:0010207//photosystem II assembly;GO:0042549//photosystem II stabilization
Glyma.15G005800	125	110	93	267	382	357	7.21	6.73	5.31	17.14	22.97	21.99	6.41667	20.7	1.68973	6.07E-13	6.83E-11	--	XP_003545691.1 uncharacterized protein LOC100796261 [Glycine max]	-	-	-	-	-	GO:0005515//protein binding	-
Glyma.14G012500	44	33	64	189	197	163	2.22	1.77	3.2	10.63	10.37	8.79	2.39667	9.93	2.05076	6.18E-13	6.94E-11	RCCR	XP_028198774.1 red chlorophyll catabolite reductase, chloroplastic-like [Glycine soja]	Metabolism;Metabolism	Global and overview maps;Metabolism of cofactors and vitamins	ko01110//Biosynthesis of secondary metabolites;ko00860//Porphyrin metabolism	K13545;K13545	-	GO:0016636//oxidoreductase activity, acting on the CH-CH group of donors, iron-sulfur protein as acceptor;GO:0050897//cobalt ion binding;GO:0051743//red chlorophyll catabolite reductase activity	GO:0010024//phytochromobilin biosynthetic process;GO:0055114//oxidation-reduction process
MSTRG.29547	1	0	0	90	235	207	0.03	0	0	2.75	6.72	6.06	0.01	5.17667	9.01588	6.31E-13	7.06E-11	TTL3	Inactive TPR repeat-containing thioredoxin TTL3 [Glycine max]	-	-	-	-	-	-	GO:0010087//phloem or xylem histogenesis;GO:0019725//cellular homeostasis;GO:0044260//cellular macromolecule metabolic process
Glyma.02G034000	485	443	641	1236	1258	1039	12.27	11.79	16.24	34.71	33.28	28.38	13.4333	32.1233	1.2578	6.61E-13	7.38E-11	ALDH2B7	NP_001354106.1 aldehyde dehydrogenase family 2 member B2 [Glycine max]	Metabolism;Metabolism;Metabolism;Metabolism;Metabolism;Metabolism;Metabolism;Metabolism;Metabolism;Metabolism;Metabolism;Metabolism;Metabolism;Metabolism	Global and overview maps;Global and overview maps;Carbohydrate metabolism;Carbohydrate metabolism;Lipid metabolism;Amino acid metabolism;Lipid metabolism;Amino acid metabolism;Metabolism of other amino acids;Amino acid metabolism;Carbohydrate metabolism;Amino acid metabolism;Amino acid metabolism;Metabolism of terpenoids and polyketides	ko01100//Metabolic pathways;ko01110//Biosynthesis of secondary metabolites;ko00010//Glycolysis / Gluconeogenesis;ko00620//Pyruvate metabolism;ko00561//Glycerolipid metabolism;ko00330//Arginine and proline metabolism;ko00071//Fatty acid degradation;ko00280//Valine, leucine and isoleucine degradation;ko00410//beta-Alanine metabolism;ko00380//Tryptophan metabolism;ko00053//Ascorbate and aldarate met…	K00128;K00128;K00128;K00128;K00128;K00128;K00128;K00128;K00128;K00128;K00128;K00128;K00128;K00128	-	GO:0003842//1-pyrroline-5-carboxylate dehydrogenase activity;GO:0004491//methylmalonate-semialdehyde dehydrogenase (acylating) activity;GO:0004777//succinate-semialdehyde dehydrogenase (NAD+) activity;GO:0008802//betaine-aldehyde dehydrogenase activity;GO:0009013//succinate-semialdehyde dehydrogenase [NAD(P)+] activity;GO:0016491//oxidoreductase activity;GO:0016620//oxidoreductase activity, actin…	GO:0006527//arginine catabolic process;GO:0006562//proline catabolic process;GO:0006574//valine catabolic process;GO:0006578//amino-acid betaine biosynthetic process;GO:0009450//gamma-aminobutyric acid catabolic process;GO:0055114//oxidation-reduction process
Glyma.02G066400	361	277	291	671	680	654	17.01	13.86	13.57	35.22	33.44	32.93	14.8133	33.8633	1.19283	6.66E-13	7.42E-11	FES1	NP_001241047.1 uncharacterized protein LOC100798615 [Glycine max]	Metabolism;Metabolism	Global and overview maps;Energy metabolism	ko01100//Metabolic pathways;ko00190//Oxidative phosphorylation	K00411;K00411	GO:0045275//respiratory chain complex III	GO:0008121//ubiquinol-cytochrome-c reductase activity;GO:0009055//electron carrier activity;GO:0050611//arsenate reductase (azurin) activity;GO:0051537//2 iron, 2 sulfur cluster binding	GO:0009060//aerobic respiration;GO:0055114//oxidation-reduction process
Glyma.08G314700	250	362	182	40	65	29	13.55	20.79	9.76	2.41	3.67	1.68	14.7	2.58667	-2.50665	7.17E-13	7.96E-11	FAD4	XP_003530742.1 fatty acid desaturase 4, chloroplastic [Glycine max]	-	-	-	-	-	GO:0005506//iron ion binding;GO:0016491//oxidoreductase activity	GO:0008610//lipid biosynthetic process;GO:0055114//oxidation-reduction process
Glyma.19G227700	9772	9306	8094	4450	4984	4822	377.66	381.11	309.43	191.36	200.72	198.91	356.067	196.997	-0.853976	7.24E-13	8.02E-11	CSP41B	XP_003554610.1 chloroplast stem-loop binding protein of 41 kDa b, chloroplastic isoform X1 [Glycine max]	-	-	-	-	-	GO:0003824//catalytic activity;GO:0003978//UDP-glucose 4-epimerase activity;GO:0008460//dTDP-glucose 4,6-dehydratase activity;GO:0008712//ADP-glyceromanno-heptose 6-epimerase activity;GO:0008831//dTDP-4-dehydrorhamnose reductase activity;GO:0016757//transferase activity, transferring glycosyl groups	GO:0005975//carbohydrate metabolic process;GO:0006012//galactose metabolic process;GO:0009243//O antigen biosynthetic process;GO:0009244//lipopolysaccharide core region biosynthetic process;GO:0019305//dTDP-rhamnose biosynthetic process;GO:0055114//oxidation-reduction process
Glyma.07G173000	718	382	467	1377	1581	1479	13.81	7.79	8.89	29.48	31.7	30.37	10.1633	30.5167	1.58622	7.38E-13	8.16E-11	At1g34300	XP_003529230.1 G-type lectin S-receptor-like serine/threonine-protein kinase At1g34300 [Glycine max]	-	-	-	-	-	GO:0004672//protein kinase activity;GO:0005524//ATP binding	GO:0006468//protein phosphorylation;GO:0048544//recognition of pollen
Glyma.08G126800	15846	15566	16883	9865	10577	9227	996.41	1037.2	1050.12	690.24	693.07	619.25	1027.91	667.52	-0.622831	7.59E-13	8.37E-11	AP1	NP_001235138.1 uncharacterized protein LOC100305932 [Glycine max]	Metabolism	Energy metabolism	ko00195//Photosynthesis	K02639	GO:0033104//type VI protein secretion system complex	GO:0003674//molecular_function;GO:0009055//electron carrier activity;GO:0016655//oxidoreductase activity, acting on NAD(P)H, quinone or similar compound as acceptor;GO:0051536//iron-sulfur cluster binding	GO:0006814//sodium ion transport;GO:0010124//phenylacetate catabolic process;GO:0016226//iron-sulfur cluster assembly;GO:0033103//protein secretion by the type VI secretion system
Glyma.15G262300	137	141	171	32	44	20	4.99	5.43	6.16	1.3	1.67	0.79	5.52667	1.25333	-2.14064	7.75E-13	8.53E-11	MTP10	XP_003546823.1 metal tolerance protein 10 [Glycine max]	-	-	-	-	GO:0016020//membrane;GO:0016021//integral component of membrane	GO:0008324//cation transmembrane transporter activity;GO:0015562//efflux transmembrane transporter activity	GO:0006812//cation transport;GO:0055085//transmembrane transport
Glyma.18G254300	14	3	10	72	118	87	0.29	0.07	0.21	1.7	2.61	1.97	0.19	2.09333	3.46173	7.79E-13	8.55E-11	MIK2	XP_006602890.1 probable leucine-rich repeat receptor-like protein kinase At1g35710 [Glycine max]	-	-	-	-	-	GO:0004672//protein kinase activity;GO:0005515//protein binding;GO:0005524//ATP binding	GO:0006468//protein phosphorylation
Glyma.16G017600	2317	2067	2894	988	1289	1208	141.56	133.82	174.93	67.17	82.07	78.78	150.103	76.0067	-0.981758	7.84E-13	8.59E-11	CURT1B	XP_003548086.1 protein CURVATURE THYLAKOID 1B, chloroplastic [Glycine max]	-	-	-	-	-	GO:0005125//cytokine activity	-
Glyma.18G213200	221	92	102	563	608	583	11.06	4.89	5.05	31.36	31.71	31.15	7	31.4067	2.16564	8.63E-13	9.42E-11	WRKY70	NP_001237619.1 WRKY transcription factor 57 [Glycine max]	-	-	-	-	-	GO:0003700//transcription factor activity, sequence-specific DNA binding;GO:0043565//sequence-specific DNA binding	GO:0006355//regulation of transcription, DNA-templated
Glyma.07G049000	4082	3632	4548	2411	2464	2149	200.53	189.07	220.99	131.79	126.14	112.68	203.53	123.537	-0.720302	8.64E-13	9.42E-11	CURT1B	NP_001238306.2 uncharacterized protein LOC100306403 [Glycine max]	-	-	-	-	-	-	-
Glyma.09G118600	1215	1152	1232	670	734	658	44.2	44.41	44.33	27.12	27.83	25.56	44.3133	26.8367	-0.723535	8.70E-13	9.46E-11	QPT	XP_003533945.1 nicotinate-nucleotide pyrophosphorylase [carboxylating], chloroplastic isoform X1 [Glycine max]	Metabolism;Metabolism	Global and overview maps;Metabolism of cofactors and vitamins	ko01100//Metabolic pathways;ko00760//Nicotinate and nicotinamide metabolism	K00767;K00767	-	GO:0004514//nicotinate-nucleotide diphosphorylase (carboxylating) activity;GO:0016763//transferase activity, transferring pentosyl groups	GO:0009435//NAD biosynthetic process;GO:0019363//pyridine nucleotide biosynthetic process
Glyma.04G022900	804	903	1191	272	443	296	32.07	38.17	47	12.07	18.42	12.6	39.08	14.3633	-1.44404	8.76E-13	9.50E-11	EXL3	XP_025983935.1 GDSL esterase/lipase EXL3-like [Glycine max]	-	-	-	-	-	GO:0016788//hydrolase activity, acting on ester bonds	-
Glyma.04G215800	5597	5868	7145	2846	3458	3393	147.23	163.58	185.94	83.31	94.8	95.28	165.583	91.13	-0.861559	9.00E-13	9.74E-11	PSAN	NP_001235206.1 uncharacterized protein LOC100499729 [Glycine max]	Metabolism	Energy metabolism	ko00195//Photosynthesis	K02701	GO:0005575//cellular_component;GO:0005622//intracellular;GO:0005623//cell;GO:0005737//cytoplasm;GO:0009507//chloroplast;GO:0009521//photosystem;GO:0009522//photosystem I;GO:0009534//chloroplast thylakoid;GO:0009535//chloroplast thylakoid membrane;GO:0009536//plastid;GO:0009579//thylakoid;GO:0016020//membrane;GO:0031976//plastid thylakoid;GO:0031984//organelle subcompartment;GO:0032991//macromolec…	GO:0003674//molecular_function;GO:0005488//binding;GO:0005515//protein binding;GO:0019904//protein domain specific binding	GO:0008150//biological_process;GO:0008152//metabolic process;GO:0009987//cellular process;GO:0015979//photosynthesis;GO:0044237//cellular metabolic process
Glyma.20G213700	141	112	95	531	603	297	5.89	4.96	3.93	24.69	26.26	13.25	4.92667	21.4	2.11893	9.07E-13	9.80E-11	D7OMT	NP_001304503.2 isoflavone-7-O-methyltransferase 6-like [Glycine max]	Metabolism	Biosynthesis of other secondary metabolites	ko00943//Isoflavonoid biosynthesis	K13262	-	GO:0008168//methyltransferase activity;GO:0008171//O-methyltransferase activity;GO:0046983//protein dimerization activity	GO:0006480//N-terminal protein amino acid methylation;GO:0016051//carbohydrate biosynthetic process
Glyma.20G237500	94	92	125	258	328	398	4.03	4.18	5.3	12.31	14.66	18.22	4.50333	15.0633	1.74198	9.11E-13	9.82E-11	ephA	XP_006606541.1 uncharacterized protein LOC100791126 [Glycine max]	-	-	-	-	-	GO:0003674//molecular_function;GO:0047570//3-oxoadipate enol-lactonase activity;GO:0047746//chlorophyllase activity;GO:0070205//2-succinyl-6-hydroxy-2,4-cyclohexadiene-1-carboxylate synthase activity	GO:0009234//menaquinone biosynthetic process;GO:0015979//photosynthesis;GO:0015996//chlorophyll catabolic process;GO:0030163//protein catabolic process;GO:0042952//beta-ketoadipate pathway
Glyma.06G239900	468	331	333	881	935	1201	21.66	16.23	15.24	45.36	45.08	59.32	17.71	49.92	1.49505	9.20E-13	9.89E-11	At4g27520	XP_028237689.1 early nodulin-like protein 2 [Glycine soja]	-	-	-	-	-	GO:0009055//electron carrier activity	-
Glyma.14G220700	367	554	547	178	164	151	14.17	22.66	20.91	7.65	6.6	6.23	19.2467	6.82667	-1.49536	9.66E-13	1.04E-10	EXL1	XP_006596537.1 GDSL esterase/lipase EXL1 [Glycine max]	-	-	-	-	-	GO:0016788//hydrolase activity, acting on ester bonds	-
Glyma.13G334500	1859	1718	1748	1033	1005	899	55.88	54.73	51.97	34.56	31.48	28.86	54.1933	31.6333	-0.77667	9.78E-13	1.05E-10	UXS5	XP_003543505.1 UDP-glucuronic acid decarboxylase 6 [Glycine max]	Metabolism;Metabolism	Global and overview maps;Carbohydrate metabolism	ko01100//Metabolic pathways;ko00520//Amino sugar and nucleotide sugar metabolism	K08678;K08678	GO:0000139//Golgi membrane;GO:0005575//cellular_component;GO:0005622//intracellular;GO:0005623//cell;GO:0005737//cytoplasm;GO:0005794//Golgi apparatus;GO:0005795//Golgi stack;GO:0012505//endomembrane system;GO:0016020//membrane;GO:0016021//integral component of membrane;GO:0031090//organelle membrane;GO:0031224//intrinsic component of membrane;GO:0031984//organelle subcompartment;GO:0031985//Golg…	GO:0000166//nucleotide binding;GO:0003674//molecular_function;GO:0003824//catalytic activity;GO:0003854//3-beta-hydroxy-delta5-steroid dehydrogenase activity;GO:0003978//UDP-glucose 4-epimerase activity;GO:0004043//L-aminoadipate-semialdehyde dehydrogenase activity;GO:0005488//binding;GO:0008446//GDP-mannose 4,6-dehydratase activity;GO:0008460//dTDP-glucose 4,6-dehydratase activity;GO:0008712//AD…	GO:0000271//polysaccharide biosynthetic process;GO:0005975//carbohydrate metabolic process;GO:0006012//galactose metabolic process;GO:0006139//nucleobase-containing compound metabolic process;GO:0006694//steroid biosynthetic process;GO:0006725//cellular aromatic compound metabolic process;GO:0006793//phosphorus metabolic process;GO:0006807//nitrogen compound metabolic process;GO:0008150//biologic…
Glyma.08G279800	1183	1393	1487	609	684	697	14.97	18.66	18.63	8.57	8.99	9.45	17.42	9.00333	-0.952213	1.04E-12	1.11E-10	KIN14A	XP_006585927.1 kinesin-like protein KIN-14B isoform X1 [Glycine max]	-	-	-	-	-	GO:0005524//ATP binding;GO:0008017//microtubule binding	GO:0007018//microtubule-based movement
Glyma.06G020400	19902	18547	18721	11922	11614	11161	1279.08	1263.18	1190.2	852.58	777.83	765.62	1244.15	798.677	-0.639481	1.11E-12	1.18E-10	PETE	NP_001238695.1 putative plastocyanin [Glycine max]	Metabolism	Energy metabolism	ko00195//Photosynthesis	K02638	-	GO:0005507//copper ion binding;GO:0009055//electron carrier activity	GO:0015979//photosynthesis;GO:0055114//oxidation-reduction process
Glyma.01G239600	351	273	191	1009	780	871	16.57	13.66	8.92	53	38.37	43.9	13.05	45.09	1.78876	1.12E-12	1.19E-10	HIDH	NP_001237228.1 2-hydroxyisoflavanone dehydratase [Glycine max]	Metabolism;Metabolism;Metabolism	Global and overview maps;Global and overview maps;Biosynthesis of other secondary metabolites	ko01100//Metabolic pathways;ko01110//Biosynthesis of secondary metabolites;ko00943//Isoflavonoid biosynthesis	K13258;K13258;K13258	-	GO:0016787//hydrolase activity	-
Glyma.06G307700	68	48	38	202	222	404	1.7	1.27	0.94	5.61	5.77	10.76	1.30333	7.38	2.50141	1.31E-12	1.39E-10	WRKY6	XP_003526336.1 probable WRKY transcription factor 31 [Glycine max]	-	-	-	-	-	GO:0003700//transcription factor activity, sequence-specific DNA binding;GO:0043565//sequence-specific DNA binding	GO:0006355//regulation of transcription, DNA-templated
Glyma.05G006600	75	48	65	188	229	189	1.73	1.17	1.48	4.81	5.49	4.64	1.46	4.98	1.77018	1.32E-12	1.39E-10	SNL6	XP_006579765.1 cinnamoyl-CoA reductase-like SNL6 [Glycine max]	-	-	-	-	-	GO:0003824//catalytic activity;GO:0003854//3-beta-hydroxy-delta5-steroid dehydrogenase activity;GO:0016616//oxidoreductase activity, acting on the CH-OH group of donors, NAD or NADP as acceptor;GO:0016757//transferase activity, transferring glycosyl groups	GO:0005975//carbohydrate metabolic process;GO:0006694//steroid biosynthetic process;GO:0055114//oxidation-reduction process
Glyma.20G076400	0	0	0	89	103	58	0	0	0	5.85	8.93	4.58	0.001	6.45333	12.6558	1.32E-12	1.39E-10	--	XP_003555710.1 uncharacterized protein LOC100806135 isoform X1 [Glycine max]	-	-	-	-	-	-	-
Glyma.18G149300	209	169	158	55	55	52	15.79	13.53	11.81	4.62	4.33	4.19	13.71	4.38	-1.64623	1.34E-12	1.41E-10	At4g13200	XP_003552081.1 uncharacterized protein At4g13200, chloroplastic isoform X1 [Glycine max]	-	-	-	-	-	GO:0005198//structural molecule activity	GO:0016032//viral process
Glyma.18G281600	98	68	102	242	247	280	1.46	1.08	1.5	4.03	3.85	4.52	1.34667	4.13333	1.61791	1.36E-12	1.43E-10	ULP2B	RCW18896.1 hypothetical protein GLYMA_18G281600 [Glycine max]	-	-	-	-	GO:0000315//organellar large ribosomal subunit;GO:0005840//ribosome;GO:0022625//cytosolic large ribosomal subunit	GO:0003735//structural constituent of ribosome;GO:0005515//protein binding;GO:0008234//cysteine-type peptidase activity;GO:0043531//ADP binding	GO:0006412//translation;GO:0006508//proteolysis
Glyma.05G055100	550	489	382	1135	1199	1080	37.29	35.88	25.54	87.52	86.34	79.58	32.9033	84.48	1.36038	1.37E-12	1.44E-10	--	XP_003525790.1 lipid transfer-like protein VAS [Glycine max]	-	-	-	-	-	GO:0016730//oxidoreductase activity, acting on iron-sulfur proteins as donors	GO:0055114//oxidation-reduction process
Glyma.20G077400	380	241	324	96	124	109	19.88	13.26	16.72	5.51	6.64	5.98	16.62	6.04333	-1.4595	1.46E-12	1.52E-10	VIT_05s0051g00580	NP_001240020.1 uncharacterized protein LOC100808776 [Glycine max]	Metabolism;Metabolism	Global and overview maps;Nucleotide metabolism	ko01100//Metabolic pathways;ko00230//Purine metabolism	K01519;K01519	-	GO:0016462//pyrophosphatase activity;GO:0047429//nucleoside-triphosphate diphosphatase activity	GO:0006281//DNA repair;GO:0009143//nucleoside triphosphate catabolic process
Glyma.13G248900	13	7	7	89	62	104	0.25	0.14	0.13	1.87	1.22	2.1	0.173333	1.73	3.31915	1.48E-12	1.54E-10	SD18	XP_003541757.1 receptor-like serine/threonine-protein kinase SD1-8 [Glycine max]	-	-	-	-	-	GO:0004672//protein kinase activity;GO:0004674//protein serine/threonine kinase activity;GO:0005524//ATP binding	GO:0006468//protein phosphorylation;GO:0048544//recognition of pollen
Glyma.08G032100	233	227	220	80	58	82	7.25	7.49	6.91	2.77	1.98	2.73	7.21667	2.49333	-1.53326	1.48E-12	1.54E-10	PEX1	XP_028245694.1 leucine-rich repeat extensin-like protein 6 [Glycine soja]	-	-	-	-	-	GO:0005515//protein binding	-
Glyma.20G214000	800	831	800	369	447	412	32.81	36.12	32.46	16.84	19.11	18.04	33.7967	17.9967	-0.909151	1.52E-12	1.58E-10	--	XP_003556409.1 pheophytinase, chloroplastic [Glycine max]	-	-	-	-	-	GO:0003674//molecular_function;GO:0003824//catalytic activity;GO:0016787//hydrolase activity;GO:0016788//hydrolase activity, acting on ester bonds;GO:0047570//3-oxoadipate enol-lactonase activity;GO:0070205//2-succinyl-6-hydroxy-2,4-cyclohexadiene-1-carboxylate synthase activity	GO:0006112//energy reserve metabolic process;GO:0009102//biotin biosynthetic process;GO:0009234//menaquinone biosynthetic process;GO:0015979//photosynthesis;GO:0042952//beta-ketoadipate pathway
Glyma.18G208800	54	35	60	156	185	187	1.44	0.98	1.58	4.61	5.11	5.3	1.33333	5.00667	1.90881	1.53E-12	1.59E-10	WRKY24	XP_014626730.1 probable WRKY transcription factor 33 isoform X1 [Glycine max]	Organismal Systems;Environmental Information Processing	Environmental adaptation;Signal transduction	ko04626//Plant-pathogen interaction;ko04016//MAPK signaling pathway - plant	K13424;K13424	-	GO:0003700//transcription factor activity, sequence-specific DNA binding;GO:0043565//sequence-specific DNA binding	GO:0006355//regulation of transcription, DNA-templated
Glyma.13G199300	677	1107	1221	340	261	328	11.94	20.69	21.31	6.67	4.8	6.18	17.98	5.88333	-1.61169	1.68E-12	1.74E-10	LNK2	XP_003542832.1 protein LNK2 [Glycine max]	-	-	-	-	-	GO:0003824//catalytic activity;GO:0010181//FMN binding	GO:0008150//biological_process
Glyma.16G156200	280	141	236	607	675	620	4.64	2.48	3.85	11.17	11.59	10.98	3.65667	11.2467	1.6209	1.73E-12	1.79E-10	PXC3	XP_003548948.1 leucine-rich repeat receptor-like tyrosine-protein kinase PXC3 [Glycine max]	-	-	-	-	-	GO:0004672//protein kinase activity;GO:0005515//protein binding;GO:0005524//ATP binding	GO:0006468//protein phosphorylation
Glyma.12G073000	194	147	240	449	505	583	6.43	5.16	7.87	16.56	17.43	20.61	6.48667	18.2	1.48839	1.74E-12	1.79E-10	MPK3	XP_003539740.1 mitogen-activated protein kinase 3 [Glycine max]	Organismal Systems;Environmental Information Processing	Environmental adaptation;Signal transduction	ko04626//Plant-pathogen interaction;ko04016//MAPK signaling pathway - plant	K20536;K20536	-	GO:0004672//protein kinase activity;GO:0005524//ATP binding	GO:0006468//protein phosphorylation
Glyma.08G042100	52	17	14	209	180	268	2.47	0.86	0.66	11.06	8.92	13.6	1.33	11.1933	3.07314	1.83E-12	1.88E-10	MYB62	NP_001235837.2 MYB transcription factor MYB184 [Glycine max]	-	-	-	-	-	GO:0003677//DNA binding	-
Glyma.13G087500	110	92	131	262	331	288	3.05	2.7	3.59	8.07	9.55	8.51	3.11333	8.71	1.48421	1.86E-12	1.91E-10	exgA	XP_003542517.1 glucan 1,3-beta-glucosidase A [Glycine max]	-	-	-	-	GO:0005575//cellular_component;GO:0005576//extracellular region;GO:0005623//cell;GO:0009986//cell surface;GO:0044464//cell part	GO:0003674//molecular_function;GO:0003824//catalytic activity;GO:0004338//glucan exo-1,3-beta-glucosidase activity;GO:0004553//hydrolase activity, hydrolyzing O-glycosyl compounds;GO:0005488//binding;GO:0008422//beta-glucosidase activity;GO:0015926//glucosidase activity;GO:0016787//hydrolase activity;GO:0016798//hydrolase activity, acting on glycosyl bonds;GO:0030674//protein binding, bridging;GO…	GO:0000272//polysaccharide catabolic process;GO:0005975//carbohydrate metabolic process;GO:0005976//polysaccharide metabolic process;GO:0006073//cellular glucan metabolic process;GO:0008150//biological_process;GO:0008152//metabolic process;GO:0009056//catabolic process;GO:0009057//macromolecule catabolic process;GO:0009251//glucan catabolic process;GO:0009987//cellular process;GO:0016043//cellula…
Glyma.10G103000	6305	6678	5575	2846	3275	3276	140.41	157.57	122.8	70.51	76	77.87	140.26	74.7933	-0.907122	1.88E-12	1.92E-10	SVR3	XP_003535904.1 putative elongation factor TypA-like SVR3, chloroplastic [Glycine max]	-	-	-	-	GO:0005737//cytoplasm	GO:0003743//translation initiation factor activity;GO:0003746//translation elongation factor activity;GO:0003747//translation release factor activity;GO:0003924//GTPase activity;GO:0004781//sulfate adenylyltransferase (ATP) activity;GO:0005525//GTP binding;GO:0019843//rRNA binding;GO:0043022//ribosome binding	GO:0000103//sulfate assimilation;GO:0001514//selenocysteine incorporation;GO:0006412//translation;GO:0006413//translational initiation;GO:0006414//translational elongation;GO:0006415//translational termination;GO:0006950//response to stress;GO:0008150//biological_process;GO:0042254//ribosome biogenesis
Glyma.01G215100	639	409	668	1346	1443	1233	11.03	7.48	11.4	25.85	25.95	22.71	9.97	24.8367	1.31681	1.90E-12	1.94E-10	PLDGAMMA1	XP_003517450.1 phospholipase D gamma 1 [Glycine max]	Metabolism;Metabolism;Cellular Processes;Metabolism;Metabolism	Global and overview maps;Global and overview maps;Transport and catabolism;Lipid metabolism;Lipid metabolism	ko01100//Metabolic pathways;ko01110//Biosynthesis of secondary metabolites;ko04144//Endocytosis;ko00564//Glycerophospholipid metabolism;ko00565//Ether lipid metabolism	K01115;K01115;K01115;K01115;K01115	-	GO:0003824//catalytic activity;GO:0008808//cardiolipin synthase activity	GO:0032049//cardiolipin biosynthetic process
MSTRG.37166	0	2	1	102	104	60	0	0.13	0.06	5.47	4.72	2.79	0.0633333	4.32667	6.09415	1.91E-12	1.94E-10	--	Disease resistance protein RPM1 [Glycine max]	-	-	-	-	-	-	-
MSTRG.12138	122	110	116	1	0	1	5.12	4.89	4.82	0.05	0	0.04	4.94333	0.03	-7.36438	1.96E-12	1.99E-10	--	Pentatricopeptide repeat-containing protein, mitochondrial [Glycine soja]	-	-	-	-	-	GO:0003824//catalytic activity	GO:0003006//developmental process involved in reproduction;GO:0009987//cellular process
Glyma.20G120100	47	13	32	169	190	164	1.16	0.32	0.78	4.61	4.85	4.27	0.753333	4.57667	2.60294	2.00E-12	2.03E-10	LRK10L-1.1	XP_006605932.1 LEAF RUST 10 DISEASE-RESISTANCE LOCUS RECEPTOR-LIKE PROTEIN KINASE-like 1.1 [Glycine max]	-	-	-	-	-	GO:0004672//protein kinase activity;GO:0005524//ATP binding;GO:0030247//polysaccharide binding	GO:0006468//protein phosphorylation
Glyma.11G062500	105	51	27	476	327	405	3.45	1.78	0.88	17.41	11.2	14.21	2.03667	14.2733	2.80904	2.11E-12	2.13E-10	CYP71D8	XP_003537457.1 cytochrome P450 71D8-like [Glycine max]	-	-	-	-	-	GO:0005506//iron ion binding;GO:0016705//oxidoreductase activity, acting on paired donors, with incorporation or reduction of molecular oxygen;GO:0020037//heme binding	GO:0055114//oxidation-reduction process
Glyma.06G003100	6	5	8	56	89	63	0.2	0.18	0.27	2.11	3.14	2.27	0.216667	2.50667	3.53222	2.11E-12	2.13E-10	--	XP_006581098.1 uncharacterized protein LOC102665955 [Glycine max]	-	-	-	-	GO:0016020//membrane;GO:0039679//viral occlusion body	GO:0005524//ATP binding	GO:0007059//chromosome segregation;GO:0007165//signal transduction;GO:0030261//chromosome condensation
MSTRG.20356	0	0	0	76	74	73	0	0	0	2.91	2.72	2.6	0.001	2.74333	11.4217	2.19E-12	2.20E-10	WNK2	probable serine/threonine-protein kinase WNK2, partial [Glycine max]	-	-	-	-	-	GO:0004702//receptor signaling protein serine/threonine kinase activity;GO:0032550//purine ribonucleoside binding	GO:0032147//activation of protein kinase activity
Glyma.18G295300	28	27	21	115	127	103	0.98	1	0.73	4.48	4.63	3.85	0.903333	4.32	2.2577	2.20E-12	2.21E-10	At5g16150	KRH01730.1 hypothetical protein GLYMA_18G295300 [Glycine max]	-	-	-	-	GO:0005887//integral component of plasma membrane;GO:0016021//integral component of membrane	GO:0008028//monocarboxylic acid transmembrane transporter activity;GO:0015114//phosphate ion transmembrane transporter activity;GO:0015238//drug transmembrane transporter activity;GO:0015295//solute:proton symporter activity;GO:0015307//drug:proton antiporter activity;GO:0022857//transmembrane transporter activity;GO:0042910//xenobiotic transporter activity;GO:0051119//sugar transmembrane transpo…	GO:0006810//transport;GO:0006817//phosphate ion transport;GO:0006855//drug transmembrane transport;GO:0008643//carbohydrate transport;GO:0015718//monocarboxylic acid transport;GO:0015893//drug transport;GO:0042493//response to drug;GO:0042908//xenobiotic transport;GO:0055085//transmembrane transport
Glyma.20G231600	2315	2031	2168	1242	1364	1312	111.93	104.06	103.71	66.82	68.72	67.71	106.567	67.75	-0.653463	2.28E-12	2.29E-10	At1g54780	XP_003556499.1 UPF0603 protein At1g54780, chloroplastic [Glycine max]	-	-	-	-	-	-	-
Glyma.05G101700	81	93	42	341	317	283	2.4	2.92	1.23	11.25	9.8	8.96	2.18333	10.0033	2.19588	2.37E-12	2.37E-10	NRAMP3	NP_001344707.1 metal transporter Nramp2a [Glycine max]	-	-	-	-	GO:0005887//integral component of plasma membrane;GO:0016020//membrane	GO:0046873//metal ion transmembrane transporter activity	GO:0030001//metal ion transport
Glyma.08G338100	36	27	13	118	173	213	1.12	0.89	0.4	4.07	5.59	7.05	0.803333	5.57	2.79361	2.54E-12	2.54E-10	AS	XP_003532193.1 hydroquinone glucosyltransferase [Glycine max]	-	-	-	-	-	GO:0008194//UDP-glycosyltransferase activity;GO:0016765//transferase activity, transferring alkyl or aryl (other than methyl) groups	GO:0009820//alkaloid metabolic process
Glyma.15G054600	233	117	178	554	520	818	3.25	1.73	2.45	8.58	7.54	12.15	2.47667	9.42333	1.92784	2.56E-12	2.55E-10	EXL2	XP_003545684.1 protein EXORDIUM-like 2 [Glycine max]	-	-	-	-	-	-	-
Glyma.01G239500	279	185	210	600	617	495	9.76	6.86	7.27	23.36	22.5	18.49	7.96333	21.45	1.42953	2.67E-12	2.65E-10	HIDM	NP_001276288.2 2-hydroxyisoflavanone dehydratase-like protein [Glycine max]	-	-	-	-	-	GO:0016787//hydrolase activity	-
Glyma.05G107500	1	4	0	41	104	110	0.08	0.35	0	3.75	8.92	9.66	0.143333	7.44333	5.6985	2.83E-12	2.81E-10	--	RZC11919.1 hypothetical protein D0Y65_011924 [Glycine soja]	-	-	-	-	-	-	-
Glyma.12G197100	1370	1416	1064	576	436	383	33.79	36.85	25.79	15.92	11.36	10.28	32.1433	12.52	-1.36028	2.87E-12	2.84E-10	BMY1	XP_003540325.2 beta-amylase isoform X2 [Glycine max]	Metabolism;Metabolism;Metabolism	Global and overview maps;Global and overview maps;Carbohydrate metabolism	ko01100//Metabolic pathways;ko01110//Biosynthesis of secondary metabolites;ko00500//Starch and sucrose metabolism	K01177;K01177;K01177	-	GO:0016161//beta-amylase activity	GO:0000272//polysaccharide catabolic process
Glyma.16G214500	36	17	8	230	201	120	1.94	0.95	0.45	13.8	11.32	6.91	1.11333	10.6767	3.2615	2.89E-12	2.86E-10	RLM1A	NP_001236212.2 disease-resistance protein [Glycine max]	-	-	-	-	-	GO:0005509//calcium ion binding;GO:0005515//protein binding	GO:0007165//signal transduction
Glyma.11G193600	164	112	174	365	384	368	6.25	4.52	6.56	15.47	15.24	14.96	5.77667	15.2233	1.39798	3.16E-12	3.11E-10	XTH31	NP_001241497.1 uncharacterized protein LOC100776165 precursor [Glycine max]	-	-	-	-	GO:0005618//cell wall;GO:0048046//apoplast	GO:0004553//hydrolase activity, hydrolyzing O-glycosyl compounds;GO:0016762//xyloglucan:xyloglucosyl transferase activity	GO:0005975//carbohydrate metabolic process;GO:0006073//cellular glucan metabolic process
Glyma.15G102000	22178	21131	22402	13759	13569	14292	700.29	709.19	699.91	486.92	445.98	478.98	703.13	470.627	-0.579208	3.28E-12	3.22E-10	GS2	XP_003546121.1 glutamine synthetase leaf isozyme, chloroplastic [Glycine max]	Metabolism;Metabolism;Metabolism;Metabolism;Metabolism;Metabolism	Global and overview maps;Global and overview maps;Carbohydrate metabolism;Amino acid metabolism;Energy metabolism;Amino acid metabolism	ko01100//Metabolic pathways;ko01230//Biosynthesis of amino acids;ko00630//Glyoxylate and dicarboxylate metabolism;ko00250//Alanine, aspartate and glutamate metabolism;ko00910//Nitrogen metabolism;ko00220//Arginine biosynthesis	K01915;K01915;K01915;K01915;K01915;K01915	-	GO:0004356//glutamate-ammonia ligase activity	GO:0006542//glutamine biosynthetic process;GO:0006807//nitrogen compound metabolic process
Glyma.08G044300	54	34	56	149	183	173	1.44	0.96	1.48	4.44	5.1	4.94	1.29333	4.82667	1.89993	3.31E-12	3.24E-10	LRK10L-2.7	XP_006584868.1 LEAF RUST 10 DISEASE-RESISTANCE LOCUS RECEPTOR-LIKE PROTEIN KINASE-like 2.1 [Glycine max]	-	-	-	-	-	GO:0004672//protein kinase activity;GO:0005524//ATP binding;GO:0030247//polysaccharide binding	GO:0006468//protein phosphorylation
Glyma.09G069800	4427	4369	3977	7190	8733	8069	166.99	174.81	148.5	302.43	343.84	325.25	163.433	323.84	0.986579	3.42E-12	3.34E-10	At3g45310	RZB91005.1 Thiol protease aleurain-like isoform A [Glycine soja]	-	-	-	-	-	GO:0008234//cysteine-type peptidase activity	GO:0006508//proteolysis
Glyma.15G097900	1069	1071	852	407	275	401	42.83	45.45	33.9	18.21	11.49	17.24	40.7267	15.6467	-1.38012	3.43E-12	3.35E-10	--	XP_006597540.1 uncharacterized protein LOC100814401 isoform X1 [Glycine max]	-	-	-	-	GO:0005694//chromosome	GO:0003677//DNA binding;GO:0003916//DNA topoisomerase activity;GO:0003978//UDP-glucose 4-epimerase activity	GO:0006012//galactose metabolic process;GO:0006265//DNA topological change
Glyma.15G141200	224	221	227	440	530	462	9.8	10.25	9.83	21.43	24.17	21.58	9.96	22.3933	1.16885	3.44E-12	3.35E-10	UBC32	XP_003546320.1 ubiquitin-conjugating enzyme E2 32 [Glycine max]	Genetic Information Processing;Genetic Information Processing	Folding, sorting and degradation;Folding, sorting and degradation	ko04141//Protein processing in endoplasmic reticulum;ko04120//Ubiquitin mediated proteolysis	K10578;K10578	-	GO:0005515//protein binding	-
Glyma.08G021900	113	99	98	291	249	332	1.87	1.74	1.61	5.37	4.3	5.88	1.74	5.18333	1.57479	3.65E-12	3.55E-10	WRKY53	NP_001341099.1 WRKY transcription factor 46 [Glycine max]	-	-	-	-	-	GO:0003700//transcription factor activity, sequence-specific DNA binding;GO:0043565//sequence-specific DNA binding	GO:0006355//regulation of transcription, DNA-templated
Glyma.06G235100	431	388	314	803	1250	1008	18.54	17.69	13.36	38.44	56.04	46.29	16.53	46.9233	1.50522	3.71E-12	3.60E-10	--	XP_014632177.1 uncharacterized protein LOC100783357 [Glycine max]	-	-	-	-	GO:0016020//membrane;GO:0033573//high-affinity iron permease complex	GO:0005381//iron ion transmembrane transporter activity	GO:0034755//iron ion transmembrane transport
Glyma.08G272600	1222	1244	1178	644	692	670	43.34	46.75	41.33	25.41	25.57	25.36	43.8067	25.4467	-0.783674	3.79E-12	3.67E-10	BOU	XP_014633835.1 uncharacterized protein LOC100787304 isoform X1 [Glycine max]	-	-	-	-	-	-	-
Glyma.14G043100	144	56	71	9	7	7	10.17	4.19	4.91	0.72	0.52	0.53	6.42333	0.59	-3.44454	3.80E-12	3.67E-10	RLP6	KRH14701.1 hypothetical protein GLYMA_14G043100 [Glycine max]	-	-	-	-	-	GO:0005515//protein binding	-
Glyma.06G055500	6115	5635	7322	3433	3684	3823	444.59	434.14	526.6	277.72	279.12	296.68	468.443	284.507	-0.719412	3.86E-12	3.72E-10	--	XP_003526051.1 uncharacterized protein LOC100780841 [Glycine max]	-	-	-	-	GO:0009523//photosystem II;GO:0016020//membrane	GO:0022857//transmembrane transporter activity	GO:0015979//photosynthesis;GO:0055085//transmembrane transport
Glyma.09G075100	7	6	10	67	65	151	0.19	0.17	0.28	2.32	2.12	4.8	0.213333	3.08	3.85175	3.87E-12	3.72E-10	Os08g0188000	XP_006587069.1 CRS2-associated factor 2, mitochondrial isoform X1 [Glycine max]	-	-	-	-	GO:0005737//cytoplasm	GO:0003723//RNA binding	GO:0008150//biological_process
Glyma.07G019700	6031	5694	6139	3688	3927	3385	370.09	370.29	372.53	251.81	250.99	221.63	370.97	241.477	-0.619419	3.97E-12	3.81E-10	PSAH2	XP_006582847.1 uncharacterized protein LOC100499832 isoform X1 [Glycine max]	Metabolism	Energy metabolism	ko00195//Photosynthesis	K02695	GO:0009522//photosystem I;GO:0009538//photosystem I reaction center	-	GO:0015979//photosynthesis
Glyma.07G164700	77	59	72	0	0	0	3.77	3.06	3.47	0	0	0	3.43333	0.001	-11.7454	3.98E-12	3.82E-10	At1g62350	XP_003530344.1 pentatricopeptide repeat-containing protein At1g62350 [Glycine max]	-	-	-	-	GO:0045203//integral component of cell outer membrane	GO:0005215//transporter activity	GO:0015774//polysaccharide transport;GO:0042710//biofilm formation
Glyma.05G236500	69	65	72	0	0	0	2.28	2.28	2.36	0	0	0	2.30667	0.001	-11.1716	4.01E-12	3.84E-10	At3g25440	XP_014631386.1 uncharacterized CRM domain-containing protein At3g25440, chloroplastic-like [Glycine max]	-	-	-	-	GO:0005737//cytoplasm	GO:0003723//RNA binding	GO:0008150//biological_process
Glyma.18G246400	576	407	506	988	1073	960	9.58	7.18	8.32	18.29	18.56	17.04	8.36	17.9633	1.10348	4.10E-12	3.91E-10	At5g48380	XP_006601824.1 probably inactive leucine-rich repeat receptor-like protein kinase At5g48380-like isoform X1 [Glycine max]	-	-	-	-	-	GO:0004672//protein kinase activity;GO:0005515//protein binding;GO:0005524//ATP binding	GO:0006468//protein phosphorylation
Glyma.19G224300	71	77	61	0	0	0	3.6	4.14	3.06	0	0	0	3.6	0.001	-11.8138	4.22E-12	4.01E-10	GER1	XP_003554594.1 rhicadhesin receptor [Glycine max]	-	-	-	-	-	-	-
Glyma.03G087500	101	76	89	284	219	292	1.7	1.35	1.6	5.35	3.86	5.12	1.55	4.77667	1.62374	4.22E-12	4.01E-10	RPV1	XP_006576641.2 LOW QUALITY PROTEIN: uncharacterized protein LOC100779338 [Glycine max]	-	-	-	-	GO:0009360//DNA polymerase III complex	GO:0003887//DNA-directed DNA polymerase activity;GO:0004020//adenylylsulfate kinase activity;GO:0005515//protein binding;GO:0005524//ATP binding;GO:0016887//ATPase activity;GO:0043531//ADP binding	GO:0006260//DNA replication;GO:0006790//sulfur compound metabolic process;GO:0007165//signal transduction;GO:0043107//type IV pilus-dependent motility
Glyma.12G199400	9850	9175	9583	5758	5709	6169	590.63	582.99	568.41	384.18	356.76	394.86	580.677	378.6	-0.617061	4.50E-12	4.26E-10	petC	NP_001237648.2 Rieske iron-sulphur protein precursor [Glycine max]	Metabolism;Metabolism	Global and overview maps;Energy metabolism	ko01100//Metabolic pathways;ko00195//Photosynthesis	K02636;K02636	GO:0045275//respiratory chain complex III	GO:0008121//ubiquinol-cytochrome-c reductase activity;GO:0009055//electron carrier activity;GO:0018618//anthranilate 1,2-dioxygenase (deaminating, decarboxylating) activity;GO:0050611//arsenate reductase (azurin) activity;GO:0051537//2 iron, 2 sulfur cluster binding	GO:0006569//tryptophan catabolic process;GO:0009060//aerobic respiration;GO:0055114//oxidation-reduction process
Glyma.04G035100	383	303	313	661	693	736	7.42	6.13	5.97	14.15	13.88	15.15	6.50667	14.3933	1.14541	4.52E-12	4.27E-10	WAKL14	XP_003523885.1 wall-associated receptor kinase-like 14 isoform X1 [Glycine max]	-	-	-	-	-	GO:0004672//protein kinase activity;GO:0005524//ATP binding;GO:0016853//isomerase activity	GO:0005975//carbohydrate metabolic process;GO:0006468//protein phosphorylation
Glyma.09G189300	139	145	185	332	469	431	4.39	4.85	5.78	11.67	15.44	14.54	5.00667	13.8833	1.47143	4.67E-12	4.41E-10	ALDH2C4	NP_001354140.1 aldehyde dehydrogenase family 2 member C8 [Glycine max]	Metabolism	Biosynthesis of other secondary metabolites	ko00940//Phenylpropanoid biosynthesis	K12355	-	GO:0003842//1-pyrroline-5-carboxylate dehydrogenase activity;GO:0003995//acyl-CoA dehydrogenase activity;GO:0004350//glutamate-5-semialdehyde dehydrogenase activity;GO:0004491//methylmalonate-semialdehyde dehydrogenase (acylating) activity;GO:0004777//succinate-semialdehyde dehydrogenase (NAD+) activity;GO:0008802//betaine-aldehyde dehydrogenase activity;GO:0009013//succinate-semialdehyde dehydro…	GO:0006527//arginine catabolic process;GO:0006561//proline biosynthetic process;GO:0006562//proline catabolic process;GO:0006574//valine catabolic process;GO:0006578//amino-acid betaine biosynthetic process;GO:0008218//bioluminescence;GO:0009450//gamma-aminobutyric acid catabolic process;GO:0055114//oxidation-reduction process
Glyma.04G220200	1727	2153	1983	932	893	1002	34.26	45.2	38.78	20.56	18.71	21.13	39.4133	20.1333	-0.969098	4.97E-12	4.69E-10	ABC1K8	XP_006578821.1 protein ACTIVITY OF BC1 COMPLEX KINASE 8, chloroplastic isoform X1 [Glycine max]	-	-	-	-	GO:0042600//chorion	GO:0016709//oxidoreductase activity, acting on paired donors, with incorporation or reduction of molecular oxygen, NAD(P)H as one donor, and incorporation of one atom of oxygen	GO:0006744//ubiquinone biosynthetic process;GO:0007275//multicellular organism development
Glyma.02G249600	17444	20633	21053	10014	9751	11140	533.99	669.34	637.54	341.11	311.05	363.99	613.623	338.717	-0.857274	5.16E-12	4.85E-10	RCA1	NP_001240152.1 ribulose bisphosphate carboxylase/oxygenase activase 1, chloroplastic-like [Glycine max]	-	-	-	-	-	GO:0004017//adenylate kinase activity;GO:0005524//ATP binding;GO:0016887//ATPase activity	GO:0009151//purine deoxyribonucleotide metabolic process
Glyma.06G242000	0	0	0	61	71	72	0	0	0	2.31	2.19	2.19	0.001	2.23	11.1228	5.71E-12	5.36E-10	BAD1	XP_003526052.2 ankyrin repeat-containing protein BDA1 [Glycine max]	-	-	-	-	-	GO:0005515//protein binding	-
Glyma.07G073800	236	189	400	700	1076	1100	10.99	9.31	18.41	36.25	52.2	54.66	12.9033	47.7033	1.88635	6.02E-12	5.64E-10	SDR1	XP_006583329.1 (+)-neomenthol dehydrogenase [Glycine max]	Metabolism;Metabolism	Global and overview maps;Metabolism of terpenoids and polyketides	ko01110//Biosynthesis of secondary metabolites;ko00902//Monoterpenoid biosynthesis	K15095;K15095	-	GO:0003824//catalytic activity;GO:0004316//3-oxoacyl-[acyl-carrier-protein] reductase (NADPH) activity;GO:0004757//sepiapterin reductase activity;GO:0008667//2,3-dihydro-2,3-dihydroxybenzoate dehydrogenase activity;GO:0008678//2-deoxy-D-gluconate 3-dehydrogenase activity;GO:0016491//oxidoreductase activity;GO:0016630//protochlorophyllide reductase activity;GO:0016757//transferase activity, transf…	GO:0000272//polysaccharide catabolic process;GO:0005975//carbohydrate metabolic process;GO:0005983//starch catabolic process;GO:0006633//fatty acid biosynthetic process;GO:0006729//tetrahydrobiopterin biosynthetic process;GO:0015995//chlorophyll biosynthetic process;GO:0051678//pullulan catabolic process;GO:0055114//oxidation-reduction process
Glyma.14G077600	140	168	162	52	38	40	4.52	5.75	5.17	1.87	1.28	1.38	5.14667	1.51	-1.76909	6.26E-12	5.85E-10	GATL1	XP_003545290.1 probable galacturonosyltransferase-like 1 [Glycine max]	-	-	-	-	-	GO:0016757//transferase activity, transferring glycosyl groups	-
Glyma.08G359300	340	356	509	165	145	134	6.92	7.67	10.24	3.74	3.07	2.91	8.27667	3.24	-1.35306	6.44E-12	6.01E-10	LAC17	XP_003530894.1 laccase-17 [Glycine max]	-	-	-	-	-	GO:0005375//copper ion transmembrane transporter activity;GO:0005507//copper ion binding;GO:0016491//oxidoreductase activity	GO:0006825//copper ion transport;GO:0055114//oxidation-reduction process
Glyma.11G163300	202	135	262	516	550	589	4.11	2.91	5.27	11.67	11.65	12.77	4.09667	12.03	1.55411	6.52E-12	6.06E-10	WRKY24	NP_001348203.1 WRKY transcription factor 19 [Glycine max]	Organismal Systems;Environmental Information Processing	Environmental adaptation;Signal transduction	ko04626//Plant-pathogen interaction;ko04016//MAPK signaling pathway - plant	K13424;K13424	-	GO:0003700//transcription factor activity, sequence-specific DNA binding;GO:0043565//sequence-specific DNA binding	GO:0006355//regulation of transcription, DNA-templated
Glyma.02G041800	166	164	163	57	54	40	2.8	2.96	2.76	1.07	0.92	0.75	2.84	0.913333	-1.63668	6.54E-12	6.07E-10	RUN1	XP_006574650.1 TMV resistance protein N isoform X1 [Glycine max]	-	-	-	-	-	GO:0005515//protein binding;GO:0005524//ATP binding;GO:0016818//hydrolase activity, acting on acid anhydrides, in phosphorus-containing anhydrides;GO:0016887//ATPase activity;GO:0043531//ADP binding	GO:0007165//signal transduction;GO:0032297//negative regulation of DNA-dependent DNA replication initiation
Glyma.08G103167	26	20	23	93	104	114	1.01	0.82	0.88	4	4.19	4.71	0.903333	4.3	2.25101	7.07E-12	6.55E-10	GCS1	KRH42650.1 hypothetical protein GLYMA_08G103200 [Glycine max]	Metabolism;Genetic Information Processing;Metabolism	Global and overview maps;Folding, sorting and degradation;Glycan biosynthesis and metabolism	ko01100//Metabolic pathways;ko04141//Protein processing in endoplasmic reticulum;ko00510//N-Glycan biosynthesis	K01228;K01228;K01228	-	-	-
Glyma.03G054500	53	77	70	0	0	0	1.61	2.61	2.1	0	0	0	2.10667	0.001	-11.0407	7.88E-12	7.29E-10	RPV1	RZC19142.1 TMV resistance protein N [Glycine soja]	-	-	-	-	-	GO:0043531//ADP binding	-
Glyma.18G281200	324	297	320	637	637	570	30.44	29.57	29.72	66.62	62.4	57.17	29.91	62.0633	1.05311	7.97E-12	7.36E-10	RPL30	XP_003552642.1 60S ribosomal protein L30 [Glycine max]	Genetic Information Processing	Translation	ko03010//Ribosome	K02908	-	-	-
Glyma.15G089100	145	129	169	26	30	49	4.98	4.69	5.74	0.99	1.07	1.79	5.13667	1.28333	-2.00094	8.08E-12	7.45E-10	At1g29660	XP_028203560.1 GDSL esterase/lipase At1g29660-like [Glycine soja]	-	-	-	-	-	GO:0016788//hydrolase activity, acting on ester bonds	-
Glyma.02G028800	69	52	84	256	315	180	1.91	1.51	2.3	7.86	9.08	5.3	1.90667	7.41333	1.95907	8.27E-12	7.60E-10	5MMP	XP_003519401.1 metalloendoproteinase 5-MMP [Glycine max]	-	-	-	-	GO:0031012//extracellular matrix	GO:0003824//catalytic activity;GO:0004222//metalloendopeptidase activity;GO:0008233//peptidase activity;GO:0008270//zinc ion binding	GO:0006508//proteolysis;GO:0009847//spore germination
MSTRG.24717	1	0	0	89	107	193	0.03	0	0	2.52	2.82	5.22	0.01	3.52	8.45943	8.35E-12	7.66E-10	RHF2A	E3 ubiquitin-protein ligase RHF2A-like [Glycine soja]	-	-	-	-	GO:0043231//intracellular membrane-bounded organelle	GO:0003677//DNA binding;GO:0019904//protein domain specific binding	GO:0010468//regulation of gene expression
Glyma.19G139300	9225	14030	10970	4912	4174	4699	114.47	184.51	134.79	67.82	53.97	62.24	144.59	61.3433	-1.23699	8.47E-12	7.75E-10	CHLH	XP_003554173.1 magnesium-chelatase subunit ChlH, chloroplastic [Glycine max]	Metabolism;Metabolism;Metabolism	Global and overview maps;Global and overview maps;Metabolism of cofactors and vitamins	ko01100//Metabolic pathways;ko01110//Biosynthesis of secondary metabolites;ko00860//Porphyrin metabolism	K03403;K03403;K03403	GO:0010007//magnesium chelatase complex	GO:0005488//binding;GO:0016851//magnesium chelatase activity;GO:0051116//cobaltochelatase activity	GO:0009058//biosynthetic process;GO:0009236//cobalamin biosynthetic process;GO:0015995//chlorophyll biosynthetic process
Glyma.04G112800	10908	10630	10750	6120	7231	6353	584.21	603.3	569.53	364.69	403.57	363.18	585.68	377.147	-0.634987	8.95E-12	8.18E-10	PSAG	NP_001236650.2 putative photosystem I subunit G [Glycine max]	Metabolism	Energy metabolism	ko00195//Photosynthesis	K08905	GO:0009522//photosystem I;GO:0016020//membrane	-	GO:0015979//photosynthesis
Glyma.19G134100	259	242	265	50	105	70	4.73	4.67	4.79	1.02	1.99	1.37	4.73	1.46	-1.69587	9.01E-12	8.22E-10	RGA1	XP_006604334.1 putative disease resistance protein RGA1 [Glycine max]	-	-	-	-	-	GO:0005515//protein binding;GO:0043531//ADP binding	-
Glyma.05G236300	2221	1531	1577	3566	3978	3930	73.61	53.77	51.7	131.5	137.39	139.02	59.6933	135.97	1.18765	9.17E-12	8.34E-10	PCR2	NP_001236652.1 protein FW2.2-like 5 [Glycine max]	-	-	-	-	-	-	-
Glyma.13G003200	1127	740	1084	1882	2454	2706	22.31	15.52	21.22	41.43	50.61	57.16	19.6833	49.7333	1.33724	9.20E-12	8.36E-10	--	XP_003542163.1 B2 protein [Glycine max]	-	-	-	-	-	-	-
MSTRG.2540	114	87	136	0	0	1	1.7	1.38	2.01	0	0	0.02	1.69667	0.00666667	-7.99152	1.02E-11	9.23E-10	SBTI1.1	Subtilisin-like protease [Glycine soja]	-	-	-	-	-	GO:0008233//peptidase activity	GO:0008152//metabolic process
Glyma.12G047900	46	45	35	138	150	156	0.83	0.86	0.63	2.78	2.83	3.01	0.773333	2.87333	1.89356	1.03E-11	9.35E-10	XLG1	XP_003540686.2 extra-large guanine nucleotide-binding protein 1 [Glycine max]	-	-	-	-	-	GO:0003924//GTPase activity;GO:0019001//guanyl nucleotide binding;GO:0031683//G-protein beta/gamma-subunit complex binding	GO:0007186//G-protein coupled receptor signaling pathway
Glyma.03G053602	91	125	120	1	0	0	3.16	4.59	4.11	0.04	0	0	3.95333	0.0133333	-8.21189	1.06E-11	9.55E-10	--	XP_028224435.1 TMV resistance protein N-like isoform X2 [Glycine soja]	-	-	-	-	-	GO:0004867//serine-type endopeptidase inhibitor activity	-
Glyma.08G342100	74	29	44	173	249	263	3.98	1.67	2.34	10.31	13.92	15.06	2.66333	13.0967	2.29789	1.08E-11	9.78E-10	KTI3	RZC00159.1 Trypsin inhibitor A [Glycine soja]	-	-	-	-	-	GO:0004866//endopeptidase inhibitor activity	-
Glyma.18G065600	345	353	300	708	897	682	6.68	7.2	5.52	14.85	18.08	14.16	6.46667	15.6967	1.27936	1.13E-11	1.02E-09	FTSH9	XP_003552962.1 ATP-dependent zinc metalloprotease FTSH 9, chloroplastic [Glycine max]	-	-	-	-	GO:0000502//proteasome complex;GO:0009368//endopeptidase Clp complex;GO:0009376//HslUV protease complex;GO:0009379//Holliday junction helicase complex;GO:0016021//integral component of membrane;GO:0048501//signal recognition particle, plasma membrane targeting	GO:0003678//DNA helicase activity;GO:0003924//GTPase activity;GO:0004176//ATP-dependent peptidase activity;GO:0004222//metalloendopeptidase activity;GO:0004252//serine-type endopeptidase activity;GO:0005048//signal sequence binding;GO:0005524//ATP binding;GO:0008270//zinc ion binding;GO:0009378//four-way junction helicase activity;GO:0016887//ATPase activity;GO:0051082//unfolded protein binding	GO:0006281//DNA repair;GO:0006310//DNA recombination;GO:0006508//proteolysis;GO:0009306//protein secretion;GO:0010498//proteasomal protein catabolic process;GO:0019941//modification-dependent protein catabolic process;GO:0030436//asexual sporulation;GO:0043335//protein unfolding;GO:0051301//cell division
Glyma.09G063200	1672	1980	2371	970	870	990	19.6	24.66	27.53	12.61	10.66	12.37	23.93	11.88	-1.01029	1.16E-11	1.04E-09	ALE2	XP_006586608.1 protein kinase isoform X1 [Glycine max]	-	-	-	-	-	GO:0004672//protein kinase activity;GO:0005524//ATP binding	GO:0006468//protein phosphorylation
Glyma.02G285100	332	323	381	151	162	165	12.63	13.04	14.35	6.42	6.42	6.73	13.34	6.52333	-1.03208	1.18E-11	1.06E-09	--	XP_003519543.1 uncharacterized protein LOC100776849 [Glycine max]	-	-	-	-	-	-	-
Glyma.18G045900	1238	1106	1087	1916	2226	2022	46.04	43.59	39.99	79.28	86.27	80.26	43.2067	81.9367	0.923255	1.20E-11	1.08E-09	DJ1D	XP_003553117.1 protein DJ-1 homolog D [Glycine max]	Metabolism;Metabolism	Global and overview maps;Carbohydrate metabolism	ko01100//Metabolic pathways;ko00620//Pyruvate metabolism	K18881;K18881	GO:0005951//carbamoyl-phosphate synthase complex	GO:0000107//imidazoleglycerol-phosphate synthase activity;GO:0003824//catalytic activity;GO:0003922//GMP synthase (glutamine-hydrolyzing) activity;GO:0004088//carbamoyl-phosphate synthase (glutamine-hydrolyzing) activity;GO:0004359//glutaminase activity;GO:0004642//phosphoribosylformylglycinamidine synthase activity;GO:0008234//cysteine-type peptidase activity;GO:0016787//hydrolase activity;GO:00…	GO:0000105//histidine biosynthetic process;GO:0006177//GMP biosynthetic process;GO:0006508//proteolysis;GO:0009152//purine ribonucleotide biosynthetic process;GO:0009220//pyrimidine ribonucleotide biosynthetic process;GO:0042819//vitamin B6 biosynthetic process;GO:0042823//pyridoxal phosphate biosynthetic process
Glyma.13G262200	1844	2056	1748	874	1043	952	50.93	60.17	47.76	26.87	30.02	28.06	52.9533	28.3167	-0.90307	1.21E-11	1.08E-09	SPS1	XP_003543173.1 probable solanesyl-diphosphate synthase 3, chloroplastic [Glycine max]	Metabolism;Metabolism	Global and overview maps;Metabolism of terpenoids and polyketides	ko01110//Biosynthesis of secondary metabolites;ko00900//Terpenoid backbone biosynthesis	K05356;K05356	-	GO:0000010//trans-hexaprenyltranstransferase activity;GO:0050347//trans-octaprenyltranstransferase activity	GO:0008299//isoprenoid biosynthetic process;GO:0009234//menaquinone biosynthetic process;GO:0010236//plastoquinone biosynthetic process
Glyma.11G244500	1006	930	1049	578	576	586	19.94	19.54	20.57	12.75	11.9	12.4	20.0167	12.35	-0.696691	1.24E-11	1.10E-09	SDAD1	XP_003538583.1 protein SDA1 homolog [Glycine max]	-	-	-	-	GO:0005575//cellular_component;GO:0005622//intracellular;GO:0005623//cell;GO:0005634//nucleus;GO:0005730//nucleolus;GO:0031974//membrane-enclosed lumen;GO:0031981//nuclear lumen;GO:0043226//organelle;GO:0043227//membrane-bounded organelle;GO:0043228//non-membrane-bounded organelle;GO:0043229//intracellular organelle;GO:0043231//intracellular membrane-bounded organelle;GO:0043232//intracellular no…	GO:0003674//molecular_function	GO:0000003//reproduction;GO:0000054//ribosomal subunit export from nucleus;GO:0000055//ribosomal large subunit export from nucleus;GO:0003006//developmental process involved in reproduction;GO:0006403//RNA localization;GO:0006405//RNA export from nucleus;GO:0006611//protein export from nucleus;GO:0006810//transport;GO:0006886//intracellular protein transport;GO:0006913//nucleocytoplasmic transpor…
Glyma.13G186600	248	187	114	626	596	722	7.51	5.96	3.44	21.19	18.84	23.32	5.63667	21.1167	1.90547	1.25E-11	1.11E-09	ZIFL1	XP_003542784.1 protein ZINC INDUCED FACILITATOR-LIKE 1 isoform X1 [Glycine max]	-	-	-	-	GO:0005887//integral component of plasma membrane;GO:0016020//membrane;GO:0016021//integral component of membrane;GO:0033177//proton-transporting two-sector ATPase complex, proton-transporting domain	GO:0008028//monocarboxylic acid transmembrane transporter activity;GO:0015078//hydrogen ion transmembrane transporter activity;GO:0015238//drug transmembrane transporter activity;GO:0015295//solute:proton symporter activity;GO:0015307//drug:proton antiporter activity;GO:0022857//transmembrane transporter activity;GO:0042910//xenobiotic transporter activity;GO:0051119//sugar transmembrane transpor…	GO:0006810//transport;GO:0006855//drug transmembrane transport;GO:0008643//carbohydrate transport;GO:0015718//monocarboxylic acid transport;GO:0015893//drug transport;GO:0042493//response to drug;GO:0042908//xenobiotic transport;GO:0055085//transmembrane transport;GO:1902600//hydrogen ion transmembrane transport
Glyma.09G051900	33	14	27	128	114	115	1.41	0.64	1.14	6.1	5.09	5.26	1.06333	5.48333	2.36646	1.25E-11	1.11E-09	VQ22	KRH37211.1 hypothetical protein GLYMA_09G051900 [Glycine max]	-	-	-	-	-	-	-
Glyma.06G164200	0	0	0	38	141	66	0	0	0	2.86	9.93	4.76	0.001	5.85	12.5142	1.29E-11	1.15E-09	--	KRH54090.1 hypothetical protein GLYMA_06G164200 [Glycine max]	-	-	-	-	GO:0016020//membrane	GO:0005198//structural molecule activity	GO:0016032//viral process
Glyma.11G069600	247	172	301	78	40	55	7.33	5.41	8.84	2.58	1.24	1.74	7.19333	1.85333	-1.95654	1.33E-11	1.17E-09	LAC11	XP_014619368.1 laccase-11 [Glycine max]	-	-	-	-	-	GO:0005375//copper ion transmembrane transporter activity;GO:0005507//copper ion binding;GO:0016491//oxidoreductase activity	GO:0006825//copper ion transport;GO:0055114//oxidation-reduction process
Glyma.18G155200	223	198	245	86	94	85	4.01	3.77	4.36	1.72	1.76	1.63	4.04667	1.70333	-1.24837	1.36E-11	1.20E-09	PUB9	XP_003552093.1 U-box domain-containing protein 9 isoform X1 [Glycine max]	-	-	-	-	-	GO:0004842//ubiquitin-protein transferase activity;GO:0005515//protein binding;GO:0008270//zinc ion binding	GO:0016567//protein ubiquitination
Glyma.16G044900	33845	36134	31084	19047	17365	17550	1153.21	1304.72	1047.72	722.15	616.6	638.29	1168.55	659.013	-0.82634	1.36E-11	1.20E-09	GAPA	NP_001347297.1 glyceraldehyde-3-phosphate dehydrogenase A, chloroplastic [Glycine max]	Metabolism;Metabolism;Metabolism	Global and overview maps;Global and overview maps;Energy metabolism	ko01100//Metabolic pathways;ko01200//Carbon metabolism;ko00710//Carbon fixation in photosynthetic organisms	K05298;K05298;K05298	-	GO:0016620//oxidoreductase activity, acting on the aldehyde or oxo group of donors, NAD or NADP as acceptor;GO:0048001//erythrose-4-phosphate dehydrogenase activity;GO:0051287//NAD binding	GO:0006094//gluconeogenesis;GO:0006096//glycolytic process;GO:0008615//pyridoxine biosynthetic process;GO:0019682//glyceraldehyde-3-phosphate metabolic process;GO:0055114//oxidation-reduction process
Glyma.15G264200	28	36	20	230	192	102	1.16	1.55	0.8	10.39	8.1	4.41	1.17	7.63333	2.7058	1.39E-11	1.22E-09	GLIP5	XP_003546833.1 GDSL esterase/lipase 5 isoform X1 [Glycine max]	-	-	-	-	-	GO:0016788//hydrolase activity, acting on ester bonds	-
Glyma.01G211800	28	5	5	159	123	151	1.04	0.2	0.18	6.6	4.78	6.01	0.473333	5.79667	3.6143	1.40E-11	1.22E-09	IFR	XP_003557093.1 isoflavone reductase [Glycine max]	-	-	-	-	-	GO:0003824//catalytic activity;GO:0003854//3-beta-hydroxy-delta5-steroid dehydrogenase activity;GO:0016491//oxidoreductase activity;GO:0016616//oxidoreductase activity, acting on the CH-OH group of donors, NAD or NADP as acceptor;GO:0016757//transferase activity, transferring glycosyl groups	GO:0005975//carbohydrate metabolic process;GO:0006694//steroid biosynthetic process;GO:0006813//potassium ion transport;GO:0055114//oxidation-reduction process
Glyma.13G048000	0	0	0	54	71	63	0	0	0	1.58	1.94	1.76	0.001	1.76	10.7814	1.40E-11	1.22E-09	NET1A	KRH18272.1 hypothetical protein GLYMA_13G048000 [Glycine max]	-	-	-	-	GO:0022627//cytosolic small ribosomal subunit	GO:0003735//structural constituent of ribosome;GO:0005524//ATP binding	GO:0006412//translation;GO:0007059//chromosome segregation;GO:0030261//chromosome condensation
Glyma.19G097900	52	61	73	0	0	0	3.65	4.56	5.06	0	0	0	4.42333	0.001	-12.1109	1.41E-11	1.23E-09	NMNAT	RZB56970.1 Nicotinamide/nicotinic acid mononucleotide adenylyltransferase isoform E [Glycine soja]	Metabolism;Metabolism	Global and overview maps;Metabolism of cofactors and vitamins	ko01100//Metabolic pathways;ko00760//Nicotinate and nicotinamide metabolism	K06210;K06210	GO:0005737//cytoplasm	GO:0000309//nicotinamide-nucleotide adenylyltransferase activity;GO:0003824//catalytic activity;GO:0004515//nicotinate-nucleotide adenylyltransferase activity	GO:0009058//biosynthetic process;GO:0009435//NAD biosynthetic process
Glyma.15G229400	273	421	526	69	91	135	6.07	9.91	11.56	1.71	2.11	3.2	9.18	2.34	-1.97199	1.47E-11	1.28E-09	LNK3	XP_003545816.2 protein LNK3 [Glycine max]	-	-	-	-	-	-	-
Glyma.10G261000	2046	2572	2100	953	869	1120	62.24	82.9	63.19	32.26	27.55	36.37	69.4433	32.06	-1.11506	1.48E-11	1.28E-09	--	XP_028185172.1 uncharacterized protein LOC114372007 [Glycine soja]	-	-	-	-	-	-	GO:0019076//viral release from host cell;GO:0019835//cytolysis
Glyma.01G009200	695	730	935	277	211	357	29.97	33.35	39.88	13.29	9.48	16.43	34.4	13.0667	-1.39652	1.48E-11	1.29E-09	--	XP_003516820.1 lachrymatory-factor synthase [Glycine max]	-	-	-	-	GO:0005576//extracellular region	GO:0005179//hormone activity	GO:0006952//defense response;GO:0007165//signal transduction
Glyma.04G008300	17284	19025	19376	10428	10807	11422	614.49	716.75	681.43	412.54	400.38	433.44	670.89	415.453	-0.69139	1.51E-11	1.31E-09	FBA2	XP_003522841.1 fructose-bisphosphate aldolase 1, chloroplastic [Glycine max]	Metabolism;Metabolism;Metabolism;Metabolism;Metabolism;Metabolism;Metabolism;Metabolism	Global and overview maps;Global and overview maps;Global and overview maps;Global and overview maps;Carbohydrate metabolism;Energy metabolism;Carbohydrate metabolism;Carbohydrate metabolism	ko01100//Metabolic pathways;ko01110//Biosynthesis of secondary metabolites;ko01200//Carbon metabolism;ko01230//Biosynthesis of amino acids;ko00010//Glycolysis / Gluconeogenesis;ko00710//Carbon fixation in photosynthetic organisms;ko00051//Fructose and mannose metabolism;ko00030//Pentose phosphate pathway	K01623;K01623;K01623;K01623;K01623;K01623;K01623;K01623	-	GO:0004332//fructose-bisphosphate aldolase activity	GO:0006096//glycolytic process
Glyma.02G130880	101	105	125	17	15	31	2.86	3.16	3.52	0.54	0.46	0.93	3.18	0.643333	-2.30539	1.52E-11	1.31E-09	PPC4	XP_025982798.1 phosphoenolpyruvate carboxylase 4 [Glycine max]	Metabolism;Metabolism;Metabolism;Metabolism	Global and overview maps;Global and overview maps;Carbohydrate metabolism;Energy metabolism	ko01100//Metabolic pathways;ko01200//Carbon metabolism;ko00620//Pyruvate metabolism;ko00710//Carbon fixation in photosynthetic organisms	K01595;K01595;K01595;K01595	-	GO:0008964//phosphoenolpyruvate carboxylase activity	GO:0006099//tricarboxylic acid cycle;GO:0015977//carbon fixation
Glyma.08G050400	21	3	4	85	209	127	0.94	0.14	0.18	4.24	9.77	6.08	0.42	6.69667	3.99498	1.52E-11	1.32E-09	ACO1	XP_006584893.1 1-aminocyclopropane-1-carboxylate oxidase [Glycine max]	Metabolism;Metabolism;Metabolism	Global and overview maps;Global and overview maps;Amino acid metabolism	ko01100//Metabolic pathways;ko01110//Biosynthesis of secondary metabolites;ko00270//Cysteine and methionine metabolism	K05933;K05933;K05933	-	GO:0016491//oxidoreductase activity	GO:0006970//response to osmotic stress;GO:0055114//oxidation-reduction process
Glyma.11G096200	1601	1212	1491	2367	2849	2688	41.83	33.55	38.54	68.82	77.58	74.97	37.9733	73.79	0.958439	1.56E-11	1.34E-09	GABA-TP3	KRH29085.1 hypothetical protein GLYMA_11G096200 [Glycine max]	Metabolism;Metabolism;Metabolism	Global and overview maps;Amino acid metabolism;Carbohydrate metabolism	ko01100//Metabolic pathways;ko00250//Alanine, aspartate and glutamate metabolism;ko00650//Butanoate metabolism	K16871;K16871;K16871	GO:0005737//cytoplasm	GO:0003867//4-aminobutyrate transaminase activity;GO:0004015//adenosylmethionine-8-amino-7-oxononanoate transaminase activity;GO:0004587//ornithine-oxo-acid transaminase activity;GO:0008483//transaminase activity;GO:0030170//pyridoxal phosphate binding;GO:0033094//butane-1,4-diamine:2-oxoglutarate aminotransferase activity;GO:0042286//glutamate-1-semialdehyde 2,1-aminomutase activity;GO:0045303//…	GO:0006779//porphyrin-containing compound biosynthetic process;GO:0008152//metabolic process;GO:0009058//biosynthetic process;GO:0009102//biotin biosynthetic process;GO:0009447//putrescine catabolic process;GO:0009450//gamma-aminobutyric acid catabolic process;GO:0019491//ectoine biosynthetic process
Glyma.12G061400	450	495	431	160	225	192	7.99	9.6	7.91	3.2	4.13	3.7	8.5	3.67667	-1.20906	1.57E-11	1.35E-09	FTSH8	XP_003539663.1 ATP-dependent zinc metalloprotease FTSH 10, mitochondrial isoform X1 [Glycine max]	-	-	-	-	GO:0000502//proteasome complex;GO:0009368//endopeptidase Clp complex;GO:0009376//HslUV protease complex;GO:0009379//Holliday junction helicase complex;GO:0016021//integral component of membrane	GO:0003678//DNA helicase activity;GO:0004176//ATP-dependent peptidase activity;GO:0004222//metalloendopeptidase activity;GO:0004252//serine-type endopeptidase activity;GO:0005198//structural molecule activity;GO:0005524//ATP binding;GO:0008270//zinc ion binding;GO:0009378//four-way junction helicase activity;GO:0016301//kinase activity;GO:0016887//ATPase activity;GO:0051082//unfolded protein bind…	GO:0006281//DNA repair;GO:0006310//DNA recombination;GO:0006508//proteolysis;GO:0009306//protein secretion;GO:0010498//proteasomal protein catabolic process;GO:0019941//modification-dependent protein catabolic process;GO:0030436//asexual sporulation;GO:0031412//gas vesicle organization;GO:0043335//protein unfolding;GO:0051301//cell division
Glyma.07G157000	55	52	79	0	0	0	1.81	1.83	2.58	0	0	0	2.07333	0.001	-11.0177	1.59E-11	1.37E-09	sbt3	KRH49473.1 hypothetical protein GLYMA_07G157000 [Glycine max]	-	-	-	-	-	GO:0008236//serine-type peptidase activity	GO:0006508//proteolysis;GO:0009306//protein secretion
Glyma.11G094500	202	126	129	386	514	415	2.91	1.93	1.84	6.19	7.72	6.39	2.22667	6.76667	1.60356	1.61E-11	1.38E-09	--	XP_006590771.1 uncharacterized protein LOC100797793 isoform X1 [Glycine max]	-	-	-	-	-	-	-
Glyma.03G065700	70	40	86	0	0	0	1.2	0.72	1.41	0	0	0	1.11	0.001	-10.1163	1.67E-11	1.43E-09	SCL9	XP_003522103.2 scarecrow-like protein 9 [Glycine max]	-	-	-	-	-	-	-
Glyma.13G033800	101	85	134	0	1	0	5.57	4.99	7.33	0	0.06	0	5.96333	0.02	-8.21998	1.71E-11	1.46E-09	LRK10	KRH18031.1 hypothetical protein GLYMA_13G033800 [Glycine max]	-	-	-	-	-	GO:0003674//molecular_function;GO:0004672//protein kinase activity;GO:0005524//ATP binding	GO:0006468//protein phosphorylation;GO:0009306//protein secretion
Glyma.02G085200	89	121	101	278	299	272	3.11	4.48	3.49	10.8	10.86	10.14	3.69333	10.6	1.52107	1.86E-11	1.59E-09	RIE1	XP_003518612.1 E3 ubiquitin protein ligase RIE1 [Glycine max]	-	-	-	-	GO:0000109//nucleotide-excision repair complex;GO:0005680//anaphase-promoting complex	GO:0008270//zinc ion binding;GO:0046872//metal ion binding;GO:0061630//ubiquitin protein ligase activity;GO:0097602//cullin family protein binding	GO:0006289//nucleotide-excision repair;GO:0031145//anaphase-promoting complex-dependent proteasomal ubiquitin-dependent protein catabolic process
Glyma.08G326700	285	293	358	94	123	139	5.95	6.5	7.56	2.17	2.66	3.08	6.67	2.63667	-1.33897	1.93E-11	1.64E-09	--	XP_006586125.1 uncharacterized protein LOC106794106 isoform X1 [Glycine max]	-	-	-	-	-	GO:0005515//protein binding;GO:0019901//protein kinase binding;GO:0043565//sequence-specific DNA binding	GO:0006355//regulation of transcription, DNA-templated;GO:0044780//bacterial-type flagellum assembly
Glyma.16G062600	262	133	201	556	548	547	7.44	4	5.64	17.56	16.21	16.57	5.69333	16.78	1.5594	1.98E-11	1.68E-09	LHT1	XP_003547675.1 lysine histidine transporter 1 [Glycine max]	-	-	-	-	GO:0005887//integral component of plasma membrane	GO:0015173//aromatic amino acid transmembrane transporter activity	GO:0003333//amino acid transmembrane transport;GO:0015801//aromatic amino acid transport
Glyma.19G106800	32964	38782	33652	18136	17537	19526	1170.53	1459.29	1182.05	716.57	648.91	740.06	1270.62	701.847	-0.856309	2.02E-11	1.71E-09	GAPA	NP_001238484.2 glyceraldehyde-3-phosphate dehydrogenase A subunit [Glycine max]	Metabolism;Metabolism;Metabolism	Global and overview maps;Global and overview maps;Energy metabolism	ko01100//Metabolic pathways;ko01200//Carbon metabolism;ko00710//Carbon fixation in photosynthetic organisms	K05298;K05298;K05298	-	GO:0016620//oxidoreductase activity, acting on the aldehyde or oxo group of donors, NAD or NADP as acceptor;GO:0048001//erythrose-4-phosphate dehydrogenase activity;GO:0051287//NAD binding	GO:0006094//gluconeogenesis;GO:0006096//glycolytic process;GO:0008615//pyridoxine biosynthetic process;GO:0019682//glyceraldehyde-3-phosphate metabolic process;GO:0055114//oxidation-reduction process
Glyma.18G211000	128	23	64	1112	1177	1627	6	1.14	2.97	57.99	57.49	81.39	3.37	65.6233	4.28339	2.11E-11	1.79E-09	PNC1	XP_003552297.1 cationic peroxidase 1 [Glycine max]	Metabolism;Metabolism;Metabolism	Global and overview maps;Global and overview maps;Biosynthesis of other secondary metabolites	ko01100//Metabolic pathways;ko01110//Biosynthesis of secondary metabolites;ko00940//Phenylpropanoid biosynthesis	K00430;K00430;K00430	-	GO:0004601//peroxidase activity;GO:0020037//heme binding	GO:0006979//response to oxidative stress;GO:0055114//oxidation-reduction process
Glyma.04G229900	1523	854	1194	3126	2594	3132	127.64	75.85	98.99	291.51	226.55	280.18	100.827	266.08	1.39998	2.16E-11	1.83E-09	--	ACU13279.1 unknown [Glycine max]	-	-	-	-	-	-	-
Glyma.15G219400	141	79	97	284	345	459	3.58	2.12	2.43	8.02	9.12	12.43	2.71	9.85667	1.86281	2.25E-11	1.90E-09	RGLG4	XP_014623810.1 kinesin-like protein KIN-7M, chloroplastic isoform X1 [Glycine max]	-	-	-	-	GO:0005737//cytoplasm	GO:0004828//serine-tRNA ligase activity;GO:0005524//ATP binding;GO:0019905//syntaxin binding;GO:0046872//metal ion binding	GO:0006434//seryl-tRNA aminoacylation;GO:0007059//chromosome segregation;GO:0030261//chromosome condensation
Glyma.11G111400	17817	21741	18428	10139	10410	9488	454.12	587.22	464.62	287.54	276.49	258.12	501.987	274.05	-0.87321	2.27E-11	1.91E-09	FBA2	XP_003537836.1 fructose-bisphosphate aldolase 1, chloroplastic [Glycine max]	Metabolism;Metabolism;Metabolism;Metabolism;Metabolism;Metabolism;Metabolism;Metabolism	Global and overview maps;Global and overview maps;Global and overview maps;Global and overview maps;Carbohydrate metabolism;Energy metabolism;Carbohydrate metabolism;Carbohydrate metabolism	ko01100//Metabolic pathways;ko01110//Biosynthesis of secondary metabolites;ko01200//Carbon metabolism;ko01230//Biosynthesis of amino acids;ko00010//Glycolysis / Gluconeogenesis;ko00710//Carbon fixation in photosynthetic organisms;ko00051//Fructose and mannose metabolism;ko00030//Pentose phosphate pathway	K01623;K01623;K01623;K01623;K01623;K01623;K01623;K01623	-	GO:0004332//fructose-bisphosphate aldolase activity	GO:0006096//glycolytic process
MSTRG.13250	0	0	0	57	58	62	0	0	0	6.56	6.22	6.8	0.001	6.52667	12.6721	2.33E-11	1.95E-09	At3g26840	acyltransferase-like protein At3g26840, chloroplastic isoform X2 [Glycine max]	-	-	-	-	-	-	-
Glyma.20G233900	294	194	238	497	610	570	5.06	3.53	4.08	9.48	10.93	10.53	4.22333	10.3133	1.28806	2.35E-11	1.97E-09	EBM	XP_003555601.1 mannosylglycoprotein endo-beta-mannosidase isoform X1 [Glycine max]	-	-	-	-	-	GO:0004553//hydrolase activity, hydrolyzing O-glycosyl compounds	GO:0005975//carbohydrate metabolic process
Glyma.11G150452	401	290	348	681	759	671	5.4	4.15	4.64	10.21	10.66	9.66	4.73	10.1767	1.10535	2.35E-11	1.97E-09	MPK3	NP_001237882.2 mitogen-activated protein kinase 1 [Glycine max]	Organismal Systems;Environmental Information Processing	Environmental adaptation;Signal transduction	ko04626//Plant-pathogen interaction;ko04016//MAPK signaling pathway - plant	K20536;K20536	-	GO:0004672//protein kinase activity;GO:0005524//ATP binding	GO:0006468//protein phosphorylation
Glyma.09G281900	124	94	49	376	404	327	4.76	3.82	1.86	16.06	16.16	13.4	3.48	15.2067	2.12754	2.39E-11	1.99E-09	COMT1	KRH40859.1 hypothetical protein GLYMA_09G281900 [Glycine max]	Metabolism;Metabolism;Metabolism	Global and overview maps;Global and overview maps;Biosynthesis of other secondary metabolites	ko01100//Metabolic pathways;ko01110//Biosynthesis of secondary metabolites;ko00940//Phenylpropanoid biosynthesis	K13066;K13066;K13066	GO:0005576//extracellular region	GO:0008168//methyltransferase activity;GO:0008171//O-methyltransferase activity;GO:0046983//protein dimerization activity	GO:0006480//N-terminal protein amino acid methylation;GO:0016051//carbohydrate biosynthetic process;GO:0019229//regulation of vasoconstriction
Glyma.06G059402	1	0	0	126	106	83	0.05	0	0	7.65	6.03	4.83	0.0166667	6.17	8.53216	2.50E-11	2.09E-09	At1g32220	XP_014632776.1 uncharacterized protein At1g32220, chloroplastic [Glycine max]	-	-	-	-	-	GO:0003824//catalytic activity;GO:0003854//3-beta-hydroxy-delta5-steroid dehydrogenase activity;GO:0016616//oxidoreductase activity, acting on the CH-OH group of donors, NAD or NADP as acceptor;GO:0016757//transferase activity, transferring glycosyl groups	GO:0005975//carbohydrate metabolic process;GO:0006694//steroid biosynthetic process;GO:0055114//oxidation-reduction process
Glyma.01G235600	1607	1251	1066	2970	2997	2779	62.44	51.51	40.97	128.4	121.34	115.25	51.64	121.663	1.23633	2.62E-11	2.18E-09	OPR2	XP_003517567.2 12-oxophytodienoate reductase 2 [Glycine max]	Metabolism;Metabolism;Metabolism	Global and overview maps;Global and overview maps;Lipid metabolism	ko01100//Metabolic pathways;ko01110//Biosynthesis of secondary metabolites;ko00592//alpha-Linolenic acid metabolism	K05894;K05894;K05894	-	GO:0010181//FMN binding;GO:0016491//oxidoreductase activity	GO:0055114//oxidation-reduction process
Glyma.12G019900	126	65	70	294	341	269	4.52	2.47	2.49	11.75	12.76	10.31	3.16	11.6067	1.87696	2.68E-11	2.23E-09	CCR1	XP_028194588.1 cinnamoyl-CoA reductase 1-like [Glycine soja]	-	-	-	-	-	GO:0003824//catalytic activity;GO:0003854//3-beta-hydroxy-delta5-steroid dehydrogenase activity;GO:0003978//UDP-glucose 4-epimerase activity;GO:0004043//L-aminoadipate-semialdehyde dehydrogenase activity;GO:0008446//GDP-mannose 4,6-dehydratase activity;GO:0008460//dTDP-glucose 4,6-dehydratase activity;GO:0008667//2,3-dihydro-2,3-dihydroxybenzoate dehydrogenase activity;GO:0008712//ADP-glyceromann…	GO:0000271//polysaccharide biosynthetic process;GO:0005975//carbohydrate metabolic process;GO:0006012//galactose metabolic process;GO:0006694//steroid biosynthetic process;GO:0008152//metabolic process;GO:0009243//O antigen biosynthetic process;GO:0009244//lipopolysaccharide core region biosynthetic process;GO:0019305//dTDP-rhamnose biosynthetic process;GO:0019878//lysine biosynthetic process via…
Glyma.02G232600	522	436	668	1043	1162	1192	10.23	9.05	12.96	22.75	23.74	24.93	10.7467	23.8067	1.14748	2.69E-11	2.23E-09	WRKY24	NP_001348302.1 WRKY transcription factor 39 [Glycine max]	Organismal Systems;Environmental Information Processing	Environmental adaptation;Signal transduction	ko04626//Plant-pathogen interaction;ko04016//MAPK signaling pathway - plant	K13424;K13424	-	GO:0003700//transcription factor activity, sequence-specific DNA binding;GO:0043565//sequence-specific DNA binding	GO:0006355//regulation of transcription, DNA-templated
Glyma.16G079200	916	503	739	1573	2038	1743	16.76	9.75	13.37	32.02	38.86	34.04	13.2933	34.9733	1.39555	2.82E-11	2.33E-09	At5g48380	XP_006598679.1 protein kinase isoform X1 [Glycine max]	-	-	-	-	-	GO:0004672//protein kinase activity;GO:0005515//protein binding;GO:0005524//ATP binding	GO:0006468//protein phosphorylation
Glyma.10G281600	218	185	204	505	574	389	7.76	6.79	7.07	19.59	21.12	14.53	7.20667	18.4133	1.35335	2.87E-11	2.37E-09	--	XP_003536716.1 uncharacterized protein LOC100788258 isoform X1 [Glycine max]	-	-	-	-	GO:0019028//viral capsid;GO:0019031//viral envelope;GO:0039679//viral occlusion body	GO:0005198//structural molecule activity;GO:0005524//ATP binding	GO:0007059//chromosome segregation;GO:0030261//chromosome condensation
Glyma.13G306600	308	348	335	138	131	153	17	20.35	18.27	8.47	7.53	9.01	18.54	8.33667	-1.1531	2.94E-11	2.43E-09	CYCU1-1	NP_001235448.1 cyclin-U1-1-like [Glycine max]	-	-	-	-	-	GO:0019901//protein kinase binding	GO:0000079//regulation of cyclin-dependent protein serine/threonine kinase activity
Glyma.15G212400	283	240	330	601	723	544	9.99	8.79	11.36	23.16	26.13	20.18	10.0467	23.1567	1.20471	3.14E-11	2.58E-09	ALIS3	XP_003546639.1 ALA-interacting subunit 3 [Glycine max]	-	-	-	-	GO:0016020//membrane	-	-
Glyma.11G100800	2069	2166	2532	1263	1254	1335	78.14	86.47	94.48	52.71	48.92	53.67	86.3633	51.7667	-0.738396	3.30E-11	2.71E-09	HCF136	RZB79190.1 Photosystem II stability/assembly factor HCF136, chloroplastic isoform A [Glycine soja]	-	-	-	-	-	GO:0008375//acetylglucosaminyltransferase activity	GO:0042710//biofilm formation
Glyma.15G194300	7066	6883	8105	3901	4598	3345	265.51	274.05	301.26	163.1	180.02	134.17	280.273	159.097	-0.816931	3.30E-11	2.71E-09	PSAK	RZB65341.1 Photosystem I reaction center subunit psaK, chloroplastic [Glycine soja]	Metabolism	Energy metabolism	ko00195//Photosynthesis	K02698	GO:0009522//photosystem I;GO:0009538//photosystem I reaction center;GO:0016020//membrane	GO:0003674//molecular_function	GO:0015979//photosynthesis;GO:0019684//photosynthesis, light reaction
Glyma.18G260700	138	43	66	343	386	453	7.54	2.49	3.57	20.84	21.97	26.41	4.53333	23.0733	2.34758	3.43E-11	2.81E-09	CML46	XP_006602906.1 probable calcium-binding protein CML45 isoform X1 [Glycine max]	Organismal Systems;Environmental Information Processing;Environmental Information Processing	Environmental adaptation;Signal transduction;Signal transduction	ko04626//Plant-pathogen interaction;ko04016//MAPK signaling pathway - plant;ko04070//Phosphatidylinositol signaling system	K02183;K02183;K02183	-	GO:0004553//hydrolase activity, hydrolyzing O-glycosyl compounds;GO:0005509//calcium ion binding;GO:0005515//protein binding	GO:0000272//polysaccharide catabolic process
MSTRG.20433	76	43	56	0	0	0	4.07	2.44	2.97	0	0	0	3.16	0.001	-11.6257	3.56E-11	2.91E-09	--	Pumilio 2 [Glycine max]	-	-	-	-	-	-	-
Glyma.06G272900	88	79	33	272	322	318	3.71	3.5	1.37	12.69	14.03	14.2	2.86	13.64	2.25376	3.64E-11	2.97E-09	OsI_14861	XP_028237981.1 senescence-specific cysteine protease SAG39-like [Glycine soja]	-	-	-	-	-	GO:0008234//cysteine-type peptidase activity	GO:0006508//proteolysis
Glyma.18G257700	211	159	201	394	480	392	7.86	6.27	7.4	16.32	18.63	15.58	7.17667	16.8433	1.23079	3.76E-11	3.06E-09	GALM	NP_001241992.2 aldose 1-epimerase-like precursor [Glycine max]	Metabolism;Metabolism;Metabolism;Metabolism	Global and overview maps;Global and overview maps;Carbohydrate metabolism;Carbohydrate metabolism	ko01100//Metabolic pathways;ko01110//Biosynthesis of secondary metabolites;ko00010//Glycolysis / Gluconeogenesis;ko00052//Galactose metabolism	K01785;K01785;K01785;K01785	-	GO:0004034//aldose 1-epimerase activity;GO:0016853//isomerase activity	GO:0005975//carbohydrate metabolic process;GO:0006012//galactose metabolic process
Glyma.11G050900	118	92	101	238	264	306	4.65	3.92	4.1	10.55	10.96	13.08	4.22333	11.53	1.44894	3.78E-11	3.08E-09	At4g33920	XP_003538798.1 probable protein phosphatase 2C 78 isoform X1 [Glycine max]	-	-	-	-	-	GO:0016791//phosphatase activity	-
Glyma.18G270700	92	41	49	225	225	273	1.74	0.83	0.92	4.73	4.43	5.49	1.16333	4.88333	2.0696	3.86E-11	3.13E-09	FER	KRH01344.1 hypothetical protein GLYMA_18G270700 [Glycine max]	-	-	-	-	-	GO:0004672//protein kinase activity;GO:0005524//ATP binding	GO:0006468//protein phosphorylation
Glyma.05G246500	837	1023	1167	437	506	493	25.89	33.52	35.69	15.03	16.32	16.28	31.7	15.8767	-0.997575	3.86E-11	3.13E-09	PEAMT	NP_001348858.1 phosphoethanolamine N-methyltransferase [Glycine max]	Metabolism	Lipid metabolism	ko00564//Glycerophospholipid metabolism	K05929	GO:0005737//cytoplasm	GO:0000179//rRNA (adenine-N6,N6-)-dimethyltransferase activity;GO:0003723//RNA binding;GO:0004719//protein-L-isoaspartate (D-aspartate) O-methyltransferase activity;GO:0008168//methyltransferase activity;GO:0008170//N-methyltransferase activity;GO:0008171//O-methyltransferase activity;GO:0008173//RNA methyltransferase activity;GO:0008176//tRNA (guanine-N7-)-methyltransferase activity;GO:0008276//…	GO:0000154//rRNA modification;GO:0001510//RNA methylation;GO:0006364//rRNA processing;GO:0006400//tRNA modification;GO:0006412//translation;GO:0006464//cellular protein modification process;GO:0006480//N-terminal protein amino acid methylation;GO:0006744//ubiquinone biosynthetic process;GO:0008152//metabolic process;GO:0008299//isoprenoid biosynthetic process;GO:0009086//methionine biosynthetic p…
Glyma.20G140100	74	27	30	216	286	191	1.7	0.67	0.68	5.53	6.86	4.7	1.01667	5.69667	2.48627	3.96E-11	3.20E-09	CRK25	XP_025983332.1 cysteine-rich receptor-like protein kinase 25 [Glycine max]	-	-	-	-	GO:0016020//membrane	GO:0004222//metalloendopeptidase activity;GO:0004672//protein kinase activity;GO:0004674//protein serine/threonine kinase activity;GO:0005524//ATP binding;GO:0008270//zinc ion binding	GO:0006468//protein phosphorylation;GO:0006508//proteolysis;GO:0043269//regulation of ion transport
Glyma.08G261500	0	1	0	105	94	91	0	0.04	0	4.16	3.49	3.46	0.0133333	3.70333	8.11764	4.03E-11	3.25E-09	ERF118	XP_006585851.1 ethylene-responsive transcription factor ERF118 [Glycine max]	-	-	-	-	-	GO:0003700//transcription factor activity, sequence-specific DNA binding	GO:0006355//regulation of transcription, DNA-templated
Glyma.08G139100	1661	1381	1729	850	880	978	89.79	79.11	92.45	51.13	49.57	56.43	87.1167	52.3767	-0.734025	4.14E-11	3.34E-09	PNSL4	NP_001356051.1 photosynthetic NDH subunit of lumenal location 4-like [Glycine max]	-	-	-	-	-	GO:0003755//peptidyl-prolyl cis-trans isomerase activity	-
Glyma.02G088700	9	3	6	61	79	51	0.21	0.07	0.14	1.6	1.94	1.28	0.14	1.60667	3.52057	4.15E-11	3.34E-09	LRK10L-1.4	XP_006574838.1 LEAF RUST 10 DISEASE-RESISTANCE LOCUS RECEPTOR-LIKE PROTEIN KINASE-like 1.4 isoform X1 [Glycine max]	-	-	-	-	-	GO:0004672//protein kinase activity;GO:0005524//ATP binding;GO:0030247//polysaccharide binding	GO:0006468//protein phosphorylation
Glyma.06G089800	393	423	363	179	158	174	11.9	13.57	10.87	6.03	4.99	5.62	12.1133	5.54667	-1.1269	4.19E-11	3.36E-09	ITPK3	NP_001237484.1 inositol phosphate kinase [Glycine max]	Metabolism;Metabolism;Environmental Information Processing	Global and overview maps;Carbohydrate metabolism;Signal transduction	ko01100//Metabolic pathways;ko00562//Inositol phosphate metabolism;ko04070//Phosphatidylinositol signaling system	K00913;K00913;K00913	-	-	-
Glyma.20G112900	292	283	310	591	728	542	8.1	8.32	8.51	18.25	21.05	16.05	8.31	18.45	1.1507	4.29E-11	3.44E-09	--	XP_003555885.1 protein NUCLEAR FUSION DEFECTIVE 4 [Glycine max]	-	-	-	-	-	GO:0022857//transmembrane transporter activity	GO:0055085//transmembrane transport
Glyma.16G209300	0	0	0	150	394	1239	0	0	0	6.32	15.5	49.89	0.001	23.9033	14.5449	4.35E-11	3.48E-09	At2g30650	XP_014624074.1 probable 3-hydroxyisobutyryl-CoA hydrolase 2 [Glycine max]	Metabolism;Metabolism;Metabolism;Metabolism;Metabolism	Global and overview maps;Global and overview maps;Amino acid metabolism;Metabolism of other amino acids;Carbohydrate metabolism	ko01100//Metabolic pathways;ko01200//Carbon metabolism;ko00280//Valine, leucine and isoleucine degradation;ko00410//beta-Alanine metabolism;ko00640//Propanoate metabolism	K05605;K05605;K05605;K05605;K05605	GO:0016507//mitochondrial fatty acid beta-oxidation multienzyme complex	GO:0003824//catalytic activity;GO:0003857//3-hydroxyacyl-CoA dehydrogenase activity;GO:0003860//3-hydroxyisobutyryl-CoA hydrolase activity;GO:0004165//dodecenoyl-CoA delta-isomerase activity;GO:0004300//enoyl-CoA hydratase activity;GO:0008692//3-hydroxybutyryl-CoA epimerase activity;GO:0008935//1,4-dihydroxy-2-naphthoyl-CoA synthase activity;GO:0016787//hydrolase activity	GO:0006635//fatty acid beta-oxidation;GO:0009062//fatty acid catabolic process;GO:0009234//menaquinone biosynthetic process;GO:0010124//phenylacetate catabolic process;GO:0019439//aromatic compound catabolic process
Glyma.15G174200	4373	4413	4663	2475	2845	2139	361.29	386.34	381.08	227.53	244.91	188.59	376.237	220.343	-0.771887	4.41E-11	3.52E-09	--	NP_001236556.2 uncharacterized protein LOC100306291 [Glycine max]	-	-	-	-	GO:0009523//photosystem II;GO:0016020//membrane	GO:0016655//oxidoreductase activity, acting on NAD(P)H, quinone or similar compound as acceptor	GO:0008152//metabolic process;GO:0015979//photosynthesis
Glyma.10G066100	210	360	223	79	62	62	6.02	10.94	6.32	2.52	1.85	1.9	7.76	2.09	-1.89255	4.46E-11	3.55E-09	HSFA3	RZB86034.1 Heat stress transcription factor A-3 [Glycine soja]	-	-	-	-	-	GO:0003700//transcription factor activity, sequence-specific DNA binding;GO:0043565//sequence-specific DNA binding	GO:0006355//regulation of transcription, DNA-templated
Glyma.02G111700	119	143	123	28	42	31	5.35	6.73	5.21	1.44	1.95	1.41	5.76333	1.6	-1.84883	4.64E-11	3.69E-09	v1g140887	RZC24453.1 Protein UXT-like, partial [Glycine soja]	-	-	-	-	GO:0005634//nucleus;GO:0016272//prefoldin complex	GO:0005515//protein binding;GO:0051082//unfolded protein binding	GO:0006457//protein folding
Glyma.14G005700	661	411	249	2029	1673	1476	8.87	5.84	3.3	30.27	23.38	21.13	6.00333	24.9267	2.05385	4.72E-11	3.75E-09	COR2	NP_001235973.1 chalcone reductase CHR1 [Glycine max]	Metabolism;Metabolism	Global and overview maps;Biosynthesis of other secondary metabolites	ko01110//Biosynthesis of secondary metabolites;ko00941//Flavonoid biosynthesis	K08243;K08243	-	GO:0047834//D-threo-aldose 1-dehydrogenase activity	-
Glyma.10G107900	36	16	20	114	122	110	1.01	0.48	0.55	3.56	3.57	3.29	0.68	3.47333	2.35271	4.73E-11	3.75E-09	ZOG1	XP_003537252.1 zeatin O-glucosyltransferase [Glycine max]	Metabolism	Metabolism of terpenoids and polyketides	ko00908//Zeatin biosynthesis	K13495	GO:0000808//origin recognition complex;GO:0005634//nucleus	GO:0008194//UDP-glycosyltransferase activity	GO:0006260//DNA replication
Glyma.03G187700	632	402	635	1122	1353	1611	15.62	10.53	15.52	30.85	34.84	42.49	13.89	36.06	1.37635	5.01E-11	3.97E-09	UGT73C5	XP_025983684.1 UDP-glycosyltransferase 73C6-like [Glycine max]	Metabolism;Metabolism	Global and overview maps;Metabolism of terpenoids and polyketides	ko01110//Biosynthesis of secondary metabolites;ko00908//Zeatin biosynthesis	K13496;K13496	-	GO:0008194//UDP-glycosyltransferase activity	-
Glyma.19G112700	729	740	396	183	196	195	66.36	71.38	35.66	18.53	18.59	18.95	57.8	18.69	-1.6288	5.33E-11	4.21E-09	--	-	-	-	-	-	-	-	-
Glyma.02G309300	13	17	6	231	234	48	0.32	0.45	0.15	6.41	6.08	1.28	0.306667	4.59	3.90375	5.34E-11	4.22E-09	PAL17.1	XP_003518580.1 phenylalanine ammonia-lyase class 3 isoform X1 [Glycine max]	Metabolism;Metabolism;Metabolism;Metabolism	Global and overview maps;Global and overview maps;Biosynthesis of other secondary metabolites;Amino acid metabolism	ko01100//Metabolic pathways;ko01110//Biosynthesis of secondary metabolites;ko00940//Phenylpropanoid biosynthesis;ko00360//Phenylalanine metabolism	K10775;K10775;K10775;K10775	GO:0005575//cellular_component;GO:0005622//intracellular;GO:0005623//cell;GO:0005737//cytoplasm;GO:0044424//intracellular part;GO:0044464//cell part	GO:0003674//molecular_function;GO:0003824//catalytic activity;GO:0004397//histidine ammonia-lyase activity;GO:0016829//lyase activity;GO:0016840//carbon-nitrogen lyase activity;GO:0016841//ammonia-lyase activity;GO:0045548//phenylalanine ammonia-lyase activity;GO:0050368//tyrosine 2,3-aminomutase activity	GO:0006082//organic acid metabolic process;GO:0006520//cellular amino acid metabolic process;GO:0006548//histidine catabolic process;GO:0006558//L-phenylalanine metabolic process;GO:0006559//L-phenylalanine catabolic process;GO:0006725//cellular aromatic compound metabolic process;GO:0006807//nitrogen compound metabolic process;GO:0008150//biological_process;GO:0008152//metabolic process;GO:00090…
Glyma.14G029100	2152	1921	2123	1071	1364	1100	32.91	31.1	32.09	18.28	21.76	18	32.0333	19.3467	-0.727489	5.36E-11	4.22E-09	SPS3	XP_003545147.1 probable sucrose-phosphate synthase 3 [Glycine max]	Metabolism;Metabolism;Metabolism	Global and overview maps;Global and overview maps;Carbohydrate metabolism	ko01100//Metabolic pathways;ko01110//Biosynthesis of secondary metabolites;ko00500//Starch and sucrose metabolism	K00696;K00696;K00696	-	GO:0004373//glycogen (starch) synthase activity;GO:0008194//UDP-glycosyltransferase activity;GO:0009011//starch synthase activity;GO:0016157//sucrose synthase activity;GO:0016757//transferase activity, transferring glycosyl groups;GO:0016818//hydrolase activity, acting on acid anhydrides, in phosphorus-containing anhydrides;GO:0050307//sucrose-phosphate phosphatase activity	GO:0005978//glycogen biosynthetic process;GO:0005985//sucrose metabolic process;GO:0005986//sucrose biosynthetic process;GO:0009058//biosynthetic process;GO:0010125//mycothiol biosynthetic process;GO:0032297//negative regulation of DNA-dependent DNA replication initiation;GO:0071793//bacillithiol biosynthetic process
Glyma.02G283400	1464	1668	1715	720	826	926	53.59	64.7	62.11	29.33	31.51	36.18	60.1333	32.34	-0.894845	5.44E-11	4.27E-09	PSY	XP_003519534.1 phytoene synthase 2, chloroplastic [Glycine max]	Metabolism;Metabolism;Metabolism	Global and overview maps;Global and overview maps;Metabolism of terpenoids and polyketides	ko01100//Metabolic pathways;ko01110//Biosynthesis of secondary metabolites;ko00906//Carotenoid biosynthesis	K02291;K02291;K02291	-	-	-
Glyma.16G134000	202	321	195	62	71	43	7.6	12.8	7.31	2.6	2.79	1.73	9.23667	2.37333	-1.96046	5.44E-11	4.27E-09	SAMT	XP_003548875.2 salicylate carboxymethyltransferase [Glycine max]	-	-	-	-	-	GO:0008168//methyltransferase activity	-
Glyma.09G162400	272	212	242	482	498	588	8.14	6.72	7.17	16.05	15.54	18.79	7.34333	16.7933	1.19338	5.58E-11	4.38E-09	UGT708D1	NP_001347241.1 uDP-glycosyltransferase 708D1 [Glycine max]	-	-	-	-	-	GO:0005186//pheromone activity;GO:0008194//UDP-glycosyltransferase activity	-
Glyma.07G094500	6	12	29	153	206	86	0.12	0.26	0.6	3.47	4.38	1.87	0.326667	3.24	3.3101	5.61E-11	4.39E-09	LRK10L-2.7	KRH48521.1 hypothetical protein GLYMA_07G094500 [Glycine max]	-	-	-	-	-	GO:0003674//molecular_function;GO:0004672//protein kinase activity;GO:0005524//ATP binding;GO:0030247//polysaccharide binding	GO:0006468//protein phosphorylation;GO:0009306//protein secretion
Glyma.03G053500	92	85	81	0	1	1	1.92	1.85	1.67	0	0.02	0.02	1.81333	0.0133333	-7.08746	5.66E-11	4.42E-09	RUN1	RCW19477.1 hypothetical protein GLYMA_03G053500 [Glycine max]	-	-	-	-	GO:0009368//endopeptidase Clp complex	GO:0004176//ATP-dependent peptidase activity;GO:0005515//protein binding;GO:0005524//ATP binding;GO:0008134//transcription factor binding;GO:0016887//ATPase activity;GO:0043531//ADP binding	GO:0006355//regulation of transcription, DNA-templated;GO:0006508//proteolysis;GO:0007165//signal transduction;GO:0043335//protein unfolding
Glyma.16G220900	105	45	36	306	344	264	5.19	2.36	1.76	16.83	17.71	13.93	3.10333	16.1567	2.38024	5.87E-11	4.58E-09	APS1	XP_006599745.1 acid phosphatase 1 [Glycine max]	-	-	-	-	-	GO:0016787//hydrolase activity	GO:0008152//metabolic process
Glyma.07G243900	126	44	101	474	372	310	7.99	2.96	6.34	33.45	24.59	20.99	5.76333	26.3433	2.19246	5.92E-11	4.60E-09	STH-2	NP_001237916.2 SRPBCC domain-containing protein [Glycine max]	-	-	-	-	-	-	GO:0006952//defense response
Glyma.12G197400	1	3	1	70	121	32	0.03	0.09	0.03	2.29	3.7	1	0.05	2.33	5.54226	5.92E-11	4.60E-09	TPS11	NP_001340262.1 terpene synthase 14 [Glycine max]	-	-	-	-	-	GO:0000287//magnesium ion binding;GO:0010333//terpene synthase activity;GO:0016829//lyase activity	-
Glyma.03G043400	94	83	94	0	1	0	5.94	5.59	5.91	0	0.07	0	5.81333	0.0233333	-7.96083	5.95E-11	4.61E-09	--	KRH65536.1 hypothetical protein GLYMA_03G043400 [Glycine max]	-	-	-	-	-	GO:0003700//transcription factor activity, sequence-specific DNA binding;GO:0043565//sequence-specific DNA binding	GO:0006355//regulation of transcription, DNA-templated
Glyma.09G277800	87	65	26	355	267	315	3.86	3.06	1.14	17.54	12.35	14.93	2.68667	14.94	2.47529	6.05E-11	4.69E-09	PNC1	NP_001242089.2 peroxidase precursor [Glycine max]	Metabolism;Metabolism;Metabolism	Global and overview maps;Global and overview maps;Biosynthesis of other secondary metabolites	ko01100//Metabolic pathways;ko01110//Biosynthesis of secondary metabolites;ko00940//Phenylpropanoid biosynthesis	K00430;K00430;K00430	-	GO:0004601//peroxidase activity;GO:0020037//heme binding	GO:0006979//response to oxidative stress;GO:0055114//oxidation-reduction process
Glyma.03G000300	53	69	87	8	1	8	0.93	1.28	1.51	0.16	0.02	0.15	1.24	0.11	-3.49476	6.43E-11	4.97E-09	PCMP-H41	KHN42116.1 Pentatricopeptide repeat-containing protein [Glycine soja]	-	-	-	-	GO:0019031//viral envelope	-	GO:0016032//viral process
Glyma.11G176000	2145	2192	1706	940	1077	923	165.47	179.18	130.18	80.68	86.58	76	158.277	81.0867	-0.964912	6.86E-11	5.29E-09	--	XP_003538289.1 uncharacterized protein LOC100789683 [Glycine max]	-	-	-	-	-	-	-
Glyma.08G142400	261	121	93	609	747	656	13.34	6.55	4.7	34.63	39.79	35.79	8.19667	36.7367	2.16411	6.98E-11	5.38E-09	WRKY51	NP_001237313.2 WRKY transcription factor 6 [Glycine max]	-	-	-	-	-	GO:0003700//transcription factor activity, sequence-specific DNA binding;GO:0043565//sequence-specific DNA binding	GO:0006355//regulation of transcription, DNA-templated
MSTRG.41148	46	45	71	0	0	0	2	2.07	3.05	0	0	0	2.37333	0.001	-11.2127	7.02E-11	5.40E-09	PHB1	protein PSK SIMULATOR 1 [Glycine max]	-	-	-	-	-	-	-
Glyma.09G130400	282	131	242	605	701	598	18.96	9.33	16.1	45.27	49.12	42.92	14.7967	45.77	1.62913	7.18E-11	5.51E-09	HIPP39	RZB91855.1 Heavy metal-associated isoprenylated plant protein 39 isoform A [Glycine soja]	-	-	-	-	-	GO:0046872//metal ion binding	-
Glyma.13G200800	98	86	89	218	307	223	3.48	3.24	3.13	8.62	11.37	8.46	3.28333	9.48333	1.53023	7.28E-11	5.58E-09	ATJ10	XP_006593418.1 uncharacterized protein LOC100787075 isoform X1 [Glycine max]	-	-	-	-	-	GO:0005515//protein binding	GO:0006457//protein folding;GO:0009405//pathogenesis;GO:0009408//response to heat;GO:0015031//protein transport
MSTRG.16829	0	0	0	80	41	51	0	0	0	2.04	0.98	1.25	0.001	1.42333	10.4751	7.57E-11	5.79E-09	--	transposase [Glycine max]	-	-	-	-	-	-	-
Glyma.20G119400	59	12	32	176	226	246	1.3	0.28	0.7	4.33	5.21	5.8	0.76	5.11333	2.75019	7.57E-11	5.79E-09	LRK10L-1.1	XP_006605928.1 LEAF RUST 10 DISEASE-RESISTANCE LOCUS RECEPTOR-LIKE PROTEIN KINASE-like 1.1 [Glycine max]	-	-	-	-	-	GO:0004672//protein kinase activity;GO:0005524//ATP binding;GO:0030247//polysaccharide binding	GO:0006468//protein phosphorylation
Glyma.11G111100	11647	13195	11201	6367	6419	6797	405.65	487	385.9	246.76	232.97	252.68	426.183	244.137	-0.803785	7.65E-11	5.83E-09	FBA2	XP_003537836.1 fructose-bisphosphate aldolase 1, chloroplastic [Glycine max]	Metabolism;Metabolism;Metabolism;Metabolism;Metabolism;Metabolism;Metabolism;Metabolism	Global and overview maps;Global and overview maps;Global and overview maps;Global and overview maps;Carbohydrate metabolism;Energy metabolism;Carbohydrate metabolism;Carbohydrate metabolism	ko01100//Metabolic pathways;ko01110//Biosynthesis of secondary metabolites;ko01200//Carbon metabolism;ko01230//Biosynthesis of amino acids;ko00010//Glycolysis / Gluconeogenesis;ko00710//Carbon fixation in photosynthetic organisms;ko00051//Fructose and mannose metabolism;ko00030//Pentose phosphate pathway	K01623;K01623;K01623;K01623;K01623;K01623;K01623;K01623	-	GO:0004332//fructose-bisphosphate aldolase activity	GO:0006096//glycolytic process
Glyma.02G073700	198	165	206	77	63	50	7.56	6.71	7.8	3.28	2.52	2.03	7.35667	2.61	-1.495	7.68E-11	5.85E-09	PIP2-2	XP_003518297.1 aquaporin PIP2-2 [Glycine max]	-	-	-	-	GO:0016020//membrane	GO:0015267//channel activity	GO:0055085//transmembrane transport
MSTRG.41150	48	44	66	0	0	0	1.17	1.13	1.59	0	0	0	1.29667	0.001	-10.3406	7.71E-11	5.86E-09	MAIL3	Serine/threonine-protein phosphatase 7 long form [Glycine max]	-	-	-	-	-	-	-
Glyma.16G217700	620	856	1126	263	374	301	16.82	24.44	29.96	7.9	11	8.71	23.74	9.20333	-1.36709	8.60E-11	6.53E-09	RVE7	XP_003548314.1 protein REVEILLE 7 [Glycine max]	-	-	-	-	-	-	-
Glyma.12G067800	265	284	173	56	61	81	14.51	16.48	9.37	3.41	3.48	4.74	13.4533	3.87667	-1.79508	8.66E-11	6.56E-09	--	NP_001343551.1 vegetative cell wall protein gp1-like precursor [Glycine max]	-	-	-	-	GO:0009986//cell surface;GO:0016592//mediator complex	GO:0003712//transcription cofactor activity	GO:0006357//regulation of transcription from RNA polymerase II promoter
Glyma.08G226600	1824	2094	2202	1007	1174	1163	50.58	61.45	60.06	30.83	33.83	34.37	57.3633	33.01	-0.797226	8.67E-11	6.56E-09	HCF173	XP_003531784.1 uncharacterized protein LOC100779812 isoform X1 [Glycine max]	-	-	-	-	-	GO:0003824//catalytic activity;GO:0003854//3-beta-hydroxy-delta5-steroid dehydrogenase activity;GO:0004488//methylenetetrahydrofolate dehydrogenase (NADP+) activity;GO:0008667//2,3-dihydro-2,3-dihydroxybenzoate dehydrogenase activity;GO:0016616//oxidoreductase activity, acting on the CH-OH group of donors, NAD or NADP as acceptor;GO:0016655//oxidoreductase activity, acting on NAD(P)H, quinone or …	GO:0005975//carbohydrate metabolic process;GO:0006694//steroid biosynthetic process;GO:0006813//potassium ion transport;GO:0008152//metabolic process;GO:0055114//oxidation-reduction process
Glyma.18G225700	41	28	29	127	118	119	1.08	0.78	0.76	3.73	3.26	3.36	0.873333	3.45	1.98199	8.84E-11	6.68E-09	ASK8	XP_003552357.1 shaggy-related protein kinase theta [Glycine max]	-	-	-	-	-	GO:0004672//protein kinase activity;GO:0005524//ATP binding	GO:0006468//protein phosphorylation
Glyma.16G064200	149	79	132	600	499	290	2.7	1.53	2.37	12.15	9.46	5.64	2.2	9.08333	2.04572	8.85E-11	6.68E-09	MIK2	XP_003548546.1 MDIS1-interacting receptor like kinase 2 isoform X2 [Glycine max]	-	-	-	-	-	GO:0004672//protein kinase activity;GO:0005515//protein binding;GO:0005524//ATP binding	GO:0006468//protein phosphorylation
Glyma.20G058000	833	783	722	404	353	410	19.12	19.05	16.39	10.32	8.44	10.04	18.1867	9.6	-0.921775	8.92E-11	6.71E-09	HMGR2	XP_006605576.1 3-hydroxy-3-methylglutaryl-coenzyme A reductase 1 [Glycine max]	Metabolism;Metabolism;Metabolism	Global and overview maps;Global and overview maps;Metabolism of terpenoids and polyketides	ko01100//Metabolic pathways;ko01110//Biosynthesis of secondary metabolites;ko00900//Terpenoid backbone biosynthesis	K00021;K00021;K00021	-	GO:0004420//hydroxymethylglutaryl-CoA reductase (NADPH) activity	GO:0008299//isoprenoid biosynthetic process;GO:0015936//coenzyme A metabolic process;GO:0016054//organic acid catabolic process;GO:0055114//oxidation-reduction process
Glyma.12G053033	19	19	14	74	106	88	1.06	1.12	0.77	4.6	6.17	5.25	0.983333	5.34	2.44109	9.07E-11	6.82E-09	--	XP_028194972.1 uncharacterized protein LOC114380200 isoform X2 [Glycine soja]	-	-	-	-	-	-	-
Glyma.14G056600	30	17	25	127	98	99	0.69	0.42	0.57	3.27	2.37	2.45	0.56	2.69667	2.26768	9.11E-11	6.84E-09	ENGASE1	XP_003545219.1 cytosolic endo-beta-N-acetylglucosaminidase 1 [Glycine max]	Metabolism	Glycan biosynthesis and metabolism	ko00511//Other glycan degradation	K01227	GO:0005737//cytoplasm	GO:0033925//mannosyl-glycoprotein endo-beta-N-acetylglucosaminidase activity	-
Glyma.07G227200	46	17	21	132	139	218	0.93	0.36	0.42	2.97	2.93	4.7	0.57	3.53333	2.632	9.15E-11	6.86E-09	WRKY4	XP_006583957.1 probable WRKY transcription factor 3 [Glycine max]	-	-	-	-	-	GO:0003700//transcription factor activity, sequence-specific DNA binding;GO:0043565//sequence-specific DNA binding	GO:0006355//regulation of transcription, DNA-templated
Glyma.16G136600	818	597	842	268	361	377	10.34	8.03	10.57	3.76	4.66	5.05	9.64667	4.49	-1.10332	9.21E-11	6.89E-09	ROQ1	NP_001358765.1 resistance protein MG23 [Glycine max]	-	-	-	-	-	GO:0005515//protein binding;GO:0005524//ATP binding;GO:0016887//ATPase activity;GO:0043531//ADP binding	GO:0007165//signal transduction
Glyma.16G203100	933	931	1011	408	467	561	45.6	48.22	48.88	22.19	23.79	29.27	47.5667	25.0833	-0.923222	9.25E-11	6.91E-09	NEET	XP_003548239.1 CDGSH iron-sulfur domain-containing protein NEET [Glycine max]	-	-	-	-	GO:0043231//intracellular membrane-bounded organelle	GO:0051537//2 iron, 2 sulfur cluster binding	-
Glyma.18G215500	298	355	369	151	121	145	7.11	8.97	8.7	4.01	3.01	3.69	8.26	3.57	-1.21022	9.32E-11	6.95E-09	STN8	XP_003551616.1 serine/threonine-protein kinase STN8, chloroplastic [Glycine max]	-	-	-	-	-	GO:0004672//protein kinase activity;GO:0005524//ATP binding;GO:0016709//oxidoreductase activity, acting on paired donors, with incorporation or reduction of molecular oxygen, NAD(P)H as one donor, and incorporation of one atom of oxygen;GO:0019165//thiamine kinase activity	GO:0006468//protein phosphorylation;GO:0006744//ubiquinone biosynthetic process;GO:0009228//thiamine biosynthetic process
Glyma.20G080400	0	0	0	67	37	61	0	0	0	9.33	4.82	8.14	0.001	7.43	12.8591	9.57E-11	7.12E-09	--	KRG90290.1 hypothetical protein GLYMA_20G080400 [Glycine max]	-	-	-	-	-	-	-
Glyma.04G222400	349	292	381	625	765	630	15.06	13.35	16.26	30.01	34.4	29.01	14.89	31.14	1.06443	9.76E-11	7.25E-09	CHI3	NP_001242041.2 chalcone isomerase 4B [Glycine max]	Metabolism;Metabolism;Metabolism	Global and overview maps;Global and overview maps;Biosynthesis of other secondary metabolites	ko01100//Metabolic pathways;ko01110//Biosynthesis of secondary metabolites;ko00941//Flavonoid biosynthesis	K01859;K01859;K01859	GO:0005576//extracellular region	GO:0005134//interleukin-2 receptor binding;GO:0008083//growth factor activity;GO:0016872//intramolecular lyase activity	GO:0006955//immune response
Glyma.19G019900	274	220	232	455	575	503	7.89	6.87	6.9	12.43	15.64	12.97	7.22	13.68	0.921997	9.89E-11	7.34E-09	PIX7	XP_006603648.1 serine/threonine protein kinase-like protein isoform X1 [Glycine max]	-	-	-	-	-	GO:0004672//protein kinase activity;GO:0005524//ATP binding	GO:0006468//protein phosphorylation
Glyma.05G022900	19334	20593	18683	11729	10003	9921	405.82	458.05	387.93	273.94	218.8	222.27	417.267	238.337	-0.807969	9.97E-11	7.38E-09	PSAF	XP_003524664.1 photosystem I reaction center subunit III, chloroplastic [Glycine max]	Metabolism;Metabolism	Global and overview maps;Energy metabolism	ko01100//Metabolic pathways;ko00195//Photosynthesis	K02694;K02694	GO:0005575//cellular_component;GO:0005622//intracellular;GO:0005623//cell;GO:0005737//cytoplasm;GO:0009507//chloroplast;GO:0009521//photosystem;GO:0009522//photosystem I;GO:0009526//plastid envelope;GO:0009532//plastid stroma;GO:0009534//chloroplast thylakoid;GO:0009535//chloroplast thylakoid membrane;GO:0009536//plastid;GO:0009538//photosystem I reaction center;GO:0009543//chloroplast thylakoid …	GO:0003674//molecular_function;GO:0005488//binding;GO:0005515//protein binding;GO:0019904//protein domain specific binding	GO:0008150//biological_process;GO:0008152//metabolic process;GO:0009987//cellular process;GO:0015979//photosynthesis;GO:0044237//cellular metabolic process
Glyma.20G140300	256	172	222	428	525	543	7.09	5.03	6.09	13.17	15.13	16.04	6.07	14.78	1.28388	1.02E-10	7.58E-09	CRK25	KRG91214.1 hypothetical protein GLYMA_20G140300 [Glycine max]	-	-	-	-	-	-	-
Glyma.01G037200	67	50	56	238	162	177	2.67	2.11	2.2	10.54	6.72	7.52	2.32667	8.26	1.82788	1.03E-10	7.61E-09	3MMP	XP_003517862.1 metalloendoproteinase 5-MMP [Glycine max]	-	-	-	-	GO:0031012//extracellular matrix	GO:0004222//metalloendopeptidase activity;GO:0008233//peptidase activity;GO:0008237//metallopeptidase activity;GO:0008270//zinc ion binding;GO:0016887//ATPase activity	GO:0006508//proteolysis;GO:0051301//cell division
Glyma.16G160200	54	55	54	7	5	2	1.12	1.18	1.16	0.16	0.12	0.04	1.15333	0.106667	-3.43463	1.05E-10	7.72E-09	--	KRH08599.1 hypothetical protein GLYMA_16G160200 [Glycine max]	-	-	-	-	GO:0005737//cytoplasm	GO:0003723//RNA binding;GO:0003746//translation elongation factor activity;GO:0005525//GTP binding;GO:0016491//oxidoreductase activity;GO:0016787//hydrolase activity;GO:0046872//metal ion binding	GO:0001514//selenocysteine incorporation;GO:0055114//oxidation-reduction process
Glyma.11G232600	628	776	512	233	191	262	37.57	49.13	30.28	15.47	11.88	16.69	38.9933	14.68	-1.40938	1.05E-10	7.72E-09	FER2	NP_001237032.1 ferritin-3, chloroplastic [Glycine max]	-	-	-	-	GO:0005575//cellular_component;GO:0005622//intracellular;GO:0005623//cell;GO:0005737//cytoplasm;GO:0009507//chloroplast;GO:0009536//plastid;GO:0019028//viral capsid;GO:0043226//organelle;GO:0043227//membrane-bounded organelle;GO:0043229//intracellular organelle;GO:0043231//intracellular membrane-bounded organelle;GO:0044424//intracellular part;GO:0044444//cytoplasmic part;GO:0044464//cell part	GO:0003674//molecular_function;GO:0003824//catalytic activity;GO:0004322//ferroxidase activity;GO:0005198//structural molecule activity;GO:0005488//binding;GO:0005506//iron ion binding;GO:0008199//ferric iron binding;GO:0016491//oxidoreductase activity;GO:0016722//oxidoreductase activity, oxidizing metal ions;GO:0016724//oxidoreductase activity, oxidizing metal ions, oxygen as acceptor;GO:0043167…	GO:0000041//transition metal ion transport;GO:0006810//transport;GO:0006811//ion transport;GO:0006812//cation transport;GO:0006826//iron ion transport;GO:0006873//cellular ion homeostasis;GO:0006875//cellular metal ion homeostasis;GO:0006879//cellular iron ion homeostasis;GO:0006880//intracellular sequestering of iron ion;GO:0008150//biological_process;GO:0008152//metabolic process;GO:0009987//ce…
Glyma.18G226250	69	58	73	13	7	9	1.14	1.02	1.2	0.25	0.12	0.16	1.12	0.176667	-2.6644	1.05E-10	7.72E-09	At4g27190	AEB06126.1 Rpp4 candidate R1 [Glycine max]	-	-	-	-	GO:0005737//cytoplasm;GO:0009898//cytoplasmic side of plasma membrane;GO:0055052//ATP-binding cassette (ABC) transporter complex, substrate-binding subunit-containing	GO:0003677//DNA binding;GO:0003924//GTPase activity;GO:0004828//serine-tRNA ligase activity;GO:0005515//protein binding;GO:0005524//ATP binding;GO:0005525//GTP binding;GO:0008428//ribonuclease inhibitor activity;GO:0016772//transferase activity, transferring phosphorus-containing groups;GO:0016787//hydrolase activity;GO:0016818//hydrolase activity, acting on acid anhydrides, in phosphorus-contain…	GO:0002949//tRNA threonylcarbamoyladenosine modification;GO:0006434//seryl-tRNA aminoacylation;GO:0006614//SRP-dependent cotranslational protein targeting to membrane;GO:0015809//arginine transport;GO:0015819//lysine transport;GO:0015822//ornithine transport;GO:0015840//urea transport;GO:0032297//negative regulation of DNA-dependent DNA replication initiation;GO:0051252//regulation of RNA metabol…
Glyma.08G307600	72	55	62	176	168	191	1.58	1.28	1.35	4.3	3.85	4.49	1.40333	4.21333	1.5861	1.06E-10	7.80E-09	APF2	XP_014634873.1 aspartyl protease family protein 2 [Glycine max]	-	-	-	-	-	-	-
Glyma.08G190700	20	8	39	149	139	134	0.22	0.09	0.43	1.85	1.61	1.59	0.246667	1.68333	2.77069	1.07E-10	7.82E-09	ABCC8	XP_028244376.1 ABC transporter C family member 8-like [Glycine soja]	-	-	-	-	GO:0005575//cellular_component;GO:0005887//integral component of plasma membrane;GO:0009380//excinuclease repair complex;GO:0009898//cytoplasmic side of plasma membrane;GO:0015627//type II protein secretion system complex;GO:0016021//integral component of membrane;GO:0030257//type III protein secretion system complex;GO:0043190//ATP-binding cassette (ABC) transporter complex;GO:0055051//ATP-bindi…	GO:0003924//GTPase activity;GO:0005260//channel-conductance-controlling ATPase activity;GO:0005319//lipid transporter activity;GO:0005524//ATP binding;GO:0005525//GTP binding;GO:0008565//protein transporter activity;GO:0009381//excinuclease ABC activity;GO:0015220//choline transmembrane transporter activity;GO:0015221//lipopolysaccharide transmembrane transporter activity;GO:0015412//molybdate tr…	GO:0000910//cytokinesis;GO:0006289//nucleotide-excision repair;GO:0006810//transport;GO:0006817//phosphate ion transport;GO:0006824//cobalt ion transport;GO:0006855//drug transmembrane transport;GO:0006869//lipid transport;GO:0007601//visual perception;GO:0008150//biological_process;GO:0008272//sulfate transport;GO:0009405//pathogenesis;GO:0015628//protein secretion by the type II secretion syste…
Glyma.06G255900	519	302	426	867	1020	1169	10.55	6.52	8.55	19.61	21.68	25.49	8.54	22.26	1.38215	1.07E-10	7.82E-09	At1g11300	XP_003526119.1 G-type lectin S-receptor-like serine/threonine-protein kinase At1g11300 [Glycine max]	-	-	-	-	-	GO:0004672//protein kinase activity;GO:0004674//protein serine/threonine kinase activity;GO:0005524//ATP binding	GO:0006468//protein phosphorylation;GO:0048544//recognition of pollen
Glyma.08G179400	767	884	763	270	355	407	17.95	22.17	17.99	7.2	8.58	10.18	19.37	8.65333	-1.1625	1.07E-10	7.82E-09	LNK1	XP_003532963.2 protein LNK1 [Glycine max]	-	-	-	-	-	-	-
Glyma.12G072000	16	4	4	72	75	169	0.69	0.18	0.17	3.47	3.39	7.82	0.346667	4.89333	3.8192	1.07E-10	7.83E-09	LBD1	KRH24932.1 hypothetical protein GLYMA_12G072000 [Glycine max]	-	-	-	-	GO:0000776//kinetochore;GO:0005840//ribosome	GO:0003735//structural constituent of ribosome	GO:0006412//translation;GO:0051382//kinetochore assembly
Glyma.04G040200	130	57	73	316	277	372	1.85	0.86	1.03	5	4.11	5.65	1.24667	4.92	1.98058	1.09E-10	7.90E-09	At3g50280	XP_003523951.1 uncharacterized acetyltransferase At3g50280 [Glycine max]	-	-	-	-	-	GO:0016747//transferase activity, transferring acyl groups other than amino-acyl groups	-
Glyma.08G108000	21	4	5	140	67	180	0.66	0.11	0.16	4.74	1.9	5.33	0.31	3.99	3.68605	1.17E-10	8.53E-09	SBP1	XP_003531213.1 selenium-binding protein 1 [Glycine max]	Metabolism;Metabolism	Global and overview maps;Energy metabolism	ko01100//Metabolic pathways;ko00920//Sulfur metabolism	K17285;K17285	-	GO:0008430//selenium binding	-
Glyma.03G048600	0	0	0	53	41	60	0	0	0	3.54	2.56	3.84	0.001	3.31333	11.6941	1.24E-10	9.02E-09	RLM1A	KRH65598.1 hypothetical protein GLYMA_03G048600 [Glycine max]	-	-	-	-	-	GO:0004842//ubiquitin-protein transferase activity	-
Glyma.03G008800	35	20	14	109	119	117	0.56	0.33	0.22	1.92	1.92	2.09	0.37	1.97667	2.41747	1.39E-10	1.01E-08	PUB33	XP_014628899.1 U-box domain-containing protein 33 isoform X1 [Glycine max]	-	-	-	-	-	GO:0004413//homoserine kinase activity;GO:0004672//protein kinase activity;GO:0004842//ubiquitin-protein transferase activity;GO:0005524//ATP binding	GO:0006468//protein phosphorylation;GO:0007059//chromosome segregation;GO:0009088//threonine biosynthetic process;GO:0016567//protein ubiquitination;GO:0030261//chromosome condensation
Glyma.02G134000	239	150	154	473	468	444	9.66	6.34	6.26	21.5	19.6	19.57	7.42	20.2233	1.44653	1.40E-10	1.01E-08	CXE12	XP_003518853.2 probable carboxylesterase 12 [Glycine max]	-	-	-	-	-	GO:0016787//hydrolase activity	-
Glyma.06G236676	263	308	408	88	129	127	5.45	6.68	8.24	1.72	2.37	2.33	6.79	2.14	-1.6658	1.40E-10	1.01E-08	SRL2	XP_028237657.1 uncharacterized protein LOC114416830 isoform X1 [Glycine soja]	-	-	-	-	-	GO:0005515//protein binding	-
MSTRG.825	0	0	0	68	41	46	0	0	0	3.4	1.9	2.22	0.001	2.50667	11.2916	1.51E-10	1.09E-08	--	SAC3 family protein A [Glycine soja]	-	-	-	-	-	-	-
Glyma.06G262700	868	630	555	1456	1708	1525	14.52	11.16	9.18	27.1	29.77	27.23	11.62	28.0333	1.27053	1.54E-10	1.11E-08	At4g27290	XP_014632225.1 G-type lectin S-receptor-like serine/threonine-protein kinase At4g27290 isoform X1 [Glycine max]	-	-	-	-	-	GO:0004672//protein kinase activity;GO:0005524//ATP binding	GO:0006468//protein phosphorylation;GO:0048544//recognition of pollen
Glyma.07G035800	488	388	321	825	1028	947	24.06	20.05	15.59	45.16	52.79	49.9	19.9	49.2833	1.30833	1.54E-10	1.11E-08	--	NP_001239659.1 uncharacterized protein LOC100779783 [Glycine max]	-	-	-	-	GO:0005765//lysosomal membrane;GO:0005886//plasma membrane;GO:0016020//membrane	GO:0016409//palmitoyltransferase activity;GO:0016760//cellulose synthase (UDP-forming) activity;GO:0022857//transmembrane transporter activity;GO:0046982//protein heterodimerization activity	GO:0015721//bile acid and bile salt transport;GO:0030244//cellulose biosynthetic process
Glyma.13G106600	594	590	610	273	326	338	29.68	31.24	30.15	15.18	16.98	18.03	30.3567	16.73	-0.859576	1.59E-10	1.14E-08	--	NP_001340803.1 putative lactoylglutathione lyase [Glycine max]	-	-	-	-	-	GO:0004462//lactoylglutathione lyase activity;GO:0008687//3,4-dihydroxyphenylacetate 2,3-dioxygenase activity;GO:0018577//catechol 2,3-dioxygenase activity	GO:0005975//carbohydrate metabolic process;GO:0009712//catechol-containing compound metabolic process;GO:0051596//methylglyoxal catabolic process
Glyma.19G007700	42441	41706	55958	13235	20674	23470	2002.79	2083.44	2607.76	694.2	1013.95	1176.05	2231.33	961.4	-1.2147	1.64E-10	1.18E-08	BCA1	NP_001347326.1 carbonic anhydrase, chloroplastic isoform 2 [Glycine max]	Metabolism;Metabolism	Global and overview maps;Energy metabolism	ko01100//Metabolic pathways;ko00910//Nitrogen metabolism	K01673;K01673	-	GO:0004089//carbonate dehydratase activity;GO:0008270//zinc ion binding	-
Glyma.06G125700	607	814	879	201	350	296	18.83	26.76	26.97	6.94	11.31	9.8	24.1867	9.35	-1.37117	1.65E-10	1.18E-08	SIGE	NP_001276145.2 RNA polymerase sigma factor sigE, chloroplastic/mitochondrial-like [Glycine max]	-	-	-	-	-	GO:0003677//DNA binding;GO:0003700//transcription factor activity, sequence-specific DNA binding;GO:0016987//sigma factor activity	GO:0006352//DNA-templated transcription, initiation;GO:0006355//regulation of transcription, DNA-templated;GO:0006950//response to stress;GO:0030436//asexual sporulation;GO:0042173//regulation of sporulation resulting in formation of a cellular spore
Glyma.16G212600	32	22	43	130	155	107	1.61	1.2	2.14	7.27	8.15	5.73	1.65	7.05	2.09516	1.67E-10	1.19E-08	At5g23370	XP_006599684.1 putative GEM-like protein 8 [Glycine max]	-	-	-	-	-	GO:0005515//protein binding	-
Glyma.02G241000	645	535	509	244	285	286	15.18	13.34	11.85	6.39	6.99	7.18	13.4567	6.85333	-0.973443	1.71E-10	1.22E-08	RVE1	XP_003519315.1 protein REVEILLE 1 [Glycine max]	-	-	-	-	-	-	-
Glyma.06G061900	144	56	124	397	431	326	7.66	3.16	6.52	23.49	23.88	18.5	5.78	21.9567	1.92552	1.81E-10	1.29E-08	WRKY40	NP_001240986.1 WRKY transcription factor 17 [Glycine max]	-	-	-	-	GO:0031514//motile cilium	GO:0003700//transcription factor activity, sequence-specific DNA binding;GO:0043565//sequence-specific DNA binding	GO:0006355//regulation of transcription, DNA-templated;GO:0048870//cell motility
Glyma.03G137000	10228	13974	15379	6562	6345	5905	130.31	191.76	194.93	94.22	85.64	82.02	172.333	87.2933	-0.981258	1.82E-10	1.29E-08	CHLH	NP_001237903.2 magnesium chelatase subunit [Glycine max]	Metabolism;Metabolism;Metabolism	Global and overview maps;Global and overview maps;Metabolism of cofactors and vitamins	ko01100//Metabolic pathways;ko01110//Biosynthesis of secondary metabolites;ko00860//Porphyrin metabolism	K03403;K03403;K03403	GO:0010007//magnesium chelatase complex	GO:0005488//binding;GO:0016851//magnesium chelatase activity;GO:0051116//cobaltochelatase activity	GO:0009058//biosynthetic process;GO:0009236//cobalamin biosynthetic process;GO:0015995//chlorophyll biosynthetic process
Glyma.18G280300	15	10	14	64	93	70	0.22	0.16	0.2	1.03	1.4	1.07	0.193333	1.16667	2.59323	1.84E-10	1.31E-08	ULP2B	XP_006603602.1 probable disease resistance protein At4g27220 [Glycine max]	-	-	-	-	GO:0000315//organellar large ribosomal subunit;GO:0022625//cytosolic large ribosomal subunit	GO:0003735//structural constituent of ribosome;GO:0005515//protein binding;GO:0008234//cysteine-type peptidase activity;GO:0043531//ADP binding	GO:0006412//translation;GO:0006508//proteolysis
Glyma.19G255300	823	453	639	1440	1532	1452	15.17	8.85	11.65	29.55	29.43	28.57	11.89	29.1833	1.2954	1.85E-10	1.31E-08	CNGC13	XP_006604904.1 cyclic nucleotide-gated ion channel 1 isoform X1 [Glycine max]	Organismal Systems	Environmental adaptation	ko04626//Plant-pathogen interaction	K05391	GO:0016020//membrane	GO:0005216//ion channel activity;GO:0005515//protein binding	GO:0006811//ion transport;GO:0055085//transmembrane transport
MSTRG.25325	0	0	0	59	63	33	0	0	0	2.97	2.97	1.59	0.001	2.51	11.2935	1.86E-10	1.31E-08	LCB1	Long chain base biosynthesis protein 1 [Glycine max]	Metabolism;Metabolism	Global and overview maps;Lipid metabolism	ko01100//Metabolic pathways;ko00600//Sphingolipid metabolism	K00654;K00654	GO:0043231//intracellular membrane-bounded organelle	GO:0005488//binding;GO:0016454//C-palmitoyltransferase activity	GO:0006665//sphingolipid metabolic process;GO:0012501//programmed cell death;GO:0040007//growth
Glyma.16G028500	1197	1287	960	478	585	401	69.9	79.64	55.43	31.06	35.6	25.02	68.3233	30.56	-1.16073	1.90E-10	1.34E-08	--	XP_003548567.1 uncharacterized protein LOC100799633 [Glycine max]	-	-	-	-	GO:0005886//plasma membrane	GO:0004016//adenylate cyclase activity	GO:0006171//cAMP biosynthetic process
Glyma.07G095000	140	74	135	301	333	346	2.98	1.68	2.85	7.2	7.43	7.91	2.50333	7.51333	1.5856	1.91E-10	1.35E-08	LRK10L-2.1	XP_006583415.1 LEAF RUST 10 DISEASE-RESISTANCE LOCUS RECEPTOR-LIKE PROTEIN KINASE-like 2.4 isoform X1 [Glycine max]	-	-	-	-	-	GO:0004672//protein kinase activity;GO:0005524//ATP binding;GO:0030247//polysaccharide binding	GO:0006468//protein phosphorylation
Glyma.16G031700	1311	1173	1633	762	708	736	9.22	8.7	11.37	5.91	5.13	5.48	9.76333	5.50667	-0.826195	1.93E-10	1.36E-08	At4g27190	XP_006598927.1 uncharacterized protein LOC100811732 isoform X1 [Glycine max]	-	-	-	-	GO:0005575//cellular_component;GO:0005887//integral component of plasma membrane;GO:0009898//cytoplasmic side of plasma membrane;GO:0055051//ATP-binding cassette (ABC) transporter complex, integrated substrate binding;GO:0055052//ATP-binding cassette (ABC) transporter complex, substrate-binding subunit-containing	GO:0003924//GTPase activity;GO:0005515//protein binding;GO:0005524//ATP binding;GO:0005525//GTP binding;GO:0015419//sulfate transmembrane-transporting ATPase activity;GO:0016772//transferase activity, transferring phosphorus-containing groups;GO:0016887//ATPase activity;GO:0033221//urea-transporting ATPase activity;GO:0033230//cysteine-transporting ATPase activity;GO:0043022//ribosome binding;GO:…	GO:0006412//translation;GO:0008150//biological_process;GO:0008272//sulfate transport;GO:0015809//arginine transport;GO:0015819//lysine transport;GO:0015822//ornithine transport;GO:0015840//urea transport;GO:0016226//iron-sulfur cluster assembly;GO:0033228//cysteine export
Glyma.14G029700	287	333	255	99	130	92	21.88	26.9	19.23	8.4	10.33	7.49	22.67	8.74	-1.37508	1.98E-10	1.40E-08	--	XP_003545236.2 uncharacterized protein LOC100778027 isoform X1 [Glycine max]	-	-	-	-	-	-	-
Glyma.U027100	0	0	0	42	44	61	0	0	0	0.88	0.86	1.22	0.001	0.986667	9.94642	1.99E-10	1.40E-08	FER	KRG88508.1 hypothetical protein GLYMA_U027100 [Glycine max]	-	-	-	-	-	GO:0004672//protein kinase activity;GO:0005524//ATP binding	GO:0006468//protein phosphorylation
Glyma.18G222900	1	0	0	72	77	98	0.03	0	0	2.45	2.46	3.2	0.01	2.70333	8.0786	2.02E-10	1.42E-08	CYP76T24	XP_028212151.1 geraniol 8-hydroxylase-like isoform X2 [Glycine soja]	-	-	-	-	-	GO:0005506//iron ion binding;GO:0016705//oxidoreductase activity, acting on paired donors, with incorporation or reduction of molecular oxygen;GO:0020037//heme binding	GO:0055114//oxidation-reduction process
Glyma.01G056100	28	23	11	97	107	135	1.14	0.99	0.44	4.4	4.54	5.87	0.856667	4.93667	2.52673	2.03E-10	1.42E-08	SRG1	XP_003516325.1 protein SRG1 [Glycine max]	-	-	-	-	-	GO:0016491//oxidoreductase activity	GO:0055114//oxidation-reduction process
Glyma.19G005700	37	22	25	118	109	107	0.77	0.48	0.51	2.73	2.37	2.37	0.586667	2.49	2.08553	2.06E-10	1.44E-08	CRK42	XP_003554810.1 cysteine-rich receptor-like protein kinase 42 [Glycine max]	-	-	-	-	-	GO:0004672//protein kinase activity;GO:0005524//ATP binding	GO:0006468//protein phosphorylation
MSTRG.31904	0	0	0	31	56	69	0	0	0	0.89	1.51	1.91	0.001	1.43667	10.4885	2.23E-10	1.56E-08	rlmF	RNA N6-adenosine-methyltransferase mettl16-like isoform X1 [Glycine soja]	-	-	-	-	GO:0043231//intracellular membrane-bounded organelle	GO:0016740//transferase activity	GO:0009648//photoperiodism;GO:0048511//rhythmic process
Glyma.12G184300	247	286	257	106	111	74	10.02	12.45	10.3	4.77	4.84	3.3	10.9233	4.30333	-1.34389	2.25E-10	1.57E-08	--	XP_003540244.1 uncharacterized protein LOC100808779 [Glycine max]	-	-	-	-	-	GO:0047570//3-oxoadipate enol-lactonase activity;GO:0070205//2-succinyl-6-hydroxy-2,4-cyclohexadiene-1-carboxylate synthase activity	GO:0009234//menaquinone biosynthetic process;GO:0042952//beta-ketoadipate pathway
Glyma.16G016400	24	14	12	81	93	87	1.4	0.87	0.69	5.27	5.62	5.43	0.986667	5.44	2.46297	2.35E-10	1.63E-08	NAC062	XP_014624085.1 NAC domain-containing protein 62 [Glycine max]	-	-	-	-	-	GO:0003677//DNA binding	GO:0006355//regulation of transcription, DNA-templated
Glyma.17G081200	7	1	2	99	117	29	0.38	0.06	0.11	5.94	6.54	1.66	0.183333	4.71333	4.68421	2.42E-10	1.68E-08	AGL8	XP_003549579.1 truncated transcription factor CAULIFLOWER A isoform X2 [Glycine max]	-	-	-	-	GO:0005634//nucleus;GO:0009288//bacterial-type flagellum	GO:0003677//DNA binding;GO:0003700//transcription factor activity, sequence-specific DNA binding;GO:0046983//protein dimerization activity	GO:0006323//DNA packaging;GO:0006355//regulation of transcription, DNA-templated;GO:0007155//cell adhesion
Glyma.18G249100	159	56	69	346	421	466	8.45	3.15	3.63	20.45	23.3	26.42	5.07667	23.39	2.20394	2.43E-10	1.69E-08	--	NP_001241494.1 PRA1 family protein F2-like [Glycine max]	-	-	-	-	-	-	-
Glyma.12G037400	29577	38101	28940	16630	15309	14192	1063.22	1451.42	1029.11	665.18	573.5	544.54	1181.25	594.407	-0.990792	2.45E-10	1.69E-08	FBA2	NP_001347079.1 putative fructose-bisphosphate aldolase 2 [Glycine max]	Metabolism;Metabolism;Metabolism;Metabolism;Metabolism;Metabolism;Metabolism;Metabolism	Global and overview maps;Global and overview maps;Global and overview maps;Global and overview maps;Carbohydrate metabolism;Energy metabolism;Carbohydrate metabolism;Carbohydrate metabolism	ko01100//Metabolic pathways;ko01110//Biosynthesis of secondary metabolites;ko01200//Carbon metabolism;ko01230//Biosynthesis of amino acids;ko00010//Glycolysis / Gluconeogenesis;ko00710//Carbon fixation in photosynthetic organisms;ko00051//Fructose and mannose metabolism;ko00030//Pentose phosphate pathway	K01623;K01623;K01623;K01623;K01623;K01623;K01623;K01623	-	GO:0004332//fructose-bisphosphate aldolase activity	GO:0006096//glycolytic process
Glyma.20G240400	211	239	185	609	461	521	7.1	8.53	6.16	22.81	16.17	18.72	7.26333	19.2333	1.40491	2.48E-10	1.71E-08	CBWD1	KRG92963.1 hypothetical protein GLYMA_20G240400 [Glycine max]	-	-	-	-	-	GO:0000166//nucleotide binding;GO:0003824//catalytic activity;GO:0003924//GTPase activity;GO:0005525//GTP binding;GO:0016530//metallochaperone activity;GO:0016887//ATPase activity;GO:0046872//metal ion binding	GO:0006464//cellular protein modification process;GO:0006777//Mo-molybdopterin cofactor biosynthetic process;GO:0009236//cobalamin biosynthetic process;GO:0009306//protein secretion;GO:0019627//urea metabolic process
Glyma.03G178100	42	38	54	128	183	137	0.92	0.88	1.16	3.1	4.17	3.2	0.986667	3.49	1.82259	2.61E-10	1.80E-08	ICR2	XP_003520644.1 interactor of constitutive active ROPs 2, chloroplastic isoform X1 [Glycine max]	-	-	-	-	-	GO:0005524//ATP binding	GO:0007059//chromosome segregation;GO:0030261//chromosome condensation
Glyma.16G180200	216	200	217	392	435	409	7.07	6.93	7.02	14.27	14.83	14.28	7.00667	14.46	1.04527	2.75E-10	1.89E-08	DTX34	XP_006599557.1 protein DETOXIFICATION 35 [Glycine max]	-	-	-	-	GO:0016020//membrane	GO:0015238//drug transmembrane transporter activity;GO:0015297//antiporter activity;GO:0042910//xenobiotic transporter activity	GO:0006855//drug transmembrane transport;GO:0042493//response to drug;GO:0055085//transmembrane transport
Glyma.19G151100	9	11	5	97	60	59	0.57	0.74	0.31	6.82	3.95	3.98	0.54	4.91667	3.18665	2.75E-10	1.89E-08	DIR2	NP_001358172.1 pterocarpan synthase precursor [Glycine max]	-	-	-	-	-	-	-
Glyma.18G271100	60	59	67	155	171	194	1.18	1.23	1.31	3.38	3.49	4.07	1.24	3.64667	1.55624	2.77E-10	1.91E-08	FER	NP_001364249.1 receptor-like protein kinase FERONIA-like [Glycine max]	-	-	-	-	-	GO:0004672//protein kinase activity;GO:0005524//ATP binding	GO:0006468//protein phosphorylation
Glyma.12G013200	214	166	266	476	498	453	3.68	3.03	4.52	9.1	8.92	8.31	3.74333	8.77667	1.22935	2.78E-10	1.91E-08	At3g47420	XP_003539981.1 putative glycerol-3-phosphate transporter 1 [Glycine max]	-	-	-	-	GO:0005887//integral component of plasma membrane;GO:0016020//membrane;GO:0016021//integral component of membrane	GO:0015169//glycerol-3-phosphate transmembrane transporter activity;GO:0015307//drug:proton antiporter activity;GO:0022857//transmembrane transporter activity;GO:0042910//xenobiotic transporter activity	GO:0006855//drug transmembrane transport;GO:0015794//glycerol-3-phosphate transport;GO:0042493//response to drug;GO:0042908//xenobiotic transport;GO:0055085//transmembrane transport
Glyma.16G027200	412	460	287	914	1217	966	6.12	7.24	4.22	15.3	18.93	15.43	5.86	16.5533	1.49815	2.79E-10	1.91E-08	SPA1	XP_003548426.1 protein SUPPRESSOR OF PHYA-105 1 [Glycine max]	Organismal Systems	Environmental adaptation	ko04712//Circadian rhythm - plant	K16240	-	GO:0004672//protein kinase activity;GO:0005515//protein binding;GO:0005524//ATP binding	GO:0006468//protein phosphorylation
Glyma.10G036700	15	16	29	82	105	103	0.73	0.83	1.4	4.44	5.33	5.35	0.986667	5.04	2.35279	2.81E-10	1.93E-08	ERF1B	XP_003537003.1 ethylene-responsive transcription factor 1B [Glycine max]	Environmental Information Processing;Environmental Information Processing	Signal transduction;Signal transduction	ko04075//Plant hormone signal transduction;ko04016//MAPK signaling pathway - plant	K14516;K14516	-	GO:0003700//transcription factor activity, sequence-specific DNA binding	GO:0006355//regulation of transcription, DNA-templated
Glyma.17G030200	793	448	274	4700	4503	2882	54.4	32.53	18.62	358.68	321.85	211	35.1833	297.177	3.07836	2.82E-10	1.93E-08	PR-10	NP_001236055.1 stress-induced protein H4 [Glycine max]	-	-	-	-	-	GO:0004252//serine-type endopeptidase activity	GO:0006952//defense response
Glyma.10G178400	43	26	21	123	139	116	1.56	1	0.75	4.97	5.26	4.5	1.10333	4.91	2.15385	2.90E-10	1.98E-08	CAM1	NP_001237902.1 calmodulin [Glycine max]	Organismal Systems	Environmental adaptation	ko04626//Plant-pathogen interaction	K13448	GO:0030880//RNA polymerase complex	GO:0004553//hydrolase activity, hydrolyzing O-glycosyl compounds;GO:0005509//calcium ion binding;GO:0005515//protein binding	GO:0000272//polysaccharide catabolic process;GO:0006352//DNA-templated transcription, initiation
Glyma.08G124900	1219	1245	1218	610	691	749	51.6	55.86	50.99	28.71	30.48	33.84	52.8167	31.01	-0.76826	3.00E-10	2.04E-08	MET1	NP_001242444.2 PDZ and TPR domain-containing protein [Glycine max]	-	-	-	-	GO:0019867//outer membrane	GO:0005198//structural molecule activity;GO:0005515//protein binding	GO:0006461//protein complex assembly
Glyma.10G212900	950	794	904	1401	1686	1466	11.48	10.16	10.8	18.83	21.22	18.9	10.8133	19.65	0.861718	3.13E-10	2.13E-08	TEFS1	XP_003536362.1 elongation factor 1-alpha-like isoform X1 [Glycine max]	Genetic Information Processing	Translation	ko03013//Nucleocytoplasmic transport	K03231	GO:0005737//cytoplasm	GO:0003743//translation initiation factor activity;GO:0003746//translation elongation factor activity;GO:0003747//translation release factor activity;GO:0003924//GTPase activity;GO:0004781//sulfate adenylyltransferase (ATP) activity;GO:0005525//GTP binding;GO:0016620//oxidoreductase activity, acting on the aldehyde or oxo group of donors, NAD or NADP as acceptor;GO:0046983//protein dimerization a…	GO:0000103//sulfate assimilation;GO:0001514//selenocysteine incorporation;GO:0006412//translation;GO:0006413//translational initiation;GO:0006414//translational elongation;GO:0006415//translational termination;GO:0006950//response to stress;GO:0008652//cellular amino acid biosynthetic process
Glyma.09G185900	404	294	466	713	1006	971	11.01	8.49	12.56	21.62	28.57	28.25	10.6867	26.1467	1.29082	3.29E-10	2.23E-08	APCB1	XP_014617740.1 aspartyl protease APCB1 isoform X1 [Glycine max]	-	-	-	-	-	-	-
Glyma.20G154900	27	23	13	86	107	140	1.24	1.12	0.59	4.39	5.11	6.85	0.983333	5.45	2.4705	3.37E-10	2.29E-08	--	KRG91435.1 hypothetical protein GLYMA_20G154900 [Glycine max]	-	-	-	-	-	GO:0003674//molecular_function	GO:0030436//asexual sporulation
Glyma.03G044175	83	90	142	8	23	21	3.16	3.64	5.33	0.33	0.93	0.86	4.04333	0.706667	-2.51644	3.46E-10	2.35E-08	Os02g0471500	XP_014629586.1 probable protein phosphatase 2C 14 [Glycine max]	-	-	-	-	-	GO:0016791//phosphatase activity	-
Glyma.16G177900	815	360	709	1496	2066	1930	60.33	28.28	51.92	123.04	159.27	151.62	46.8433	144.643	1.62658	3.48E-10	2.36E-08	HIPP39	RZB61587.1 Heavy metal-associated isoprenylated plant protein 12 [Glycine soja]	-	-	-	-	-	GO:0046872//metal ion binding	-
Glyma.02G118228	58	57	52	9	6	5	1.77	1.82	1.56	0.3	0.19	0.16	1.71667	0.216667	-2.98606	3.52E-10	2.38E-08	PPC4	XP_028204771.1 phosphoenolpyruvate carboxylase 4-like isoform X2 [Glycine soja]	Metabolism;Metabolism;Metabolism;Metabolism	Global and overview maps;Global and overview maps;Carbohydrate metabolism;Energy metabolism	ko01100//Metabolic pathways;ko01200//Carbon metabolism;ko00620//Pyruvate metabolism;ko00710//Carbon fixation in photosynthetic organisms	K01595;K01595;K01595;K01595	-	GO:0003676//nucleic acid binding;GO:0003677//DNA binding;GO:0008964//phosphoenolpyruvate carboxylase activity	GO:0000398//mRNA splicing, via spliceosome;GO:0006099//tricarboxylic acid cycle;GO:0006355//regulation of transcription, DNA-templated;GO:0015074//DNA integration;GO:0015977//carbon fixation
Glyma.06G106100	303	173	237	507	612	684	6.09	3.68	4.74	11.5	12.74	14.81	4.83667	13.0167	1.42828	3.57E-10	2.40E-08	SULTR1;3	XP_003526594.1 sulfate transporter 1.3 [Glycine max]	-	-	-	-	GO:0016020//membrane;GO:0016021//integral component of membrane	GO:0015116//sulfate transmembrane transporter activity;GO:0045152//antisigma factor binding	GO:0006355//regulation of transcription, DNA-templated;GO:0008272//sulfate transport;GO:0032366//intracellular sterol transport
Glyma.19G126700	576	481	584	278	294	313	11.36	10.05	11.39	6.1	6.04	6.59	10.9333	6.24333	-0.808345	3.57E-10	2.40E-08	PPD6	XP_003554103.1 psbP domain-containing protein 6, chloroplastic [Glycine max]	-	-	-	-	GO:0009523//photosystem II;GO:0009654//photosystem II oxygen evolving complex;GO:0019898//extrinsic component of membrane	GO:0005509//calcium ion binding	GO:0015979//photosynthesis
Glyma.05G016000	1981	2149	1919	1138	1145	1160	71.58	82.38	68.63	45.75	43.15	44.73	74.1967	44.5433	-0.736145	3.59E-10	2.41E-08	CAS	XP_003524505.1 calcium sensing receptor, chloroplastic isoform X1 [Glycine max]	-	-	-	-	-	-	-
Glyma.13G005100	40	36	26	146	107	160	1.72	1.64	1.11	7	4.81	7.36	1.49	6.39	2.1005	3.72E-10	2.50E-08	VQ22	XP_006593854.1 VQ motif-containing protein 22 [Glycine max]	-	-	-	-	-	-	-
Glyma.05G184500	164	54	58	466	388	479	9.94	3.47	3.48	31.42	24.5	30.98	5.63	28.9667	2.36319	3.74E-10	2.50E-08	WRKY51	NP_001235313.2 uncharacterized protein LOC100500248 [Glycine max]	-	-	-	-	-	GO:0003700//transcription factor activity, sequence-specific DNA binding;GO:0043565//sequence-specific DNA binding	GO:0006355//regulation of transcription, DNA-templated
Glyma.03G256700	86	78	112	198	293	287	3.01	2.87	3.83	7.65	10.59	10.65	3.23667	9.63	1.57303	3.74E-10	2.50E-08	WRKY53	XP_003521804.1 probable WRKY transcription factor 53 [Glycine max]	-	-	-	-	-	GO:0003700//transcription factor activity, sequence-specific DNA binding;GO:0043565//sequence-specific DNA binding	GO:0006355//regulation of transcription, DNA-templated
Glyma.16G040300	480	410	468	802	988	772	20.42	17.96	19.02	35.9	43.18	33.68	19.1333	37.5867	0.974133	3.86E-10	2.58E-08	--	XP_003548735.1 uncharacterized protein LOC100787137 [Glycine max]	-	-	-	-	-	-	-
Glyma.20G170000	3015	3701	3024	1520	1636	1787	39.8	51.97	39.5	22.41	22.2	25.01	43.7567	23.2067	-0.914964	4.13E-10	2.75E-08	GI	NP_001341719.1 protein GIGANTEA [Glycine max]	Organismal Systems	Environmental adaptation	ko04712//Circadian rhythm - plant	K12124	-	-	-
Glyma.06G191300	312	257	317	515	587	634	5.59	4.68	5.64	10.33	11.09	12.15	5.30333	11.19	1.07724	4.16E-10	2.77E-08	ABCA2	XP_003527064.1 ABC transporter A family member 2 [Glycine max]	-	-	-	-	GO:0005575//cellular_component;GO:0005887//integral component of plasma membrane;GO:0009380//excinuclease repair complex;GO:0009898//cytoplasmic side of plasma membrane;GO:0016020//membrane;GO:0016021//integral component of membrane;GO:0043190//ATP-binding cassette (ABC) transporter complex;GO:0055051//ATP-binding cassette (ABC) transporter complex, integrated substrate binding;GO:0055052//ATP-bi…	GO:0004527//exonuclease activity;GO:0005260//channel-conductance-controlling ATPase activity;GO:0005319//lipid transporter activity;GO:0005524//ATP binding;GO:0008565//protein transporter activity;GO:0009381//excinuclease ABC activity;GO:0015220//choline transmembrane transporter activity;GO:0015221//lipopolysaccharide transmembrane transporter activity;GO:0015412//molybdate transmembrane-transpo…	GO:0000910//cytokinesis;GO:0006260//DNA replication;GO:0006289//nucleotide-excision repair;GO:0006310//DNA recombination;GO:0006810//transport;GO:0006817//phosphate ion transport;GO:0006824//cobalt ion transport;GO:0006855//drug transmembrane transport;GO:0006869//lipid transport;GO:0007601//visual perception;GO:0008150//biological_process;GO:0008272//sulfate transport;GO:0015675//nickel cation t…
Glyma.07G112000	17230	16745	17078	9999	11990	10185	1139.11	1173.04	1116.78	735.17	826.2	718.76	1142.98	760.043	-0.588642	4.17E-10	2.78E-08	PSBQ	ACJ61487.1 oxygen-evolving enhancer protein 3 [Glycine max]	Metabolism	Energy metabolism	ko00195//Photosynthesis	K08901	GO:0009523//photosystem II;GO:0009654//photosystem II oxygen evolving complex;GO:0019898//extrinsic component of membrane;GO:0030096//plasma membrane-derived thylakoid photosystem II	GO:0003674//molecular_function;GO:0005509//calcium ion binding	GO:0015979//photosynthesis
Glyma.15G021600	0	0	0	40	53	41	0	0	0	6.33	7.69	6.11	0.001	6.71	12.7121	4.19E-10	2.78E-08	--	KRH09977.1 hypothetical protein GLYMA_15G021600 [Glycine max]	-	-	-	-	-	GO:0005515//protein binding	-
Glyma.06G062500	0	0	0	41	46	45	0	0	0	3.64	2.92	3.34	0.001	3.3	11.6883	4.28E-10	2.84E-08	--	XP_028194130.1 uncharacterized protein LOC114379642 [Glycine soja]	-	-	-	-	-	-	-
Glyma.16G175100	100	23	26	294	389	321	1.16	0.29	0.3	3.76	4.66	3.94	0.583333	4.12	2.82025	4.32E-10	2.87E-08	EIX2	XP_014624669.1 receptor-like protein EIX2 isoform X1 [Glycine max]	-	-	-	-	-	GO:0005515//protein binding	GO:0051186//cofactor metabolic process;GO:0071941//nitrogen cycle metabolic process
MSTRG.29461	2	5	11	76	49	73	0.06	0.15	0.31	2.42	1.46	2.23	0.173333	2.03667	3.55459	4.35E-10	2.88E-08	--	Anaphase-promoting complex subunit 10 [Glycine soja]	-	-	-	-	-	-	-
Glyma.15G018100	681	785	759	404	396	351	36.68	44.8	40.44	24.21	22.22	20.18	40.64	22.2033	-0.872124	4.38E-10	2.90E-08	TIP2-1	NP_001240119.1 aquaporin TIP2-1-like [Glycine max]	-	-	-	-	GO:0016020//membrane	GO:0015267//channel activity	GO:0055085//transmembrane transport
Glyma.14G160600	1017	1172	1046	581	588	574	31.97	38.92	31.94	19.84	19.36	19.34	34.2767	19.5133	-0.812767	4.55E-10	3.00E-08	SIGE	NP_001254001.1 RNA polymerase sigma factor rpoD-like [Glycine max]	-	-	-	-	-	GO:0003677//DNA binding;GO:0003700//transcription factor activity, sequence-specific DNA binding;GO:0016987//sigma factor activity	GO:0006352//DNA-templated transcription, initiation;GO:0006355//regulation of transcription, DNA-templated;GO:0006950//response to stress;GO:0030436//asexual sporulation;GO:0042173//regulation of sporulation resulting in formation of a cellular spore
Glyma.01G127100	0	1	0	50	79	122	0	0.07	0	3.71	5.49	8.69	0.0233333	5.96333	7.99758	4.61E-10	3.03E-08	DIR3	XP_003516989.1 dirigent protein 22 [Glycine max]	-	-	-	-	-	-	-
Glyma.06G317800	230	92	110	473	526	557	10.98	4.66	5.2	25.13	26.18	28.39	6.94667	26.5667	1.93522	4.79E-10	3.15E-08	DER1	XP_003527555.1 derlin-1.1 [Glycine max]	Genetic Information Processing	Folding, sorting and degradation	ko04141//Protein processing in endoplasmic reticulum	K13989	-	-	-
Glyma.04G102800	166	171	153	315	469	508	4.61	5.04	4.21	9.74	13.58	15.07	4.62	12.7967	1.4698	4.85E-10	3.19E-08	STP5	XP_003522800.1 sugar transport protein 5 [Glycine max]	-	-	-	-	GO:0005887//integral component of plasma membrane;GO:0016021//integral component of membrane	GO:0015114//phosphate ion transmembrane transporter activity;GO:0015295//solute:proton symporter activity;GO:0022857//transmembrane transporter activity;GO:0042910//xenobiotic transporter activity;GO:0051119//sugar transmembrane transporter activity	GO:0006810//transport;GO:0006817//phosphate ion transport;GO:0008643//carbohydrate transport;GO:0042908//xenobiotic transport;GO:0055085//transmembrane transport
Glyma.16G005300	428	430	448	209	191	238	17.07	17.89	17.82	9.97	7.82	10.58	17.5933	9.45667	-0.895625	5.11E-10	3.35E-08	--	XP_003548797.1 uncharacterized protein LOC100806043 isoform X1 [Glycine max]	-	-	-	-	-	GO:0016757//transferase activity, transferring glycosyl groups	GO:0005975//carbohydrate metabolic process
Glyma.11G152333	25	22	8	115	91	195	0.94	0.88	0.3	4.83	3.58	7.85	0.706667	5.42	2.93919	5.17E-10	3.39E-08	LBD1	XP_003538040.1 LOB domain-containing protein 1 [Glycine max]	-	-	-	-	GO:0000776//kinetochore;GO:0005840//ribosome	GO:0003735//structural constituent of ribosome	GO:0006412//translation;GO:0051382//kinetochore assembly
Glyma.15G251500	648	384	432	1133	1459	1049	31.62	19.86	20.85	61.52	74.19	54.63	24.11	63.4467	1.39591	5.18E-10	3.39E-08	PARC	NP_001236312.2 glutathione transferase [Glycine max]	Metabolism;Metabolism	Global and overview maps;Metabolism of other amino acids	ko01100//Metabolic pathways;ko00480//Glutathione metabolism	K00799;K00799	-	GO:0005515//protein binding;GO:0016034//maleylacetoacetate isomerase activity	GO:0006559//L-phenylalanine catabolic process;GO:0006572//tyrosine catabolic process;GO:0006749//glutathione metabolic process
MSTRG.25248	0	0	1	68	74	76	0	0	0.03	2.23	2.27	2.39	0.01	2.29667	7.8434	5.20E-10	3.39E-08	BSK2	Protein SUPPRESSOR OF QUENCHING 1, chloroplastic [Glycine soja]	-	-	-	-	-	-	-
Glyma.02G118148	89	119	134	7	5	26	3.67	8.82	7.36	0.83	0.6	2.68	6.61667	1.37	-2.27193	5.26E-10	3.43E-08	PPC4	KRH70922.1 hypothetical protein GLYMA_02G118400 [Glycine max]	Metabolism;Metabolism;Metabolism;Metabolism	Global and overview maps;Global and overview maps;Carbohydrate metabolism;Energy metabolism	ko01100//Metabolic pathways;ko01200//Carbon metabolism;ko00620//Pyruvate metabolism;ko00710//Carbon fixation in photosynthetic organisms	K01595;K01595;K01595;K01595	-	GO:0008964//phosphoenolpyruvate carboxylase activity;GO:0016787//hydrolase activity	GO:0006099//tricarboxylic acid cycle;GO:0015977//carbon fixation
Glyma.17G214500	78	32	58	192	237	181	2.12	0.93	1.55	5.78	6.67	5.21	1.53333	5.88667	1.94078	5.32E-10	3.46E-08	LRK10	XP_003549304.1 rust resistance kinase Lr10 [Glycine max]	-	-	-	-	-	GO:0004672//protein kinase activity;GO:0005524//ATP binding;GO:0030247//polysaccharide binding	GO:0006468//protein phosphorylation
Glyma.18G193600	3666	4090	4235	2064	2543	2347	133.03	157.24	151.99	83.31	96.17	90.89	147.42	90.1233	-0.70996	5.50E-10	3.57E-08	FBP	XP_003552216.1 fructose-1,6-bisphosphatase, chloroplastic [Glycine max]	Metabolism;Metabolism;Metabolism;Metabolism;Metabolism;Metabolism;Metabolism	Global and overview maps;Global and overview maps;Global and overview maps;Carbohydrate metabolism;Energy metabolism;Carbohydrate metabolism;Carbohydrate metabolism	ko01100//Metabolic pathways;ko01110//Biosynthesis of secondary metabolites;ko01200//Carbon metabolism;ko00010//Glycolysis / Gluconeogenesis;ko00710//Carbon fixation in photosynthetic organisms;ko00051//Fructose and mannose metabolism;ko00030//Pentose phosphate pathway	K03841;K03841;K03841;K03841;K03841;K03841;K03841	-	-	-
Glyma.12G194600	73	77	84	3	15	14	4.35	4.73	5.01	0.2	0.95	0.82	4.69667	0.656667	-2.8384	5.50E-10	3.57E-08	VUP1	XP_003540311.1 vascular-related unknown protein 1 [Glycine max]	-	-	-	-	-	-	-
Glyma.10G067900	352	237	211	814	604	735	10.91	7.78	6.47	28.07	19.5	24.31	8.38667	23.96	1.51446	5.54E-10	3.59E-08	IQM3	XP_025979832.1 IQ domain-containing protein IQM3-like [Glycine max]	-	-	-	-	-	GO:0005515//protein binding	-
Glyma.10G180100	1638	1762	2560	747	1029	908	73.93	84.24	114.25	37.51	48.39	43.71	90.8067	43.2033	-1.07166	5.72E-10	3.71E-08	IAA14	NP_001240213.1 auxin-induced protein ali50 [Glycine max]	Environmental Information Processing	Signal transduction	ko04075//Plant hormone signal transduction	K14484	-	-	-
Glyma.07G048000	59	30	30	127	181	180	1.52	0.76	0.78	3.41	4.76	4.87	1.02	4.34667	2.09134	5.83E-10	3.77E-08	NTL9	XP_003528754.1 NAC domain-containing protein 92 [Glycine max]	-	-	-	-	-	GO:0003677//DNA binding	GO:0006355//regulation of transcription, DNA-templated
Glyma.03G030600	70	69	67	1	0	1	2.33	2.44	2.21	0.04	0	0.04	2.32667	0.0266667	-6.44708	5.85E-10	3.77E-08	CYP83B1	XP_003521971.1 cytochrome P450 71A1 [Glycine max]	-	-	-	-	-	GO:0005506//iron ion binding;GO:0016705//oxidoreductase activity, acting on paired donors, with incorporation or reduction of molecular oxygen;GO:0020037//heme binding	GO:0055114//oxidation-reduction process
Glyma.03G202100	1555	1605	1863	969	1060	1004	32.52	35.49	38.54	22.53	23.12	22.4	35.5167	22.6833	-0.646864	5.85E-10	3.77E-08	DGD1	XP_003521494.1 digalactosyldiacylglycerol synthase 1, chloroplastic [Glycine max]	Metabolism;Metabolism	Global and overview maps;Lipid metabolism	ko01100//Metabolic pathways;ko00561//Glycerolipid metabolism	K09480;K09480	-	GO:0016757//transferase activity, transferring glycosyl groups	-
Glyma.07G261500	358	296	272	776	705	586	9.53	8.35	7.16	22.97	19.55	16.64	8.34667	19.72	1.24039	5.95E-10	3.83E-08	2025-04-03	XP_003529636.1 5'-adenylylsulfate reductase 3, chloroplastic [Glycine max]	Metabolism;Metabolism	Global and overview maps;Energy metabolism	ko01100//Metabolic pathways;ko00920//Sulfur metabolism	K05907;K05907	GO:0005737//cytoplasm	GO:0003756//protein disulfide isomerase activity;GO:0003824//catalytic activity;GO:0004604//phosphoadenylyl-sulfate reductase (thioredoxin) activity;GO:0004781//sulfate adenylyltransferase (ATP) activity;GO:0009973//adenylyl-sulfate reductase activity;GO:0015036//disulfide oxidoreductase activity;GO:0016209//antioxidant activity;GO:0016491//oxidoreductase activity;GO:0016667//oxidoreductase activ…	GO:0000103//sulfate assimilation;GO:0006457//protein folding;GO:0006790//sulfur compound metabolic process;GO:0010134//sulfate assimilation via adenylyl sulfate reduction;GO:0019379//sulfate assimilation, phosphoadenylyl sulfate reduction by phosphoadenylyl-sulfate reductase (thioredoxin);GO:0055114//oxidation-reduction process
Glyma.01G126600	24	17	7	178	72	137	1.52	1.14	0.44	12.52	4.74	9.24	1.03333	8.83333	3.09565	5.97E-10	3.84E-08	DIR19	XP_003516987.1 dirigent protein 22 [Glycine max]	-	-	-	-	-	-	-
Glyma.04G230400	32	23	7	136	123	133	3.38	2.58	0.73	16	13.55	15.01	2.23	14.8533	2.73567	6.06E-10	3.89E-08	--	KHN19544.1 hypothetical protein glysoja_027801 [Glycine soja]	-	-	-	-	-	-	-
Glyma.05G166800	3135	3842	3096	1594	1760	1826	130.71	169.74	127.71	73.97	76.47	81.27	142.72	77.2367	-0.88583	6.13E-10	3.93E-08	MET1	NP_001235451.2 SHOOT1 protein [Glycine max]	-	-	-	-	GO:0019867//outer membrane	GO:0005198//structural molecule activity;GO:0005515//protein binding	GO:0006461//protein complex assembly
Glyma.08G067600	442	355	414	686	894	747	17.59	15.27	16.31	30.26	36.95	31.77	16.39	32.9933	1.00936	6.27E-10	4.01E-08	NIC1	NP_001242482.2 cysteine hydrolases superfamily protein [Glycine max]	-	-	-	-	-	-	-
Glyma.19G020000	1034	876	1314	1832	2630	2330	44.97	40.14	56.21	88.77	118.95	108.2	47.1067	105.307	1.16059	6.27E-10	4.01E-08	HIR1	XP_003554323.1 hypersensitive-induced response protein 2-like isoform X1 [Glycine max]	-	-	-	-	GO:0030288//outer membrane-bounded periplasmic space	GO:0003674//molecular_function	GO:0045861//negative regulation of proteolysis
Glyma.18G088950	750	619	815	328	436	372	12.94	11.39	13.86	5.94	7.17	6.16	12.73	6.42333	-0.986838	6.33E-10	4.04E-08	RPH8A	XP_014626398.1 disease resistance protein RPM1 [Glycine max]	Organismal Systems	Environmental adaptation	ko04626//Plant-pathogen interaction	K13457	GO:0005737//cytoplasm	GO:0000166//nucleotide binding;GO:0003723//RNA binding;GO:0003724//RNA helicase activity;GO:0003924//GTPase activity;GO:0004827//proline-tRNA ligase activity;GO:0005047//signal recognition particle binding;GO:0005515//protein binding;GO:0005524//ATP binding;GO:0016887//ATPase activity;GO:0017111//nucleoside-triphosphatase activity;GO:0043531//ADP binding	GO:0006433//prolyl-tRNA aminoacylation;GO:0009306//protein secretion
Glyma.19G131400	1010	925	890	530	557	541	10.33	10.03	9	6.03	5.93	5.91	9.78667	5.95667	-0.716312	6.36E-10	4.05E-08	LCY1	XP_003554132.1 lycopene beta cyclase, chloroplastic [Glycine max]	Metabolism;Metabolism;Metabolism	Global and overview maps;Global and overview maps;Metabolism of terpenoids and polyketides	ko01100//Metabolic pathways;ko01110//Biosynthesis of secondary metabolites;ko00906//Carotenoid biosynthesis	K06443;K06443;K06443	GO:0009342//glutamate synthase complex (NADPH)	GO:0003824//catalytic activity;GO:0004148//dihydrolipoyl dehydrogenase activity;GO:0004355//glutamate synthase (NADPH) activity;GO:0004791//thioredoxin-disulfide reductase activity;GO:0015036//disulfide oxidoreductase activity;GO:0016166//phytoene dehydrogenase activity;GO:0016491//oxidoreductase activity;GO:0016647//oxidoreductase activity, acting on the CH-NH group of donors, oxygen as acceptor…	GO:0006096//glycolytic process;GO:0006537//glutamate biosynthetic process;GO:0006744//ubiquinone biosynthetic process;GO:0006790//sulfur compound metabolic process;GO:0009228//thiamine biosynthetic process;GO:0009236//cobalamin biosynthetic process;GO:0015995//chlorophyll biosynthetic process;GO:0016117//carotenoid biosynthetic process;GO:0030494//bacteriochlorophyll biosynthetic process;GO:00454…
Glyma.11G061300	12745	11375	15107	7263	8265	8260	520.21	492	609.95	329.86	351.55	359.86	540.72	347.09	-0.639572	6.39E-10	4.07E-08	PSBO	NP_001239736.1 uncharacterized protein LOC100798485 [Glycine max]	Metabolism	Energy metabolism	ko00195//Photosynthesis	K02716	GO:0009654//photosystem II oxygen evolving complex	GO:0010242//oxygen evolving activity	GO:0010207//photosystem II assembly;GO:0042549//photosystem II stabilization
Glyma.11G228100	92	101	113	248	231	307	2.97	3.45	3.61	8.91	7.77	10.58	3.34333	9.08667	1.44246	6.48E-10	4.12E-08	HSPRO2	NP_001235233.2 Hs1pro-1 domain-containing protein [Glycine max]	-	-	-	-	-	GO:0003677//DNA binding;GO:0003824//catalytic activity;GO:0004833//tryptophan 2,3-dioxygenase activity	GO:0006304//DNA modification;GO:0006952//defense response;GO:0019441//tryptophan catabolic process to kynurenine
Glyma.04G088800	394	321	428	665	734	688	6.88	5.93	7.39	12.89	13.32	12.79	6.73333	13	0.949119	6.51E-10	4.13E-08	RLK7	XP_003522732.1 receptor-like protein kinase 7 [Glycine max]	-	-	-	-	-	GO:0004672//protein kinase activity;GO:0005515//protein binding;GO:0005524//ATP binding	GO:0006468//protein phosphorylation;GO:0016539//intein-mediated protein splicing
Glyma.13G073900	105	58	82	204	257	235	3.18	1.86	2.45	6.87	8.1	7.59	2.49667	7.52	1.59073	6.57E-10	4.16E-08	PBL2	XP_003543286.1 probable serine/threonine-protein kinase PBL2 [Glycine max]	-	-	-	-	-	GO:0004672//protein kinase activity;GO:0005524//ATP binding	GO:0006468//protein phosphorylation
Glyma.02G153000	177	263	107	31	24	44	13.64	21.47	8.15	2.66	1.93	3.62	14.42	2.73667	-2.39758	6.59E-10	4.17E-08	GRXS9	NP_001238158.1 uncharacterized protein LOC100500442 [Glycine max]	-	-	-	-	-	GO:0009055//electron carrier activity;GO:0015035//protein disulfide oxidoreductase activity;GO:0015036//disulfide oxidoreductase activity	GO:0055114//oxidation-reduction process
MSTRG.33744	61	72	77	1	0	0	1.92	2.22	2.38	0.04	0	0	2.17333	0.0133333	-7.34873	6.63E-10	4.19E-08	TPS1	DUF538 family protein [Medicago truncatula]	-	-	-	-	GO:0031090//organelle membrane;GO:0043231//intracellular membrane-bounded organelle;GO:0044444//cytoplasmic part	-	GO:0048588//developmental cell growth
Glyma.16G150300	1551	1861	1869	995	835	909	70.92	90.18	84.54	50.62	39.81	44.39	81.88	44.94	-0.865511	6.91E-10	4.35E-08	XTHA	NP_001352049.1 xyloglucan endotransglucosylase/hydrolase protein A-like precursor [Glycine max]	-	-	-	-	GO:0005618//cell wall;GO:0048046//apoplast	GO:0004553//hydrolase activity, hydrolyzing O-glycosyl compounds;GO:0016762//xyloglucan:xyloglucosyl transferase activity	GO:0005975//carbohydrate metabolic process;GO:0006073//cellular glucan metabolic process
Glyma.02G015800	1043	866	1006	522	523	603	30.56	26.89	29.15	17.02	15.98	18.86	28.8667	17.2867	-0.739745	6.91E-10	4.35E-08	FUM1	XP_003518957.1 fumarate hydratase 1, mitochondrial [Glycine max]	Metabolism;Metabolism;Metabolism;Metabolism;Metabolism	Global and overview maps;Global and overview maps;Global and overview maps;Carbohydrate metabolism;Carbohydrate metabolism	ko01100//Metabolic pathways;ko01110//Biosynthesis of secondary metabolites;ko01200//Carbon metabolism;ko00620//Pyruvate metabolism;ko00020//Citrate cycle (TCA cycle)	K01679;K01679;K01679;K01679;K01679	-	GO:0004018//N6-(1,2-dicarboxyethyl)AMP AMP-lyase (fumarate-forming) activity;GO:0004056//argininosuccinate lyase activity;GO:0004333//fumarate hydratase activity;GO:0008797//aspartate ammonia-lyase activity;GO:0016829//lyase activity;GO:0047472//3-carboxy-cis,cis-muconate cycloisomerase activity	GO:0006099//tricarboxylic acid cycle;GO:0006520//cellular amino acid metabolic process;GO:0009152//purine ribonucleotide biosynthetic process;GO:0042450//arginine biosynthetic process via ornithine
Glyma.01G203500	69	57	54	160	166	221	2.49	2.18	1.92	6.42	6.23	8.5	2.19667	7.05	1.68231	6.96E-10	4.38E-08	PBL19	NP_001238477.1 NAK-type protein kinase [Glycine max]	-	-	-	-	-	GO:0004672//protein kinase activity;GO:0005524//ATP binding	GO:0006468//protein phosphorylation
Glyma.07G184800	1357	1579	1634	788	923	838	25.89	32.02	30.81	16.52	18.24	16.91	29.5733	17.2233	-0.779932	6.97E-10	4.38E-08	KEA3	XP_003529271.1 K(+) efflux antiporter 3, chloroplastic isoform X2 [Glycine max]	-	-	-	-	GO:0016021//integral component of membrane	GO:0005451//monovalent cation:proton antiporter activity;GO:0015299//solute:proton antiporter activity	GO:0006812//cation transport;GO:0006813//potassium ion transport;GO:0015992//proton transport;GO:0055085//transmembrane transport
Glyma.05G003200	702	764	730	344	440	338	21.79	25.13	22.41	11.88	14.23	11.2	23.11	12.4367	-0.893917	7.02E-10	4.41E-08	CYP96A15	XP_003524561.1 alkane hydroxylase MAH1 [Glycine max]	-	-	-	-	-	GO:0005506//iron ion binding;GO:0016705//oxidoreductase activity, acting on paired donors, with incorporation or reduction of molecular oxygen;GO:0020037//heme binding	GO:0055114//oxidation-reduction process
Glyma.13G033400	139	71	193	376	494	518	3.55	1.93	4.85	10.65	13.14	14.15	3.44333	12.6467	1.87688	7.12E-10	4.47E-08	LRK10	XP_006593810.1 LEAF RUST 10 DISEASE-RESISTANCE LOCUS RECEPTOR-LIKE PROTEIN KINASE-like 2.5 [Glycine max]	-	-	-	-	-	GO:0004672//protein kinase activity;GO:0005524//ATP binding;GO:0030247//polysaccharide binding	GO:0006468//protein phosphorylation
Glyma.09G071400	1216	1082	1140	701	730	675	57.41	54.15	53.24	36.82	35.91	34.01	54.9333	35.58	-0.626615	7.16E-10	4.48E-08	LHCA6	XP_028248330.1 photosystem I chlorophyll a/b-binding protein 6, chloroplastic-like [Glycine soja]	Metabolism;Metabolism	Global and overview maps;Energy metabolism	ko01100//Metabolic pathways;ko00196//Photosynthesis - antenna proteins	K08908;K08908	-	-	-
Glyma.10G235700	124	119	133	42	39	44	9.84	10.08	10.5	3.72	3.23	3.75	10.14	3.56667	-1.50741	7.25E-10	4.53E-08	HIPP39	XP_006589543.1 heavy metal-associated isoprenylated plant protein 39 isoform X1 [Glycine max]	-	-	-	-	GO:0000311//plastid large ribosomal subunit;GO:0022625//cytosolic large ribosomal subunit	GO:0003735//structural constituent of ribosome;GO:0046872//metal ion binding	GO:0006412//translation
Glyma.02G218300	2076	2746	2472	1113	1257	1310	52.54	73.64	61.89	31.34	33.14	35.39	62.69	33.29	-0.913146	7.26E-10	4.53E-08	HEMA1	XP_003519215.1 glutamyl-tRNA reductase 1, chloroplastic [Glycine max]	Metabolism;Metabolism;Metabolism	Global and overview maps;Global and overview maps;Metabolism of cofactors and vitamins	ko01100//Metabolic pathways;ko01110//Biosynthesis of secondary metabolites;ko00860//Porphyrin metabolism	K02492;K02492;K02492	GO:0005737//cytoplasm	GO:0003824//catalytic activity;GO:0004764//shikimate 3-dehydrogenase (NADP+) activity;GO:0008641//small protein activating enzyme activity;GO:0008883//glutamyl-tRNA reductase activity;GO:0016491//oxidoreductase activity;GO:0016616//oxidoreductase activity, acting on the CH-OH group of donors, NAD or NADP as acceptor;GO:0016779//nucleotidyltransferase activity;GO:0050661//NADP binding;GO:0050662//…	GO:0006779//porphyrin-containing compound biosynthetic process;GO:0006813//potassium ion transport;GO:0008652//cellular amino acid biosynthetic process;GO:0009058//biosynthetic process;GO:0009228//thiamine biosynthetic process;GO:0009423//chorismate biosynthetic process;GO:0030436//asexual sporulation;GO:0030494//bacteriochlorophyll biosynthetic process;GO:0033014//tetrapyrrole biosynthetic proce…
Glyma.02G202900	1108	1173	1435	570	749	632	26.95	30.24	34.53	15.43	18.99	16.41	30.5733	16.9433	-0.851556	7.27E-10	4.54E-08	CIPK6	XP_003519143.1 CBL-interacting serine/threonine-protein kinase 6 [Glycine max]	-	-	-	-	-	GO:0003824//catalytic activity;GO:0004672//protein kinase activity;GO:0005524//ATP binding;GO:0016709//oxidoreductase activity, acting on paired donors, with incorporation or reduction of molecular oxygen, NAD(P)H as one donor, and incorporation of one atom of oxygen;GO:0016747//transferase activity, transferring acyl groups other than amino-acyl groups	GO:0006468//protein phosphorylation;GO:0006633//fatty acid biosynthetic process;GO:0006744//ubiquinone biosynthetic process;GO:0007165//signal transduction
Glyma.09G164100	15	3	8	76	63	72	1.09	0.28	0.53	5.54	4.31	4.12	0.633333	4.65667	2.87826	7.30E-10	4.54E-08	At5g23370	XP_003534098.1 putative GEM-like protein 8 isoform X1 [Glycine max]	-	-	-	-	-	-	-
Glyma.19G083900	22	18	11	86	96	76	0.72	0.62	0.36	3.12	3.27	2.65	0.566667	3.01333	2.41079	7.47E-10	4.65E-08	LHT1	XP_003555159.1 lysine histidine transporter 1 [Glycine max]	-	-	-	-	GO:0005887//integral component of plasma membrane	GO:0015173//aromatic amino acid transmembrane transporter activity	GO:0003333//amino acid transmembrane transport;GO:0015801//aromatic amino acid transport
Glyma.12G221800	354	306	586	150	141	150	6.77	6.21	11.09	3.19	2.81	3.07	8.02333	3.02333	-1.40806	7.50E-10	4.66E-08	CIP7	KRH27204.1 hypothetical protein GLYMA_12G221800 [Glycine max]	-	-	-	-	-	-	-
Glyma.13G194800	140	130	151	54	40	47	4.1	4.03	4.37	1.76	1.22	1.47	4.16667	1.48333	-1.49005	7.53E-10	4.67E-08	RUN1	XP_014621171.1 TMV resistance protein N [Glycine max]	-	-	-	-	-	GO:0005515//protein binding;GO:0043531//ADP binding	GO:0007165//signal transduction
Glyma.17G123800	280	164	212	603	566	461	3.53	2.2	2.64	8.46	7.44	6.21	2.79	7.37	1.4014	7.61E-10	4.71E-08	ALA9	XP_003549818.1 putative phospholipid-transporting ATPase 9 [Glycine max]	-	-	-	-	GO:0031004//potassium ion-transporting ATPase complex	GO:0004008//copper-exporting ATPase activity;GO:0004647//phosphoserine phosphatase activity;GO:0005375//copper ion transmembrane transporter activity;GO:0005388//calcium-transporting ATPase activity;GO:0008556//potassium-transporting ATPase activity;GO:0008967//phosphoglycolate phosphatase activity;GO:0015434//cadmium-transporting ATPase activity;GO:0015444//magnesium-importing ATPase activity;GO…	GO:0006545//glycine biosynthetic process;GO:0006564//L-serine biosynthetic process;GO:0006813//potassium ion transport;GO:0006816//calcium ion transport;GO:0006825//copper ion transport;GO:0008152//metabolic process;GO:0015691//cadmium ion transport;GO:0015693//magnesium ion transport;GO:0030001//metal ion transport
Glyma.11G001200	592	223	339	1159	1296	1261	29.66	11.84	16.8	64.61	67.66	67.43	19.4333	66.5667	1.77627	7.66E-10	4.74E-08	BAK1	XP_003537824.1 leucine-rich repeat protein 2 [Glycine max]	-	-	-	-	-	GO:0005515//protein binding	-
Glyma.09G130700	40	34	50	0	0	0	3.53	3.24	4.36	0	0	0	3.71	0.001	-11.8572	7.73E-10	4.78E-08	ABCG40	RZB65202.1 ABC transporter G family member 40 [Glycine soja]	-	-	-	-	GO:0005575//cellular_component;GO:0005887//integral component of plasma membrane;GO:0009898//cytoplasmic side of plasma membrane;GO:0016021//integral component of membrane;GO:0033179//proton-transporting V-type ATPase, V0 domain;GO:0043190//ATP-binding cassette (ABC) transporter complex;GO:0055051//ATP-binding cassette (ABC) transporter complex, integrated substrate binding;GO:0055052//ATP-bindin…	GO:0005319//lipid transporter activity;GO:0005524//ATP binding;GO:0008565//protein transporter activity;GO:0015078//hydrogen ion transmembrane transporter activity;GO:0015412//molybdate transmembrane-transporting ATPase activity;GO:0015415//phosphate ion transmembrane-transporting ATPase activity;GO:0015416//organic phosphonate transmembrane-transporting ATPase activity;GO:0015417//polyamine-tran…	GO:0000910//cytokinesis;GO:0006810//transport;GO:0006817//phosphate ion transport;GO:0006824//cobalt ion transport;GO:0006869//lipid transport;GO:0007601//visual perception;GO:0008150//biological_process;GO:0008272//sulfate transport;GO:0015689//molybdate ion transport;GO:0015716//organic phosphonate transport;GO:0015840//urea transport;GO:0015846//polyamine transport;GO:0015886//heme transport;G…
Glyma.20G119600	1	0	3	37	45	114	0.03	0	0.08	1.1	1.25	3.25	0.0366667	1.86667	5.66985	7.88E-10	4.86E-08	LRK10L-1.1	XP_006605929.1 LEAF RUST 10 DISEASE-RESISTANCE LOCUS RECEPTOR-LIKE PROTEIN KINASE-like 1.1 [Glycine max]	-	-	-	-	-	GO:0004672//protein kinase activity;GO:0005524//ATP binding	GO:0006468//protein phosphorylation
Glyma.06G173200	34	32	33	108	108	115	0.81	0.81	0.78	2.85	2.66	2.91	0.8	2.80667	1.81079	7.88E-10	4.86E-08	Klhdc4	XP_003528120.1 kelch domain-containing protein 4 [Glycine max]	-	-	-	-	-	GO:0005515//protein binding	-
Glyma.17G173200	0	0	1	106	65	55	0	0	0.06	7.02	4.03	3.49	0.02	4.84667	7.92085	8.07E-10	4.97E-08	DFR	XP_006600972.1 uncharacterized protein LOC100812851 isoform X2 [Glycine max]	Metabolism;Metabolism;Metabolism	Global and overview maps;Global and overview maps;Biosynthesis of other secondary metabolites	ko01100//Metabolic pathways;ko01110//Biosynthesis of secondary metabolites;ko00941//Flavonoid biosynthesis	K13082;K13082;K13082	-	GO:0016757//transferase activity, transferring glycosyl groups	GO:0005975//carbohydrate metabolic process
Glyma.18G254600	26	5	14	116	92	98	0.51	0.11	0.28	2.53	1.89	2.05	0.3	2.15667	2.84577	8.18E-10	5.02E-08	MIK2	XP_006602888.1 probable leucine-rich repeat receptor-like protein kinase At1g35710 isoform X1 [Glycine max]	-	-	-	-	-	GO:0004672//protein kinase activity;GO:0005515//protein binding;GO:0005524//ATP binding	GO:0006468//protein phosphorylation
Glyma.18G142600	98	88	188	14	31	10	4.63	4.41	8.75	0.74	1.53	0.5	5.93	0.923333	-2.68311	8.18E-10	5.02E-08	--	KRG99406.1 hypothetical protein GLYMA_18G142600 [Glycine max]	-	-	-	-	-	-	-
Glyma.06G161100	115	85	153	312	284	315	1.98	1.52	2.54	6.11	5.17	5.65	2.01333	5.64333	1.48696	8.46E-10	5.18E-08	--	KRH54030.1 hypothetical protein GLYMA_06G161100 [Glycine max]	-	-	-	-	-	-	-
Glyma.08G165500	12353	12774	11409	7213	6886	7424	383	419.67	349.9	248.84	222.46	245.67	384.19	238.99	-0.68487	8.58E-10	5.25E-08	At1g56190	XP_003531482.1 phosphoglycerate kinase, cytosolic [Glycine max]	Metabolism;Metabolism;Metabolism;Metabolism;Metabolism;Metabolism	Global and overview maps;Global and overview maps;Global and overview maps;Global and overview maps;Carbohydrate metabolism;Energy metabolism	ko01100//Metabolic pathways;ko01110//Biosynthesis of secondary metabolites;ko01200//Carbon metabolism;ko01230//Biosynthesis of amino acids;ko00010//Glycolysis / Gluconeogenesis;ko00710//Carbon fixation in photosynthetic organisms	K00927;K00927;K00927;K00927;K00927;K00927	GO:0005737//cytoplasm	GO:0000156//phosphorelay response regulator activity;GO:0003677//DNA binding;GO:0004616//phosphogluconate dehydrogenase (decarboxylating) activity;GO:0004618//phosphoglycerate kinase activity;GO:0005524//ATP binding	GO:0000160//phosphorelay signal transduction system;GO:0006096//glycolytic process;GO:0006098//pentose-phosphate shunt
Glyma.14G210600	654	713	1172	299	339	361	16.75	19.59	29.85	8.58	9.04	9.86	22.0633	9.16	-1.26823	8.64E-10	5.28E-08	RVE1	NP_001236066.2 MYB transcription factor MYB177 [Glycine max]	-	-	-	-	-	-	-
Glyma.19G110700	1264	1004	1063	606	565	647	48.66	40.95	40.48	25.97	22.66	26.58	43.3633	25.07	-0.790514	9.47E-10	5.78E-08	PNSB2	XP_003554009.1 photosynthetic NDH subunit of subcomplex B 2, chloroplastic [Glycine max]	-	-	-	-	-	-	-
Glyma.10G168100	1411	1388	730	424	368	401	43.1	44.92	22.07	14.42	11.7	13.07	36.6967	13.0633	-1.49013	9.65E-10	5.88E-08	AMT1-2	XP_025979915.1 ammonium transporter 1 member 2 [Glycine max]	-	-	-	-	GO:0016020//membrane	GO:0008519//ammonium transmembrane transporter activity	GO:0015696//ammonium transport
Glyma.07G142600	14	8	5	118	63	59	0.38	0.23	0.13	3.58	1.79	1.71	0.246667	2.36	3.25815	9.80E-10	5.97E-08	LAC7	XP_003529133.1 laccase-7 [Glycine max]	-	-	-	-	-	GO:0005375//copper ion transmembrane transporter activity;GO:0005507//copper ion binding;GO:0016491//oxidoreductase activity	GO:0006825//copper ion transport;GO:0055114//oxidation-reduction process
Glyma.10G075000	429	458	663	232	236	209	31.11	35.2	47.56	18.72	17.84	16.18	37.9567	17.58	-1.11042	1.00E-09	6.09E-08	--	XP_003535753.1 uncharacterized protein LOC100798808 [Glycine max]	-	-	-	-	-	-	-
Glyma.11G082700	138	124	157	363	378	266	2.93	2.79	3.31	8.58	8.36	6.03	3.01	7.65667	1.34695	1.00E-09	6.09E-08	AATL1	NP_001341220.1 amino acid transporter protein [Glycine max]	-	-	-	-	-	-	-
Glyma.05G233200	59	45	46	152	147	139	1.91	1.55	1.46	5.46	4.97	4.8	1.64	5.07667	1.63019	1.06E-09	6.40E-08	CYP71AU50	KRH60326.1 hypothetical protein GLYMA_05G233200 [Glycine max]	-	-	-	-	-	GO:0005506//iron ion binding;GO:0016705//oxidoreductase activity, acting on paired donors, with incorporation or reduction of molecular oxygen;GO:0020037//heme binding	GO:0055114//oxidation-reduction process
Glyma.10G129500	51	28	30	151	119	142	4.91	2.81	2.86	16	11.94	14.44	3.52667	14.1267	2.00204	1.06E-09	6.45E-08	--	ACU15422.1 unknown [Glycine max]	-	-	-	-	-	-	-
MSTRG.33703	37	41	40	0	0	0	3.84	4.5	4.1	0	0	0	4.14667	0.001	-12.0177	1.09E-09	6.58E-08	--	Dehydrogenase/reductase SDR family member 12 [Glycine max]	-	-	-	-	-	-	-
MSTRG.168	54	31	38	0	0	0	3.66	2.23	2.55	0	0	0	2.81333	0.001	-11.4581	1.09E-09	6.59E-08	DRT102	Retrotransposable element Tf2 155 kDa protein type 2, partial [Glycine soja]	-	-	-	-	-	-	-
Glyma.08G105400	20	16	38	83	150	156	1.22	1.04	2.3	5.65	9.56	10.18	1.52	8.46333	2.47715	1.11E-09	6.70E-08	AGL3	NP_001241059.1 agamous-like MADS-box protein AGL3-like [Glycine max]	-	-	-	-	GO:0005634//nucleus	GO:0003677//DNA binding;GO:0003700//transcription factor activity, sequence-specific DNA binding;GO:0046983//protein dimerization activity	GO:0006355//regulation of transcription, DNA-templated
Glyma.11G022300	721	729	852	414	464	443	24.2	25.93	28.29	15.46	16.23	15.87	26.14	15.8533	-0.721473	1.12E-09	6.76E-08	At3g05170	XP_003538692.2 phosphoglycerate mutase-like protein AT74H isoform X1 [Glycine max]	-	-	-	-	-	GO:0008969//phosphohistidine phosphatase activity	GO:0000160//phosphorelay signal transduction system;GO:0009236//cobalamin biosynthetic process
Glyma.13G089200	1359	1601	1813	844	873	887	24.77	30.98	32.9	17.2	16.82	17.38	29.55	17.1333	-0.786352	1.16E-09	6.99E-08	CRY1	XP_025980601.1 cryptochrome-1-like isoform X1 [Glycine max]	Organismal Systems	Environmental adaptation	ko04712//Circadian rhythm - plant	K12118	-	GO:0003904//deoxyribodipyrimidine photo-lyase activity	GO:0006281//DNA repair
Glyma.11G251900	3	4	6	43	56	45	0.05	0.07	0.1	0.81	0.94	0.82	0.0733333	0.856667	3.54619	1.18E-09	7.09E-08	CAMTA4	XP_003537532.1 calmodulin-binding transcription activator 4 isoform X1 [Glycine max]	-	-	-	-	-	GO:0003677//DNA binding;GO:0005515//protein binding	-
Glyma.06G253700	54	44	31	137	160	140	1.91	1.66	1.1	5.51	5.94	5.36	1.55667	5.60333	1.84783	1.19E-09	7.12E-08	tmem184C	XP_025984762.1 transmembrane protein 184 homolog DDB_G0279555 isoform X3 [Glycine max]	-	-	-	-	-	-	-
Glyma.06G061500	17	12	15	78	81	62	0.5	0.37	0.44	2.56	2.49	1.95	0.436667	2.33333	2.41779	1.20E-09	7.17E-08	pldZ	XP_003527774.1 phospholipase D Z [Glycine max]	Metabolism;Metabolism;Metabolism;Metabolism	Global and overview maps;Global and overview maps;Lipid metabolism;Lipid metabolism	ko01100//Metabolic pathways;ko01110//Biosynthesis of secondary metabolites;ko00564//Glycerophospholipid metabolism;ko00565//Ether lipid metabolism	K16860;K16860;K16860;K16860	-	GO:0003824//catalytic activity;GO:0008808//cardiolipin synthase activity	GO:0032049//cardiolipin biosynthetic process
Glyma.19G254800	157	65	131	326	389	553	5.32	2.33	4.39	12.3	13.74	20	4.01333	15.3467	1.93505	1.20E-09	7.17E-08	WRKY53	XP_003554762.1 probable WRKY transcription factor 53 [Glycine max]	-	-	-	-	-	GO:0003700//transcription factor activity, sequence-specific DNA binding;GO:0043565//sequence-specific DNA binding	GO:0006355//regulation of transcription, DNA-templated
Glyma.04G167900	14315	16844	15032	8522	8643	9231	729.06	909.58	758.03	482.94	461.32	503.45	798.89	482.57	-0.727259	1.22E-09	7.29E-08	lhcA-P4	RZC16901.1 Chlorophyll a-b binding protein P4, chloroplastic isoform A [Glycine soja]	Metabolism;Metabolism	Global and overview maps;Energy metabolism	ko01100//Metabolic pathways;ko00196//Photosynthesis - antenna proteins	K08910;K08910	-	-	-
Glyma.18G271000	44	38	23	115	148	141	0.88	0.81	0.47	2.58	3.12	3.05	0.72	2.91667	2.01825	1.23E-09	7.35E-08	FER	NP_001364248.1 receptor-like protein kinase FERONIA-like [Glycine max]	-	-	-	-	-	GO:0004672//protein kinase activity;GO:0005524//ATP binding	GO:0006468//protein phosphorylation
Glyma.08G363600	1220	1279	1428	682	714	820	34.44	38.25	39.91	21.42	20.96	24.7	37.5333	22.36	-0.747252	1.26E-09	7.51E-08	Hgsnat	XP_003532336.1 heparan-alpha-glucosaminide N-acetyltransferase [Glycine max]	Metabolism;Metabolism	Global and overview maps;Glycan biosynthesis and metabolism	ko01100//Metabolic pathways;ko00531//Glycosaminoglycan degradation	K10532;K10532	GO:0016021//integral component of membrane	-	GO:0055085//transmembrane transport
Glyma.03G044900	9	3	5	67	50	48	0.56	0.2	0.31	4.68	3.27	3.21	0.356667	3.72	3.38265	1.26E-09	7.51E-08	DIR19	XP_003522182.1 dirigent protein 22 [Glycine max]	-	-	-	-	-	-	-
Glyma.03G142100	9	7	27	121	104	79	0.28	0.23	0.84	4.24	3.41	2.65	0.45	3.43333	2.93161	1.27E-09	7.53E-08	CYP93A3	NP_001304452.2 cytochrome P450 93A3 precursor [Glycine max]	Metabolism	Global and overview maps	ko01100//Metabolic pathways	K00512	GO:0005575//cellular_component;GO:0016020//membrane;GO:0016021//integral component of membrane;GO:0031224//intrinsic component of membrane;GO:0044425//membrane part	GO:0003674//molecular_function;GO:0003824//catalytic activity;GO:0004497//monooxygenase activity;GO:0005488//binding;GO:0005506//iron ion binding;GO:0016491//oxidoreductase activity;GO:0016705//oxidoreductase activity, acting on paired donors, with incorporation or reduction of molecular oxygen;GO:0016709//oxidoreductase activity, acting on paired donors, with incorporation or reduction of molecu…	GO:0008150//biological_process;GO:0008152//metabolic process;GO:0009058//biosynthetic process;GO:0019748//secondary metabolic process;GO:0044550//secondary metabolite biosynthetic process;GO:0055114//oxidation-reduction process
Glyma.16G137200	119	40	58	390	409	222	4.59	1.64	2.21	16.75	16.45	9.15	2.81333	14.1167	2.32705	1.27E-09	7.53E-08	ROQ1	NP_001347986.1 resistance protein LM12 [Glycine max]	-	-	-	-	GO:0009898//cytoplasmic side of plasma membrane;GO:0055052//ATP-binding cassette (ABC) transporter complex, substrate-binding subunit-containing	GO:0005515//protein binding;GO:0005524//ATP binding;GO:0015614//D-xylose-importing ATPase activity;GO:0016887//ATPase activity;GO:0043531//ADP binding	GO:0007165//signal transduction;GO:0015753//D-xylose transport
Glyma.05G023900	144	114	144	50	46	40	6.98	5.86	6.9	2.7	2.32	2.08	6.58	2.36667	-1.47523	1.27E-09	7.53E-08	Dctpp1	XP_028231353.1 dCTP pyrophosphatase 1-like [Glycine soja]	Metabolism;Metabolism	Global and overview maps;Nucleotide metabolism	ko01100//Metabolic pathways;ko00240//Pyrimidine metabolism	K16904;K16904	-	GO:0047429//nucleoside-triphosphate diphosphatase activity	GO:0009143//nucleoside triphosphate catabolic process
Glyma.14G177200	2998	2750	2571	1576	1636	1730	122.87	119.44	104.25	71.88	69.88	75.69	115.52	72.4833	-0.672421	1.27E-09	7.53E-08	CLEB3J9	NP_001242092.2 peroxidase-like protein [Glycine max]	Metabolism;Metabolism;Metabolism	Global and overview maps;Metabolism of other amino acids;Carbohydrate metabolism	ko01100//Metabolic pathways;ko00480//Glutathione metabolism;ko00053//Ascorbate and aldarate metabolism	K00434;K00434;K00434	-	GO:0004096//catalase activity;GO:0004601//peroxidase activity;GO:0020037//heme binding	GO:0006979//response to oxidative stress;GO:0055114//oxidation-reduction process
Glyma.02G019200	556	660	752	338	292	323	30.68	38.6	41.05	20.75	16.79	19.03	36.7767	18.8567	-0.963716	1.33E-09	7.87E-08	--	XP_003519031.1 uncharacterized protein LOC100810178 [Glycine max]	-	-	-	-	-	-	-
Glyma.03G189700	100	71	100	15	18	27	2.05	1.49	2.01	0.4	0.38	0.58	1.85	0.453333	-2.02888	1.34E-09	7.94E-08	OsI_35105	XP_003521432.1 pyruvate kinase 1, cytosolic [Glycine max]	Metabolism;Metabolism;Metabolism;Metabolism;Metabolism;Metabolism;Metabolism	Global and overview maps;Global and overview maps;Global and overview maps;Global and overview maps;Carbohydrate metabolism;Carbohydrate metabolism;Nucleotide metabolism	ko01100//Metabolic pathways;ko01110//Biosynthesis of secondary metabolites;ko01200//Carbon metabolism;ko01230//Biosynthesis of amino acids;ko00010//Glycolysis / Gluconeogenesis;ko00620//Pyruvate metabolism;ko00230//Purine metabolism	K00873;K00873;K00873;K00873;K00873;K00873;K00873	GO:0005737//cytoplasm	GO:0000287//magnesium ion binding;GO:0004743//pyruvate kinase activity;GO:0008703//5-amino-6-(5-phosphoribosylamino)uracil reductase activity;GO:0030955//potassium ion binding	GO:0006096//glycolytic process;GO:0009231//riboflavin biosynthetic process;GO:0055114//oxidation-reduction process
Glyma.13G224000	511	216	184	983	1236	1308	12.46	5.58	4.44	26.67	31.41	34.05	7.49333	30.71	2.03503	1.39E-09	8.19E-08	HSP70	XP_028190150.1 heat shock 70 kDa protein-like [Glycine soja]	Genetic Information Processing;Cellular Processes;Genetic Information Processing	Folding, sorting and degradation;Transport and catabolism;Transcription	ko04141//Protein processing in endoplasmic reticulum;ko04144//Endocytosis;ko03040//Spliceosome	K03283;K03283;K03283	-	GO:0000287//magnesium ion binding;GO:0004309//exopolyphosphatase activity;GO:0004856//xylulokinase activity;GO:0005515//protein binding;GO:0005524//ATP binding;GO:0016773//phosphotransferase activity, alcohol group as acceptor;GO:0016787//hydrolase activity;GO:0016887//ATPase activity;GO:0051082//unfolded protein binding	GO:0005975//carbohydrate metabolic process;GO:0005997//xylulose metabolic process;GO:0006457//protein folding;GO:0006798//polyphosphate catabolic process;GO:0006950//response to stress;GO:0008360//regulation of cell shape;GO:0042732//D-xylose metabolic process;GO:0043093//FtsZ-dependent cytokinesis
MSTRG.299	35	56	50	1	1	2	1.23	2.08	1.74	0.04	0.04	0.07	1.68333	0.05	-5.07325	1.41E-09	8.29E-08	RGA4	disease resistance protein RGA2 [Glycine max]	-	-	-	-	-	-	-
Glyma.06G143700	495	956	621	221	242	237	27.52	56.31	34.16	13.67	14.02	14.07	39.33	13.92	-1.49847	1.43E-09	8.41E-08	--	XP_003526808.1 uncharacterized protein LOC100783000 [Glycine max]	-	-	-	-	GO:0005634//nucleus	GO:0003677//DNA binding;GO:0008270//zinc ion binding	GO:0045893//positive regulation of transcription, DNA-templated
MSTRG.42553	70	12	35	196	249	270	5.15	0.95	2.54	16.06	19.11	21.23	2.88	18.8	2.70659	1.46E-09	8.58E-08	MIK2	MDIS1-interacting receptor like kinase 2-like isoform X2 [Glycine soja]	-	-	-	-	GO:0031224//intrinsic component of membrane	GO:0016301//kinase activity;GO:0032550//purine ribonucleoside binding;GO:0043167//ion binding	GO:0006464//cellular protein modification process;GO:0006796//phosphate-containing compound metabolic process
Glyma.08G227700	42	15	18	96	168	453	1.2	0.45	0.49	3.01	4.95	13.6	0.713333	7.18667	3.33267	1.50E-09	8.78E-08	WRI1	NP_001357993.1 ethylene-responsive transcription factor WRI1a [Glycine max]	-	-	-	-	-	GO:0003700//transcription factor activity, sequence-specific DNA binding	GO:0006355//regulation of transcription, DNA-templated
Glyma.18G116400	1361	1477	1192	727	588	494	47.57	54.69	41.21	28.28	21.4	18.43	47.8233	22.7033	-1.07481	1.53E-09	8.97E-08	GSVIVT00026920001	XP_003551949.1 probable polygalacturonase [Glycine max]	-	-	-	-	-	GO:0004650//polygalacturonase activity	GO:0005975//carbohydrate metabolic process
Glyma.15G036900	149	111	126	275	283	291	3	2.37	2.51	6.17	5.94	6.26	2.62667	6.12333	1.22108	1.55E-09	9.06E-08	SCL14	KHN33372.1 Scarecrow-like protein 33 [Glycine soja]	-	-	-	-	-	-	-
Glyma.13G152780	129	166	156	355	340	327	4.57	5.95	5.32	13.36	12.02	11.89	5.28	12.4233	1.23444	1.55E-09	9.06E-08	G4DT	XP_003541457.1 glycinol 4-dimethylallyltransferase-like isoform X1 [Glycine max]	Metabolism;Metabolism;Metabolism	Global and overview maps;Global and overview maps;Metabolism of cofactors and vitamins	ko01100//Metabolic pathways;ko01110//Biosynthesis of secondary metabolites;ko00130//Ubiquinone and other terpenoid-quinone biosynthesis	K09833;K09833;K09833	GO:0016021//integral component of membrane	GO:0008412//4-hydroxybenzoate octaprenyltransferase activity;GO:0016765//transferase activity, transferring alkyl or aryl (other than methyl) groups;GO:0016767//geranylgeranyl-diphosphate geranylgeranyltransferase activity;GO:0046408//chlorophyll synthetase activity	GO:0006744//ubiquinone biosynthetic process
Glyma.15G156400	2139	1202	1727	3182	4086	4420	47.49	28.39	38	78.76	94.43	105.06	37.96	92.75	1.28887	1.55E-09	9.06E-08	VSR6	XP_003546387.1 vacuolar-sorting receptor 6 [Glycine max]	-	-	-	-	GO:0031012//extracellular matrix	GO:0004197//cysteine-type endopeptidase activity;GO:0005198//structural molecule activity;GO:0005509//calcium ion binding	GO:0043687//post-translational protein modification
Glyma.19G169800	19	21	2	140	120	111	0.8	0.98	0.09	6.71	5.35	5.09	0.623333	5.71667	3.1971	1.58E-09	9.24E-08	--	RCW18830.1 hypothetical protein GLYMA_19G169800 [Glycine max]	-	-	-	-	-	-	-
Glyma.01G022400	58	65	53	144	182	177	1.56	1.86	1.41	4.32	5.12	5.1	1.61	4.84667	1.58993	1.59E-09	9.28E-08	RBK1	XP_003517343.1 receptor-like cytosolic serine/threonine-protein kinase RBK1 [Glycine max]	-	-	-	-	-	GO:0004672//protein kinase activity;GO:0005524//ATP binding	GO:0006468//protein phosphorylation
Glyma.12G174700	1090	951	1015	629	541	503	34.84	32.45	32.03	22.45	18.29	16.98	33.1067	19.24	-0.783013	1.63E-09	9.47E-08	UXT1	XP_003540188.1 UDP-xylose transporter 1 [Glycine max]	-	-	-	-	GO:0016020//membrane;GO:0016021//integral component of membrane	-	-
Glyma.13G041200	1493	1683	1285	690	743	796	44.72	53.97	38.03	22.8	22.79	25.49	45.5733	23.6933	-0.943709	1.64E-09	9.53E-08	SIGE	XP_003541542.1 RNA polymerase sigma factor sigE, chloroplastic/mitochondrial isoform X1 [Glycine max]	-	-	-	-	-	GO:0003700//transcription factor activity, sequence-specific DNA binding;GO:0016987//sigma factor activity	GO:0006352//DNA-templated transcription, initiation;GO:0006355//regulation of transcription, DNA-templated;GO:0006950//response to stress;GO:0030436//asexual sporulation;GO:0042173//regulation of sporulation resulting in formation of a cellular spore
Glyma.15G059800	217	170	210	459	430	365	5.45	4.82	4.99	13.29	11.87	10.36	5.08667	11.84	1.21888	1.66E-09	9.63E-08	OPT4	KRH10637.1 hypothetical protein GLYMA_15G059800 [Glycine max]	-	-	-	-	-	GO:0015198//oligopeptide transporter activity	GO:0055085//transmembrane transport
Glyma.07G070300	34	22	75	177	193	266	0.57	0.39	1.25	3.31	3.38	4.77	0.736667	3.82	2.37449	1.67E-09	9.70E-08	PUB33	XP_006583291.1 U-box domain-containing protein 33 isoform X1 [Glycine max]	-	-	-	-	-	GO:0004672//protein kinase activity;GO:0004842//ubiquitin-protein transferase activity;GO:0005524//ATP binding	GO:0006468//protein phosphorylation;GO:0007059//chromosome segregation;GO:0016567//protein ubiquitination;GO:0030261//chromosome condensation
Glyma.05G183100	3720	3447	3514	2162	2466	2314	75.44	74.08	70.49	48.78	52.11	50.09	73.3367	50.3267	-0.543212	1.68E-09	9.70E-08	ABC1K8	XP_003525072.1 protein ACTIVITY OF BC1 COMPLEX KINASE 8, chloroplastic-like [Glycine max]	-	-	-	-	GO:0009318//exodeoxyribonuclease VII complex;GO:0030176//integral component of endoplasmic reticulum membrane	GO:0008855//exodeoxyribonuclease VII activity;GO:0016709//oxidoreductase activity, acting on paired donors, with incorporation or reduction of molecular oxygen, NAD(P)H as one donor, and incorporation of one atom of oxygen	GO:0006308//DNA catabolic process;GO:0006744//ubiquinone biosynthetic process;GO:0015031//protein transport
Glyma.15G057600	15745	15497	13463	8628	8152	8962	844.04	880.33	713.92	514.65	455.4	512.8	812.763	494.283	-0.717497	1.69E-09	9.77E-08	--	KRH10597.1 hypothetical protein GLYMA_15G057600 [Glycine max]	-	-	-	-	-	-	-
Glyma.07G139200	437	324	426	672	843	753	31.15	24.47	30.04	53.3	62.62	57.29	28.5533	57.7367	1.01583	1.71E-09	9.85E-08	--	XP_003529129.1 uncharacterized protein LOC100305688 [Glycine max]	-	-	-	-	GO:0016021//integral component of membrane	-	-
Glyma.05G051300	4040	4311	3821	2446	2446	2302	153.98	174.12	144.07	103.74	97.15	93.65	157.39	98.18	-0.680843	1.72E-09	9.94E-08	PGRL1A	XP_003525746.1 PGR5-like protein 1A, chloroplastic [Glycine max]	-	-	-	-	-	GO:0003676//nucleic acid binding;GO:0004519//endonuclease activity;GO:0005524//ATP binding;GO:0008270//zinc ion binding;GO:0016887//ATPase activity	GO:0006351//transcription, DNA-templated
Glyma.10G042000	4421	4673	4680	2977	2911	2705	313.62	351.24	328.38	234.95	215.16	204.8	331.08	218.303	-0.600846	1.75E-09	1.00E-07	PSAE-1	RZB85630.1 Photosystem I reaction center subunit IV A, chloroplastic [Glycine soja]	Metabolism;Metabolism	Global and overview maps;Energy metabolism	ko01100//Metabolic pathways;ko00195//Photosynthesis	K02693;K02693	GO:0009522//photosystem I;GO:0009538//photosystem I reaction center	-	GO:0015979//photosynthesis
Glyma.06G193800	1551	1128	1165	648	730	613	118.23	91.12	87.85	54.96	57.99	49.88	99.0667	54.2767	-0.868068	1.76E-09	1.01E-07	GASA6	NP_001237498.2 gibberellin-regulated protein 11 precursor [Glycine max]	-	-	-	-	GO:0016021//integral component of membrane	-	-
Glyma.07G059600	975	949	898	442	588	500	56.26	58.03	51.28	28.38	35.36	30.77	55.19	31.5033	-0.808902	1.77E-09	1.02E-07	--	NP_001236171.2 uncharacterized protein LOC100305492 [Glycine max]	-	-	-	-	GO:0005886//plasma membrane	GO:0004016//adenylate cyclase activity	GO:0006171//cAMP biosynthetic process
Glyma.10G065900	1396	1664	1586	697	932	814	12.33	15.54	13.76	6.8	8.51	7.59	13.8767	7.63333	-0.862276	1.81E-09	1.04E-07	ROS1	XP_006588821.1 protein ROS1 isoform X1 [Glycine max]	-	-	-	-	-	GO:0003906//DNA-(apurinic or apyrimidinic site) lyase activity;GO:0004844//uracil DNA N-glycosylase activity	GO:0006260//DNA replication;GO:0006281//DNA repair;GO:0006284//base-excision repair;GO:0006310//DNA recombination
Glyma.06G194900	11205	12965	11913	6585	7300	7356	555.63	681.24	584.36	363.33	377.23	389.31	607.077	376.623	-0.688756	1.82E-09	1.04E-07	lhcA-P4	RZC08329.1 Chlorophyll a-b binding protein P4, chloroplastic isoform A [Glycine soja]	Metabolism;Metabolism	Global and overview maps;Energy metabolism	ko01100//Metabolic pathways;ko00196//Photosynthesis - antenna proteins	K08910;K08910	-	-	-
Glyma.02G203300	905	1266	1383	569	512	545	27.26	40.41	41.21	19.07	16.07	17.52	36.2933	17.5533	-1.04796	1.82E-09	1.04E-07	FAD6	NP_001238236.2 omega-6 fatty acid desaturase, chloroplastic [Glycine max]	-	-	-	-	-	-	GO:0006629//lipid metabolic process
Glyma.09G193100	110	102	140	29	42	35	4.64	4.61	5.83	1.38	1.87	1.59	5.02667	1.61333	-1.63956	1.82E-09	1.04E-07	--	KRH39326.1 hypothetical protein GLYMA_09G193100 [Glycine max]	-	-	-	-	-	-	-
Glyma.18G019000	594	494	600	124	246	246	14.36	12.67	14.36	3.34	6.2	6.35	13.7967	5.29667	-1.38116	1.83E-09	1.04E-07	SULTR2;1	XP_003552820.1 sulfate transporter 2.1 [Glycine max]	-	-	-	-	GO:0016020//membrane;GO:0016021//integral component of membrane	GO:0015116//sulfate transmembrane transporter activity;GO:0045152//antisigma factor binding	GO:0006355//regulation of transcription, DNA-templated;GO:0008272//sulfate transport
Glyma.02G112400	720	654	541	1220	1411	1194	43.31	41.69	32.19	81.65	88.44	76.66	39.0633	82.25	1.0742	1.83E-09	1.04E-07	EIF-5A2	NP_001238467.2 eukaryotic translation initiation factor 5A [Glycine max]	-	-	-	-	GO:0005737//cytoplasm	GO:0003723//RNA binding;GO:0003746//translation elongation factor activity;GO:0043022//ribosome binding	GO:0006414//translational elongation;GO:0045901//positive regulation of translational elongation;GO:0045905//positive regulation of translational termination
Glyma.10G007000	13	8	7	90	47	74	0.83	0.54	0.44	6.37	3.12	5.03	0.603333	4.84	3.00398	1.83E-09	1.04E-07	ERF.C.3	XP_003535804.1 ethylene-responsive transcription factor 1B [Glycine max]	Environmental Information Processing;Environmental Information Processing	Signal transduction;Signal transduction	ko04075//Plant hormone signal transduction;ko04016//MAPK signaling pathway - plant	K14516;K14516	-	GO:0003700//transcription factor activity, sequence-specific DNA binding	GO:0006355//regulation of transcription, DNA-templated
Glyma.03G119500	8233	9085	9277	5018	5882	5508	278.24	325.34	310.13	188.71	207.13	198.69	304.57	198.177	-0.619987	1.92E-09	1.09E-07	CRD1	XP_003521093.1 magnesium-protoporphyrin IX monomethyl ester [oxidative] cyclase, chloroplastic [Glycine max]	Metabolism;Metabolism;Metabolism	Global and overview maps;Global and overview maps;Metabolism of cofactors and vitamins	ko01100//Metabolic pathways;ko01110//Biosynthesis of secondary metabolites;ko00860//Porphyrin metabolism	K04035;K04035;K04035	-	GO:0016491//oxidoreductase activity;GO:0045300//acyl-[acyl-carrier-protein] desaturase activity;GO:0046872//metal ion binding;GO:0048529//magnesium-protoporphyrin IX monomethyl ester (oxidative) cyclase activity	GO:0006631//fatty acid metabolic process;GO:0015995//chlorophyll biosynthetic process;GO:0055114//oxidation-reduction process
Glyma.06G143000	643	517	491	1159	1086	990	32.98	28.11	24.91	66.15	58.05	54.2	28.6667	59.4667	1.05271	1.94E-09	1.10E-07	CHI3	NP_001236782.1 chalcone isomerase 4A [Glycine max]	Metabolism;Metabolism;Metabolism	Global and overview maps;Global and overview maps;Biosynthesis of other secondary metabolites	ko01100//Metabolic pathways;ko01110//Biosynthesis of secondary metabolites;ko00941//Flavonoid biosynthesis	K01859;K01859;K01859	GO:0005576//extracellular region	GO:0005134//interleukin-2 receptor binding;GO:0008083//growth factor activity;GO:0016872//intramolecular lyase activity	GO:0006955//immune response
Glyma.06G268467	2	2	4	63	41	36	0.1	0.09	0.16	2.86	1.74	1.58	0.116667	2.06	4.14218	1.96E-09	1.11E-07	RUN1	XP_028237937.1 uncharacterized protein LOC114417043 isoform X1 [Glycine soja]	-	-	-	-	-	GO:0004383//guanylate cyclase activity;GO:0004674//protein serine/threonine kinase activity;GO:0005515//protein binding;GO:0005524//ATP binding;GO:0031419//cobalamin binding;GO:0046872//metal ion binding	GO:0006182//cGMP biosynthetic process;GO:0006468//protein phosphorylation;GO:0007165//signal transduction
Glyma.05G055500	5990	6366	6199	3443	3651	4067	125.19	140.99	128.16	80.07	79.52	90.72	131.447	83.4367	-0.655724	2.00E-09	1.13E-07	fusA2	NP_001347285.1 elongation factor G-2, chloroplastic [Glycine max]	-	-	-	-	GO:0005737//cytoplasm	GO:0003743//translation initiation factor activity;GO:0003746//translation elongation factor activity;GO:0003747//translation release factor activity;GO:0003924//GTPase activity;GO:0004781//sulfate adenylyltransferase (ATP) activity;GO:0005525//GTP binding;GO:0043022//ribosome binding	GO:0000103//sulfate assimilation;GO:0001514//selenocysteine incorporation;GO:0006412//translation;GO:0006413//translational initiation;GO:0006414//translational elongation;GO:0006415//translational termination;GO:0006950//response to stress;GO:0042254//ribosome biogenesis
Glyma.13G030200	221	144	121	377	581	466	9.71	6.7	5.26	18.43	26.6	21.85	7.22333	22.2933	1.62588	2.03E-09	1.15E-07	--	XP_003519004.2 MLP-like protein 43 [Glycine max]	-	-	-	-	-	-	GO:0006952//defense response
Glyma.13G035700	135	78	83	262	264	340	3.02	1.85	1.84	6.53	6.16	8.13	2.23667	6.94	1.63359	2.05E-09	1.16E-07	WAK5	XP_003543967.1 putative wall-associated receptor kinase-like 16 [Glycine max]	-	-	-	-	-	GO:0004672//protein kinase activity;GO:0005509//calcium ion binding;GO:0005524//ATP binding;GO:0030247//polysaccharide binding	GO:0006468//protein phosphorylation
Glyma.11G082500	150	131	174	279	393	394	5.91	5.47	6.78	12.23	16.13	16.56	6.05333	14.9733	1.30659	2.08E-09	1.17E-07	--	NP_001241352.1 Sec14p-like lipid-binding domain-containing protein [Glycine max]	-	-	-	-	-	-	-
Glyma.18G030400	12607	11741	10653	6494	6786	7389	461.19	455.12	385.48	264.34	258.69	288.49	433.93	270.507	-0.681798	2.09E-09	1.18E-07	At3g55800	XP_003552524.1 sedoheptulose-1,7-bisphosphatase, chloroplastic [Glycine max]	Metabolism;Metabolism;Metabolism	Global and overview maps;Global and overview maps;Energy metabolism	ko01100//Metabolic pathways;ko01200//Carbon metabolism;ko00710//Carbon fixation in photosynthetic organisms	K01100;K01100;K01100	GO:0005575//cellular_component;GO:0005576//extracellular region;GO:0005622//intracellular;GO:0005623//cell;GO:0005737//cytoplasm;GO:0009507//chloroplast;GO:0009526//plastid envelope;GO:0009532//plastid stroma;GO:0009536//plastid;GO:0009570//chloroplast stroma;GO:0009579//thylakoid;GO:0009941//chloroplast envelope;GO:0031967//organelle envelope;GO:0031975//envelope;GO:0043226//organelle;GO:0043227…	GO:0003674//molecular_function;GO:0003824//catalytic activity;GO:0005488//binding;GO:0016787//hydrolase activity;GO:0016788//hydrolase activity, acting on ester bonds;GO:0016791//phosphatase activity;GO:0019203//carbohydrate phosphatase activity;GO:0042132//fructose 1,6-bisphosphate 1-phosphatase activity;GO:0042578//phosphoric ester hydrolase activity;GO:0043167//ion binding;GO:0043169//cation b…	GO:0000271//polysaccharide biosynthetic process;GO:0005975//carbohydrate metabolic process;GO:0005976//polysaccharide metabolic process;GO:0005982//starch metabolic process;GO:0005984//disaccharide metabolic process;GO:0005985//sucrose metabolic process;GO:0005986//sucrose biosynthetic process;GO:0005996//monosaccharide metabolic process;GO:0006000//fructose metabolic process;GO:0006002//fructose…
Glyma.15G257300	402	258	277	913	1116	602	15.84	10.77	10.8	40.03	45.83	25.32	12.47	37.06	1.5714	2.09E-09	1.18E-07	At1g06620	XP_006598206.1 1-aminocyclopropane-1-carboxylate oxidase homolog 1 [Glycine max]	-	-	-	-	-	GO:0016491//oxidoreductase activity	GO:0055114//oxidation-reduction process
Glyma.13G236100	1430	1110	1116	3990	2235	5548	72.51	59.65	55.98	225.13	118.1	300.29	62.7133	214.507	1.77418	2.12E-09	1.19E-07	--	XP_003543027.1 protein E6 [Glycine max]	-	-	-	-	-	-	-
Glyma.01G184400	88	80	104	203	310	216	3.91	3.77	4.57	10.04	14.35	10.24	4.08333	11.5433	1.49924	2.14E-09	1.20E-07	Os10g0391300	NP_001240275.1 uncharacterized protein LOC100787318 [Glycine max]	-	-	-	-	-	-	-
Glyma.11G104100	539	625	536	254	315	228	25.02	30.85	24.84	13.01	15.21	11.25	26.9033	13.1567	-1.03199	2.15E-09	1.21E-07	--	NP_001349113.1 uncharacterized protein LOC100794949 [Glycine max]	-	-	-	-	-	-	-
Glyma.16G169300	4	1	2	45	25	197	0.07	0.02	0.04	0.88	0.45	3.65	0.0433333	1.66	5.25956	2.18E-09	1.22E-07	RLP6	KRH08723.1 hypothetical protein GLYMA_16G169300 [Glycine max]	-	-	-	-	-	GO:0005515//protein binding	-
Glyma.10G221500	1993	2333	2139	1073	1300	1237	26.7	33.04	28.3	15.87	18.21	17.58	29.3467	17.22	-0.769112	2.26E-09	1.26E-07	GI	NP_001239995.2 protein GIGANTEA [Glycine max]	Organismal Systems	Environmental adaptation	ko04712//Circadian rhythm - plant	K12124	-	-	-
Glyma.01G191600	569	684	716	297	328	363	27.22	34.67	33.88	15.81	16.35	18.53	31.9233	16.8967	-0.917873	2.27E-09	1.27E-07	CGLD27	XP_003517330.1 protein CONSERVED IN THE GREEN LINEAGE AND DIATOMS 27, chloroplastic [Glycine max]	-	-	-	-	-	GO:0004618//phosphoglycerate kinase activity	GO:0006096//glycolytic process
Glyma.01G117900	227	133	178	373	469	433	4.05	2.56	3.1	7.45	8.67	8.22	3.23667	8.11333	1.32579	2.31E-09	1.29E-07	At4g27290	XP_006573356.1 G-type lectin S-receptor-like serine/threonine-protein kinase At4g27290 isoform X1 [Glycine max]	-	-	-	-	GO:0016021//integral component of membrane	GO:0004672//protein kinase activity;GO:0005524//ATP binding	GO:0006468//protein phosphorylation;GO:0015886//heme transport;GO:0017004//cytochrome complex assembly;GO:0048544//recognition of pollen
Glyma.05G105100	235	224	288	117	74	75	3.55	3.7	4.42	2.03	1.17	1.24	3.89	1.48	-1.39417	2.31E-09	1.29E-07	FH6	XP_003525865.1 formin-like protein 6 [Glycine max]	-	-	-	-	-	-	-
Glyma.08G140600	40	69	28	258	174	194	1.1	2.12	0.76	8.26	5.18	5.72	1.32667	6.38667	2.26726	2.32E-09	1.29E-07	CYP71AU50	XP_003531375.1 cytochrome P450 CYP736A12 isoform X1 [Glycine max]	-	-	-	-	-	GO:0005506//iron ion binding;GO:0016705//oxidoreductase activity, acting on paired donors, with incorporation or reduction of molecular oxygen;GO:0020037//heme binding	GO:0055114//oxidation-reduction process
Glyma.14G219500	51	31	51	120	148	157	1.12	0.77	1.05	3.23	3.67	3.89	0.98	3.59667	1.87581	2.33E-09	1.30E-07	PSI2	XP_006596545.1 uncharacterized protein LOC100788162 [Glycine max]	-	-	-	-	-	-	GO:0045927//positive regulation of growth
Glyma.17G250800	518	409	648	941	1117	1074	7.36	6.26	9.29	14.75	16.08	16	7.63667	15.61	1.03146	2.36E-09	1.31E-07	At2g16250	XP_003549435.1 probable LRR receptor-like serine/threonine-protein kinase At2g16250 [Glycine max]	-	-	-	-	-	GO:0004672//protein kinase activity;GO:0005515//protein binding;GO:0005524//ATP binding	GO:0006468//protein phosphorylation
Glyma.10G106600	800	679	665	1218	1606	1270	20.87	18.79	17.14	35.33	43.62	35.3	18.9333	38.0833	1.00823	2.38E-09	1.32E-07	BACOVA_02659	XP_014618588.1 beta-glucosidase BoGH3B isoform X1 [Glycine max]	Metabolism;Metabolism;Metabolism;Metabolism;Metabolism	Global and overview maps;Global and overview maps;Biosynthesis of other secondary metabolites;Carbohydrate metabolism;Metabolism of other amino acids	ko01100//Metabolic pathways;ko01110//Biosynthesis of secondary metabolites;ko00940//Phenylpropanoid biosynthesis;ko00500//Starch and sucrose metabolism;ko00460//Cyanoamino acid metabolism	K05349;K05349;K05349;K05349;K05349	-	GO:0004553//hydrolase activity, hydrolyzing O-glycosyl compounds	GO:0005975//carbohydrate metabolic process
Glyma.19G127700	4560	4295	4705	3024	2633	2478	146.13	145.85	149.16	107.83	87.93	84.76	147.047	93.5067	-0.653133	2.39E-09	1.32E-07	TUBB6	RZB47676.1 Tubulin beta-6 chain isoform A [Glycine soja]	Cellular Processes	Transport and catabolism	ko04145//Phagosome	K07375	-	GO:0003924//GTPase activity	GO:0000910//cytokinesis
Glyma.16G213700	0	0	1	76	122	32	0	0	0.02	1.39	2.09	0.56	0.00666667	1.34667	7.65821	2.44E-09	1.35E-07	N	KRH09402.1 hypothetical protein GLYMA_16G213700 [Glycine max]	-	-	-	-	-	GO:0005515//protein binding;GO:0005524//ATP binding;GO:0016887//ATPase activity;GO:0043531//ADP binding	GO:0007165//signal transduction
Glyma.09G005700	412	379	347	715	696	834	12.43	12.12	10.36	24	21.88	26.86	11.6367	24.2467	1.05911	2.44E-09	1.35E-07	WRKY6	NP_001348208.1 WRKY transcription factor 23 [Glycine max]	-	-	-	-	GO:0000795//synaptonemal complex	GO:0003700//transcription factor activity, sequence-specific DNA binding;GO:0043565//sequence-specific DNA binding	GO:0006355//regulation of transcription, DNA-templated;GO:0007130//synaptonemal complex assembly;GO:0070193//synaptonemal complex organization
Glyma.10G082500	9	2	3	89	51	43	0.32	0.08	0.11	3.57	1.92	1.65	0.17	2.38	3.80735	2.48E-09	1.37E-07	SYP121	XP_003535818.1 syntaxin-121 [Glycine max]	Genetic Information Processing	Folding, sorting and degradation	ko04130//SNARE interactions in vesicular transport	K08486	GO:0016020//membrane	GO:0020037//heme binding	GO:0006886//intracellular protein transport;GO:0007165//signal transduction
Glyma.17G220100	187	185	181	75	74	81	3.62	3.79	3.46	1.61	1.5	1.67	3.62333	1.59333	-1.18527	2.51E-09	1.38E-07	PCMP-H42	RZB80228.1 Pentatricopeptide repeat-containing protein isoform A [Glycine soja]	-	-	-	-	-	GO:0008270//zinc ion binding	-
Glyma.11G222300	306	292	252	603	737	520	15.49	15.38	12.24	33.71	38.04	27.88	14.37	33.21	1.20856	2.51E-09	1.38E-07	At5g06060	KRH31021.1 hypothetical protein GLYMA_11G222300 [Glycine max]	Metabolism;Metabolism;Metabolism	Global and overview maps;Global and overview maps;Biosynthesis of other secondary metabolites	ko01100//Metabolic pathways;ko01110//Biosynthesis of secondary metabolites;ko00960//Tropane, piperidine and pyridine alkaloid biosynthesis	K08081;K08081;K08081	-	GO:0003824//catalytic activity;GO:0004316//3-oxoacyl-[acyl-carrier-protein] reductase (NADPH) activity;GO:0004757//sepiapterin reductase activity;GO:0008667//2,3-dihydro-2,3-dihydroxybenzoate dehydrogenase activity;GO:0008678//2-deoxy-D-gluconate 3-dehydrogenase activity;GO:0016491//oxidoreductase activity;GO:0016757//transferase activity, transferring glycosyl groups;GO:0050662//coenzyme binding…	GO:0000272//polysaccharide catabolic process;GO:0005975//carbohydrate metabolic process;GO:0006633//fatty acid biosynthetic process;GO:0006729//tetrahydrobiopterin biosynthetic process;GO:0055114//oxidation-reduction process
Glyma.18G236000	752	710	742	1133	1232	1203	22.7	22.71	22.15	38.05	38.75	38.76	22.52	38.52	0.774401	2.58E-09	1.42E-07	At5g24010	XP_028213735.1 probable receptor-like protein kinase At5g24010 [Glycine soja]	-	-	-	-	-	-	-
Glyma.04G156200	7735	7473	8829	4613	4494	5369	71.36	72.59	79.95	46.9	43.01	52.69	74.6333	47.5333	-0.650881	2.60E-09	1.43E-07	TSS	XP_014630182.1 protein TSS [Glycine max]	-	-	-	-	-	GO:0005515//protein binding	-
Glyma.13G116900	116	78	30	285	400	436	2.44	1.74	0.62	6.66	8.76	9.78	1.6	8.4	2.39232	2.64E-09	1.45E-07	NPF4.5	XP_003542395.1 protein NRT1/ PTR FAMILY 4.5 [Glycine max]	-	-	-	-	GO:0016020//membrane	GO:0015333//peptide:proton symporter activity;GO:0022857//transmembrane transporter activity	GO:0015833//peptide transport;GO:0055085//transmembrane transport
Glyma.15G183000	8	12	8	31	116	279	0.31	0.5	0.31	1.35	4.74	11.69	0.373333	5.92667	3.98868	2.64E-09	1.45E-07	GLIP5	XP_003547523.1 GDSL esterase/lipase 5 [Glycine max]	-	-	-	-	-	GO:0016788//hydrolase activity, acting on ester bonds	-
Glyma.16G117500	47	17	36	108	163	227	1.54	0.54	1.01	4.35	6.35	7.98	1.03	6.22667	2.59582	2.66E-09	1.46E-07	PIX13	XP_006599289.1 probable serine/threonine-protein kinase PIX13 isoform X2 [Glycine max]	-	-	-	-	-	GO:0004672//protein kinase activity;GO:0005524//ATP binding	GO:0006468//protein phosphorylation
Glyma.16G197500	115	99	152	27	19	41	5.09	4.65	6.66	1.33	0.88	1.94	5.46667	1.38333	-1.98251	2.66E-09	1.46E-07	ACO3	RZB61799.1 1-aminocyclopropane-1-carboxylate oxidase-like 1, partial [Glycine soja]	-	-	-	-	-	-	-
Glyma.08G141400	764	790	866	464	426	481	36.86	40.35	41.3	24.92	21.43	24.75	39.5033	23.7	-0.737087	2.73E-09	1.49E-07	--	XP_003531378.1 uncharacterized protein LOC100306288 isoform X1 [Glycine max]	-	-	-	-	-	-	GO:0006629//lipid metabolic process
Glyma.05G156300	2347	2659	2563	1387	1220	1516	70.33	84.43	75.97	46.24	38.1	48.49	76.91	44.2767	-0.796625	2.76E-09	1.51E-07	PTC52	XP_006580157.1 protochlorophyllide-dependent translocon component 52, chloroplastic [Glycine max]	-	-	-	-	-	GO:0010277//chlorophyllide a oxygenase [overall] activity;GO:0016491//oxidoreductase activity;GO:0051537//2 iron, 2 sulfur cluster binding	GO:0055114//oxidation-reduction process
Glyma.04G242000	1630	1564	1609	765	944	1015	99.19	100.86	96.85	51.82	59.86	65.93	98.9667	59.2033	-0.741264	2.81E-09	1.53E-07	TRXM	NP_001235935.2 thioredoxin-like protein [Glycine max]	-	-	-	-	GO:0005737//cytoplasm	GO:0003756//protein disulfide isomerase activity;GO:0015036//disulfide oxidoreductase activity;GO:0016209//antioxidant activity;GO:0016491//oxidoreductase activity;GO:0016667//oxidoreductase activity, acting on a sulfur group of donors	GO:0006457//protein folding;GO:0006790//sulfur compound metabolic process;GO:0055114//oxidation-reduction process
Glyma.13G255300	142	113	151	255	346	317	5.34	4.5	5.61	10.66	13.55	12.71	5.15	12.3067	1.2568	2.86E-09	1.56E-07	CAD1	XP_003543132.1 probable cinnamyl alcohol dehydrogenase 1 [Glycine max]	Metabolism;Metabolism;Metabolism	Global and overview maps;Global and overview maps;Biosynthesis of other secondary metabolites	ko01100//Metabolic pathways;ko01110//Biosynthesis of secondary metabolites;ko00940//Phenylpropanoid biosynthesis	K00083;K00083;K00083	GO:0009320//phosphoribosylaminoimidazole carboxylase complex	GO:0004024//alcohol dehydrogenase activity, zinc-dependent;GO:0004617//phosphoglycerate dehydrogenase activity;GO:0004638//phosphoribosylaminoimidazole carboxylase activity;GO:0008270//zinc ion binding;GO:0008743//L-threonine 3-dehydrogenase activity;GO:0016491//oxidoreductase activity;GO:0016655//oxidoreductase activity, acting on NAD(P)H, quinone or similar compound as acceptor;GO:0016887//ATPa…	GO:0006113//fermentation;GO:0006564//L-serine biosynthetic process;GO:0006567//threonine catabolic process;GO:0008152//metabolic process;GO:0009152//purine ribonucleotide biosynthetic process;GO:0009404//toxin metabolic process;GO:0010127//mycothiol-dependent detoxification;GO:0019439//aromatic compound catabolic process;GO:0030494//bacteriochlorophyll biosynthetic process;GO:0046292//formaldehyd…
Glyma.14G051900	159	167	252	402	487	452	13.68	15.23	21.45	38.49	43.67	41.51	16.7867	41.2233	1.29615	2.92E-09	1.59E-07	--	NP_001243008.2 uncharacterized protein LOC100860051 precursor [Glycine max]	-	-	-	-	-	-	-
Glyma.11G134800	174	118	149	357	300	411	6.99	5.02	5.92	15.96	12.56	17.62	5.97667	15.38	1.36364	2.99E-09	1.62E-07	--	XP_003539068.1 uncharacterized protein LOC100787401 [Glycine max]	-	-	-	-	-	-	-
Glyma.14G085600	5267	4584	2900	1663	1975	1499	258.3	238.23	140.69	90.75	100.93	78.47	212.407	90.05	-1.23803	3.07E-09	1.66E-07	RD21A	XP_028198612.1 probable cysteine protease RD21B [Glycine soja]	-	-	-	-	-	GO:0008234//cysteine-type peptidase activity	GO:0006508//proteolysis
Glyma.09G224200	97	87	112	30	30	28	5.54	5.27	6.33	1.91	1.79	1.71	5.71333	1.80333	-1.66367	3.08E-09	1.67E-07	PEX11B	XP_003534369.1 peroxisomal membrane protein 11B [Glycine max]	-	-	-	-	GO:0005779//integral component of peroxisomal membrane	-	GO:0016559//peroxisome fission
Glyma.17G236200	54	59	56	179	168	398	2.25	2.6	2.31	8.29	7.29	17.69	2.38667	11.09	2.21619	3.09E-09	1.67E-07	ZAT10	NP_001235613.2 scof-1 protein [Glycine max]	-	-	-	-	GO:0005576//extracellular region	GO:0004867//serine-type endopeptidase inhibitor activity	-
Glyma.13G042300	94	77	57	198	216	279	3.43	2.98	2.06	8.05	8.22	10.88	2.82333	9.05	1.68052	3.10E-09	1.67E-07	ATL54	NP_001304358.2 RING-H2 finger protein ATL54-like [Glycine max]	-	-	-	-	GO:0000109//nucleotide-excision repair complex;GO:0005680//anaphase-promoting complex;GO:0016021//integral component of membrane	GO:0008270//zinc ion binding;GO:0046872//metal ion binding;GO:0061630//ubiquitin protein ligase activity;GO:0097602//cullin family protein binding	GO:0006289//nucleotide-excision repair;GO:0016567//protein ubiquitination;GO:0031145//anaphase-promoting complex-dependent proteasomal ubiquitin-dependent protein catabolic process
Glyma.11G121100	1641	1650	1965	958	915	617	46.94	50.18	55.86	30.56	27.41	18.7	50.9933	25.5567	-0.996609	3.10E-09	1.67E-07	TIC62	XP_006590906.1 protein TIC 62, chloroplastic isoform X1 [Glycine max]	-	-	-	-	-	GO:0003824//catalytic activity;GO:0003854//3-beta-hydroxy-delta5-steroid dehydrogenase activity;GO:0004043//L-aminoadipate-semialdehyde dehydrogenase activity;GO:0016616//oxidoreductase activity, acting on the CH-OH group of donors, NAD or NADP as acceptor;GO:0016620//oxidoreductase activity, acting on the aldehyde or oxo group of donors, NAD or NADP as acceptor;GO:0016655//oxidoreductase activit…	GO:0005975//carbohydrate metabolic process;GO:0006694//steroid biosynthetic process;GO:0008152//metabolic process;GO:0019878//lysine biosynthetic process via aminoadipic acid;GO:0055114//oxidation-reduction process
Glyma.07G048800	9	16	3	82	63	89	0.36	0.69	0.12	3.69	2.66	3.85	0.39	3.4	3.12399	3.29E-09	1.77E-07	COMT	NP_001242437.2 caffeic acid 3-O-methyltransferase-like [Glycine max]	Metabolism;Metabolism;Metabolism	Global and overview maps;Global and overview maps;Biosynthesis of other secondary metabolites	ko01100//Metabolic pathways;ko01110//Biosynthesis of secondary metabolites;ko00940//Phenylpropanoid biosynthesis	K13066;K13066;K13066	-	GO:0008171//O-methyltransferase activity;GO:0046983//protein dimerization activity	GO:0016051//carbohydrate biosynthetic process
Glyma.04G195500	55	31	71	5	6	4	1.81	1.13	2.37	0.18	0.22	0.16	1.77	0.186667	-3.24521	3.36E-09	1.81E-07	SNUPN	XP_014630310.1 snurportin-1 [Glycine max]	Genetic Information Processing	Translation	ko03013//Nucleocytoplasmic transport	K13151	-	GO:0004484//mRNA guanylyltransferase activity	GO:0006370//7-methylguanosine mRNA capping
Glyma.03G098900	1016	998	994	625	545	510	45.42	47.28	43.96	31.09	25.39	24.34	45.5533	26.94	-0.757807	3.40E-09	1.83E-07	DBR	NP_001276182.1 2-alkenal reductase (NADP(+)-dependent)-like [Glycine max]	-	-	-	-	-	GO:0008743//L-threonine 3-dehydrogenase activity;GO:0016655//oxidoreductase activity, acting on NAD(P)H, quinone or similar compound as acceptor	GO:0006567//threonine catabolic process;GO:0008152//metabolic process;GO:0055114//oxidation-reduction process
Glyma.05G215600	271	204	303	494	521	617	9.34	7.45	10.33	18.94	18.71	22.69	9.04	20.1133	1.15376	3.41E-09	1.83E-07	At5g41800	NP_001242384.2 putative GABA transporter [Glycine max]	-	-	-	-	-	-	-
Glyma.02G156000	5	1	7	56	40	55	0.16	0.03	0.22	1.98	1.33	1.87	0.136667	1.72667	3.65926	3.43E-09	1.84E-07	CYP71D8	XP_003520239.1 cytochrome P450 71D8-like [Glycine max]	-	-	-	-	-	GO:0005506//iron ion binding;GO:0016705//oxidoreductase activity, acting on paired donors, with incorporation or reduction of molecular oxygen;GO:0020037//heme binding	GO:0009108//coenzyme biosynthetic process;GO:0055114//oxidation-reduction process
Glyma.05G073800	752	687	902	435	475	419	12.85	12.44	15.24	8.27	8.46	7.64	13.51	8.12333	-0.733884	3.43E-09	1.84E-07	--	XP_003524487.1 ankyrin repeat domain-containing protein 50 [Glycine max]	-	-	-	-	-	GO:0005515//protein binding	-
Glyma.08G106000	182	123	149	327	349	313	5.6	4.01	4.53	11.19	11.19	10.28	4.71333	10.8867	1.20774	3.51E-09	1.88E-07	At4g34880	KRH42701.1 hypothetical protein GLYMA_08G106000 [Glycine max]	Metabolism;Metabolism;Metabolism;Metabolism	Global and overview maps;Amino acid metabolism;Amino acid metabolism;Amino acid metabolism	ko01100//Metabolic pathways;ko00330//Arginine and proline metabolism;ko00380//Tryptophan metabolism;ko00360//Phenylalanine metabolism	K01426;K01426;K01426;K01426	GO:0030956//glutamyl-tRNA(Gln) amidotransferase complex	GO:0004039//allophanate hydrolase activity;GO:0016811//hydrolase activity, acting on carbon-nitrogen (but not peptide) bonds, in linear amides;GO:0050567//glutaminyl-tRNA synthase (glutamine-hydrolyzing) activity	GO:0006424//glutamyl-tRNA aminoacylation;GO:0019627//urea metabolic process
Glyma.16G089700	152	62	117	792	1400	3419	4.22	1.82	3.2	24.46	40.49	101.28	3.08	55.41	4.16914	3.56E-09	1.91E-07	CYP82C2	XP_003547786.2 cytochrome P450 CYP82D47 [Glycine max]	Metabolism	Metabolism of terpenoids and polyketides	ko00904//Diterpenoid biosynthesis	K17961	-	GO:0005506//iron ion binding;GO:0008890//glycine C-acetyltransferase activity;GO:0016705//oxidoreductase activity, acting on paired donors, with incorporation or reduction of molecular oxygen;GO:0020037//heme binding	GO:0006567//threonine catabolic process;GO:0055114//oxidation-reduction process
Glyma.12G022500	1533	1530	1685	2331	2730	2493	19.05	20.05	20.61	32.1	35.35	32.88	19.9033	33.4433	0.748709	3.58E-09	1.91E-07	--	XP_006592033.1 myosin-4 [Glycine max]	-	-	-	-	-	GO:0005524//ATP binding	GO:0007059//chromosome segregation;GO:0030261//chromosome condensation
Glyma.19G229400	41	13	24	103	128	131	1.13	0.38	0.66	3.17	3.68	3.86	0.723333	3.57	2.30319	3.69E-09	1.97E-07	CBP60D	XP_006604792.1 calmodulin-binding protein 60 D isoform X1 [Glycine max]	-	-	-	-	-	GO:0005516//calmodulin binding	-
Glyma.13G093332	22	12	10	70	77	84	0.71	0.41	0.32	2.51	2.58	2.88	0.48	2.65667	2.46851	3.74E-09	1.99E-07	GLR2.8	XP_003542285.1 glutamate receptor 2.8 [Glycine max]	-	-	-	-	GO:0016020//membrane	GO:0004970//ionotropic glutamate receptor activity;GO:0015276//ligand-gated ion channel activity	-
Glyma.14G123900	22	22	16	75	84	96	0.73	0.77	0.52	2.77	2.9	3.4	0.673333	3.02333	2.16675	3.85E-09	2.05E-07	CRF4	RZB69242.1 Ethylene-responsive transcription factor CRF4 [Glycine soja]	-	-	-	-	-	GO:0003700//transcription factor activity, sequence-specific DNA binding	GO:0006355//regulation of transcription, DNA-templated
Glyma.08G204800	5976	5519	5829	3878	4090	3609	408.45	399.71	394.07	294.92	291.29	263.28	400.743	283.163	-0.501044	3.87E-09	2.06E-07	PSAH2	NP_001241299.1 uncharacterized protein LOC100811201 [Glycine max]	Metabolism	Energy metabolism	ko00195//Photosynthesis	K02695	GO:0009522//photosystem I;GO:0009538//photosystem I reaction center	GO:0018659//4-hydroxybenzoate 3-monooxygenase activity	GO:0015979//photosynthesis;GO:0018874//benzoate metabolic process
[truncated: 52,814 more rows]

## Sheet: Sheet1
id	H-24h-1_count	H-24h-2_count	H-24h-3_count	F-24h-1_count	F-24h-2_count	F-24h-3_count	H-24h-1_fpkm	H-24h-2_fpkm	H-24h-3_fpkm	F-24h-1_fpkm	F-24h-2_fpkm	F-24h-3_fpkm	H-24h_mean	F-24h_mean	log2(fc)	PValue	FDR	Symbol	Description	KEGG_A_class	KEGG_B_class	Pathway	K_ID	GO Component	GO Function	GO Process
[truncated: 53,675 more rows]

## Sheet: Sheet2
id	H-48h-1_count	H-48h-2_count	H-48h-3_count	F-48h-1_count	F-48h-2_count	F-48h-3_count	H-48h-1_fpkm	H-48h-2_fpkm	H-48h-3_fpkm	F-48h-1_fpkm	F-48h-2_fpkm	F-48h-3_fpkm	H-48h_mean	F-48h_mean	log2(fc)	PValue	FDR	Symbol	Description	KEGG_A_class	KEGG_B_class	Pathway	K_ID	GO Component	GO Function	GO Process
[truncated: 53,675 more rows]
