# Supplementary material for: Identification of the Splicing Factor GmSR34b as a Negative Regulator of Salt Stress Response in Soybean Through Transcriptome and Alternative Splicing Analysis
Source: Int J Mol Sci. 2025 Dec 1;26(23):11648. doi: 10.3390/ijms262311648 (PMC12692361; doi:10.3390/ijms262311648)
Supplement: Supplementary file 1 [file ijms-26-11648-s001.zip › Table S3. DAS of HC6 and Fiskeby at 0h.xlsx]

## Sheet: RI
AS_ID	GeneID	Gene_symbol	NovelAS	Chr	Strand	Diffsignificant	IncLevelDiff	PValue	FDR	InclusionTranscripts	SkippingTranscripts	riExonStart_0base	riExonEnd	upstreamES	upstreamEE	downstreamES	downstreamEE	IJC_H-0h	SJC_H-0h	IJC_F-0h	SJC_F-0h	IncFormLen	SkipFormLen	IncLevel_H-0h	IncLevel_F-0h	AverageIncLevel_H-0h	AverageIncLevel_F-0h	IncreaseInclusion(PSI_H-0h-PSI_F-0h>0)	IncreaseExclusion(PSI_H-0h-PSI_F-0h>0)	Description	KEGG_A_class	KEGG_B_class	Pathway	K_ID	GO Component	GO Function	GO Process
RI_1	Glyma.03G096900	At4g00590	no	Gm03	-	yes	0.579	4.25160129325e-10	3.45428801176e-08	MSTRG.4797.3	MSTRG.4797.2	29672899	29673435	29672899	29673108	29673170	29673435	28;46;37	0;0;0	5;25;4	10;2;24	211	149	1.0;1.0;1.0	0.261;0.898;0.105	1	0.421	yes	no	XP_003521015.1 putative threonine aspartase isoform X1 [Glycine max]	-	-	-	-	GO:0005575//cellular_component	GO:0003674//molecular_function;GO:0003824//catalytic activity;GO:0004175//endopeptidase activity;GO:0004298//threonine-type endopeptidase activity;GO:0005488//binding;GO:0005515//protein binding;GO:0008233//peptidase activity;GO:0016787//hydrolase activity;GO:0042802//identical protein binding;GO:0070003//threonine-type peptidase activity;GO:0070011//peptidase activity, acting on L-amino acid pep…	GO:0000003//reproduction;GO:0006355//regulation of transcription, DNA-templated;GO:0006508//proteolysis;GO:0006807//nitrogen compound metabolic process;GO:0006950//response to stress;GO:0006952//defense response;GO:0007276//gamete generation;GO:0007283//spermatogenesis;GO:0008150//biological_process;GO:0008152//metabolic process;GO:0009605//response to external stimulus;GO:0009607//response to bi…
RI_1008	Glyma.06G265600	CRLK1	no	Gm06	+	yes	0.558	5.29870856593e-05	0.00134205347322	MSTRG.12099.1	Glyma.06G265600.3	44954029	44955682	44954029	44954267	44955306	44955682	25;23;39	0;4;1	37;32;48	29;14;22	1188	149	1.0;0.419;0.83	0.138;0.223;0.215	0.75	0.192	yes	no	NP_001239745.1 probable leucine-rich repeat receptor-like serine/threonine-protein kinase At5g15730-like [Glycine max]	-	-	-	-	-	GO:0004672//protein kinase activity;GO:0005524//ATP binding;GO:0009007//site-specific DNA-methyltransferase (adenine-specific) activity	GO:0006468//protein phosphorylation;GO:0007219//Notch signaling pathway;GO:0007423//sensory organ development;GO:0032775//DNA methylation on adenine
RI_1013	Glyma.12G003300	At1g33420	no	Gm12	-	yes	0.244	0.000530693088308	0.00817737921294	MSTRG.24116.2	Glyma.12G003300.2	271920	273081	271920	272047	272553	273081	12;14;20	10;5;5	5;6;18	12;23;16	655	149	0.214;0.389;0.476	0.087;0.056;0.204	0.36	0.116	yes	no	XP_003540842.1 PHD finger protein At1g33420 [Glycine max]	-	-	-	-	-	-	-
RI_1019	Glyma.10G273600	CSE	no	Gm10	+	yes	0.474	0.000262285912072	0.00478385033797	Glyma.10G273600.9;Glyma.10G273600.8	Glyma.10G273600.3	49694962	49695496	49694962	49695317	49695386	49695496	2;4;2	0;2;0	2;2;0	1;1;4	218	149	1.0;0.578;1.0	0.578;0.578;0.0	0.859	0.385	yes	no	XP_028183287.1 caffeoylshikimate esterase-like isoform X2 [Glycine soja]	Metabolism;Metabolism	Global and overview maps;Lipid metabolism	ko01100//Metabolic pathways;ko00561//Glycerolipid metabolism	K01054;K01054	-	GO:0003674//molecular_function;GO:0003824//catalytic activity;GO:0008236//serine-type peptidase activity;GO:0018738//S-formylglutathione hydrolase activity;GO:0047570//3-oxoadipate enol-lactonase activity;GO:0070205//2-succinyl-6-hydroxy-2,4-cyclohexadiene-1-carboxylate synthase activity	GO:0006508//proteolysis;GO:0009102//biotin biosynthetic process;GO:0009234//menaquinone biosynthetic process;GO:0015979//photosynthesis;GO:0042952//beta-ketoadipate pathway;GO:0046292//formaldehyde metabolic process
RI_1023	Glyma.02G290500	RH32	no	Gm02	-	yes	1	0	0	MSTRG.3977.1	Glyma.02G290500.1	48831704	48832185	48831704	48831949	48832003	48832185	28;31;47	0;0;0	0;0;0	11;23;20	203	149	1.0;1.0;1.0	0.0;0.0;0.0	1	0	yes	no	XP_003519572.1 DEAD-box ATP-dependent RNA helicase 32 isoform X1 [Glycine max]	-	-	-	-	GO:0009898//cytoplasmic side of plasma membrane;GO:0046658//anchored component of plasma membrane	GO:0003676//nucleic acid binding;GO:0003677//DNA binding;GO:0004003//ATP-dependent DNA helicase activity;GO:0004386//helicase activity;GO:0005524//ATP binding;GO:0008026//ATP-dependent helicase activity;GO:0016787//hydrolase activity;GO:0016818//hydrolase activity, acting on acid anhydrides, in phosphorus-containing anhydrides;GO:0042626//ATPase activity, coupled to transmembrane movement of subs…	GO:0006139//nucleobase-containing compound metabolic process;GO:0006268//DNA unwinding involved in DNA replication;GO:0006281//DNA repair;GO:0006310//DNA recombination;GO:0006810//transport;GO:0009966//regulation of signal transduction;GO:0043571//maintenance of CRISPR repeat elements
RI_1037	Glyma.17G085300	RH30	no	Gm17	+	yes	-0.123	5.93212626798e-08	3.40471393876e-06	MSTRG.35083.3	Glyma.17G085300.3	6579511	6580876	6579511	6579597	6579677	6580876	6;8;1	67;89;74	19;16;20	57;65;63	229	149	0.055;0.055;0.009	0.178;0.138;0.171	0.04	0.162	no	yes	XP_003549600.1 DEAD-box ATP-dependent RNA helicase 30 [Glycine max]	Genetic Information Processing	Transcription	ko03040//Spliceosome	K12823	GO:0009380//excinuclease repair complex	GO:0003676//nucleic acid binding;GO:0003677//DNA binding;GO:0003690//double-stranded DNA binding;GO:0004003//ATP-dependent DNA helicase activity;GO:0004386//helicase activity;GO:0004527//exonuclease activity;GO:0005515//protein binding;GO:0005524//ATP binding;GO:0008026//ATP-dependent helicase activity;GO:0009381//excinuclease ABC activity;GO:0016787//hydrolase activity;GO:0016887//ATPase activity	GO:0006139//nucleobase-containing compound metabolic process;GO:0006268//DNA unwinding involved in DNA replication;GO:0006281//DNA repair;GO:0006289//nucleotide-excision repair;GO:0006310//DNA recombination;GO:0043571//maintenance of CRISPR repeat elements
RI_1039	Glyma.14G098600	ERECTA	no	Gm14	-	yes	0.319	5.93150991989e-05	0.00147252087535	Glyma.14G098600.4	Glyma.14G098600.7	9650701	9651736	9650701	9651049	9651662	9651736	27;13;22	0;0;0	25;23;14	2;3;1	762	149	1.0;1.0;1.0	0.71;0.6;0.732	1	0.681	yes	no	XP_003544548.1 LRR receptor-like serine/threonine-protein kinase ERECTA [Glycine max]	Environmental Information Processing	Signal transduction	ko04016//MAPK signaling pathway - plant	K20718	-	GO:0004672//protein kinase activity;GO:0005515//protein binding;GO:0005524//ATP binding	GO:0006468//protein phosphorylation
RI_1042	Glyma.13G211800	At3g06270	no	Gm13	+	yes	0.38	9.25911997178e-05	0.00207616682951	MSTRG.27511.2	Glyma.13G211800.1	31957569	31959039	31957569	31958005	31958095	31959039	14;7;5	2;0;0	14;6;2	5;4;1	239	149	0.814;1.0;1.0	0.636;0.483;0.555	0.938	0.558	yes	no	XP_006594445.1 probable protein phosphatase 2C 35 isoform X1 [Glycine max]	-	-	-	-	-	GO:0016791//phosphatase activity	-
RI_1050	Glyma.13G346300	NLP8	no	Gm13	+	yes	-0.134	0.00460733317053	0.0437974068534	Glyma.13G346300.2;Glyma.13G346300.6	Glyma.13G346300.14;Glyma.13G346300.12;Glyma.13G346300.13;Glyma.13G346300.7;Glyma.13G346300.4	43050446	43051541	43050446	43050921	43051050	43051541	43;24;28	9;1;6	49;46;37	1;3;2	278	149	0.719;0.928;0.714	0.963;0.892;0.908	0.787	0.921	no	yes	XP_006595076.1 protein NLP8 isoform X1 [Glycine max]	-	-	-	-	-	GO:0005515//protein binding	-
RI_1059	Glyma.14G104900	WIN2	no	Gm14	+	yes	0.289	6.75245630644e-06	0.000229583514419	MSTRG.29732.1	Glyma.14G104900.1	11006668	11007262	11006668	11006854	11006984	11007262	34;35;46	6;12;7	66;78;56	45;58;42	279	149	0.752;0.609;0.778	0.439;0.418;0.416	0.713	0.424	yes	no	XP_003544571.1 probable protein phosphatase 2C 59 [Glycine max]	-	-	-	-	-	GO:0016791//phosphatase activity	-
RI_1064	Glyma.05G155900	--	no	Gm05	-	yes	-0.334	3.39593713372e-06	0.00013033731723	MSTRG.9281.2	MSTRG.9281.1	34904565	34905155	34904565	34904695	34905076	34905155	17;23;32	7;3;3	39;29;44	1;0;1	530	149	0.406;0.683;0.75	0.916;1.0;0.925	0.613	0.947	no	yes	RZC12631.1 hypothetical protein D0Y65_012413 [Glycine soja]	-	-	-	-	GO:0016020//membrane;GO:0016021//integral component of membrane	-	-
RI_1074	Glyma.01G203100	LON1	no	Gm01	-	yes	-0.026	0.00306834	0.0327569235687	Glyma.01G203100.2	Glyma.01G203100.6	54714297	54715010	54714297	54714413	54714793	54715010	2;8;3	80;98;126	5;3;11	29;53;57	529	149	0.007;0.022;0.007	0.046;0.016;0.052	0.012	0.038	no	yes	XP_003517387.1 lon protease homolog 2, peroxisomal isoform X1 [Glycine max]	-	-	-	-	GO:0005575//cellular_component;GO:0009368//endopeptidase Clp complex;GO:0009379//Holliday junction helicase complex;GO:0033104//type VI protein secretion system complex	GO:0003674//molecular_function;GO:0003723//RNA binding;GO:0003724//RNA helicase activity;GO:0003924//GTPase activity;GO:0004107//chorismate synthase activity;GO:0004176//ATP-dependent peptidase activity;GO:0004222//metalloendopeptidase activity;GO:0004252//serine-type endopeptidase activity;GO:0005198//structural molecule activity;GO:0005524//ATP binding;GO:0005525//GTP binding;GO:0009378//four-w…	GO:0006281//DNA repair;GO:0006310//DNA recombination;GO:0006508//proteolysis;GO:0008150//biological_process;GO:0009073//aromatic amino acid family biosynthetic process;GO:0009236//cobalamin biosynthetic process;GO:0009306//protein secretion;GO:0030436//asexual sporulation;GO:0031412//gas vesicle organization;GO:0033103//protein secretion by the type VI secretion system;GO:0043335//protein unfoldi…
RI_1088	Glyma.03G196900	FFC	no	Gm03	-	yes	-0.015	0.000586854714488	0.00885475813372	Glyma.03G196900.1	Glyma.03G196900.2;Glyma.03G196900.3	41810161	41811082	41810161	41810247	41811006	41811082	79;72;71	427;407;410	70;78;111	297;285;338	908	149	0.029;0.028;0.028	0.037;0.043;0.051	0.028	0.044	no	yes	XP_003521470.1 signal recognition particle 54 kDa protein, chloroplastic [Glycine max]	Genetic Information Processing	Folding, sorting and degradation	ko03060//Protein export	K03106	GO:0005575//cellular_component;GO:0005622//intracellular;GO:0005623//cell;GO:0005737//cytoplasm;GO:0005786//signal recognition particle, endoplasmic reticulum targeting;GO:0009507//chloroplast;GO:0009532//plastid stroma;GO:0009536//plastid;GO:0009570//chloroplast stroma;GO:0016020//membrane;GO:0032991//macromolecular complex;GO:0043226//organelle;GO:0043227//membrane-bounded organelle;GO:0043229/…	GO:0000166//nucleotide binding;GO:0001882//nucleoside binding;GO:0001883//purine nucleoside binding;GO:0003674//molecular_function;GO:0003676//nucleic acid binding;GO:0003677//DNA binding;GO:0003723//RNA binding;GO:0003824//catalytic activity;GO:0003873//6-phosphofructo-2-kinase activity;GO:0003924//GTPase activity;GO:0004020//adenylylsulfate kinase activity;GO:0004798//thymidylate kinase activit…	GO:0000918//barrier septum site selection;GO:0002949//tRNA threonylcarbamoyladenosine modification;GO:0006000//fructose metabolic process;GO:0006464//cellular protein modification process;GO:0006605//protein targeting;GO:0006612//protein targeting to membrane;GO:0006613//cotranslational protein targeting to membrane;GO:0006614//SRP-dependent cotranslational protein targeting to membrane;GO:000661…
RI_1093	Glyma.08G145700	Wdr83	no	Gm08	-	yes	0.96	0	0	Glyma.08G145700.1	MSTRG.15896.3	11169025	11169412	11169025	11169133	11169302	11169412	23;14;20	1;0;0	0;2;0	11;25;24	318	149	0.915;1.0;1.0	0.0;0.036;0.0	0.972	0.012	yes	no	XP_003531397.4 WD repeat domain-containing protein 83 [Glycine max]	-	-	-	-	GO:0009279//cell outer membrane	GO:0005515//protein binding	-
RI_1094	Glyma.13G275600	DTX19	no	Gm13	+	yes	0.467	0.000142625624024	0.00294477196005	Glyma.13G275600.2;Glyma.13G275600.3	MSTRG.28055.4	37108929	37109333	37108929	37108986	37109094	37109333	14;22;8	2;3;6	0;2;1	3;3;1	257	149	0.802;0.81;0.436	0.0;0.279;0.367	0.683	0.215	yes	no	XP_028191569.1 protein DETOXIFICATION 19-like [Glycine soja]	-	-	-	-	GO:0016020//membrane	GO:0003674//molecular_function;GO:0015238//drug transmembrane transporter activity;GO:0015297//antiporter activity;GO:0042910//xenobiotic transporter activity	GO:0006855//drug transmembrane transport;GO:0030436//asexual sporulation;GO:0042493//response to drug;GO:0055085//transmembrane transport
RI_1102	Glyma.05G101800	FRL3	no	Gm05	+	yes	-0.22	5.43332254188e-07	2.55570419714e-05	MSTRG.8846.3	Glyma.05G101800.1	27082883	27083933	27082883	27083287	27083602	27083933	63;34;58	4;2;13	51;80;77	0;2;0	464	149	0.835;0.845;0.589	1.0;0.928;1.0	0.756	0.976	no	yes	XP_003524673.1 FRIGIDA-like protein 3 isoform X2 [Glycine max]	-	-	-	-	-	GO:0051082//unfolded protein binding	-
RI_1113	Glyma.17G053800	NAP1;2	no	Gm17	+	yes	-0.012	0.00286839877748	0.0310461985327	Glyma.17G053800.6;Glyma.17G053800.5;Glyma.17G053800.3	Glyma.17G053800.2	4100024	4100375	4100024	4100223	4100360	4100375	5;2;3	286;301;345	34;4;0	362;300;276	286	149	0.009;0.003;0.005	0.047;0.007;0.0	0.006	0.018	no	yes	KRH02690.1 hypothetical protein GLYMA_17G053800 [Glycine max]	-	-	-	-	GO:0005634//nucleus;GO:0005672//transcription factor TFIIA complex	GO:0051082//unfolded protein binding	GO:0006334//nucleosome assembly;GO:0006367//transcription initiation from RNA polymerase II promoter
RI_113	Glyma.08G201900	ATHB-15	no	Gm08	-	yes	-0.079	0.00124306854655	0.0159031427959	Glyma.08G201900.2;Glyma.08G201900.1	Glyma.08G201900.4	16437713	16438488	16437713	16437863	16438382	16438488	43;48;69	92;75;103	75;50;71	74;68;45	668	149	0.094;0.125;0.13	0.184;0.141;0.26	0.116	0.195	no	yes	XP_003531652.1 homeobox-leucine zipper protein ATHB-15 [Glycine max]	-	-	-	-	GO:0016021//integral component of membrane	GO:0003677//DNA binding;GO:0003700//transcription factor activity, sequence-specific DNA binding;GO:0003779//actin binding;GO:0008289//lipid binding;GO:0043565//sequence-specific DNA binding	GO:0006355//regulation of transcription, DNA-templated;GO:0051301//cell division
RI_1139	Glyma.01G004100	DDB_G0289029	no	Gm01	+	yes	-0.049	0.00481284017944	0.0453451	Glyma.01G004100.1;Glyma.01G004100.2;Glyma.01G004100.5;Glyma.01G004100.6;MSTRG.35.5;MSTRG.35.6	Glyma.01G004100.7	422358	423488	422358	422462	423316	423488	7;0;7	25;17;29	11;11;10	29;18;16	1003	149	0.04;0.0;0.035	0.053;0.083;0.085	0.025	0.074	no	yes	XP_014619417.1 uncharacterized protein LOC100791547 [Glycine max]	Cellular Processes	Transport and catabolism	ko04144//Endocytosis	K19476	-	-	GO:0015031//protein transport
RI_1156	Glyma.13G322300	--	no	Gm13	-	yes	0.677	6.10628214659e-11	5.96889079829e-09	MSTRG.28433.1	Glyma.13G322300.1	41036277	41037653	41036277	41036861	41036889	41037653	2;3;3	0;0;0	8;5;7	56;32;2	177	149	1.0;1.0;1.0	0.107;0.116;0.747	1	0.323	yes	no	XP_014621534.1 uncharacterized protein LOC100806513 [Glycine max]	-	-	-	-	-	-	-
RI_1163	Glyma.17G059800	SBT2.5	no	Gm17	+	yes	0.197	0.000924395376537	0.0124932150539	Glyma.17G059800.2	Glyma.17G059800.10	4536193	4536607	4536193	4536392	4536567	4536607	50;37;20	22;28;9	27;24;25	52;20;34	324	149	0.511;0.378;0.505	0.193;0.356;0.253	0.465	0.267	yes	no	XP_006600481.1 subtilisin-like protease SBT2.5 [Glycine max]	-	-	-	-	GO:0005618//cell wall;GO:0016020//membrane	GO:0004252//serine-type endopeptidase activity;GO:0008236//serine-type peptidase activity	GO:0006508//proteolysis;GO:0009306//protein secretion
RI_1176	Glyma.14G079900	OSB1	no	Gm14	-	yes	0.541	0	0	Glyma.14G079900.11;MSTRG.29513.3	Glyma.14G079900.1	6765573	6766317	6765573	6765913	6766054	6766317	26;38;29	14;13;13	0;0;0	17;23;23	290	149	0.488;0.6;0.534	0.0;0.0;0.0	0.541	0	yes	no	XP_006595951.1 protein OSB1, mitochondrial isoform X1 [Glycine max]	-	-	-	-	-	-	-
RI_1183	Glyma.05G208100	KIN14J	no	Gm05	-	yes	0.04	0.00207018357412	0.0239391283543	Glyma.05G208100.4;Glyma.05G208100.5;Glyma.05G208100.2;Glyma.05G208100.3;Glyma.05G208100.1	MSTRG.9701.3;MSTRG.9701.7	39023828	39024505	39023828	39023993	39024326	39024505	12;5;6	52;22;38	1;1;5	35;39;34	482	149	0.067;0.066;0.047	0.009;0.008;0.043	0.06	0.02	yes	no	XP_006580577.1 kinesin-like protein KIN-14J isoform X1 [Glycine max]	-	-	-	-	-	GO:0005515//protein binding;GO:0005524//ATP binding;GO:0008017//microtubule binding	GO:0007018//microtubule-based movement
RI_1186	Glyma.18G102500	At1g06470	no	Gm18	+	yes	-0.08	0.00383253873721	0.0378773496682	Glyma.18G102500.1	MSTRG.37264.2;MSTRG.37264.3	10812912	10813235	10812912	10813013	10813222	10813235	11;7;13	64;60;70	22;11;23	51;80;34	358	149	0.067;0.046;0.072	0.152;0.054;0.22	0.062	0.142	no	yes	XP_003551898.1 probable sugar phosphate/phosphate translocator At1g06470 [Glycine max]	-	-	-	-	GO:0016020//membrane;GO:0016021//integral component of membrane	-	GO:0055085//transmembrane transport
RI_1189	Glyma.13G183900	CHR28	no	Gm13	-	yes	-0.073	5.44775098421e-05	0.00136324520629	Glyma.13G183900.9;Glyma.13G183900.1;Glyma.13G183900.5;Glyma.13G183900.13	Glyma.13G183900.10;Glyma.13G183900.12	29162883	29164730	29162883	29162962	29164331	29164730	6;14;12	15;20;27	31;115;33	26;90;19	1518	149	0.038;0.064;0.042	0.105;0.111;0.146	0.048	0.121	no	yes	KRH20517.1 hypothetical protein GLYMA_13G183900 [Glycine max]	-	-	-	-	GO:0000109//nucleotide-excision repair complex	GO:0008270//zinc ion binding;GO:0046872//metal ion binding	GO:0006289//nucleotide-excision repair
RI_1191	Glyma.04G200100	SCD2	no	Gm04	+	yes	0.042	0.000122137010731	0.00261674362717	Glyma.04G200100.1;Glyma.04G200100.4	Glyma.04G200100.3	46087177	46087736	46087177	46087296	46087666	46087736	14;2;13	38;61;54	3;1;1	28;56;29	519	149	0.096;0.009;0.065	0.03;0.005;0.01	0.057	0.015	yes	no	XP_006578723.1 coiled-coil domain-containing protein SCD2 isoform X1 [Glycine max]	-	-	-	-	GO:0030867//rough endoplasmic reticulum membrane	GO:0005524//ATP binding	GO:0007059//chromosome segregation;GO:0023041//neuronal signal transduction;GO:0030261//chromosome condensation
RI_1242	Glyma.01G123600	At1g14600	no	Gm01	-	yes	0.196	0.000333087437233	0.00575751461413	Glyma.01G123600.1	Glyma.01G123600.2	43836473	43837202	43836473	43836785	43837035	43837202	4;14;14	1;0;0	6;2;10	2;0;4	399	149	0.599;1.0;1.0	0.528;1.0;0.483	0.866	0.67	yes	no	XP_006573380.1 two-component response regulator ARR18 [Glycine max]	-	-	-	-	-	-	-
RI_1259	Glyma.15G092700	At1g61280	no	Gm15	+	yes	0.196	2.01487806106e-06	8.23861251633e-05	Glyma.15G092700.14;Glyma.15G092700.6;Glyma.15G092700.1	Glyma.15G092700.13;Glyma.15G092700.9	7175473	7175806	7175473	7175517	7175610	7175806	56;37;40	1;1;1	58;58;31	4;12;10	242	149	0.972;0.958;0.961	0.899;0.748;0.656	0.964	0.768	yes	no	XP_014623634.1 uncharacterized protein LOC100802825 isoform X1 [Glycine max]	Metabolism;Metabolism	Global and overview maps;Glycan biosynthesis and metabolism	ko01100//Metabolic pathways;ko00563//Glycosylphosphatidylinositol (GPI)-anchor biosynthesis	K03861;K03861	GO:0030176//integral component of endoplasmic reticulum membrane	GO:0030234//enzyme regulator activity	GO:0019348//dolichol metabolic process
RI_1263	Glyma.10G003900	--	no	Gm10	-	yes	-0.302	2.89847961155e-06	0.000114765116771	MSTRG.19697.2	MSTRG.19697.1	396386	397700	396386	396433	396569	397700	31;26;29	14;8;7	29;30;56	0;5;0	285	149	0.537;0.63;0.684	1.0;0.758;1.0	0.617	0.919	no	yes	KRH31671.1 hypothetical protein GLYMA_10G003900 [Glycine max]	-	-	-	-	-	-	-
RI_1286	Glyma.16G071100	--	no	Gm16	-	yes	-0.443	0.000104286101244	0.00228917140134	Glyma.16G071100.1	MSTRG.33206.2	7072308	7073219	7072308	7072417	7072694	7073219	4;13;29	5;7;5	5;9;15	0;2;0	426	149	0.219;0.394;0.67	1.0;0.611;1.0	0.428	0.87	no	yes	XP_003548564.1 uncharacterized protein LOC100798058 [Glycine max]	Genetic Information Processing;Genetic Information Processing	Translation;Translation	ko03013//Nucleocytoplasmic transport;ko03008//Ribosome biogenesis in eukaryotes	K01164;K01164	-	-	-
RI_129	Glyma.03G251900	mycbp	no	Gm03	-	yes	-0.139	1.63797034113e-05	0.000492651079524	Glyma.03G251900.1	MSTRG.6017.2	45926091	45926290	45926091	45926140	45926217	45926290	28;20;33	101;106;105	24;42;33	41;75;49	226	149	0.155;0.111;0.172	0.278;0.27;0.307	0.146	0.285	no	yes	XP_003521779.1 c-Myc-binding protein homolog [Glycine max]	-	-	-	-	-	-	-
RI_1293	Glyma.20G214100	At1g33420	no	Gm20	+	yes	-0.334	3.86552235192e-05	0.0010286849272	Glyma.20G214100.6	Glyma.20G214100.5	44961963	44962978	44961963	44962090	44962296	44962978	2;2;7	0;2;6	4;3;8	1;0;0	355	149	1.0;0.296;0.329	0.627;1.0;1.0	0.542	0.876	no	yes	XP_006606402.1 PHD finger protein At1g33420 [Glycine max]	-	-	-	-	-	-	-
RI_1299	Glyma.13G370500	FT1	no	Gm13	-	yes	0.155	0.000124178436959	0.00264238197828	Glyma.13G370500.27	Glyma.13G370500.26	44951976	44953720	44951976	44952134	44952254	44953720	34;10;13	0;0;2	31;29;40	6;3;8	269	149	1.0;1.0;0.783	0.741;0.843;0.735	0.928	0.773	yes	no	XP_003543705.1 galactoside 2-alpha-L-fucosyltransferase isoform X1 [Glycine max]	-	-	-	-	GO:0016020//membrane	GO:0008107//galactoside 2-alpha-L-fucosyltransferase activity	GO:0042546//cell wall biogenesis
RI_1302	Glyma.18G195800	--	no	Gm18	+	yes	-0.205	0.00324861241992	0.0340658008947	MSTRG.37811.5	Glyma.18G195800.4	47339822	47341964	47339822	47339878	47340763	47341964	76;91;129	7;6;16	68;108;83	4;1;3	1034	149	0.61;0.686;0.537	0.71;0.94;0.799	0.611	0.816	no	yes	XP_006602633.1 formin-like protein 20 [Glycine max]	-	-	-	-	-	-	-
RI_1312	Glyma.18G046400	CRK2	no	Gm18	+	yes	0.526	6.00440482225e-05	0.00148472555605	Glyma.18G046400.4;Glyma.18G046400.1;Glyma.18G046400.3	MSTRG.36851.3	4008127	4008658	4008127	4008341	4008426	4008658	8;10;12	3;0;1	5;1;5	2;4;14	234	149	0.629;1.0;0.884	0.614;0.137;0.185	0.838	0.312	yes	no	XP_003552895.1 cysteine-rich receptor-like protein kinase 2 isoform X1 [Glycine max]	-	-	-	-	-	GO:0004672//protein kinase activity;GO:0005524//ATP binding;GO:0016709//oxidoreductase activity, acting on paired donors, with incorporation or reduction of molecular oxygen, NAD(P)H as one donor, and incorporation of one atom of oxygen	GO:0006468//protein phosphorylation;GO:0006744//ubiquinone biosynthetic process
RI_1324	Glyma.14G026300	At1g07650	no	Gm14	+	yes	0.06	0.00513290998559	0.047432	MSTRG.29073.4;Glyma.14G026300.1;Glyma.14G026300.2	MSTRG.29073.3	1888375	1888569	1888375	1888441	1888530	1888569	3;7;3	18;37;45	0;3;2	36;61;41	238	149	0.094;0.106;0.04	0.0;0.03;0.03	0.08	0.02	yes	no	NP_001237942.2 receptor-like protein kinase precursor [Glycine max]	-	-	-	-	-	GO:0004672//protein kinase activity;GO:0005515//protein binding;GO:0005524//ATP binding	GO:0006468//protein phosphorylation
RI_1330	Glyma.17G129100	COG2	no	Gm17	-	yes	0.282	4.10097444004e-07	2.02013355094e-05	Glyma.17G129100.4;Glyma.17G129100.6	Glyma.17G129100.3	10336587	10337517	10336587	10336763	10337412	10337517	36;32;13	0;0;0	35;64;28	5;4;1	798	149	1.0;1.0;1.0	0.567;0.749;0.839	1	0.718	yes	no	XP_003549849.1 conserved oligomeric Golgi complex subunit 2 [Glycine max]	-	-	-	-	-	-	-
RI_1344	Glyma.15G256700	TUN	no	Gm15	+	yes	-0.095	0.00115311165875	0.0149047	Glyma.15G256700.1	MSTRG.32468.2	50607128	50607585	50607128	50607353	50607472	50607585	4;2;2	28;38;31	5;6;13	31;27;24	268	149	0.074;0.028;0.035	0.082;0.11;0.231	0.046	0.141	no	yes	XP_006598202.1 UDP-glycosyltransferase TURAN isoform X1 [Glycine max]	Metabolism;Metabolism;Metabolism	Global and overview maps;Glycan biosynthesis and metabolism;Glycan biosynthesis and metabolism	ko01100//Metabolic pathways;ko00510//N-Glycan biosynthesis;ko00513//Various types of N-glycan biosynthesis	K03842;K03842;K03842	-	GO:0008194//UDP-glycosyltransferase activity;GO:0016757//transferase activity, transferring glycosyl groups	GO:0009058//biosynthetic process;GO:0071793//bacillithiol biosynthetic process
RI_1345	Glyma.01G063100	JMT	no	Gm01	-	yes	0.095	8.77417924322e-05	0.00201800069814	Glyma.01G063100.1	MSTRG.494.3	8940324	8940936	8940324	8940729	8940861	8940936	8;4;10	32;20;30	2;2;0	39;19;16	281	149	0.117;0.096;0.15	0.026;0.053;0.0	0.121	0.026	yes	no	XP_028231917.1 salicylate carboxymethyltransferase-like [Glycine soja]	-	-	-	-	-	GO:0008168//methyltransferase activity	-
RI_1346	Glyma.18G020900	TGA4	no	Gm18	+	yes	0.214	8.48755474658e-06	0.000280942552882	Glyma.18G020900.7	Glyma.18G020900.1	1528231	1529459	1528231	1528886	1529265	1529459	99;63;145	5;2;2	82;104;50	12;15;5	528	149	0.848;0.899;0.953	0.659;0.662;0.738	0.9	0.686	yes	no	XP_028213893.1 transcription factor TGA4-like isoform X1 [Glycine soja]	Environmental Information Processing	Signal transduction	ko04075//Plant hormone signal transduction	K14431	GO:0005840//ribosome	GO:0003700//transcription factor activity, sequence-specific DNA binding;GO:0003735//structural constituent of ribosome;GO:0043565//sequence-specific DNA binding	GO:0006351//transcription, DNA-templated;GO:0006355//regulation of transcription, DNA-templated;GO:0006412//translation
RI_1350	Glyma.13G051100	AVT6B	no	Gm13	+	yes	-0.226	1.1632289576e-09	8.76766308283e-08	Glyma.13G051100.1	Glyma.13G051100.3	13827179	13828111	13827179	13827514	13827612	13828111	0;0;1	21;13;34	7;10;7	14;14;22	247	149	0.0;0.0;0.017	0.232;0.301;0.161	0.006	0.231	no	yes	XP_003544023.1 amino acid transporter AVT6B [Glycine max]	-	-	-	-	-	-	GO:0003333//amino acid transmembrane transport
RI_1358	Glyma.07G244300	APUM24	no	Gm07	+	yes	0.093	2.01160777413e-06	8.23861251633e-05	Glyma.07G244300.4;Glyma.07G244300.1	Glyma.07G244300.2	42712665	42713078	42712665	42712740	42712830	42713078	24;31;16	85;88;88	8;7;7	97;100;65	239	149	0.15;0.18;0.102	0.049;0.042;0.063	0.144	0.051	yes	no	XP_003529548.1 pumilio homolog 24 isoform X1 [Glycine max]	-	-	-	-	-	GO:0003723//RNA binding	-
RI_1360	Glyma.02G019100	ATHB-13	no	Gm02	+	yes	-0.06	0.00371644861511	0.0372001640578	Glyma.02G019100.3	MSTRG.1972.2	1664857	1665938	1664857	1665126	1665798	1665938	453;332;593	18;3;12	422;482;533	2;6;6	821	149	0.82;0.953;0.9	0.975;0.936;0.942	0.891	0.951	no	yes	NP_001242266.2 homeobox-leucine zipper protein ATHB-13-like [Glycine max]	-	-	-	-	-	GO:0003677//DNA binding;GO:0043565//sequence-specific DNA binding	GO:0006260//DNA replication;GO:0006355//regulation of transcription, DNA-templated
RI_1363	Glyma.10G108502	--	no	Gm10	+	yes	0.433	1.80378875314e-06	7.57349157023e-05	MSTRG.20448.2	MSTRG.20448.1	24417821	24419336	24417821	24418717	24418824	24419336	6;29;10	6;6;7	0;3;2	4;7;18	256	149	0.368;0.738;0.454	0.0;0.2;0.061	0.52	0.087	yes	no	XP_014618590.1 uncharacterized protein LOC102669698 isoform X1 [Glycine max]	-	-	-	-	-	GO:0003896//DNA primase activity;GO:0004386//helicase activity;GO:0008270//zinc ion binding	-
RI_1370	Glyma.13G243600	CHR28	no	Gm13	-	yes	-0.399	8.05446410735e-05	0.00189431306224	Glyma.13G243600.4	Glyma.13G243600.3	34707656	34708684	34707656	34707866	34707939	34708684	2;4;1	2;4;0	1;1;2	0;0;0	222	149	0.402;0.402;1.0	1.0;1.0;1.0	0.601	1	no	yes	XP_014621303.1 helicase-like transcription factor CHR28 isoform X1 [Glycine max]	-	-	-	-	GO:0000109//nucleotide-excision repair complex	GO:0003676//nucleic acid binding;GO:0005524//ATP binding;GO:0008270//zinc ion binding;GO:0046872//metal ion binding	GO:0006289//nucleotide-excision repair
RI_1374	Glyma.07G004800	--	no	Gm07	+	yes	-0.126	0.000698784355693	0.0101901979702	Glyma.07G004800.1;MSTRG.12620.2;Glyma.07G004800.4	MSTRG.12620.3	376199	376856	376199	376593	376678	376856	1;2;0	13;8;13	1;6;8	11;10;17	234	149	0.047;0.137;0.0	0.055;0.276;0.231	0.061	0.187	no	yes	XP_003529719.2 uncharacterized protein LOC100778731 isoform X1 [Glycine max]	-	-	-	-	-	GO:0035091//phosphatidylinositol binding	-
RI_1390	Glyma.06G164300	ML4	no	Gm06	-	yes	0.247	0.00347981991507	0.0357467214921	Glyma.06G164300.30	Glyma.06G164300.9;Glyma.06G164300.18;Glyma.06G164300.24	13541012	13542500	13541012	13541203	13541984	13542500	60;51;94	5;3;4	49;34;29	8;8;4	930	149	0.658;0.731;0.79	0.495;0.405;0.537	0.726	0.479	yes	no	XP_006581833.1 protein MEI2-like 1 isoform X1 [Glycine max]	-	-	-	-	-	GO:0003676//nucleic acid binding	GO:0008380//RNA splicing
RI_1392	Glyma.06G259400	N	no	Gm06	-	yes	0.375	0.000887089495855	0.0121702453642	Glyma.06G259400.3;Glyma.06G259400.5	Glyma.06G259400.7	44032588	44034522	44032588	44033702	44033978	44034522	7;3;8	0;2;0	36;30;26	12;20;16	425	149	1.0;0.345;1.0	0.513;0.345;0.363	0.782	0.407	yes	no	XP_025984764.1 TMV resistance protein N-like [Glycine max]	-	-	-	-	-	GO:0005515//protein binding;GO:0016772//transferase activity, transferring phosphorus-containing groups;GO:0043531//ADP binding	GO:0007165//signal transduction;GO:0015809//arginine transport;GO:0015819//lysine transport;GO:0015822//ornithine transport
RI_1395	Glyma.08G120900	EXO1	no	Gm08	-	yes	-0.226	0.00176210583513	0.0211182645681	Glyma.08G120900.2	Glyma.08G120900.1	9344366	9344926	9344366	9344621	9344768	9344926	10;9;18	5;1;0	8;6;7	0;0;0	296	149	0.502;0.819;1.0	1.0;1.0;1.0	0.774	1	no	yes	XP_006585181.1 exonuclease 1 isoform X1 [Glycine max]	Genetic Information Processing	Replication and repair	ko03430//Mismatch repair	K10746	-	GO:0004518//nuclease activity;GO:0005515//protein binding	-
RI_1406	Glyma.14G223500	CAT3	no	Gm14	+	yes	0.06	0.0013577322943	0.0169328902619	Glyma.14G223500.1	MSTRG.30552.2	49729232	49730540	49729232	49729329	49729485	49730540	37;52;93	127;133;149	35;51;69	209;211;183	305	149	0.125;0.16;0.234	0.076;0.106;0.156	0.173	0.113	yes	no	NP_001235974.1 catalase-3 [Glycine max]	Metabolism;Metabolism;Metabolism;Environmental Information Processing;Cellular Processes;Metabolism;Metabolism	Global and overview maps;Global and overview maps;Global and overview maps;Signal transduction;Transport and catabolism;Carbohydrate metabolism;Amino acid metabolism	ko01100//Metabolic pathways;ko01110//Biosynthesis of secondary metabolites;ko01200//Carbon metabolism;ko04016//MAPK signaling pathway - plant;ko04146//Peroxisome;ko00630//Glyoxylate and dicarboxylate metabolism;ko00380//Tryptophan metabolism	K03781;K03781;K03781;K03781;K03781;K03781;K03781	-	GO:0004096//catalase activity;GO:0020037//heme binding	GO:0055114//oxidation-reduction process
RI_1413	Glyma.13G261200	NTMC2T6.1	no	Gm13	-	yes	0.025	0.00326513724079	0.0340658008947	Glyma.13G261200.3;Glyma.13G261200.1;MSTRG.27934.3;MSTRG.27934.1;Glyma.13G261200.6;Glyma.13G261200.5;Glyma.13G261200.4	Glyma.13G261200.7	35919897	35920681	35919897	35920041	35920606	35920681	22;8;22	60;69;84	7;9;13	55;107;89	714	149	0.071;0.024;0.052	0.026;0.017;0.03	0.049	0.024	yes	no	RZB82931.1 C2 domain-containing protein isoform B [Glycine soja]	-	-	-	-	-	-	-
RI_1414	Glyma.06G068900	RDR6	no	Gm06	-	yes	0.063	0.0024389488643	0.0270054231771	Glyma.06G068900.2	Glyma.06G068900.1	5261228	5265372	5261228	5263964	5265065	5265372	34;22;28	24;17;26	17;27;24	32;37;43	1250	149	0.144;0.134;0.114	0.06;0.08;0.062	0.131	0.067	yes	no	KRH52447.1 hypothetical protein GLYMA_06G068900 [Glycine max]	-	-	-	-	-	GO:0003676//nucleic acid binding;GO:0003968//RNA-directed RNA polymerase activity	-
RI_1415	Glyma.10G221500	GI	no	Gm10	+	yes	-0.212	0.00231792902036	0.0261278629754	MSTRG.21290.12;MSTRG.21290.15	MSTRG.21290.10	45385436	45387313	45385436	45385646	45385769	45387313	25;19;24	9;7;1	7;18;19	0;3;0	272	149	0.603;0.598;0.929	1.0;0.767;1.0	0.71	0.922	no	yes	NP_001239995.2 protein GIGANTEA [Glycine max]	Organismal Systems	Environmental adaptation	ko04712//Circadian rhythm - plant	K12124	-	-	-
RI_1430	Glyma.20G183400	MOR1	no	Gm20	+	yes	0.07	0.000682146575115	0.00999416621527	Glyma.20G183400.1	MSTRG.41995.1	42115698	42115983	42115698	42115808	42115884	42115983	7;7;15	58;55;53	4;1;4	59;44;62	225	149	0.074;0.078;0.158	0.043;0.015;0.041	0.103	0.033	yes	no	XP_006606268.1 protein MOR1 isoform X1 [Glycine max]	-	-	-	-	GO:0000221//vacuolar proton-transporting V-type ATPase, V1 domain	GO:0004674//protein serine/threonine kinase activity;GO:0005515//protein binding	GO:0006886//intracellular protein transport;GO:1902600//hydrogen ion transmembrane transport
RI_1431	Glyma.17G038100	GALT3	no	Gm17	-	yes	0.326	0.00151860687836	0.0185917898846	MSTRG.34690.6	Glyma.17G038100.10	2815702	2817064	2815702	2815872	2816785	2817064	35;19;17	0;0;0	18;3;22	0;20;0	1062	149	1.0;1.0;1.0	1.0;0.021;1.0	1	0.674	yes	no	XP_006600392.1 hydroxyproline O-galactosyltransferase GALT3 isoform X1 [Glycine max]	-	-	-	-	GO:0000139//Golgi membrane;GO:0005575//cellular_component;GO:0005622//intracellular;GO:0005623//cell;GO:0005737//cytoplasm;GO:0005794//Golgi apparatus;GO:0012505//endomembrane system;GO:0016020//membrane;GO:0016021//integral component of membrane;GO:0031090//organelle membrane;GO:0031224//intrinsic component of membrane;GO:0031984//organelle subcompartment;GO:0043226//organelle;GO:0043227//membra…	GO:0003674//molecular_function;GO:0003824//catalytic activity;GO:0005488//binding;GO:0008378//galactosyltransferase activity;GO:0016740//transferase activity;GO:0016757//transferase activity, transferring glycosyl groups;GO:0016758//transferase activity, transferring hexosyl groups;GO:0030246//carbohydrate binding;GO:1990714//hydroxyproline O-galactosyltransferase activity	GO:0000003//reproduction;GO:0003006//developmental process involved in reproduction;GO:0006029//proteoglycan metabolic process;GO:0006464//cellular protein modification process;GO:0006486//protein glycosylation;GO:0006493//protein O-linked glycosylation;GO:0006807//nitrogen compound metabolic process;GO:0007275//multicellular organism development;GO:0008150//biological_process;GO:0008152//metabol…
RI_1437	Glyma.09G216800	PAE8	no	Gm09	+	yes	-0.074	0.00362754592747	0.0366763331832	Glyma.09G216800.1	Glyma.09G216800.5	44868061	44868571	44868061	44868187	44868499	44868571	162;189;477	12;5;52	247;305;391	9;17;6	461	149	0.814;0.924;0.748	0.899;0.853;0.955	0.829	0.902	no	yes	RZB93232.1 Pectin acetylesterase 8 isoform B [Glycine soja]	-	-	-	-	-	GO:0016787//hydrolase activity	-
RI_1446	Glyma.11G171900	CHUP1	no	Gm11	+	yes	-0.201	0.00113166179802	0.0146881249137	Glyma.11G171900.2	Glyma.11G171900.1	24070990	24072208	24070990	24071289	24071553	24072208	40;16;21	4;7;1	42;23;30	0;2;1	413	149	0.783;0.452;0.883	1.0;0.806;0.915	0.706	0.907	no	yes	XP_006591221.1 protein CHUP1, chloroplastic isoform X1 [Glycine max]	-	-	-	-	GO:0005576//extracellular region;GO:0016592//mediator complex	GO:0003712//transcription cofactor activity;GO:0005179//hormone activity;GO:0043565//sequence-specific DNA binding	GO:0006260//DNA replication;GO:0006355//regulation of transcription, DNA-templated;GO:0006357//regulation of transcription from RNA polymerase II promoter;GO:0006914//autophagy
RI_1459	Glyma.04G094500	VPS34	no	Gm04	+	yes	-0.073	1.93841014472e-05	0.000569328350487	Glyma.04G094500.2;MSTRG.6921.3;Glyma.04G094500.1	MSTRG.6921.5	8405657	8406542	8405657	8405779	8406347	8406542	28;33;21	89;79;67	47;44;42	51;63;57	717	149	0.061;0.08;0.061	0.161;0.127;0.133	0.067	0.14	no	yes	XP_028228378.1 phosphatidylinositol 3-kinase, root isoform isoform X1 [Glycine soja]	Metabolism;Cellular Processes;Metabolism;Environmental Information Processing;Cellular Processes	Global and overview maps;Transport and catabolism;Carbohydrate metabolism;Signal transduction;Transport and catabolism	ko01100//Metabolic pathways;ko04145//Phagosome;ko00562//Inositol phosphate metabolism;ko04070//Phosphatidylinositol signaling system;ko04136//Autophagy - other	K00914;K00914;K00914;K00914;K00914	-	-	GO:0070206//protein trimerization
RI_1464	Glyma.13G340300	XDH1	no	Gm13	+	yes	0.101	0.00228466906308	0.0259399086363	Glyma.13G340300.17	Glyma.13G340300.18	42604482	42605323	42604482	42604617	42605090	42605323	26;15;34	0;1;0	20;43;30	0;3;3	622	149	1.0;0.782;1.0	1.0;0.774;0.705	0.927	0.826	yes	no	XP_003543538.1 xanthine dehydrogenase 1 isoform X1 [Glycine max]	Metabolism;Metabolism;Metabolism;Cellular Processes;Metabolism	Global and overview maps;Global and overview maps;Nucleotide metabolism;Transport and catabolism;Biosynthesis of other secondary metabolites	ko01100//Metabolic pathways;ko01110//Biosynthesis of secondary metabolites;ko00230//Purine metabolism;ko04146//Peroxisome;ko00232//Caffeine metabolism	K00106;K00106;K00106;K00106;K00106	-	GO:0004854//xanthine dehydrogenase activity;GO:0009055//electron carrier activity;GO:0016491//oxidoreductase activity;GO:0043546//molybdopterin cofactor binding;GO:0046872//metal ion binding;GO:0051536//iron-sulfur cluster binding	GO:0009115//xanthine catabolic process;GO:0046415//urate metabolic process;GO:0055114//oxidation-reduction process
RI_1478	Glyma.15G169300	GATA22	no	Gm15	-	yes	-0.173	0	0	Glyma.15G169300.1	MSTRG.31903.2	15127453	15128500	15127453	15127834	15128109	15128500	0;0;0	60;59;61	27;20;29	30;49;56	424	149	0.0;0.0;0.0	0.24;0.125;0.154	0	0.173	no	yes	XP_003546455.1 putative GATA transcription factor 22 [Glycine max]	-	-	-	-	-	GO:0008270//zinc ion binding;GO:0043565//sequence-specific DNA binding	GO:0006355//regulation of transcription, DNA-templated
RI_1482	Glyma.12G201100	VPS18	no	Gm12	-	yes	-0.147	0.00230925263059	0.0261102	Glyma.12G201100.5;Glyma.12G201100.6	Glyma.12G201100.8	37635463	37636201	37635463	37635545	37636071	37636201	50;68;85	6;3;6	37;34;55	1;2;0	675	149	0.648;0.833;0.758	0.891;0.79;1.0	0.746	0.894	no	yes	XP_014620525.1 vacuolar sorting protein 18 [Glycine max]	-	-	-	-	GO:0005680//anaphase-promoting complex	GO:0008270//zinc ion binding;GO:0061630//ubiquitin protein ligase activity;GO:0097602//cullin family protein binding	GO:0006886//intracellular protein transport;GO:0016192//vesicle-mediated transport;GO:0031145//anaphase-promoting complex-dependent proteasomal ubiquitin-dependent protein catabolic process
RI_149	Glyma.08G001700	mnmG	no	Gm08	+	yes	-0.076	0.00237674524795	0.0265516	Glyma.08G001700.1	Glyma.08G001700.7	117659	118706	117659	118014	118375	118706	32;36;28	61;67;66	48;52;55	48;67;66	510	149	0.133;0.136;0.11	0.226;0.185;0.196	0.126	0.202	no	yes	XP_003532040.1 uncharacterized protein LOC100782337 [Glycine max]	-	-	-	-	GO:0005737//cytoplasm;GO:0009331//glycerol-3-phosphate dehydrogenase complex	GO:0000104//succinate dehydrogenase activity;GO:0000286//alanine dehydrogenase activity;GO:0004148//dihydrolipoyl dehydrogenase activity;GO:0004362//glutathione-disulfide reductase activity;GO:0004368//glycerol-3-phosphate dehydrogenase activity;GO:0004791//thioredoxin-disulfide reductase activity;GO:0016491//oxidoreductase activity;GO:0016668//oxidoreductase activity, acting on a sulfur group of…	GO:0006071//glycerol metabolic process;GO:0006096//glycolytic process;GO:0006099//tricarboxylic acid cycle;GO:0006400//tRNA modification;GO:0006522//alanine metabolic process;GO:0006805//xenobiotic metabolic process;GO:0009060//aerobic respiration;GO:0009061//anaerobic respiration;GO:0009236//cobalamin biosynthetic process;GO:0009398//FMN biosynthetic process;GO:0015995//chlorophyll biosynthetic …
RI_1510	Glyma.13G352700	At2g19210	no	Gm13	-	yes	0.079	0.000196336183129	0.00385834345899	MSTRG.28678.2;Glyma.13G352700.1	MSTRG.28678.5	43538147	43538468	43538147	43538219	43538329	43538468	12;9;36	0;1;0	40;42;28	8;4;0	259	149	1.0;0.838;1.0	0.742;0.858;1.0	0.946	0.867	yes	no	XP_014621601.1 probable LRR receptor-like serine/threonine-protein kinase At1g05700 [Glycine max]	-	-	-	-	-	GO:0004672//protein kinase activity;GO:0005515//protein binding;GO:0005524//ATP binding	GO:0006468//protein phosphorylation
RI_1516	Glyma.14G032700	ARF6	no	Gm14	-	yes	0.062	4.5364986303e-06	0.00016149531274	Glyma.14G032700.1;MSTRG.29127.5;Glyma.14G032700.3;Glyma.14G032700.2	Glyma.14G032700.4	2369485	2371167	2369485	2369682	2370037	2371167	20;22;26	56;72;81	1;12;8	49;93;63	504	149	0.096;0.083;0.087	0.006;0.037;0.036	0.089	0.026	yes	no	XP_028199932.1 auxin response factor 6-like [Glycine soja]	-	-	-	-	GO:0005634//nucleus	GO:0003677//DNA binding;GO:0005515//protein binding	GO:0006355//regulation of transcription, DNA-templated;GO:0009725//response to hormone
RI_1530	Glyma.08G111000	BGAL9	no	Gm08	+	yes	-0.031	0.00430681047343	0.0417023000914	Glyma.08G111000.2;Glyma.08G111000.1;Glyma.08G111000.6;Glyma.08G111000.5	Glyma.08G111000.7	8544179	8544962	8544179	8544287	8544753	8544962	29;29;23	119;81;144	34;27;53	84;98;101	615	149	0.056;0.08;0.037	0.089;0.063;0.113	0.058	0.088	no	yes	XP_028243521.1 beta-galactosidase 9 isoform X1 [Glycine soja]	-	-	-	-	GO:0005575//cellular_component;GO:0005576//extracellular region;GO:0005618//cell wall;GO:0005622//intracellular;GO:0005623//cell;GO:0005737//cytoplasm;GO:0005773//vacuole;GO:0005774//vacuolar membrane;GO:0009341//beta-galactosidase complex;GO:0009505//plant-type cell wall;GO:0016020//membrane;GO:0030312//external encapsulating structure;GO:0031090//organelle membrane;GO:0043226//organelle;GO:0043…	GO:0003674//molecular_function;GO:0003824//catalytic activity;GO:0004553//hydrolase activity, hydrolyzing O-glycosyl compounds;GO:0004565//beta-galactosidase activity;GO:0005488//binding;GO:0015925//galactosidase activity;GO:0016787//hydrolase activity;GO:0016798//hydrolase activity, acting on glycosyl bonds;GO:0030246//carbohydrate binding	GO:0005975//carbohydrate metabolic process;GO:0008150//biological_process;GO:0008152//metabolic process;GO:0044238//primary metabolic process;GO:0071704//organic substance metabolic process
RI_1533	Glyma.15G101800	GgbAS1	no	Gm15	-	yes	0.165	2.2727419946e-10	1.92138836733e-08	Glyma.15G101800.4	Glyma.15G101800.2	7912999	7913699	7912999	7913083	7913212	7913699	20;15;8	25;30;37	7;3;13	129;167;78	278	149	0.3;0.211;0.104	0.028;0.01;0.082	0.205	0.04	yes	no	RZB63944.1 Beta-amyrin synthase isoform C [Glycine soja]	Metabolism;Metabolism	Global and overview maps;Metabolism of terpenoids and polyketides	ko01110//Biosynthesis of secondary metabolites;ko00909//Sesquiterpenoid and triterpenoid biosynthesis	K15813;K15813	-	GO:0003824//catalytic activity;GO:0034073//tetrahymanol cyclase activity;GO:0051007//squalene-hopene cyclase activity	GO:0016114//terpenoid biosynthetic process;GO:0019746//hopanoid biosynthetic process
RI_1543	Glyma.15G112100	AF_1297	no	Gm15	-	yes	0.178	1.46581407778e-06	6.19603572337e-05	MSTRG.31465.2	Glyma.15G112100.1	8771472	8771744	8771472	8771533	8771609	8771744	45;33;63	2;0;1	51;54;38	3;11;11	225	149	0.937;1.0;0.977	0.918;0.765;0.696	0.971	0.793	yes	no	XP_003547270.1 cell division control protein 48 [Glycine max]	-	-	-	-	GO:0000502//proteasome complex;GO:0009360//DNA polymerase III complex;GO:0009368//endopeptidase Clp complex;GO:0009376//HslUV protease complex;GO:0009379//Holliday junction helicase complex	GO:0003677//DNA binding;GO:0003678//DNA helicase activity;GO:0003887//DNA-directed DNA polymerase activity;GO:0004176//ATP-dependent peptidase activity;GO:0004222//metalloendopeptidase activity;GO:0004252//serine-type endopeptidase activity;GO:0004386//helicase activity;GO:0005198//structural molecule activity;GO:0005524//ATP binding;GO:0008134//transcription factor binding;GO:0009378//four-way j…	GO:0006260//DNA replication;GO:0006281//DNA repair;GO:0006310//DNA recombination;GO:0006355//regulation of transcription, DNA-templated;GO:0006508//proteolysis;GO:0009306//protein secretion;GO:0010498//proteasomal protein catabolic process;GO:0019941//modification-dependent protein catabolic process;GO:0030436//asexual sporulation;GO:0031412//gas vesicle organization;GO:0043335//protein unfolding…
RI_1548	Glyma.12G186700	--	no	Gm12	+	yes	0.151	9.42877453284e-05	0.00210665762419	Glyma.12G186700.1	MSTRG.25451.2	36202025	36202308	36202025	36202141	36202236	36202308	14;7;13	28;20;24	1;4;3	18;18;33	244	149	0.234;0.176;0.249	0.033;0.119;0.053	0.22	0.068	yes	no	XP_003540255.1 leucine-rich repeat-containing protein ODA7 [Glycine max]	-	-	-	-	-	GO:0005515//protein binding	-
RI_156	Glyma.04G016000	GLR3.3	no	Gm04	-	yes	-0.256	8.21572394619e-05	0.00192500258455	Glyma.04G016000.1	Glyma.04G016000.2	1214424	1216141	1214424	1214702	1214801	1216141	0;1;1	7;3;7	3;3;5	5;3;5	248	149	0.0;0.167;0.079	0.265;0.375;0.375	0.082	0.338	no	yes	XP_006577929.1 glutamate receptor 3.3 [Glycine max]	-	-	-	-	GO:0016020//membrane	GO:0004970//ionotropic glutamate receptor activity;GO:0015276//ligand-gated ion channel activity	-
RI_1565	Glyma.20G139000	CRK26	no	Gm20	-	yes	-0.323	1.95009183246e-08	1.21997745039e-06	Glyma.20G139000.1	MSTRG.41629.2	37814139	37814906	37814139	37814598	37814752	37814906	1;0;1	11;3;8	50;136;15	66;125;9	303	149	0.043;0.0;0.058	0.271;0.349;0.45	0.034	0.357	no	yes	XP_006606018.1 cysteine-rich receptor-like protein kinase 26 [Glycine max]	-	-	-	-	-	GO:0004672//protein kinase activity;GO:0005524//ATP binding;GO:0008236//serine-type peptidase activity	GO:0006468//protein phosphorylation;GO:0009306//protein secretion
RI_1566	Glyma.19G159400	EOL1	no	Gm19	+	yes	-0.803	6.46149800332e-13	8.78763728452e-11	Glyma.19G159400.2	Glyma.19G159400.16	42458399	42459053	42458399	42458535	42458846	42459053	5;9;6	11;9;7	2;12;10	0;0;0	460	149	0.128;0.245;0.217	1.0;1.0;1.0	0.197	1	no	yes	XP_006604459.1 ETO1-like protein 1 isoform X1 [Glycine max]	-	-	-	-	GO:0045203//integral component of cell outer membrane	GO:0005215//transporter activity;GO:0005515//protein binding	GO:0015774//polysaccharide transport;GO:0042710//biofilm formation
RI_1567	Glyma.08G187800	SHM7	no	Gm08	-	yes	0.124	0.00140324382848	0.0174180424424	MSTRG.16241.3	MSTRG.16241.2;Glyma.08G187800.1	15145813	15147042	15145813	15146808	15146977	15147042	55;63;47	1;4;0	57;61;71	4;5;11	318	149	0.963;0.881;1.0	0.87;0.851;0.752	0.948	0.824	yes	no	XP_006585492.1 serine hydroxymethyltransferase 7 [Glycine max]	Metabolism;Metabolism;Metabolism;Metabolism;Metabolism;Metabolism;Metabolism;Metabolism	Global and overview maps;Global and overview maps;Global and overview maps;Global and overview maps;Carbohydrate metabolism;Amino acid metabolism;Metabolism of other amino acids;Metabolism of cofactors and vitamins	ko01100//Metabolic pathways;ko01110//Biosynthesis of secondary metabolites;ko01200//Carbon metabolism;ko01230//Biosynthesis of amino acids;ko00630//Glyoxylate and dicarboxylate metabolism;ko00260//Glycine, serine and threonine metabolism;ko00460//Cyanoamino acid metabolism;ko00670//One carbon pool by folate	K00600;K00600;K00600;K00600;K00600;K00600;K00600;K00600	-	GO:0016829//lyase activity;GO:0031071//cysteine desulfurase activity;GO:0033806//fluorothreonine transaldolase activity	GO:0006520//cellular amino acid metabolic process;GO:0090346//cellular organofluorine metabolic process
RI_1575	Glyma.17G089100	TBL3	no	Gm17	-	yes	0.264	5.60708663944e-08	3.24795685336e-06	Glyma.17G089100.1	Glyma.17G089100.2	6907336	6907968	6907336	6907448	6907532	6907968	27;31;37	0;1;0	14;20;21	3;5;6	233	149	1.0;0.952;1.0	0.749;0.719;0.691	0.984	0.72	yes	no	XP_003549621.1 transducin beta-like protein 3 [Glycine max]	Genetic Information Processing	Translation	ko03008//Ribosome biogenesis in eukaryotes	K14555	GO:0005730//nucleolus;GO:0032040//small-subunit processome	GO:0005515//protein binding	GO:0006355//regulation of transcription, DNA-templated;GO:0006364//rRNA processing
RI_1577	Glyma.12G095900	--	no	Gm12	+	yes	-0.268	0.000490835963027	0.00771525071532	MSTRG.24855.3	MSTRG.24855.1;MSTRG.24855.2	8032193	8032820	8032193	8032330	8032506	8032820	7;21;19	5;0;7	12;23;13	0;0;2	325	149	0.391;1.0;0.554	1.0;1.0;0.749	0.648	0.916	no	yes	XP_006592361.1 uncharacterized protein LOC100789541 isoform X1 [Glycine max]	-	-	-	-	-	-	-
RI_1579	Glyma.20G172100	NAC017	no	Gm20	+	yes	0.109	0.000990687763383	0.0131866864845	MSTRG.41903.2	Glyma.20G172100.1;MSTRG.41903.1	40948102	40948630	40948102	40948192	40948289	40948630	139;100;138	10;8;12	129;178;135	27;19;30	246	149	0.894;0.883;0.874	0.743;0.85;0.732	0.884	0.775	yes	no	XP_003556180.1 NAC domain-containing protein 17 [Glycine max]	-	-	-	-	-	GO:0003677//DNA binding	GO:0006355//regulation of transcription, DNA-templated
RI_1599	Glyma.18G173400	--	no	Gm18	-	yes	0.167	7.6965878654e-05	0.00182500117451	MSTRG.37675.6	Glyma.18G173400.23;Glyma.18G173400.24	41586305	41587500	41586305	41587108	41587213	41587500	114;96;91	26;25;26	67;104;107	39;50;55	254	149	0.72;0.693;0.672	0.502;0.55;0.533	0.695	0.528	yes	no	XP_006602541.1 uncharacterized protein LOC100807316 isoform X1 [Glycine max]	-	-	-	-	-	-	-
RI_1618	Glyma.11G144800	NCRK	no	Gm11	+	yes	-0.421	1.44578577999e-08	9.4217039996e-07	MSTRG.23373.5	Glyma.11G144800.1	17306335	17307147	17306335	17306915	17307037	17307147	7;11;8	3;2;6	8;4;3	0;0;0	271	149	0.562;0.751;0.423	1.0;1.0;1.0	0.579	1	no	yes	NP_001235120.1 protein kinase family protein precursor [Glycine max]	-	-	-	-	GO:0005765//lysosomal membrane	GO:0004672//protein kinase activity;GO:0005524//ATP binding	GO:0006468//protein phosphorylation
RI_1629	Glyma.16G216200	FEY	no	Gm16	+	yes	-0.168	0.000420408056563	0.00676111260118	Glyma.16G216200.11	MSTRG.34325.1	37559624	37561129	37559624	37559761	37561027	37561129	42;32;32	28;15;26	73;84;106	35;14;19	1415	149	0.136;0.183;0.115	0.18;0.387;0.37	0.145	0.312	no	yes	XP_003548306.1 dehydrogenase/reductase SDR family member FEY isoform X1 [Glycine max]	-	-	-	-	-	GO:0003824//catalytic activity;GO:0004316//3-oxoacyl-[acyl-carrier-protein] reductase (NADPH) activity;GO:0004757//sepiapterin reductase activity;GO:0008667//2,3-dihydro-2,3-dihydroxybenzoate dehydrogenase activity;GO:0008678//2-deoxy-D-gluconate 3-dehydrogenase activity;GO:0016491//oxidoreductase activity;GO:0016630//protochlorophyllide reductase activity;GO:0016757//transferase activity, transf…	GO:0000272//polysaccharide catabolic process;GO:0005975//carbohydrate metabolic process;GO:0006633//fatty acid biosynthetic process;GO:0006729//tetrahydrobiopterin biosynthetic process;GO:0015995//chlorophyll biosynthetic process;GO:0055114//oxidation-reduction process
RI_163	Glyma.09G234500	SGR2	no	Gm09	+	yes	0.125	3.94679596792e-05	0.00103888400634	Glyma.09G234500.1;MSTRG.19254.1;Glyma.09G234500.2	Glyma.09G234500.3	46089493	46090035	46089493	46089594	46089693	46090035	11;13;3	29;24;60	2;3;2	52;47;45	248	149	0.186;0.246;0.029	0.023;0.037;0.026	0.154	0.029	yes	no	KHN11635.1 SEC23-interacting protein [Glycine soja]	-	-	-	-	GO:0000325//plant-type vacuole;GO:0005575//cellular_component;GO:0005622//intracellular;GO:0005623//cell;GO:0005737//cytoplasm;GO:0005773//vacuole;GO:0005774//vacuolar membrane;GO:0005911//cell-cell junction;GO:0009506//plasmodesma;GO:0009705//plant-type vacuole membrane;GO:0016020//membrane;GO:0030054//cell junction;GO:0031090//organelle membrane;GO:0043226//organelle;GO:0043227//membrane-bounde…	GO:0003674//molecular_function;GO:0003824//catalytic activity;GO:0004620//phospholipase activity;GO:0005488//binding;GO:0008970//phosphatidylcholine 1-acylhydrolase activity;GO:0016298//lipase activity;GO:0016787//hydrolase activity;GO:0016788//hydrolase activity, acting on ester bonds;GO:0043167//ion binding;GO:0043169//cation binding;GO:0046872//metal ion binding;GO:0052689//carboxylic ester hy…	GO:0006629//lipid metabolic process;GO:0006996//organelle organization;GO:0008150//biological_process;GO:0008152//metabolic process;GO:0009056//catabolic process;GO:0009581//detection of external stimulus;GO:0009582//detection of abiotic stimulus;GO:0009590//detection of gravity;GO:0009605//response to external stimulus;GO:0009606//tropism;GO:0009628//response to abiotic stimulus;GO:0009629//resp…
RI_1639	Glyma.17G229000	CHUP1	no	Gm17	+	yes	0.171	0.00028300056397	0.00509064639424	Glyma.17G229000.3	Glyma.17G229000.4	38340291	38341220	38340291	38340711	38341076	38341220	2;7;5	17;3;11	0;2;0	8;14;8	514	149	0.033;0.403;0.116	0.0;0.04;0.0	0.184	0.013	yes	no	KRH05465.1 hypothetical protein GLYMA_17G229000 [Glycine max]	-	-	-	-	-	-	-
RI_1647	Glyma.15G108800	--	no	Gm15	+	yes	-0.105	0.000392792239706	0.00646660066211	MSTRG.31443.4	Glyma.15G108800.3	8524539	8525792	8524539	8524766	8525246	8525792	61;63;85	0;8;4	17;16;25	1;0;0	629	149	1.0;0.651;0.834	0.801;1.0;1.0	0.828	0.934	no	yes	KRH11446.1 hypothetical protein GLYMA_15G108800 [Glycine max]	-	-	-	-	-	GO:0000287//magnesium ion binding;GO:0003677//DNA binding;GO:0005515//protein binding;GO:0016805//dipeptidase activity;GO:0070004//cysteine-type exopeptidase activity	GO:0006313//transposition, DNA-mediated;GO:0006508//proteolysis;GO:0015074//DNA integration
RI_1661	Glyma.13G256400	EX1	no	Gm13	-	yes	0.094	0.00145039394624	0.0178264529031	Glyma.13G256400.1;MSTRG.27890.1	Glyma.13G256400.2	35582231	35583621	35582231	35582306	35583451	35583621	23;19;20	13;9;18	10;11;12	20;16;19	1294	149	0.169;0.196;0.113	0.054;0.073;0.068	0.159	0.065	yes	no	XP_003541783.2 protein EXECUTER 1, chloroplastic [Glycine max]	-	-	-	-	-	GO:0005515//protein binding	-
RI_1662	Glyma.16G159700	ROQ1	no	Gm16	+	yes	0.094	0.00451052282709	0.0432788816047	Glyma.16G159700.2;Glyma.16G159700.1	Glyma.16G159700.4	32134585	32136149	32134585	32135687	32135876	32136149	11;3;19	23;14;30	5;1;2	21;13;12	338	149	0.174;0.086;0.218	0.095;0.033;0.068	0.159	0.065	yes	no	XP_006599456.1 TMV resistance protein N [Glycine max]	-	-	-	-	-	GO:0005515//protein binding;GO:0005524//ATP binding;GO:0016887//ATPase activity;GO:0043531//ADP binding	GO:0007165//signal transduction
RI_1664	Glyma.06G018700	--	no	Gm06	-	yes	-0.215	0.000548614573987	0.00841209013447	Glyma.06G018700.1	MSTRG.10216.2	1404094	1404335	1404094	1404172	1404253	1404335	4;0;0	21;14;20	5;29;2	15;16;33	230	149	0.11;0.0;0.0	0.178;0.54;0.038	0.037	0.252	no	yes	XP_003527395.1 uncharacterized protein LOC100788155 [Glycine max]	-	-	-	-	-	-	-
RI_1665	Glyma.03G008500	ASK21	yes	Gm03	+	yes	-0.545	1.05521483884e-07	5.7907228349e-06	-	MSTRG.4224.2	816831	818810	816831	816940	818489	818810	70;44;81	8;4;9	6;14;10	0;0;0	1698	149	0.434;0.491;0.441	1.0;1.0;1.0	0.455	1	no	yes	XP_006576308.1 SKP1-like protein 21 isoform X1 [Glycine max]	-	-	-	-	-	-	GO:0006511//ubiquitin-dependent protein catabolic process
RI_1674	Glyma.13G175800	--	no	Gm13	-	yes	-0.825	0	0	MSTRG.27240.1	Glyma.13G175800.1	28461014	28461157	28461014	28461075	28461111	28461157	4;5;6	27;24;36	29;68;20	0;0;3	185	149	0.107;0.144;0.118	1.0;1.0;0.843	0.123	0.948	no	yes	RZB81551.1 hypothetical protein D0Y65_031015, partial [Glycine soja]	-	-	-	-	-	-	-
RI_1679	Glyma.19G221700	WRKY42	no	Gm19	-	yes	0.294	2.25907270542e-05	0.000643827444559	Glyma.19G221700.2	Glyma.19G221700.1	47879256	47879610	47879256	47879421	47879487	47879610	5;4;5	1;0;0	11;11;13	8;4;3	215	149	0.776;1.0;1.0	0.488;0.656;0.75	0.925	0.631	yes	no	XP_006604764.1 probable WRKY transcription factor 47 isoform X1 [Glycine max]	-	-	-	-	-	GO:0003700//transcription factor activity, sequence-specific DNA binding;GO:0043565//sequence-specific DNA binding	GO:0006355//regulation of transcription, DNA-templated;GO:0070206//protein trimerization
RI_1716	Glyma.09G182600	BTS	no	Gm09	+	yes	-0.044	0.00267616551499	0.0292427021043	Glyma.09G182600.4;Glyma.09G182600.1;Glyma.09G182600.8	Glyma.09G182600.5	41680298	41680842	41680298	41680358	41680770	41680842	0;2;2	32;50;31	3;5;6	29;13;37	561	149	0.0;0.011;0.017	0.027;0.093;0.041	0.009	0.054	no	yes	XP_003534163.1 zinc finger protein BRUTUS isoform X1 [Glycine max]	-	-	-	-	GO:0016021//integral component of membrane	GO:0005506//iron ion binding;GO:0008270//zinc ion binding	GO:0030091//protein repair;GO:0051186//cofactor metabolic process
RI_1743	Glyma.08G239900	PATL3	no	Gm08	+	yes	0.158	6.33340627221e-06	0.000217702140873	Glyma.08G239900.1	Glyma.08G239900.2	20526264	20528057	20526264	20527837	20527915	20528057	26;30;52	38;51;370	41;49;12	294;351;256	227	149	0.31;0.279;0.084	0.084;0.084;0.03	0.224	0.066	yes	no	XP_003531832.1 patellin-3 isoform X1 [Glycine max]	-	-	-	-	-	-	-
RI_1745	Glyma.16G025800	--	no	Gm16	-	yes	-0.084	0.00366932250286	0.0369055973921	Glyma.16G025800.2;MSTRG.32853.3;MSTRG.32853.4	Glyma.16G025800.3	2488664	2491848	2488664	2489251	2489428	2491848	0;1;0	14;19;14	3;3;3	15;8;30	326	149	0.0;0.023;0.0	0.084;0.146;0.044	0.008	0.091	no	yes	XP_006598912.1 uncharacterized protein LOC100800527 isoform X1 [Glycine max]	-	-	-	-	-	GO:0016779//nucleotidyltransferase activity	-
RI_1751	Glyma.13G212200	RF298	no	Gm13	+	yes	0.074	0.00324334000646	0.0340658008947	Glyma.13G212200.3	Glyma.13G212200.2	31991886	31994827	31991886	31992068	31992393	31994827	25;23;26	46;55;32	12;9;14	41;48;38	474	149	0.146;0.116;0.203	0.084;0.056;0.104	0.155	0.081	yes	no	XP_003542905.1 putative E3 ubiquitin-protein ligase RF298 [Glycine max]	-	-	-	-	-	GO:0005524//ATP binding	GO:0007059//chromosome segregation;GO:0030261//chromosome condensation
RI_1774	Glyma.04G214200	At3g18640	no	Gm04	-	yes	-0.051	2.04220327863e-05	0.000588756853047	Glyma.04G214200.8;Glyma.04G214200.4;Glyma.04G214200.10	MSTRG.7737.7	47411369	47413758	47411369	47412484	47413375	47413758	11;5;2	33;48;28	3;43;21	37;38;38	1040	149	0.046;0.015;0.01	0.011;0.14;0.073	0.024	0.075	no	yes	XP_003523233.2 zinc finger CCCH domain-containing protein 38 isoform X1 [Glycine max]	-	-	-	-	GO:0005694//chromosome	GO:0018024//histone-lysine N-methyltransferase activity;GO:0046872//metal ion binding	GO:0006355//regulation of transcription, DNA-templated;GO:0034968//histone lysine methylation
RI_1785	Glyma.05G235500	TIFY6B	no	Gm05	+	yes	-0.045	0.00203140781848	0.0237098643888	Glyma.05G235500.12	Glyma.05G235500.7;Glyma.05G235500.5;Glyma.05G235500.3;Glyma.05G235500.1	41265496	41265756	41265496	41265521	41265599	41265756	144;95;166	5;6;5	108;129;122	0;1;3	227	149	0.95;0.912;0.956	1.0;0.988;0.964	0.939	0.984	no	yes	XP_003525246.2 protein TIFY 6B isoform X1 [Glycine max]	Environmental Information Processing	Signal transduction	ko04075//Plant hormone signal transduction	K13464	-	GO:0004175//endopeptidase activity;GO:0005515//protein binding	GO:0030436//asexual sporulation
RI_1793	Glyma.14G036100	--	no	Gm14	+	yes	-0.566	6.23519236242e-10	5.00094402812e-08	Glyma.14G036100.1	MSTRG.29155.1	2682888	2683211	2682888	2682995	2683155	2683211	0;2;3	9;14;17	17;10;19	9;1;8	309	149	0.0;0.064;0.078	0.477;0.828;0.534	0.047	0.613	no	yes	XP_003545166.1 uncharacterized protein LOC100775513 [Glycine max]	-	-	-	-	-	GO:0004519//endonuclease activity	GO:0006364//rRNA processing
RI_1795	Glyma.18G125300	AMY3	no	Gm18	-	yes	0.4	9.29256671611e-13	1.23689994417e-10	Glyma.18G125300.2	MSTRG.37389.2	16338701	16339044	16338701	16338832	16338929	16339044	17;32;19	0;0;0	29;35;40	15;11;16	246	149	1.0;1.0;1.0	0.539;0.658;0.602	1	0.6	yes	no	RZB51779.1 Alpha-amylase 3, chloroplastic [Glycine soja]	Metabolism;Metabolism;Metabolism	Global and overview maps;Global and overview maps;Carbohydrate metabolism	ko01100//Metabolic pathways;ko01110//Biosynthesis of secondary metabolites;ko00500//Starch and sucrose metabolism	K01176;K01176;K01176	-	GO:0003674//molecular_function;GO:0003824//catalytic activity;GO:0004553//hydrolase activity, hydrolyzing O-glycosyl compounds;GO:0004556//alpha-amylase activity;GO:0005488//binding;GO:0005509//calcium ion binding;GO:0016160//amylase activity;GO:0016787//hydrolase activity;GO:0016798//hydrolase activity, acting on glycosyl bonds;GO:0043167//ion binding;GO:0043169//cation binding;GO:0046872//metal…	GO:0000272//polysaccharide catabolic process;GO:0005975//carbohydrate metabolic process;GO:0005976//polysaccharide metabolic process;GO:0005982//starch metabolic process;GO:0005983//starch catabolic process;GO:0005984//disaccharide metabolic process;GO:0005985//sucrose metabolic process;GO:0005987//sucrose catabolic process;GO:0006073//cellular glucan metabolic process;GO:0008150//biological_proc…
RI_1798	Glyma.06G016000	GLR3.3	no	Gm06	-	yes	-0.337	0.00248928780433	0.0274655811356	Glyma.06G016000.8;Glyma.06G016000.7	MSTRG.10191.9	1181939	1182555	1181939	1182027	1182277	1182555	8;3;12	2;1;4	8;23;16	0;0;3	399	149	0.599;0.528;0.528	1.0;1.0;0.666	0.552	0.889	no	yes	XP_003527293.1 glutamate receptor 3.3 [Glycine max]	-	-	-	-	GO:0016020//membrane	GO:0004970//ionotropic glutamate receptor activity;GO:0015276//ligand-gated ion channel activity	-
RI_181	Glyma.20G181600	APUM4	no	Gm20	-	yes	0.124	0.000671419875853	0.00986010033647	Glyma.20G181600.1	Glyma.20G181600.3	41929990	41930323	41929990	41930059	41930253	41930323	10;9;26	24;19;27	6;3;12	30;33;35	343	149	0.153;0.171;0.295	0.08;0.038;0.13	0.206	0.083	yes	no	XP_028220690.1 pumilio homolog 4-like isoform X1 [Glycine soja]	-	-	-	-	-	GO:0003723//RNA binding;GO:0005506//iron ion binding	GO:0016226//iron-sulfur cluster assembly
RI_1811	Glyma.06G236651	SRL2	no	Gm06	-	yes	-0.905	4.12225809043e-13	5.86110150312e-11	MSTRG.11926.1	Glyma.06G236651.1	38022843	38023127	38022843	38023039	38023059	38023127	1;1;3	25;10;13	3;2;3	0;0;0	169	149	0.034;0.081;0.169	1.0;1.0;1.0	0.095	1	no	yes	XP_025983440.1 LOW QUALITY PROTEIN: protein EFR3 homolog B-like [Glycine max]	-	-	-	-	-	-	-
RI_1819	Glyma.16G135000	--	no	Gm16	-	yes	-0.705	1.53833612515e-11	1.68839136823e-09	MSTRG.33618.3	MSTRG.33618.2	29448326	29448540	29448326	29448421	29448506	29448540	7;5;7	7;10;13	5;7;5	0;0;0	234	149	0.389;0.241;0.255	1.0;1.0;1.0	0.295	1	no	yes	XP_006599363.1 uncharacterized protein LOC100792591 [Glycine max]	-	-	-	-	-	-	-
RI_1840	Glyma.19G261300	NGA1	no	Gm19	+	yes	-0.091	0.00367934695853	0.0369470217858	MSTRG.40619.5;MSTRG.40619.6	Glyma.19G261300.8;Glyma.19G261300.9	50984430	50986197	50984430	50985632	50986164	50986197	18;55;47	0;5;1	37;35;33	1;0;0	681	149	1.0;0.706;0.911	0.89;1.0;1.0	0.872	0.963	no	yes	XP_003553806.1 B3 domain-containing transcription factor NGA1 [Glycine max]	-	-	-	-	-	GO:0003677//DNA binding	-
RI_1855	Glyma.20G234000	--	no	Gm20	-	yes	0.282	4.20196302664e-06	0.000152709470799	Glyma.20G234000.6	MSTRG.42389.1	46610159	46611942	46610159	46611150	46611803	46611942	52;61;59	0;0;0	39;26;47	3;6;0	802	149	1.0;1.0;1.0	0.707;0.446;1.0	1	0.718	yes	no	KRG92850.1 hypothetical protein GLYMA_20G234000 [Glycine max]	-	-	-	-	-	-	-
RI_1862	Glyma.18G197100	--	no	Gm18	+	yes	0.544	4.29145766101e-05	0.00111863996364	MSTRG.37820.3	MSTRG.37820.4	47616844	47617401	47616844	47617031	47617326	47617401	5;4;4	0;1;1	4;5;1	7;5;3	444	149	1.0;0.573;0.573	0.161;0.251;0.101	0.715	0.171	yes	no	XP_025982497.1 uncharacterized protein LOC106797162 isoform X1 [Glycine max]	-	-	-	-	-	-	-
RI_1865	Glyma.08G354500	LUH	no	Gm08	-	yes	0.075	0.000868030645838	0.0120141586734	Glyma.08G354500.8;Glyma.08G354500.11	Glyma.08G354500.10	46114957	46115270	46114957	46115015	46115128	46115270	6;4;11	24;26;30	6;0;1	23;57;24	262	149	0.124;0.08;0.173	0.129;0.0;0.023	0.126	0.051	yes	no	XP_006586253.1 transcriptional corepressor LEUNIG_HOMOLOG isoform X1 [Glycine max]	-	-	-	-	GO:0030117//membrane coat	GO:0005198//structural molecule activity;GO:0005515//protein binding	GO:0006886//intracellular protein transport;GO:0016192//vesicle-mediated transport
RI_187	Glyma.12G079700	GLXI	no	Gm12	+	yes	0.171	1.80555570495e-12	2.25911129803e-10	Glyma.12G079700.1	MSTRG.24736.1	6221253	6222597	6221253	6221374	6222400	6222597	126;108;148	45;60;41	35;54;33	66;65;42	1175	149	0.262;0.186;0.314	0.063;0.095;0.091	0.254	0.083	yes	no	NP_001340788.1 putative lactoylglutathione lyase [Glycine max]	Metabolism;Metabolism	Global and overview maps;Carbohydrate metabolism	ko01100//Metabolic pathways;ko00620//Pyruvate metabolism	K01759;K01759	-	GO:0003868//4-hydroxyphenylpyruvate dioxygenase activity;GO:0004462//lactoylglutathione lyase activity;GO:0018577//catechol 2,3-dioxygenase activity	GO:0005975//carbohydrate metabolic process;GO:0006559//L-phenylalanine catabolic process;GO:0006572//tyrosine catabolic process;GO:0009712//catechol-containing compound metabolic process;GO:0051596//methylglyoxal catabolic process
RI_1879	Glyma.14G200300	FBL3	no	Gm14	-	yes	0.133	0.0049916203524	0.0464620578289	Glyma.14G200300.2;Glyma.14G200300.1	Glyma.14G200300.3	47397582	47398268	47397582	47397877	47398138	47398268	8;5;9	10;14;9	4;6;3	19;25;18	410	149	0.225;0.115;0.267	0.071;0.08;0.057	0.202	0.069	yes	no	XP_003544322.1 F-box/LRR-repeat protein 3 [Glycine max]	-	-	-	-	-	GO:0005515//protein binding	-
RI_1887	Glyma.18G052100	VAL1	no	Gm18	+	yes	0.618	7.5978968006e-08	4.28220201663e-06	Glyma.18G052100.5	Glyma.18G052100.10;Glyma.18G052100.13	4471133	4471823	4471133	4471265	4471697	4471823	21;23;16	0;3;0	11;25;21	9;13;17	581	149	1.0;0.663;1.0	0.239;0.33;0.241	0.888	0.27	yes	no	XP_006602056.2 B3 domain-containing transcription repressor VAL1 isoform X1 [Glycine max]	-	-	-	-	-	GO:0003677//DNA binding;GO:0008270//zinc ion binding	-
RI_192	Glyma.04G121100	PUB52	no	Gm04	+	yes	0.065	0.00210316622803	0.0241799231531	MSTRG.7077.2	Glyma.04G121100.7	14312238	14313035	14312238	14312419	14312913	14313035	19;24;42	1;0;0	26;62;47	0;6;1	643	149	0.815;1.0;1.0	1.0;0.705;0.916	0.938	0.874	yes	no	XP_006578363.1 U-box domain-containing protein 35 isoform X1 [Glycine max]	-	-	-	-	-	GO:0004672//protein kinase activity;GO:0004842//ubiquitin-protein transferase activity;GO:0005524//ATP binding	GO:0006468//protein phosphorylation;GO:0016567//protein ubiquitination
RI_1926	Glyma.04G055801	--	no	Gm04	-	yes	-0.041	0.00143071655461	0.017654	Glyma.04G055801.3	MSTRG.6617.3	4504420	4505239	4504420	4504918	4505057	4505239	70;73;173	3;0;12	72;82;78	1;1;1	288	149	0.923;1.0;0.882	0.974;0.977;0.976	0.935	0.976	no	yes	XP_025984112.1 uncharacterized protein LOC102666081 [Glycine max]	-	-	-	-	-	-	-
RI_1937	Glyma.02G303600	Os06g0170500	no	Gm02	-	yes	-0.24	0.000654190858266	0.00967521988017	MSTRG.4079.3	Glyma.02G303600.3	49709533	49709976	49709533	49709689	49709763	49709976	22;13;25	11;4;9	27;27;32	2;1;6	223	149	0.572;0.685;0.65	0.9;0.947;0.781	0.636	0.876	no	yes	XP_006575720.1 zinc finger CCCH domain-containing protein 4 [Glycine max]	Genetic Information Processing	Transcription	ko03040//Spliceosome	K12872	-	GO:0003676//nucleic acid binding;GO:0003723//RNA binding;GO:0046872//metal ion binding	GO:0008380//RNA splicing
RI_194	Glyma.11G007500	SUV3	no	Gm11	-	yes	0.075	0.00195497799066	0.0229893652436	Glyma.11G007500.1;Glyma.11G007500.2	MSTRG.21990.3	513154	513440	513154	513200	513375	513440	6;16;13	33;35;37	8;10;4	52;63;55	324	149	0.077;0.174;0.139	0.066;0.068;0.032	0.13	0.055	yes	no	XP_003537614.1 DExH-box ATP-dependent RNA helicase DExH16, mitochondrial isoform X1 [Glycine max]	-	-	-	-	-	GO:0004003//ATP-dependent DNA helicase activity;GO:0004386//helicase activity;GO:0016817//hydrolase activity, acting on acid anhydrides	GO:0006310//DNA recombination;GO:0043571//maintenance of CRISPR repeat elements
RI_1940	Glyma.04G236000	dap4	no	Gm04	+	yes	0.031	5.1566514947e-08	3.01495436924e-06	Glyma.04G236000.1;Glyma.04G236000.7;Glyma.04G236000.6	Glyma.04G236000.4	49232760	49234144	49232760	49233229	49233949	49234144	13;17;18	70;86;71	2;3;2	85;137;68	869	149	0.031;0.033;0.042	0.004;0.004;0.005	0.035	0.004	yes	no	XP_014630430.1 uncharacterized protein LOC100812178 isoform X1 [Glycine max]	-	-	-	-	GO:0030288//outer membrane-bounded periplasmic space	GO:0005215//transporter activity;GO:0008236//serine-type peptidase activity;GO:0016787//hydrolase activity;GO:0018738//S-formylglutathione hydrolase activity	GO:0006508//proteolysis;GO:0006810//transport;GO:0009405//pathogenesis;GO:0046292//formaldehyde metabolic process
RI_1942	Glyma.13G045400	pgk	no	Gm13	+	yes	-0.229	0.000214598628361	0.00410559333036	Glyma.13G045400.17;Glyma.13G045400.29	Glyma.13G045400.20;Glyma.13G045400.26;Glyma.13G045400.15	13002749	13003639	13002749	13003103	13003184	13003639	5;12;22	1;3;3	4;1;2	0;0;0	230	149	0.764;0.722;0.826	1.0;1.0;1.0	0.771	1	no	yes	XP_014620747.1 uncharacterized protein LOC100778356 [Glycine max]	Metabolism;Metabolism;Metabolism;Metabolism;Metabolism;Metabolism	Global and overview maps;Global and overview maps;Global and overview maps;Global and overview maps;Carbohydrate metabolism;Energy metabolism	ko01100//Metabolic pathways;ko01110//Biosynthesis of secondary metabolites;ko01200//Carbon metabolism;ko01230//Biosynthesis of amino acids;ko00010//Glycolysis / Gluconeogenesis;ko00710//Carbon fixation in photosynthetic organisms	K00927;K00927;K00927;K00927;K00927;K00927	-	GO:0004618//phosphoglycerate kinase activity;GO:0008168//methyltransferase activity;GO:0008176//tRNA (guanine-N7-)-methyltransferase activity;GO:0046025//precorrin-6Y C5,15-methyltransferase (decarboxylating) activity	GO:0006096//glycolytic process;GO:0006400//tRNA modification;GO:0009086//methionine biosynthetic process;GO:0046140//corrin biosynthetic process
RI_1954	Glyma.05G023000	--	no	Gm05	-	yes	0.138	9.21478925386e-08	5.14711799751e-06	MSTRG.8281.4	MSTRG.8281.2	2015977	2017523	2015977	2016589	2017090	2017523	17;25;50	16;26;47	7;16;3	39;36;24	650	149	0.196;0.181;0.196	0.04;0.092;0.028	0.191	0.053	yes	no	XP_003524660.1 protein LTV1 homolog [Glycine max]	-	-	-	-	-	-	GO:0042274//ribosomal small subunit biogenesis
RI_1975	Glyma.07G192100	At5g23430	no	Gm07	-	yes	-0.142	0.00128806740184	0.0163783529795	Glyma.07G192100.6	Glyma.07G192100.4	36302485	36303375	36302485	36303114	36303308	36303375	2;2;3	0;4;2	8;0;4	0;1;0	343	149	1.0;0.178;0.395	1.0;0.0;1.0	0.524	0.667	no	yes	XP_025985089.1 katanin p80 WD40 repeat-containing subunit B1 homolog [Glycine max]	-	-	-	-	-	GO:0005515//protein binding;GO:0008017//microtubule binding	-
RI_1993	Glyma.08G183900	CSN8	no	Gm08	-	yes	0.266	0.000516529464917	0.00803832918538	Glyma.08G183900.3	Glyma.08G183900.1	14829513	14829738	14829513	14829609	14829714	14829738	39;31;28	8;11;11	15;14;14	12;20;10	254	149	0.741;0.623;0.599	0.423;0.291;0.451	0.654	0.388	yes	no	XP_006584587.1 uncharacterized protein LOC100801424 isoform X1 [Glycine max]	-	-	-	-	-	-	-
RI_1999	Glyma.13G136000	Os03g0130400	no	Gm13	-	yes	-0.101	8.06776867535e-12	9.17672015145e-10	Glyma.13G136000.1	MSTRG.26891.2	23949280	23950638	23949280	23949421	23950308	23950638	2;1;2	20;16;25	19;58;28	38;43;33	1036	149	0.014;0.009;0.011	0.067;0.162;0.109	0.011	0.113	no	yes	XP_003542492.1 probable adenylate kinase 1, chloroplastic isoform X2 [Glycine max]	Metabolism;Metabolism;Metabolism;Metabolism	Global and overview maps;Global and overview maps;Nucleotide metabolism;Metabolism of cofactors and vitamins	ko01100//Metabolic pathways;ko01110//Biosynthesis of secondary metabolites;ko00230//Purine metabolism;ko00730//Thiamine metabolism	K00939;K00939;K00939;K00939	-	GO:0004017//adenylate kinase activity	GO:0009151//purine deoxyribonucleotide metabolic process
RI_200	Glyma.03G106500	EIF4G	no	Gm03	+	yes	0.137	0.00415054278593	0.0406139	Glyma.03G106500.1;MSTRG.4857.2	Glyma.03G106500.2	31685446	31688433	31685446	31685726	31686005	31688433	46;36;38	40;18;56	33;22;22	44;61;41	428	149	0.286;0.41;0.191	0.207;0.112;0.157	0.296	0.159	yes	no	XP_006576699.1 eukaryotic translation initiation factor 4G isoform X1 [Glycine max]	Genetic Information Processing	Translation	ko03013//Nucleocytoplasmic transport	K03260	-	GO:0003723//RNA binding;GO:0005515//protein binding	-
RI_2004	Glyma.16G112900	--	no	Gm16	-	yes	-0.06	9.08339801241e-05	0.00205890354948	MSTRG.33486.4;Glyma.16G112900.1;Glyma.16G112900.3	Glyma.16G112900.4	25270102	25270708	25270102	25270183	25270584	25270708	1;3;2	35;23;18	7;8;14	26;24;34	550	149	0.008;0.034;0.029	0.068;0.083;0.1	0.024	0.084	no	yes	XP_003547885.1 trafficking protein particle complex subunit 11 isoform X1 [Glycine max]	-	-	-	-	-	-	-
RI_2005	Glyma.08G105800	At4g24290	no	Gm08	-	yes	0.13	0.00205213958649	0.0238185255159	Glyma.08G105800.1	MSTRG.15572.3	8174112	8175069	8174112	8174279	8174885	8175069	48;33;37	16;20;24	22;18;21	28;26;16	755	149	0.372;0.246;0.233	0.134;0.12;0.206	0.284	0.153	yes	no	XP_003531208.1 MACPF domain-containing protein At4g24290 [Glycine max]	-	-	-	-	-	-	-
RI_2033	Glyma.13G254500	GTE7	no	Gm13	+	yes	0.031	0.00131837645106	0.0165950967361	Glyma.13G254500.3	Glyma.13G254500.5	35440819	35441282	35440819	35441039	35441125	35441282	40;23;18	246;201;255	24;18;12	301;284;297	235	149	0.093;0.068;0.043	0.048;0.039;0.025	0.068	0.037	yes	no	XP_003543125.1 transcription factor GTE7 [Glycine max]	-	-	-	-	-	GO:0005515//protein binding	-
RI_2039	Glyma.04G054000	RBP2	no	Gm04	+	yes	0.145	0.00326755174157	0.0340658008947	MSTRG.6606.2	MSTRG.6606.1	4376127	4377249	4376127	4376862	4377167	4377249	68;39;61	35;30;23	27;36;39	33;39;34	454	149	0.389;0.299;0.465	0.212;0.233;0.273	0.384	0.239	yes	no	NP_001242381.2 RNA-binding protein [Glycine max]	-	-	-	-	-	GO:0003676//nucleic acid binding	GO:0008380//RNA splicing
RI_2057	Glyma.15G122400	VCS	no	Gm15	+	yes	0.026	0.00479252373028	0.0452218	Glyma.15G122400.3;Glyma.15G122400.1;MSTRG.31547.4;Glyma.15G122400.4	Glyma.15G122400.2	9668085	9668437	9668085	9668232	9668320	9668437	7;0;9	87;98;124	1;1;0	90;100;111	237	149	0.048;0.0;0.044	0.007;0.006;0.0	0.031	0.004	yes	no	XP_003547303.1 enhancer of mRNA-decapping protein 4 [Glycine max]	-	-	-	-	-	GO:0005515//protein binding	-
RI_2058	Glyma.03G249600	--	no	Gm03	-	yes	-0.1	0.000293036061813	0.00522288775699	Glyma.03G249600.1	MSTRG.5997.2	45742773	45743033	45742773	45742843	45742955	45743033	3;3;2	28;40;36	10;11;9	28;31;50	261	149	0.058;0.041;0.031	0.169;0.168;0.093	0.043	0.143	no	yes	NP_001241122.1 uncharacterized protein LOC100802211 [Glycine max]	-	-	-	-	-	GO:0003779//actin binding	-
RI_2075	Glyma.04G050200	ELF3	no	Gm04	-	yes	0.291	0.00032532238418	0.00566912767529	Glyma.04G050200.2	Glyma.04G050200.5;Glyma.04G050200.7	4073076	4073586	4073076	4073315	4073513	4073586	60;36;65	15;3;19	25;44;41	19;23;29	347	149	0.632;0.837;0.595	0.361;0.451;0.378	0.688	0.397	yes	no	XP_003523640.1 protein EARLY FLOWERING 3 [Glycine max]	Organismal Systems	Environmental adaptation	ko04712//Circadian rhythm - plant	K12125	-	-	-
RI_2077	Glyma.08G007900	CHLM	no	Gm08	-	yes	-0.299	0.000480998226657	0.00761803773662	MSTRG.14784.2	Glyma.08G007900.2	610239	611097	610239	610750	610858	611097	5;8;6	6;0;1	20;13;5	0;0;0	257	149	0.326;1.0;0.777	1.0;1.0;1.0	0.701	1	no	yes	XP_003532350.3 magnesium protoporphyrin IX methyltransferase, chloroplastic [Glycine max]	Metabolism;Metabolism;Metabolism	Global and overview maps;Global and overview maps;Metabolism of cofactors and vitamins	ko01100//Metabolic pathways;ko01110//Biosynthesis of secondary metabolites;ko00860//Porphyrin metabolism	K03428;K03428;K03428	GO:0005737//cytoplasm	GO:0000179//rRNA (adenine-N6,N6-)-dimethyltransferase activity;GO:0008168//methyltransferase activity;GO:0008170//N-methyltransferase activity;GO:0008171//O-methyltransferase activity;GO:0008173//RNA methyltransferase activity;GO:0008276//protein methyltransferase activity;GO:0008649//rRNA methyltransferase activity;GO:0008689//3-demethylubiquinone-9 3-O-methyltransferase activity;GO:0008757//S-a…	GO:0000154//rRNA modification;GO:0006396//RNA processing;GO:0006400//tRNA modification;GO:0006412//translation;GO:0006464//cellular protein modification process;GO:0006744//ubiquinone biosynthetic process;GO:0008152//metabolic process;GO:0008299//isoprenoid biosynthetic process;GO:0009102//biotin biosynthetic process;GO:0015995//chlorophyll biosynthetic process;GO:0018364//peptidyl-glutamine meth…
RI_2081	Glyma.15G108800	--	no	Gm15	+	yes	-0.272	3.50644196812e-06	0.000133757932638	MSTRG.31443.1	Glyma.15G108800.3	8524539	8525792	8524539	8524766	8525006	8525792	34;41;43	5;5;15	13;12;16	0;1;0	389	149	0.723;0.759;0.523	1.0;0.821;1.0	0.668	0.94	no	yes	KRH11446.1 hypothetical protein GLYMA_15G108800 [Glycine max]	-	-	-	-	-	GO:0000287//magnesium ion binding;GO:0003677//DNA binding;GO:0005515//protein binding;GO:0016805//dipeptidase activity;GO:0070004//cysteine-type exopeptidase activity	GO:0006313//transposition, DNA-mediated;GO:0006508//proteolysis;GO:0015074//DNA integration
RI_2093	Glyma.13G181200	MED16	no	Gm13	-	yes	0.076	0.000259386240872	0.00475798360637	Glyma.13G181200.1	Glyma.13G181200.2	28861326	28861823	28861326	28861428	28861534	28861823	2;2;10	25;28;23	1;0;1	13;19;36	255	149	0.045;0.04;0.203	0.043;0.0;0.016	0.096	0.02	yes	no	XP_006594323.1 mediator of RNA polymerase II transcription subunit 16 isoform X1 [Glycine max]	-	-	-	-	-	-	-
RI_2105	Glyma.09G183900	CFM3	no	Gm09	+	yes	0.077	0.00237184278743	0.0265442727695	Glyma.09G183900.1	MSTRG.18840.1	41792454	41794463	41792454	41793328	41794012	41794463	87;116;79	89;59;50	62;50;54	66;58;71	833	149	0.149;0.26;0.22	0.144;0.134;0.12	0.21	0.133	yes	no	XP_014617739.1 CRM-domain containing factor CFM3, chloroplastic/mitochondrial [Glycine max]	-	-	-	-	GO:0005737//cytoplasm;GO:0005876//spindle microtubule;GO:0042729//DASH complex	GO:0003723//RNA binding;GO:0016655//oxidoreductase activity, acting on NAD(P)H, quinone or similar compound as acceptor	GO:0008150//biological_process;GO:0008152//metabolic process;GO:0008608//attachment of spindle microtubules to kinetochore
RI_211	Glyma.11G087400	--	no	Gm11	-	yes	0.096	0	0	Glyma.11G087400.1	MSTRG.22642.2	6556912	6557439	6556912	6557012	6557324	6557439	45;38;25	123;81;94	5;4;8	159;173;209	461	149	0.106;0.132;0.079	0.01;0.007;0.012	0.106	0.01	yes	no	XP_028187566.1 uncharacterized protein LOC114374158 [Glycine soja]	-	-	-	-	-	-	-
RI_2120	Glyma.09G020300	LIN	no	Gm09	-	yes	0.34	0.0032126276113	0.0340062398333	Glyma.09G020300.2	Glyma.09G020300.7	1604145	1604732	1604145	1604400	1604587	1604732	9;7;18	2;2;10	7;8;3	12;9;5	336	149	0.666;0.608;0.444	0.206;0.283;0.21	0.573	0.233	yes	no	XP_003534762.1 putative E3 ubiquitin-protein ligase LIN isoform X1 [Glycine max]	-	-	-	-	-	-	-
RI_213	Glyma.15G162900	--	no	Gm15	-	yes	-0.641	3.88578058619e-15	5.65335891795e-13	MSTRG.31853.3;Glyma.15G162900.2;Glyma.15G162900.3;Glyma.15G162900.1	MSTRG.31853.4	13968014	13968734	13968014	13968144	13968647	13968734	21;19;22	7;16;6	34;44;31	0;0;0	652	149	0.407;0.213;0.456	1.0;1.0;1.0	0.359	1	no	yes	KRH12258.1 hypothetical protein GLYMA_15G162900 [Glycine max]	-	-	-	-	-	-	-
RI_2135	Glyma.20G053500	FRS3	no	Gm20	+	yes	0.316	0.00156329947486	0.0189902942033	Glyma.20G053500.4	Glyma.20G053500.3	12262124	12266066	12262124	12262351	12263737	12266066	16;20;25	0;0;2	19;11;26	11;0;3	1535	149	1.0;1.0;0.548	0.144;1.0;0.457	0.849	0.534	yes	no	XP_006605632.1 protein FAR1-RELATED SEQUENCE 3 isoform X1 [Glycine max]	-	-	-	-	-	GO:0008270//zinc ion binding	-
RI_2137	Glyma.04G225300	MEBL	no	Gm04	+	yes	-0.205	0.000338222633805	0.00579704327968	Glyma.04G225300.2;Glyma.04G225300.1	MSTRG.7830.2	48370939	48371872	48370939	48371119	48371515	48371872	33;18;16	22;25;45	20;27;28	7;12;15	545	149	0.291;0.164;0.089	0.439;0.381;0.338	0.181	0.386	no	yes	XP_006578858.1 uncharacterized protein LOC102659580 [Glycine max]	-	-	-	-	-	-	-
RI_2139	Glyma.19G007800	DEGP1	no	Gm19	-	yes	0.018	0.000566115124218	0.00859615586677	Glyma.19G007800.1	MSTRG.38732.2	781558	782625	781558	781757	782587	782625	8;16;17	65;108;105	4;8;3	233;262;295	979	149	0.018;0.022;0.024	0.003;0.005;0.002	0.021	0.003	yes	no	XP_028218837.1 protease Do-like 1, chloroplastic [Glycine soja]	-	-	-	-	GO:0030288//outer membrane-bounded periplasmic space	GO:0004252//serine-type endopeptidase activity;GO:0005515//protein binding;GO:0008236//serine-type peptidase activity;GO:0008239//dipeptidyl-peptidase activity;GO:0045152//antisigma factor binding;GO:0070009//serine-type aminopeptidase activity	GO:0006508//proteolysis;GO:0006950//response to stress;GO:0016032//viral process;GO:0019082//viral protein processing;GO:0019087//transformation of host cell by virus;GO:0030436//asexual sporulation
RI_216	Glyma.03G105500	PBL19	no	Gm03	-	yes	-0.26	0.00511075426139	0.0472972	MSTRG.4853.3	Glyma.03G105500.1	31403653	31404874	31403653	31404050	31404620	31404874	23;17;11	7;4;5	53;90;44	5;9;6	719	149	0.405;0.468;0.313	0.687;0.675;0.603	0.395	0.655	no	yes	XP_003521049.1 probable serine/threonine-protein kinase PBL19 [Glycine max]	-	-	-	-	-	GO:0004672//protein kinase activity;GO:0005524//ATP binding	GO:0006468//protein phosphorylation
RI_2168	Glyma.12G038200	SS2	no	Gm12	-	yes	-0.419	1.7242334005e-08	1.10069430138e-06	Glyma.12G038200.2;Glyma.12G038200.3;Glyma.12G038200.4;MSTRG.24400.3	MSTRG.24400.4;MSTRG.24400.5	2745547	2745768	2745547	2745593	2745676	2745768	2;1;1	85;59;60	35;48;3	14;16;99	232	149	0.015;0.011;0.011	0.616;0.658;0.019	0.012	0.431	no	yes	NP_001236365.2 squalene synthase [Glycine max]	Metabolism;Metabolism;Metabolism;Metabolism	Global and overview maps;Global and overview maps;Lipid metabolism;Metabolism of terpenoids and polyketides	ko01100//Metabolic pathways;ko01110//Biosynthesis of secondary metabolites;ko00100//Steroid biosynthesis;ko00909//Sesquiterpenoid and triterpenoid biosynthesis	K00801;K00801;K00801;K00801	-	-	-
RI_2171	Glyma.17G060700	MTX1	no	Gm17	-	yes	0.086	0.00508561539908	0.0471342369432	Glyma.17G060700.1	Glyma.17G060700.2	4633277	4633951	4633277	4633615	4633741	4633951	6;5;4	17;17;34	3;1;2	45;28;22	275	149	0.161;0.137;0.06	0.035;0.019;0.047	0.119	0.034	yes	no	XP_003549323.1 mitochondrial outer membrane import complex protein METAXIN [Glycine max]	-	-	-	-	GO:0001401//mitochondrial sorting and assembly machinery complex	-	-
RI_2183	Glyma.04G193400	GAPC1	no	Gm04	+	yes	-0.014	2.85264034616e-11	2.97435300093e-09	Glyma.04G193400.1;MSTRG.7578.1	Glyma.04G193400.4	45324144	45324391	45324144	45324168	45324290	45324391	37;26;26	3085;2100;2138	80;90;114	2603;2316;2604	271	149	0.007;0.007;0.007	0.017;0.021;0.024	0.007	0.021	no	yes	RZC17328.1 Glyceraldehyde-3-phosphate dehydrogenase, cytosolic [Glycine soja]	Metabolism;Metabolism;Metabolism;Metabolism;Metabolism;Metabolism	Global and overview maps;Global and overview maps;Global and overview maps;Global and overview maps;Carbohydrate metabolism;Energy metabolism	ko01100//Metabolic pathways;ko01110//Biosynthesis of secondary metabolites;ko01200//Carbon metabolism;ko01230//Biosynthesis of amino acids;ko00010//Glycolysis / Gluconeogenesis;ko00710//Carbon fixation in photosynthetic organisms	K00134;K00134;K00134;K00134;K00134;K00134	-	GO:0004073//aspartate-semialdehyde dehydrogenase activity;GO:0008839//4-hydroxy-tetrahydrodipicolinate reductase;GO:0016620//oxidoreductase activity, acting on the aldehyde or oxo group of donors, NAD or NADP as acceptor;GO:0047850//diaminopimelate dehydrogenase activity;GO:0048001//erythrose-4-phosphate dehydrogenase activity;GO:0050112//inositol 2-dehydrogenase activity;GO:0051287//NAD binding	GO:0006094//gluconeogenesis;GO:0006096//glycolytic process;GO:0008615//pyridoxine biosynthetic process;GO:0009085//lysine biosynthetic process;GO:0009086//methionine biosynthetic process;GO:0009088//threonine biosynthetic process;GO:0009089//lysine biosynthetic process via diaminopimelate;GO:0009097//isoleucine biosynthetic process;GO:0019310//inositol catabolic process;GO:0019682//glyceraldehyde…
RI_2187	Glyma.19G161600	MRS2-I	no	Gm19	+	yes	-0.183	6.1081127541e-05	0.0015044233618	Glyma.19G161600.3	MSTRG.39835.3	42677106	42677420	42677106	42677152	42677297	42677420	47;54;53	11;4;9	19;42;35	0;0;3	294	149	0.684;0.872;0.749	1.0;1.0;0.855	0.768	0.952	no	yes	XP_003554279.1 magnesium transporter MRS2-I isoform X1 [Glycine max]	-	-	-	-	GO:0005730//nucleolus;GO:0016020//membrane;GO:0019028//viral capsid;GO:0019031//viral envelope;GO:0030686//90S preribosome;GO:0030688//preribosome, small subunit precursor	GO:0005198//structural molecule activity;GO:0015087//cobalt ion transmembrane transporter activity;GO:0015095//magnesium ion transmembrane transporter activity;GO:0046873//metal ion transmembrane transporter activity	GO:0000462//maturation of SSU-rRNA from tricistronic rRNA transcript (SSU-rRNA, 5.8S rRNA, LSU-rRNA);GO:0006824//cobalt ion transport;GO:0015693//magnesium ion transport;GO:0030001//metal ion transport;GO:0055085//transmembrane transport
RI_219	Glyma.13G007100	--	no	Gm13	-	yes	-0.243	0.00112751721429	0.0146647561177	Glyma.13G007100.1	MSTRG.25968.1	2063213	2063753	2063213	2063304	2063380	2063753	14;34;37	10;7;12	24;32;18	1;0;5	225	149	0.481;0.763;0.671	0.941;1.0;0.704	0.638	0.882	no	yes	KRH17674.1 hypothetical protein GLYMA_13G007100 [Glycine max]	-	-	-	-	-	-	-
RI_2203	Glyma.09G238900	--	no	Gm09	+	yes	-0.579	3.90879593137e-07	1.95627418773e-05	Glyma.09G238900.2	Glyma.09G238900.5	46523625	46524445	46523625	46524042	46524212	46524445	15;0;9	6;6;7	6;9;4	0;0;1	319	149	0.539;0.0;0.375	1.0;1.0;0.651	0.305	0.884	no	yes	XP_003533543.1 uncharacterized protein LOC100789978 isoform X1 [Glycine max]	-	-	-	-	-	-	-
RI_2205	Glyma.18G259100	MYB306	no	Gm18	+	yes	0.27	0.00458408296366	0.0436499589356	MSTRG.38319.3	MSTRG.38319.2	54738011	54739199	54738011	54738141	54738229	54739199	12;9;20	2;0;1	3;17;10	3;2;3	237	149	0.79;1.0;0.926	0.386;0.842;0.677	0.905	0.635	yes	no	NP_001240154.1 MYB transcription factor MYB60 [Glycine max]	-	-	-	-	GO:0005634//nucleus	GO:0003676//nucleic acid binding;GO:0005524//ATP binding;GO:0016818//hydrolase activity, acting on acid anhydrides, in phosphorus-containing anhydrides	GO:0006338//chromatin remodeling
RI_2209	Glyma.09G193600	CKL3	no	Gm09	+	yes	0.056	0.00323487008792	0.0340658008947	MSTRG.18924.4	MSTRG.18924.2	42714786	42716713	42714786	42715987	42716080	42716713	8;11;10	2;0;0	16;24;10	4;3;0	242	149	0.711;1.0;1.0	0.711;0.831;1.0	0.904	0.847	yes	no	XP_003534216.1 casein kinase 1-like protein 3 isoform X2 [Glycine max]	-	-	-	-	-	GO:0004672//protein kinase activity;GO:0005524//ATP binding	GO:0006468//protein phosphorylation
RI_2213	Glyma.19G183000	PCRK1	no	Gm19	+	yes	0.056	0.00454087836867	0.0433311877918	Glyma.19G183000.1	Glyma.19G183000.2	44608194	44608780	44608194	44608256	44608376	44608780	1;4;3	1;0;1	1;11;5	0;9;4	269	149	0.356;1.0;0.624	1.0;0.404;0.409	0.66	0.604	yes	no	XP_006604577.1 serine/threonine-protein kinase PCRK1 isoform X1 [Glycine max]	-	-	-	-	-	GO:0004672//protein kinase activity;GO:0005524//ATP binding	GO:0006468//protein phosphorylation
RI_2215	Glyma.15G108800	--	no	Gm15	+	yes	-0.29	5.65740955971e-07	2.64125031385e-05	MSTRG.31443.6	Glyma.15G108800.3	8524539	8525792	8524539	8524886	8525006	8525792	19;27;25	6;1;11	10;5;13	0;0;0	269	149	0.637;0.937;0.557	1.0;1.0;1.0	0.71	1	no	yes	KRH11446.1 hypothetical protein GLYMA_15G108800 [Glycine max]	-	-	-	-	-	GO:0000287//magnesium ion binding;GO:0003677//DNA binding;GO:0005515//protein binding;GO:0016805//dipeptidase activity;GO:0070004//cysteine-type exopeptidase activity	GO:0006313//transposition, DNA-mediated;GO:0006508//proteolysis;GO:0015074//DNA integration
RI_2228	Glyma.13G093100	DGK7	no	Gm13	+	yes	0.015	0.00267839966524	0.0292427021043	Glyma.13G093100.2	Glyma.13G093100.4	19843881	19845616	19843881	19843998	19845185	19845616	64;58;55	135;163;151	41;50;42	165;203;168	1336	149	0.05;0.038;0.039	0.027;0.027;0.027	0.042	0.027	yes	no	XP_003542286.1 diacylglycerol kinase 7 [Glycine max]	Metabolism;Metabolism;Metabolism;Metabolism;Environmental Information Processing	Global and overview maps;Global and overview maps;Lipid metabolism;Lipid metabolism;Signal transduction	ko01100//Metabolic pathways;ko01110//Biosynthesis of secondary metabolites;ko00564//Glycerophospholipid metabolism;ko00561//Glycerolipid metabolism;ko04070//Phosphatidylinositol signaling system	K00901;K00901;K00901;K00901;K00901	GO:0005575//cellular_component	GO:0001727//lipid kinase activity;GO:0004143//diacylglycerol kinase activity;GO:0016301//kinase activity	GO:0007205//protein kinase C-activating G-protein coupled receptor signaling pathway;GO:0008150//biological_process
RI_2240	Glyma.18G285600	--	no	Gm18	+	yes	-0.226	0.0017552499758	0.0210764757171	Glyma.18G285600.8	MSTRG.38540.2	56861019	56863884	56861019	56862534	56863724	56863884	0;9;7	3;9;4	30;17;12	4;5;5	1339	149	0.0;0.1;0.163	0.455;0.274;0.211	0.088	0.313	no	yes	XP_006603017.1 uncharacterized protein LOC100796503 isoform X1 [Glycine max]	-	-	-	-	-	-	-
RI_225	Glyma.13G358900	CES101	no	Gm13	-	yes	0.215	8.06059590852e-06	0.000268229191509	Glyma.13G358900.5	Glyma.13G358900.6	44002216	44002694	44002216	44002367	44002572	44002694	10;8;3	0;0;0	35;47;74	8;3;6	354	149	1.0;1.0;1.0	0.648;0.868;0.838	1	0.785	yes	no	XP_003543643.2 G-type lectin S-receptor-like serine/threonine-protein kinase CES101 isoform X1 [Glycine max]	-	-	-	-	-	GO:0004672//protein kinase activity;GO:0004674//protein serine/threonine kinase activity;GO:0005524//ATP binding	GO:0006468//protein phosphorylation
RI_2258	Glyma.08G324500	GDPDL4	no	Gm08	+	yes	-0.109	6.52488416771e-05	0.00159451856848	Glyma.08G324500.1;MSTRG.17245.1	Glyma.08G324500.3	43648218	43650167	43648218	43648515	43650051	43650167	2;4;4	7;8;5	30;14;32	14;9;13	1685	149	0.025;0.042;0.066	0.159;0.121;0.179	0.044	0.153	no	yes	XP_003530777.1 glycerophosphodiester phosphodiesterase GDPDL3 isoform X1 [Glycine max]	-	-	-	-	GO:0019031//viral envelope	GO:0008081//phosphoric diester hydrolase activity	GO:0006629//lipid metabolic process
RI_2261	Glyma.08G013900	GPX8	no	Gm08	+	yes	0.319	0.00242415666275	0.0269369877125	Glyma.08G013900.4	MSTRG.14829.2	1078441	1078802	1078441	1078610	1078683	1078802	26;17;24	6;2;5	15;33;16	23;8;19	222	149	0.744;0.851;0.763	0.304;0.735;0.361	0.786	0.467	yes	no	XP_014634113.1 probable glutathione peroxidase 8 isoform X2 [Glycine max]	Metabolism;Metabolism;Metabolism	Global and overview maps;Metabolism of other amino acids;Lipid metabolism	ko01100//Metabolic pathways;ko00480//Glutathione metabolism;ko00590//Arachidonic acid metabolism	K00432;K00432;K00432	GO:0000315//organellar large ribosomal subunit;GO:0022625//cytosolic large ribosomal subunit	GO:0003735//structural constituent of ribosome;GO:0004602//glutathione peroxidase activity;GO:0016209//antioxidant activity;GO:0016491//oxidoreductase activity	GO:0006412//translation;GO:0006979//response to oxidative stress;GO:0055114//oxidation-reduction process
RI_2265	Glyma.09G067200	PMIR1	no	Gm09	+	yes	-0.283	5.18678713546e-06	0.000182295170334	Glyma.09G067200.11;Glyma.09G067200.8	Glyma.09G067200.10	6610960	6613680	6610960	6611039	6611191	6613680	3;2;3	17;19;17	4;10;14	7;6;11	301	149	0.08;0.05;0.08	0.22;0.452;0.387	0.07	0.353	no	yes	KRH37453.1 hypothetical protein GLYMA_09G067200 [Glycine max]	-	-	-	-	-	GO:0003674//molecular_function	GO:0006260//DNA replication;GO:0030436//asexual sporulation
RI_2269	Glyma.11G239800	ABCD1	no	Gm11	+	yes	0.171	7.36210935226e-06	0.000246296021967	Glyma.11G239800.4;Glyma.11G239800.2	MSTRG.23937.3	38308301	38309034	38308301	38308756	38308895	38309034	19;11;19	29;23;24	5;8;2	36;28;30	288	149	0.253;0.198;0.291	0.067;0.129;0.033	0.247	0.076	yes	no	XP_006591509.1 ABC transporter D family member 1 [Glycine max]	-	-	-	-	GO:0005575//cellular_component;GO:0005887//integral component of plasma membrane;GO:0009380//excinuclease repair complex;GO:0009898//cytoplasmic side of plasma membrane;GO:0016021//integral component of membrane;GO:0043190//ATP-binding cassette (ABC) transporter complex;GO:0055051//ATP-binding cassette (ABC) transporter complex, integrated substrate binding;GO:0055052//ATP-binding cassette (ABC) …	GO:0000166//nucleotide binding;GO:0003677//DNA binding;GO:0003697//single-stranded DNA binding;GO:0004527//exonuclease activity;GO:0005260//channel-conductance-controlling ATPase activity;GO:0005319//lipid transporter activity;GO:0005524//ATP binding;GO:0008565//protein transporter activity;GO:0009381//excinuclease ABC activity;GO:0015220//choline transmembrane transporter activity;GO:0015221//li…	GO:0000910//cytokinesis;GO:0006260//DNA replication;GO:0006281//DNA repair;GO:0006289//nucleotide-excision repair;GO:0006298//mismatch repair;GO:0006310//DNA recombination;GO:0006810//transport;GO:0006817//phosphate ion transport;GO:0006824//cobalt ion transport;GO:0006855//drug transmembrane transport;GO:0006869//lipid transport;GO:0007059//chromosome segregation;GO:0007601//visual perception;GO…
RI_227	Glyma.17G059800	SBT2.5	no	Gm17	+	yes	0.312	1.08109676877e-07	5.88116642211e-06	Glyma.17G059800.9	Glyma.17G059800.10	4536193	4536607	4536193	4536387	4536567	4536607	52;38;21	28;29;6	33;25;31	100;40;77	329	149	0.457;0.372;0.613	0.13;0.221;0.154	0.481	0.168	yes	no	XP_006600481.1 subtilisin-like protease SBT2.5 [Glycine max]	-	-	-	-	GO:0005618//cell wall;GO:0016020//membrane	GO:0004252//serine-type endopeptidase activity;GO:0008236//serine-type peptidase activity	GO:0006508//proteolysis;GO:0009306//protein secretion
RI_2273	Glyma.06G107400	dnaJ	no	Gm06	+	yes	-0.245	0.000785959798521	0.0111146	Glyma.06G107400.3;Glyma.06G107400.7	MSTRG.10927.4	8606828	8607157	8606828	8606895	8607017	8607157	38;47;37	10;13;17	19;38;24	1;6;1	271	149	0.676;0.665;0.545	0.913;0.777;0.93	0.629	0.873	no	yes	XP_003526601.1 chaperone protein dnaJ 20, chloroplastic [Glycine max]	-	-	-	-	GO:0031011//Ino80 complex	GO:0005515//protein binding	GO:0006457//protein folding;GO:0009408//response to heat
RI_2281	Glyma.06G022800	EXL3	no	Gm06	-	yes	-0.156	3.15242040061e-06	0.000122494049852	Glyma.06G022800.1	MSTRG.10248.2	1687591	1688103	1687591	1687825	1687972	1688103	3;1;7	29;56;26	20;13;9	21;37;22	296	149	0.049;0.009;0.119	0.324;0.15;0.171	0.059	0.215	no	yes	XP_025984592.1 GDSL esterase/lipase EXL3-like [Glycine max]	-	-	-	-	-	GO:0016788//hydrolase activity, acting on ester bonds	-
RI_2283	Glyma.06G128600	dap4	no	Gm06	-	yes	0.015	0.00316559088531	0.0335659942008	Glyma.06G128600.1	Glyma.06G128600.3	10537414	10538780	10537414	10537609	10538308	10538780	14;4;14	88;83;76	5;3;5	95;119;106	848	149	0.027;0.008;0.031	0.009;0.004;0.008	0.022	0.007	yes	no	XP_014631878.1 uncharacterized protein LOC100777293 [Glycine max]	-	-	-	-	GO:0030288//outer membrane-bounded periplasmic space	GO:0005215//transporter activity;GO:0008236//serine-type peptidase activity;GO:0016787//hydrolase activity;GO:0018738//S-formylglutathione hydrolase activity	GO:0006508//proteolysis;GO:0006810//transport;GO:0009405//pathogenesis;GO:0046292//formaldehyde metabolic process
RI_2284	Glyma.16G031100	--	no	Gm16	+	yes	-0.141	0.000321224611329	0.00564489092268	Glyma.16G031100.8;Glyma.16G031100.7	MSTRG.32893.3	2924489	2925995	2924489	2924582	2925369	2925995	124;166;127	4;1;11	81;79;66	2;0;0	936	149	0.832;0.964;0.648	0.866;1.0;1.0	0.815	0.955	no	yes	RZB59352.1 hypothetical protein D0Y65_042553 [Glycine soja]	-	-	-	-	-	-	-
RI_2320	Glyma.04G057200	CID7	no	Gm04	+	yes	0.059	0.00159850918818	0.0193428887452	Glyma.04G057200.4;Glyma.04G057200.5;Glyma.04G057200.3	Glyma.04G057200.8;Glyma.04G057200.7	4628481	4629085	4628481	4628935	4629014	4629085	28;33;23	124;111;145	10;9;10	90;106;68	228	149	0.129;0.163;0.094	0.068;0.053;0.088	0.129	0.07	yes	no	XP_028227150.1 pentatricopeptide repeat-containing protein At4g33170-like [Glycine soja]	-	-	-	-	-	GO:0008967//phosphoglycolate phosphatase activity	GO:0009853//photorespiration;GO:0015671//oxygen transport
RI_2321	Glyma.10G207200	--	no	Gm10	+	yes	-0.126	0.00102166425283	0.0134842438095	MSTRG.21171.2	MSTRG.21171.1	43947177	43947496	43947177	43947254	43947403	43947496	81;40;88	1;9;9	64;51;64	1;1;2	298	149	0.976;0.69;0.83	0.97;0.962;0.941	0.832	0.958	no	yes	XP_003536328.1 uncharacterized protein LOC100306038 [Glycine max]	-	-	-	-	-	-	-
RI_233	Glyma.11G118900	SWI3D	no	Gm11	-	yes	-0.138	0.00188543778531	0.0223819711288	MSTRG.22911.2	Glyma.11G118900.1	9012503	9014254	9012503	9012810	9013807	9014254	27;27;45	27;20;23	31;42;38	9;14;12	1146	149	0.115;0.149;0.203	0.309;0.281;0.292	0.156	0.294	no	yes	XP_003539020.2 SWI/SNF complex subunit SWI3D [Glycine max]	-	-	-	-	-	GO:0005515//protein binding;GO:0008270//zinc ion binding	-
RI_2334	Glyma.16G130000	SYNCRIP	no	Gm16	+	yes	-0.108	0.00389666739211	0.0384503962225	MSTRG.33577.3	Glyma.16G130000.2	28510959	28512153	28510959	28511395	28511431	28512153	71;44;82	18;14;20	113;68;75	10;10;13	185	149	0.761;0.717;0.768	0.901;0.846;0.823	0.749	0.857	no	yes	XP_003548856.1 nucleolin [Glycine max]	-	-	-	-	GO:0005634//nucleus;GO:0005737//cytoplasm	GO:0003676//nucleic acid binding;GO:0003723//RNA binding;GO:0004535//poly(A)-specific ribonuclease activity;GO:0046872//metal ion binding	GO:0006402//mRNA catabolic process;GO:0008380//RNA splicing
RI_2340	Glyma.05G130400	--	no	Gm05	-	yes	-0.194	0.000192675652034	0.00381471628605	MSTRG.9062.2	Glyma.05G130400.1	32368639	32369200	32368639	32368814	32368999	32369200	17;17;20	0;7;1	8;8;7	0;0;0	334	149	1.0;0.52;0.899	1.0;1.0;1.0	0.806	1	no	yes	XP_003524117.1 uncharacterized protein LOC100792354 [Glycine max]	-	-	-	-	-	-	-
RI_2341	Glyma.07G248800	--	no	Gm07	-	yes	-0.304	0.000221188747965	0.00421877075387	MSTRG.14507.2	Glyma.07G248800.5	43020256	43022757	43020256	43020410	43020501	43022757	6;3;5	2;0;4	10;15;4	0;0;0	240	149	0.651;1.0;0.437	1.0;1.0;1.0	0.696	1	no	yes	XP_006584031.1 uncharacterized protein LOC100809377 [Glycine max]	-	-	-	-	-	-	-
RI_2346	Glyma.10G179700	At5g43745	no	Gm10	+	yes	-0.136	0.00343146296321	0.0354245	MSTRG.20952.5	MSTRG.20952.3;MSTRG.20952.4	41408567	41409854	41408567	41408854	41409772	41409854	255;257;328	14;21;15	376;474;438	19;8;8	1067	149	0.718;0.631;0.753	0.734;0.892;0.884	0.701	0.837	no	yes	XP_006589260.1 putative ion channel POLLUX-like 2 isoform X2 [Glycine max]	-	-	-	-	-	GO:0008324//cation transmembrane transporter activity	GO:0006813//potassium ion transport
RI_2347	Glyma.01G173050	COAD	no	Gm01	+	yes	0.18	6.09861050549e-11	5.96889079829e-09	Glyma.01G173050.1	MSTRG.1209.1	52144271	52144623	52144271	52144443	52144551	52144623	55;38;61	84;83;76	16;15;13	99;92;74	257	149	0.275;0.21;0.318	0.086;0.086;0.092	0.268	0.088	yes	no	NP_001357528.1 phosphopantetheine adenylyltransferase [Glycine max]	Metabolism;Metabolism	Global and overview maps;Metabolism of cofactors and vitamins	ko01100//Metabolic pathways;ko00770//Pantothenate and CoA biosynthesis	K02201;K02201	GO:0005737//cytoplasm	GO:0000309//nicotinamide-nucleotide adenylyltransferase activity;GO:0003824//catalytic activity;GO:0003919//FMN adenylyltransferase activity;GO:0004515//nicotinate-nucleotide adenylyltransferase activity;GO:0008531//riboflavin kinase activity;GO:0016779//nucleotidyltransferase activity	GO:0006747//FAD biosynthetic process;GO:0009058//biosynthetic process;GO:0009231//riboflavin biosynthetic process;GO:0009244//lipopolysaccharide core region biosynthetic process;GO:0009398//FMN biosynthetic process;GO:0009435//NAD biosynthetic process
RI_2369	Glyma.18G301600	At2g33490	no	Gm18	+	yes	0.059	7.61532762072e-07	3.42744529462e-05	MSTRG.38662.5;MSTRG.38662.4	Glyma.18G301600.5	58208989	58209350	58208989	58209239	58209321	58209350	8;7;12	81;82;96	0;1;0	54;72;78	231	149	0.06;0.052;0.075	0.0;0.009;0.0	0.062	0.003	yes	no	XP_014626392.1 uncharacterized protein At2g33490 [Glycine max]	-	-	-	-	-	-	-
RI_2373	Glyma.10G284300	MSL6	no	Gm10	-	yes	0.088	0.000243520917008	0.00452067316558	Glyma.10G284300.1	Glyma.10G284300.2	50538876	50539875	50538876	50539170	50539751	50539875	13;1;9	10;11;14	1;2;2	17;11;12	730	149	0.21;0.018;0.116	0.012;0.036;0.033	0.115	0.027	yes	no	XP_006589733.1 mechanosensitive ion channel protein 6 [Glycine max]	-	-	-	-	GO:0016020//membrane	-	GO:0055085//transmembrane transport
RI_2377	Glyma.09G262300	FOLD4	no	Gm09	+	yes	-1	0	0	MSTRG.19458.2	Glyma.09G262300.1	48395587	48396102	48395587	48395923	48395948	48396102	0;0;0	1;7;5	7;2;23	0;0;0	174	149	0.0;0.0;0.0	1.0;1.0;1.0	0	1	no	yes	NP_001239795.1 uncharacterized protein LOC100819231 [Glycine max]	-	-	-	-	-	GO:0004488//methylenetetrahydrofolate dehydrogenase (NADP+) activity	GO:0055114//oxidation-reduction process
RI_2378	Glyma.15G232000	TGAL1	no	Gm15	-	yes	-0.51	6.35359392875e-07	2.88029591437e-05	Glyma.15G232000.3	Glyma.15G232000.5	44385367	44386637	44385367	44385537	44386498	44386637	33;18;27	2;7;7	13;19;33	0;0;1	1110	149	0.689;0.257;0.341	1.0;1.0;0.816	0.429	0.939	no	yes	KRH13334.1 hypothetical protein GLYMA_15G232000 [Glycine max]	Environmental Information Processing	Signal transduction	ko04075//Plant hormone signal transduction	K14431	GO:0005576//extracellular region	GO:0003700//transcription factor activity, sequence-specific DNA binding;GO:0008289//lipid binding;GO:0043565//sequence-specific DNA binding	GO:0006351//transcription, DNA-templated;GO:0006355//regulation of transcription, DNA-templated;GO:0006869//lipid transport;GO:0042157//lipoprotein metabolic process
RI_2407	Glyma.12G020400	ABCG15	no	Gm12	-	yes	-0.101	0.000243188655879	0.00452067316558	MSTRG.24258.2	Glyma.12G020400.1	1445465	1446038	1445465	1445778	1446007	1446038	51;62;86	5;1;4	43;58;75	0;1;0	378	149	0.801;0.961;0.894	1.0;0.958;1.0	0.885	0.986	no	yes	XP_003540269.1 ABC transporter G family member 15 [Glycine max]	-	-	-	-	GO:0005575//cellular_component;GO:0005887//integral component of plasma membrane;GO:0009380//excinuclease repair complex;GO:0009898//cytoplasmic side of plasma membrane;GO:0016020//membrane;GO:0016021//integral component of membrane;GO:0043190//ATP-binding cassette (ABC) transporter complex;GO:0055051//ATP-binding cassette (ABC) transporter complex, integrated substrate binding;GO:0055052//ATP-bi…	GO:0000309//nicotinamide-nucleotide adenylyltransferase activity;GO:0003674//molecular_function;GO:0003723//RNA binding;GO:0003724//RNA helicase activity;GO:0003924//GTPase activity;GO:0004127//cytidylate kinase activity;GO:0004527//exonuclease activity;GO:0005198//structural molecule activity;GO:0005260//channel-conductance-controlling ATPase activity;GO:0005319//lipid transporter activity;GO:00…	GO:0000910//cytokinesis;GO:0006139//nucleobase-containing compound metabolic process;GO:0006260//DNA replication;GO:0006289//nucleotide-excision repair;GO:0006310//DNA recombination;GO:0006412//translation;GO:0006810//transport;GO:0006817//phosphate ion transport;GO:0006824//cobalt ion transport;GO:0006855//drug transmembrane transport;GO:0006869//lipid transport;GO:0007601//visual perception;GO:…
RI_2415	Glyma.14G190900	ANTR4	no	Gm14	-	yes	0.36	4.32542890394e-12	5.10563834397e-10	Glyma.14G190900.2	MSTRG.30285.2	46446452	46447550	46446452	46446679	46447061	46447550	19;23;42	6;12;17	3;1;4	16;13;13	531	149	0.471;0.35;0.409	0.05;0.021;0.079	0.41	0.05	yes	no	XP_014622614.1 probable anion transporter 4, chloroplastic isoform X1 [Glycine max]	-	-	-	-	GO:0005887//integral component of plasma membrane	GO:0015307//drug:proton antiporter activity;GO:0022857//transmembrane transporter activity;GO:0042910//xenobiotic transporter activity	GO:0006855//drug transmembrane transport;GO:0042493//response to drug;GO:0042908//xenobiotic transport;GO:0055085//transmembrane transport
RI_2429	Glyma.16G025800	--	no	Gm16	-	yes	-0.065	0.00371269259927	0.0372001640578	Glyma.16G025800.1	Glyma.16G025800.3	2488664	2491848	2488664	2489254	2489428	2491848	0;0;0	22;30;23	3;3;3	17;21;23	323	149	0.0;0.0;0.0	0.075;0.062;0.057	0	0.065	no	yes	XP_006598912.1 uncharacterized protein LOC100800527 isoform X1 [Glycine max]	-	-	-	-	-	GO:0016779//nucleotidyltransferase activity	-
RI_2431	Glyma.15G157800	TGD4	no	Gm15	-	yes	-0.493	0.000353059726004	0.00595348152529	MSTRG.31814.2	Glyma.15G157800.1	13221306	13221881	13221306	13221683	13221713	13221881	7;4;15	29;23;17	10;11;5	0;2;7	179	149	0.167;0.126;0.423	1.0;0.821;0.373	0.239	0.731	no	yes	XP_003546392.1 protein TRIGALACTOSYLDIACYLGLYCEROL 4, chloroplastic [Glycine max]	-	-	-	-	-	-	-
RI_2439	Glyma.18G291800	At3g58140	no	Gm18	+	yes	-0.989	0	0	MSTRG.38591.1	Glyma.18G291800.2	57310796	57310907	57310796	57310872	57310898	57310907	0;0;1	42;20;33	111;114;135	0;0;1	175	149	0.0;0.0;0.025	1.0;1.0;0.991	0.008	0.997	no	yes	XP_014626360.1 phenylalanine--tRNA ligase, chloroplastic/mitochondrial isoform X1 [Glycine max]	Genetic Information Processing	Translation	ko00970//Aminoacyl-tRNA biosynthesis	K01889	GO:0005739//mitochondrion;GO:0009328//phenylalanine-tRNA ligase complex	GO:0000049//tRNA binding;GO:0004812//aminoacyl-tRNA ligase activity;GO:0004826//phenylalanine-tRNA ligase activity;GO:0005524//ATP binding;GO:0043816//phosphoserine-tRNA(Cys) ligase activity	GO:0006432//phenylalanyl-tRNA aminoacylation;GO:0043039//tRNA aminoacylation
RI_244	Glyma.17G214600	LRK10	no	Gm17	-	yes	0.049	0.00142610714738	0.0176318701858	Glyma.17G214600.3;Glyma.17G214600.4	MSTRG.36039.16	36010041	36010658	36010041	36010434	36010535	36010658	9;5;11	0;0;0	149;187;94	4;13;0	250	149	1.0;1.0;1.0	0.957;0.896;1.0	1	0.951	yes	no	XP_006601163.1 rust resistance kinase Lr10 isoform X1 [Glycine max]	-	-	-	-	-	GO:0004672//protein kinase activity;GO:0005524//ATP binding;GO:0030247//polysaccharide binding	GO:0006468//protein phosphorylation
RI_2444	Glyma.06G140400	ATG18C	no	Gm06	-	yes	0.33	0.000197617002349	0.00386341239592	MSTRG.11209.3	MSTRG.11209.5	11407540	11408001	11407540	11407625	11407865	11408001	24;35;20	3;3;1	30;38;21	9;11;16	389	149	0.754;0.817;0.885	0.561;0.57;0.335	0.819	0.489	yes	no	XP_006581702.1 autophagy-related protein 18c isoform X1 [Glycine max]	-	-	-	-	-	GO:0005515//protein binding	-
RI_2445	Glyma.07G074800	RH13	no	Gm07	-	yes	0.042	1.24262094636e-06	5.32454564413e-05	Glyma.07G074800.1	Glyma.07G074800.2	6658525	6659387	6658525	6658684	6659321	6659387	14;25;44	73;66;75	8;17;11	60;92;126	786	149	0.035;0.067;0.1	0.025;0.034;0.016	0.067	0.025	yes	no	XP_003528870.1 DEAD-box ATP-dependent RNA helicase 13 [Glycine max]	-	-	-	-	GO:0009380//excinuclease repair complex	GO:0003676//nucleic acid binding;GO:0003690//double-stranded DNA binding;GO:0004003//ATP-dependent DNA helicase activity;GO:0004386//helicase activity;GO:0005515//protein binding;GO:0005524//ATP binding;GO:0008026//ATP-dependent helicase activity;GO:0009381//excinuclease ABC activity;GO:0016887//ATPase activity	GO:0006139//nucleobase-containing compound metabolic process;GO:0006268//DNA unwinding involved in DNA replication;GO:0006281//DNA repair;GO:0006289//nucleotide-excision repair;GO:0006310//DNA recombination;GO:0043571//maintenance of CRISPR repeat elements
RI_2465	Glyma.11G033600	--	no	Gm11	-	yes	-0.038	0.00197811003718	0.0231742629075	Glyma.11G033600.14	Glyma.11G033600.9;Glyma.11G033600.6;Glyma.11G033600.1;Glyma.11G033600.3;Glyma.11G033600.12;Glyma.11G033600.13;Glyma.11G033600.10;Glyma.11G033600.11	2453002	2455047	2453002	2453386	2453512	2455047	233;233;351	12;5;14	268;307;318	6;6;1	275	149	0.913;0.962;0.931	0.96;0.965;0.994	0.935	0.973	no	yes	RZB78111.1 hypothetical protein D0Y65_028857 [Glycine soja]	-	-	-	-	GO:0005634//nucleus	GO:0005524//ATP binding	GO:0006355//regulation of transcription, DNA-templated
RI_2466	Glyma.01G015700	SAMBA	no	Gm01	+	yes	0.455	1.56508722796e-05	0.000477618814542	Glyma.01G015700.7	Glyma.01G015700.4	1534219	1534695	1534219	1534330	1534424	1534695	4;3;13	0;0;1	4;7;1	1;2;4	243	149	1.0;1.0;0.889	0.71;0.682;0.133	0.963	0.508	yes	no	KRH74383.1 hypothetical protein GLYMA_01G015700 [Glycine max]	-	-	-	-	-	-	-
RI_2473	Glyma.06G088600	PFK3	no	Gm06	+	yes	0.051	4.09353131392e-08	2.43896494285e-06	Glyma.06G088600.6;Glyma.06G088600.5;Glyma.06G088600.3;Glyma.06G088600.1;Glyma.06G088600.8;MSTRG.10765.1	Glyma.06G088600.7	6836245	6836994	6836245	6836285	6836931	6836994	84;52;55	153;117;90	22;21;33	136;135;93	795	149	0.093;0.077;0.103	0.029;0.028;0.062	0.091	0.04	yes	no	RZC06535.1 ATP-dependent 6-phosphofructokinase 3 isoform A [Glycine soja]	Metabolism;Metabolism;Metabolism;Metabolism;Metabolism;Genetic Information Processing;Metabolism;Metabolism;Metabolism	Global and overview maps;Global and overview maps;Global and overview maps;Global and overview maps;Carbohydrate metabolism;Folding, sorting and degradation;Carbohydrate metabolism;Carbohydrate metabolism;Carbohydrate metabolism	ko01100//Metabolic pathways;ko01110//Biosynthesis of secondary metabolites;ko01200//Carbon metabolism;ko01230//Biosynthesis of amino acids;ko00010//Glycolysis / Gluconeogenesis;ko03018//RNA degradation;ko00051//Fructose and mannose metabolism;ko00030//Pentose phosphate pathway;ko00052//Galactose metabolism	K00850;K00850;K00850;K00850;K00850;K00850;K00850;K00850;K00850	GO:0005575//cellular_component	GO:0001727//lipid kinase activity;GO:0003872//6-phosphofructokinase activity;GO:0016301//kinase activity;GO:0016773//phosphotransferase activity, alcohol group as acceptor;GO:0047334//diphosphate-fructose-6-phosphate 1-phosphotransferase activity	GO:0006096//glycolytic process;GO:0008150//biological_process
RI_2502	Glyma.13G252800	CBSDUF6	no	Gm13	+	yes	-0.123	0.00275398919331	0.0299634024232	Glyma.13G252800.1	MSTRG.27856.2	35323588	35324082	35323588	35323675	35323942	35324082	3;4;6	14;35;43	16;10;2	11;20;22	416	149	0.071;0.039;0.048	0.343;0.152;0.032	0.053	0.176	no	yes	XP_003543112.1 DUF21 domain-containing protein At4g33700 isoform X1 [Glycine max]	-	-	-	-	-	-	-
RI_2507	Glyma.13G038900	At1g77220	no	Gm13	+	yes	0.125	0.00183644587246	0.0218834388154	MSTRG.26104.3	Glyma.13G038900.3	11183933	11184984	11183933	11184093	11184396	11184984	18;17;19	22;14;18	16;17;15	34;48;30	452	149	0.212;0.286;0.258	0.134;0.105;0.142	0.252	0.127	yes	no	XP_006593761.1 protein LAZ1 homolog 1 isoform X1 [Glycine max]	-	-	-	-	-	-	-
RI_253	Glyma.04G065700	EREL1	no	Gm04	+	yes	0.092	1.37906400575e-05	0.00042710021881	Glyma.04G065700.4	Glyma.04G065700.1;Glyma.04G065700.5;Glyma.04G065700.6;MSTRG.6701.5	5454155	5454964	5454155	5454535	5454619	5454964	73;65;75	0;1;0	61;85;66	6;6;3	233	149	1.0;0.977;1.0	0.867;0.901;0.934	0.992	0.901	yes	no	KHN08147.1 hypothetical protein glysoja_032331 [Glycine soja]	-	-	-	-	-	GO:0035091//phosphatidylinositol binding	-
RI_2533	Glyma.13G119500	CIPK1	no	Gm13	+	yes	0.102	0.00524847281388	0.0483571	Glyma.13G119500.1	MSTRG.26748.1	22243587	22244066	22243587	22243767	22243859	22244066	20;12;39	31;20;55	15;27;20	45;90;42	241	149	0.285;0.271;0.305	0.171;0.156;0.227	0.287	0.185	yes	no	XP_003542405.1 CBL-interacting serine/threonine-protein kinase 1 [Glycine max]	-	-	-	-	-	GO:0004672//protein kinase activity;GO:0005524//ATP binding;GO:0016709//oxidoreductase activity, acting on paired donors, with incorporation or reduction of molecular oxygen, NAD(P)H as one donor, and incorporation of one atom of oxygen	GO:0006468//protein phosphorylation;GO:0006744//ubiquinone biosynthetic process;GO:0007165//signal transduction
RI_2539	Glyma.18G074300	--	no	Gm18	+	yes	0.521	0.000111269773802	0.00242544844915	Glyma.18G074300.3	Glyma.18G074300.5	6997816	6998567	6997816	6998245	6998448	6998567	14;2;6	3;0;3	3;0;0	1;6;4	352	149	0.664;1.0;0.458	0.559;0.0;0.0	0.707	0.186	yes	no	XP_006602114.1 uncharacterized protein LOC100805568 isoform X1 [Glycine max]	-	-	-	-	GO:0019028//viral capsid	GO:0005515//protein binding	-
RI_2547	Glyma.07G068700	--	no	Gm07	+	yes	0.245	0	0	Glyma.07G068700.1	MSTRG.13141.2	6055540	6056454	6055540	6055645	6056314	6056454	39;42;36	16;20;23	3;2;4	20;23;26	818	149	0.307;0.277;0.222	0.027;0.016;0.027	0.269	0.023	yes	no	XP_003529933.1 uncharacterized protein LOC100777848 [Glycine max]	-	-	-	-	GO:0016021//integral component of membrane	-	-
RI_257	Glyma.01G153300	CYP707A2	no	Gm01	-	yes	0.084	0.00255062584898	0.0280928086465	Glyma.01G153300.1;Glyma.01G153300.5	Glyma.01G153300.3	50157010	50157403	50157010	50157117	50157228	50157403	0;6;2	13;16;10	0;1;0	9;21;13	260	149	0.0;0.177;0.103	0.0;0.027;0.0	0.093	0.009	yes	no	NP_001237490.2 abscisic acid 8'-hydroxylase [Glycine max]	Metabolism	Metabolism of terpenoids and polyketides	ko00906//Carotenoid biosynthesis	K09843	-	GO:0005506//iron ion binding;GO:0016705//oxidoreductase activity, acting on paired donors, with incorporation or reduction of molecular oxygen;GO:0020037//heme binding	GO:0055114//oxidation-reduction process
RI_2575	Glyma.06G023000	FREE1	no	Gm06	-	yes	0.039	0.00305552434443	0.0327569235687	Glyma.06G023000.1	Glyma.06G023000.2	1709508	1709743	1709508	1709539	1709653	1709743	6;4;4	56;78;72	0;0;0	56;51;69	263	149	0.057;0.028;0.031	0.0;0.0;0.0	0.039	0	yes	no	XP_003527583.1 protein FREE1 [Glycine max]	-	-	-	-	-	GO:0005515//protein binding;GO:0046872//metal ion binding	-
RI_2591	Glyma.10G180600	CRY2	no	Gm10	-	yes	-0.072	3.82563732283e-05	0.00102278577315	MSTRG.20960.3	Glyma.10G180600.2;Glyma.10G180600.1	41519973	41521267	41519973	41520371	41520955	41521267	672;640;862	14;25;33	832;1056;1092	13;16;13	733	149	0.907;0.839;0.842	0.929;0.931;0.945	0.863	0.935	no	yes	XP_006588363.1 cryptochrome 2 isoform X1 [Glycine max]	Organismal Systems	Environmental adaptation	ko04712//Circadian rhythm - plant	K12119	-	GO:0003904//deoxyribodipyrimidine photo-lyase activity	GO:0006281//DNA repair
RI_2593	Glyma.11G103100	PRP40C	no	Gm11	-	yes	0.041	0.00231218549824	0.0261102	MSTRG.22782.5;MSTRG.22782.7;MSTRG.22782.6	Glyma.11G103100.19	7832719	7833100	7832719	7832829	7832996	7833100	2;12;12	40;53;52	4;3;2	72;29;46	316	149	0.023;0.096;0.098	0.026;0.047;0.02	0.072	0.031	yes	no	XP_006590824.1 pre-mRNA-processing protein 40C isoform X1 [Glycine max]	Genetic Information Processing	Transcription	ko03040//Spliceosome	K12824	-	GO:0005515//protein binding	-
RI_2605	Glyma.01G124500	PFE	no	Gm01	-	yes	0.019	0.000713830320047	0.0103613050631	Glyma.01G124500.1	Glyma.01G124500.2	44074148	44074447	44074148	44074214	44074385	44074447	28;37;12	433;447;254	1;6;1	82;134;87	320	149	0.029;0.037;0.022	0.006;0.02;0.005	0.029	0.01	yes	no	NP_001237034.2 ferritin-2, chloroplastic [Glycine max]	-	-	-	-	-	GO:0008199//ferric iron binding;GO:0016491//oxidoreductase activity;GO:0046872//metal ion binding	GO:0055114//oxidation-reduction process
RI_2608	Glyma.15G111500	MLYCD	no	Gm15	-	yes	0.346	0.000616777524526	0.0092439	MSTRG.31459.1	Glyma.15G111500.1	8696424	8697089	8696424	8696972	8696999	8697089	46;42;69	0;0;0	0;62;47	45;2;0	176	149	1.0;1.0;1.0	0.0;0.963;1.0	1	0.654	yes	no	XP_006597596.1 malonyl-CoA decarboxylase, mitochondrial isoform X1 [Glycine max]	Metabolism;Cellular Processes;Metabolism;Metabolism	Global and overview maps;Transport and catabolism;Metabolism of other amino acids;Carbohydrate metabolism	ko01100//Metabolic pathways;ko04146//Peroxisome;ko00410//beta-Alanine metabolism;ko00640//Propanoate metabolism	K01578;K01578;K01578;K01578	-	GO:0050080//malonyl-CoA decarboxylase activity	GO:0006633//fatty acid biosynthetic process
RI_2623	Glyma.05G153500	RGTB1	no	Gm05	+	yes	0.317	0.00352283508908	0.0360701412722	MSTRG.9262.2	Glyma.05G153500.2	34745049	34745369	34745049	34745129	34745300	34745369	42;59;36	0;0;0	45;6;45	0;54;0	320	149	1.0;1.0;1.0	1.0;0.049;1.0	1	0.683	yes	no	XP_014631173.1 geranylgeranyl transferase type-2 subunit beta 1 [Glycine max]	-	-	-	-	GO:0005615//extracellular space	GO:0003824//catalytic activity;GO:0034073//tetrahymanol cyclase activity;GO:0051007//squalene-hopene cyclase activity	GO:0016114//terpenoid biosynthetic process;GO:0019746//hopanoid biosynthetic process
RI_2624	Glyma.15G157800	TGD4	no	Gm15	-	yes	0.386	6.17865536401e-07	2.84218146744e-05	MSTRG.31814.3	Glyma.15G157800.1	13221306	13221881	13221306	13221686	13221713	13221881	7;4;15	0;0;0	10;11;5	0;15;5	176	149	1.0;1.0;1.0	1.0;0.383;0.458	1	0.614	yes	no	XP_003546392.1 protein TRIGALACTOSYLDIACYLGLYCEROL 4, chloroplastic [Glycine max]	-	-	-	-	-	-	-
RI_2636	Glyma.11G189000	NAT12	no	Gm11	+	yes	0.121	0.00143960057673	0.0177286244252	Glyma.11G189000.1	MSTRG.23302.2	16191958	16192332	16191958	16192056	16192161	16192332	10;8;4	21;15;35	5;3;0	48;16;28	254	149	0.218;0.238;0.063	0.058;0.099;0.0	0.173	0.052	yes	no	XP_003538141.1 nucleobase-ascorbate transporter 12 [Glycine max]	-	-	-	-	GO:0016020//membrane;GO:0016021//integral component of membrane	GO:0015205//nucleobase transmembrane transporter activity;GO:0022857//transmembrane transporter activity;GO:0042907//xanthine transmembrane transporter activity	GO:0015851//nucleobase transport;GO:0042906//xanthine transport;GO:0055085//transmembrane transport
RI_2638	Glyma.04G164200	ARID2	no	Gm04	+	yes	-0.06	1.97257311282e-05	0.000573972902037	Glyma.04G164200.1	Glyma.04G164200.2	39675517	39677419	39675517	39676250	39677262	39677419	37;55;52	87;63;94	63;112;100	76;65;92	1161	149	0.052;0.101;0.066	0.096;0.181;0.122	0.073	0.133	no	yes	XP_003522999.1 uncharacterized protein LOC100793553 [Glycine max]	-	-	-	-	-	-	-
RI_2651	Glyma.01G019800	GRDP1	no	Gm01	-	yes	0.054	9.70658144239e-06	0.000317928657087	MSTRG.166.14	Glyma.01G019800.6	1978754	1979609	1978754	1979023	1979233	1979609	246;129;157	0;0;1	197;317;278	5;18;0	359	149	1.0;1.0;0.985	0.942;0.88;1.0	0.995	0.941	yes	no	XP_003517161.1 glycine-rich domain-containing protein 1 isoform X1 [Glycine max]	-	-	-	-	-	-	-
RI_2658	Glyma.07G206500	SAC9	no	Gm07	-	yes	-0.452	0.00344541838367	0.0355099463068	MSTRG.14164.2	Glyma.07G206500.2	37912128	37913668	37912128	37912251	37913072	37913668	15;0;8	4;14;12	3;5;4	0;1;1	970	149	0.365;0.0;0.093	1.0;0.434;0.381	0.153	0.605	no	yes	XP_003528487.1 probable phosphoinositide phosphatase SAC9 [Glycine max]	-	-	-	-	-	GO:0005515//protein binding;GO:0042578//phosphoric ester hydrolase activity	-
RI_2668	Glyma.08G145600	CESA2	no	Gm08	-	yes	0.011	0.00210646709054	0.0241799231531	Glyma.08G145600.3	Glyma.08G145600.4	11149969	11151862	11149969	11150965	11151511	11151862	87;88;63	552;659;477	39;27;31	403;300;372	695	149	0.033;0.028;0.028	0.02;0.019;0.018	0.03	0.019	yes	no	XP_003531396.1 cellulose synthase A catalytic subunit 2 [UDP-forming] [Glycine max]	-	-	-	-	GO:0016020//membrane	GO:0008375//acetylglucosaminyltransferase activity;GO:0016760//cellulose synthase (UDP-forming) activity	GO:0030244//cellulose biosynthetic process;GO:0042710//biofilm formation
RI_2682	Glyma.11G251500	SPL12	no	Gm11	-	yes	-0.249	0.0037735814732	0.0375916014273	Glyma.11G251500.7	Glyma.11G251500.8	39162450	39165161	39162450	39162886	39165024	39165161	78;92;91	1;5;6	141;104;139	3;1;0	2287	149	0.836;0.545;0.497	0.754;0.871;1.0	0.626	0.875	no	yes	XP_006590312.1 uncharacterized protein LOC100796013 isoform X1 [Glycine max]	-	-	-	-	-	GO:0003677//DNA binding	-
RI_2689	Glyma.08G099500	--	no	Gm08	+	yes	0.043	0.00130243864188	0.0164607	Glyma.08G099500.11;Glyma.08G099500.10;Glyma.08G099500.12;Glyma.08G099500.1;Glyma.08G099500.3;Glyma.08G099500.7;Glyma.08G099500.6;Glyma.08G099500.9;Glyma.08G099500.8	Glyma.08G099500.13	7612093	7614984	7612093	7613867	7614736	7614984	23;10;34	34;42;41	9;24;5	40;60;45	1018	149	0.09;0.034;0.108	0.032;0.055;0.016	0.077	0.034	yes	no	XP_006585092.1 uncharacterized protein LOC100803736 [Glycine max]	-	-	-	-	-	GO:0008270//zinc ion binding	-
RI_2696	Glyma.17G045900	--	no	Gm17	-	yes	-0.427	0.00349310517284	0.0358243704283	MSTRG.34759.1	Glyma.17G045900.1	3426670	3429022	3426670	3427111	3427141	3429022	5;0;0	9;5;10	17;7;3	0;7;15	179	149	0.316;0.0;0.0	1.0;0.454;0.143	0.105	0.532	no	yes	XP_006600428.1 uncharacterized protein LOC100786263 isoform X1 [Glycine max]	-	-	-	-	-	-	-
RI_2721	Glyma.09G173200	GS1	no	Gm09	+	yes	0.019	0.000937715057364	0.0126157965567	Glyma.09G173200.3;Glyma.09G173200.1;Glyma.09G173200.5	Glyma.09G173200.4	40685688	40685955	40685688	40685792	40685906	40685955	13;8;17	255;199;219	0;12;1	251;206;153	263	149	0.028;0.022;0.042	0.0;0.032;0.004	0.031	0.012	yes	no	NP_001239821.1 cytosolic glutamine synthetase alpha [Glycine max]	Metabolism;Metabolism;Metabolism;Metabolism;Metabolism;Metabolism	Global and overview maps;Global and overview maps;Carbohydrate metabolism;Amino acid metabolism;Energy metabolism;Amino acid metabolism	ko01100//Metabolic pathways;ko01230//Biosynthesis of amino acids;ko00630//Glyoxylate and dicarboxylate metabolism;ko00250//Alanine, aspartate and glutamate metabolism;ko00910//Nitrogen metabolism;ko00220//Arginine biosynthesis	K01915;K01915;K01915;K01915;K01915;K01915	-	GO:0004356//glutamate-ammonia ligase activity	GO:0006542//glutamine biosynthetic process;GO:0006807//nitrogen compound metabolic process
RI_2725	Glyma.13G056500	--	no	Gm13	-	yes	0.074	0.00145404008793	0.0178362250786	Glyma.13G056500.1	Glyma.13G056500.2	14479694	14480278	14479694	14480040	14480166	14480278	14;9;15	56;36;52	6;14;0	65;66;62	275	149	0.119;0.119;0.135	0.048;0.103;0.0	0.124	0.05	yes	no	NP_001235757.2 uncharacterized protein LOC100305464 [Glycine max]	-	-	-	-	-	-	-
RI_2727	Glyma.10G262850	NHD1	no	Gm10	-	yes	0.03	0.000743319377378	0.0106901287928	Glyma.10G262850.4;Glyma.10G262850.1;MSTRG.21630.3	Glyma.10G262850.2	48818470	48819467	48818470	48818611	48819347	48819467	32;57;16	117;79;86	24;19;9	93;112;71	885	149	0.044;0.108;0.03	0.042;0.028;0.021	0.061	0.03	yes	no	RDX73666.1 Sodium/proton antiporter 1, partial [Mucuna pruriens]	-	-	-	-	GO:0016021//integral component of membrane	GO:0015385//sodium:proton antiporter activity;GO:0016787//hydrolase activity;GO:0016788//hydrolase activity, acting on ester bonds	GO:0006629//lipid metabolic process;GO:0006814//sodium ion transport;GO:0006818//hydrogen transport;GO:0055085//transmembrane transport
RI_2732	Glyma.20G214100	At1g33420	no	Gm20	+	yes	0.061	0.00452543517695	0.0432891780841	Glyma.20G214100.1	Glyma.20G214100.5	44961963	44962978	44961963	44962090	44962762	44962978	39;33;58	35;32;52	20;16;24	45;20;36	821	149	0.168;0.158;0.168	0.075;0.127;0.108	0.165	0.103	yes	no	XP_006606402.1 PHD finger protein At1g33420 [Glycine max]	-	-	-	-	-	-	-
RI_2738	Glyma.16G107700	RMR1	yes	Gm16	+	yes	-0.346	0.000145488094051	0.00297442325615	-	Glyma.16G107700.5	22108049	22109928	22108049	22109099	22109776	22109928	15;17;10	1;0;6	9;14;5	0;0;0	826	149	0.73;1.0;0.231	1.0;1.0;1.0	0.654	1	no	yes	XP_003548701.1 uncharacterized protein LOC100800896 isoform X1 [Glycine max]	-	-	-	-	GO:0005680//anaphase-promoting complex	GO:0008270//zinc ion binding;GO:0046872//metal ion binding;GO:0061630//ubiquitin protein ligase activity;GO:0097602//cullin family protein binding	GO:0031145//anaphase-promoting complex-dependent proteasomal ubiquitin-dependent protein catabolic process
RI_2789	Glyma.12G095900	--	no	Gm12	+	yes	-0.469	5.40200729926e-07	2.55570419714e-05	MSTRG.24855.1;MSTRG.24855.2	MSTRG.24855.4	8031856	8032820	8031856	8032077	8032193	8032820	3;14;2	27;12;31	19;37;23	3;11;15	265	149	0.059;0.396;0.035	0.781;0.654;0.463	0.163	0.633	no	yes	XP_006592361.1 uncharacterized protein LOC100789541 isoform X1 [Glycine max]	-	-	-	-	-	-	-
RI_2800	Glyma.10G005600	STK38L	no	Gm10	-	yes	0.109	0.00490211947562	0.0459784999093	Glyma.10G005600.2	Glyma.10G005600.3;Glyma.10G005600.1	571141	571519	571141	571400	571487	571519	84;68;91	8;6;5	98;77;67	12;13;17	236	149	0.869;0.877;0.92	0.838;0.789;0.713	0.889	0.78	yes	no	XP_014618356.1 serine/threonine-protein kinase tricorner [Glycine max]	-	-	-	-	-	GO:0004672//protein kinase activity;GO:0004674//protein serine/threonine kinase activity;GO:0005524//ATP binding	GO:0006468//protein phosphorylation
RI_282	Glyma.10G040100	SUVR2	no	Gm10	-	yes	-0.483	0.00415487729903	0.0406139	Glyma.10G040100.5	Glyma.10G040100.3	3528311	3528817	3528311	3528348	3528442	3528817	0;2;4	2;0;2	1;1;2	0;0;0	243	149	0.0;1.0;0.551	1.0;1.0;1.0	0.517	1	no	yes	XP_006588700.1 probable inactive histone-lysine N-methyltransferase SUVR2 isoform X1 [Glycine max]	-	-	-	-	GO:0005576//extracellular region;GO:0005634//nucleus	GO:0005125//cytokine activity;GO:0005515//protein binding;GO:0008270//zinc ion binding;GO:0018024//histone-lysine N-methyltransferase activity	GO:0034968//histone lysine methylation
RI_2828	Glyma.09G259200	--	no	Gm09	+	yes	-0.035	5.44018067313e-05	0.00136324520629	Glyma.09G259200.7;Glyma.09G259200.6;Glyma.09G259200.5;Glyma.09G259200.4;Glyma.09G259200.1;Glyma.09G259200.9;Glyma.09G259200.8;Glyma.09G259200.12	Glyma.09G259200.11	48183449	48185346	48183449	48183517	48183698	48185346	3;0;1	85;70;90	4;12;10	83;105;75	330	149	0.016;0.0;0.005	0.021;0.049;0.057	0.007	0.042	no	yes	XP_003533608.1 uncharacterized protein LOC100783243 [Glycine max]	-	-	-	-	-	-	-
RI_2842	Glyma.09G246200	FH1	no	Gm09	-	yes	0.178	0.000787049284892	0.0111146	Glyma.09G246200.1	MSTRG.19339.2	47189319	47191788	47189319	47189498	47189693	47191788	5;24;16	23;27;10	5;4;5	33;20;20	344	149	0.086;0.278;0.409	0.062;0.08;0.098	0.258	0.08	yes	no	XP_006587792.1 formin-like protein 1 [Glycine max]	-	-	-	-	-	GO:0047688//aspartate 4-decarboxylase activity	GO:0006531//aspartate metabolic process
RI_2849	Glyma.20G122800	PSS1	no	Gm20	+	yes	-0.097	0.00499823608038	0.0464620578289	Glyma.20G122800.2	MSTRG.41489.2	36561523	36562198	36561523	36561615	36561944	36562198	10;17;20	38;25;31	36;32;26	41;26;29	478	149	0.076;0.175;0.167	0.215;0.277;0.218	0.139	0.237	no	yes	KRG90934.1 hypothetical protein GLYMA_20G122800 [Glycine max]	Metabolism;Metabolism;Metabolism	Global and overview maps;Global and overview maps;Lipid metabolism	ko01100//Metabolic pathways;ko01110//Biosynthesis of secondary metabolites;ko00564//Glycerophospholipid metabolism	K08730;K08730;K08730	-	-	GO:0006659//phosphatidylserine biosynthetic process
RI_2860	Glyma.02G072000	ECT2	no	Gm02	-	yes	-0.377	7.81839982837e-05	0.00184573242741	MSTRG.2383.4;MSTRG.2383.7	Glyma.02G072000.5;Glyma.02G072000.4	6293340	6294951	6293340	6293913	6294851	6294951	12;5;12	5;0;1	16;39;34	0;0;0	1087	149	0.248;1.0;0.622	1.0;1.0;1.0	0.623	1	no	yes	XP_014621004.1 YTH domain-containing family protein 2 isoform X3 [Glycine max]	-	-	-	-	-	GO:0003723//RNA binding	-
RI_2868	Glyma.15G163800	utp25	no	Gm15	+	yes	-0.149	0.000132784617153	0.00276900188303	Glyma.15G163800.3	MSTRG.31858.3;MSTRG.31858.1	14087868	14088201	14087868	14088001	14088095	14088201	16;17;6	2;6;0	33;15;17	0;0;1	243	149	0.831;0.635;1.0	1.0;1.0;0.912	0.822	0.971	no	yes	XP_014623129.1 U3 small nucleolar RNA-associated protein 25 [Glycine max]	-	-	-	-	GO:0005634//nucleus	-	-
RI_2869	Glyma.06G204500	--	no	Gm06	-	yes	-0.382	0.000887058987507	0.0121702453642	Glyma.06G204500.5	Glyma.06G204500.6	19092457	19093516	19092457	19092637	19093449	19093516	17;15;10	2;4;2	15;10;14	0;0;2	961	149	0.569;0.368;0.437	1.0;1.0;0.52	0.458	0.84	no	yes	XP_014632098.1 uncharacterized protein LOC100806707 isoform X1 [Glycine max]	-	-	-	-	-	-	-
RI_2887	Glyma.18G204750	--	no	Gm18	+	yes	0.456	1.34743283198e-09	1.00351664248e-07	Glyma.18G204750.1	MSTRG.37879.2	49092904	49093566	49092904	49093329	49093416	49093566	20;15;13	0;0;0	5;6;14	3;5;4	236	149	1.0;1.0;1.0	0.513;0.431;0.688	1	0.544	yes	no	-	-	-	-	-	-	-	-
RI_2888	Glyma.03G113800	--	no	Gm03	-	yes	0.175	0.000522473670527	0.00807685387127	Glyma.03G113800.25;Glyma.03G113800.24;Glyma.03G113800.18;Glyma.03G113800.19;Glyma.03G113800.13;Glyma.03G113800.14	MSTRG.4901.17;MSTRG.4901.16	33301130	33304929	33301130	33301444	33304524	33304929	89;75;121	0;0;2	85;54;110	4;0;2	3229	149	1.0;1.0;0.736	0.495;1.0;0.717	0.912	0.737	yes	no	XP_003521076.2 uncharacterized protein LOC100796351 isoform X1 [Glycine max]	-	-	-	-	GO:0000776//kinetochore;GO:0016021//integral component of membrane	GO:0030269//tetrahydromethanopterin S-methyltransferase activity	GO:0015948//methanogenesis;GO:0019386//methanogenesis, from carbon dioxide;GO:0034508//centromere complex assembly
RI_289	Glyma.18G041000	ncapg	no	Gm18	-	yes	0.117	0.000835161503041	0.0116364596058	Glyma.18G041000.1;Glyma.18G041000.3	Glyma.18G041000.2	3421753	3422856	3421753	3422015	3422577	3422856	29;25;11	17;17;16	15;12;9	28;22;25	711	149	0.263;0.236;0.126	0.101;0.103;0.07	0.208	0.091	yes	no	XP_003552880.1 condensin complex subunit 3 [Glycine max]	-	-	-	-	-	-	-
RI_2909	Glyma.06G294200	--	no	Gm06	+	yes	0.442	0.000405987663597	0.00663148517875	Glyma.06G294200.1	Glyma.06G294200.3	47893517	47894741	47893517	47893552	47894728	47894741	33;28;6	2;0;0	15;9;20	2;2;2	1325	149	0.65;1.0;1.0	0.458;0.336;0.529	0.883	0.441	yes	no	XP_025984797.1 protein ACCELERATED CELL DEATH 6 [Glycine max]	-	-	-	-	-	GO:0005515//protein binding	-
RI_2935	Glyma.12G052700	SRL2	no	Gm12	+	yes	-0.419	0.000143558018341	0.00294632512256	MSTRG.24514.1	Glyma.12G052700.1	3772444	3772987	3772444	3772553	3772922	3772987	76;60;57	49;51;73	100;104;70	4;7;44	518	149	0.309;0.253;0.183	0.878;0.81;0.314	0.248	0.667	no	yes	KHN25286.1 Protein EFR3 like B [Glycine soja]	-	-	-	-	GO:0030117//membrane coat	-	GO:0006886//intracellular protein transport;GO:0016192//vesicle-mediated transport
RI_2955	Glyma.11G019900	CHX18	no	Gm11	+	yes	0.227	1.50000424703e-05	0.000462267318691	Glyma.11G019900.9;Glyma.11G019900.2;Glyma.11G019900.11	Glyma.11G019900.10	1392009	1392831	1392009	1392080	1392584	1392831	2;10;15	3;6;5	0;8;0	15;12;11	653	149	0.132;0.276;0.406	0.0;0.132;0.0	0.271	0.044	yes	no	XP_003538685.1 cation/H(+) antiporter 18 [Glycine max]	-	-	-	-	GO:0016021//integral component of membrane	GO:0005451//monovalent cation:proton antiporter activity;GO:0015299//solute:proton antiporter activity	GO:0006812//cation transport;GO:0015992//proton transport;GO:0055085//transmembrane transport
RI_2964	Glyma.09G120900	MYOB2	no	Gm09	+	yes	0.15	1.0017264013e-05	0.000324704682204	MSTRG.18421.3	Glyma.09G120900.3	29984621	29986152	29984621	29985771	29985915	29986152	35;19;51	0;0;1	28;44;51	1;9;4	293	149	1.0;1.0;0.963	0.934;0.713;0.866	0.988	0.838	yes	no	XP_003533115.1 myosin-binding protein 3 isoform X1 [Glycine max]	-	-	-	-	-	-	GO:0042558//pteridine-containing compound metabolic process
RI_2965	Glyma.15G152600	--	no	Gm15	+	yes	-0.155	4.96527832183e-08	2.93045105485e-06	Glyma.15G152600.1	MSTRG.31775.1	12641981	12642415	12641981	12642059	12642370	12642415	55;75;46	97;114;89	104;103;75	80;57;64	460	149	0.155;0.176;0.143	0.296;0.369;0.275	0.158	0.313	no	yes	XP_028204810.1 uncharacterized protein LOC114388498 isoform X1 [Glycine soja]	-	-	-	-	-	-	-
RI_2975	Glyma.12G059100	TR	no	Gm12	-	yes	0.11	1.16460379895e-06	5.02466301119e-05	Glyma.12G059100.1;MSTRG.24563.5;MSTRG.24563.1	Glyma.12G059100.3	4265790	4266201	4265790	4265897	4265984	4266201	19;38;73	113;137;147	2;4;6	19;51;80	236	149	0.096;0.149;0.239	0.062;0.047;0.045	0.161	0.051	yes	no	XP_003539545.1 tropinone reductase [Glycine max]	Metabolism;Metabolism;Metabolism	Global and overview maps;Global and overview maps;Biosynthesis of other secondary metabolites	ko01100//Metabolic pathways;ko01110//Biosynthesis of secondary metabolites;ko00960//Tropane, piperidine and pyridine alkaloid biosynthesis	K08081;K08081;K08081	-	GO:0003824//catalytic activity;GO:0004316//3-oxoacyl-[acyl-carrier-protein] reductase (NADPH) activity;GO:0004488//methylenetetrahydrofolate dehydrogenase (NADP+) activity;GO:0004757//sepiapterin reductase activity;GO:0008667//2,3-dihydro-2,3-dihydroxybenzoate dehydrogenase activity;GO:0008678//2-deoxy-D-gluconate 3-dehydrogenase activity;GO:0016491//oxidoreductase activity;GO:0016655//oxidoreduc…	GO:0000272//polysaccharide catabolic process;GO:0005975//carbohydrate metabolic process;GO:0006633//fatty acid biosynthetic process;GO:0006729//tetrahydrobiopterin biosynthetic process;GO:0008152//metabolic process;GO:0055114//oxidation-reduction process
RI_2984	Glyma.18G061500	At2g30000	no	Gm18	+	yes	0.33	0.00129615796722	0.0164478	MSTRG.36956.2	Glyma.18G061500.2	5554279	5554378	5554279	5554337	5554371	5554378	118;127;152	1;0;0	86;0;150	0;77;0	183	149	0.99;1.0;1.0	1.0;0.0;1.0	0.997	0.667	yes	no	THU49754.1 hypothetical protein C4D60_Mb06t12860 [Musa balbisiana]	Genetic Information Processing	Transcription	ko03040//Spliceosome	K12834	-	GO:0016993//precorrin-8X methylmutase activity	GO:0000398//mRNA splicing, via spliceosome;GO:0009236//cobalamin biosynthetic process
RI_2988	Glyma.04G169300	--	no	Gm04	+	yes	-0.146	6.27620799221e-07	2.86598227732e-05	Glyma.04G169300.1;Glyma.04G169300.12;Glyma.04G169300.11;Glyma.04G169300.17;Glyma.04G169300.15;Glyma.04G169300.14	Glyma.04G169300.13;Glyma.04G169300.16	41189858	41190468	41189858	41190015	41190390	41190468	5;5;1	27;32;17	13;20;17	21;17;28	524	149	0.05;0.043;0.016	0.15;0.251;0.147	0.036	0.183	no	yes	XP_006578573.1 uncharacterized protein LOC100805050 isoform X2 [Glycine max]	-	-	-	-	-	GO:0008270//zinc ion binding	-
RI_2993	Glyma.19G137500	KIN14L	no	Gm19	-	yes	0.087	0.00111413604197	0.0145209064137	Glyma.19G137500.1	MSTRG.39638.2	40328351	40328817	40328351	40328513	40328635	40328817	4;4;2	16;16;12	1;0;0	8;7;7	271	149	0.121;0.121;0.084	0.064;0.0;0.0	0.109	0.021	yes	no	XP_006604352.1 kinesin-like protein KIN-14L [Glycine max]	-	-	-	-	-	GO:0005515//protein binding;GO:0005524//ATP binding;GO:0008017//microtubule binding	GO:0006260//DNA replication;GO:0007018//microtubule-based movement
RI_3016	Glyma.08G121600	--	no	Gm08	+	yes	-0.971	0	0	MSTRG.15708.1	Glyma.08G121600.1	9382027	9382297	9382027	9382147	9382193	9382297	0;1;0	11;8;9	15;40;21	0;0;0	195	149	0.0;0.087;0.0	1.0;1.0;1.0	0.029	1	no	yes	XP_025985376.1 uncharacterized protein LOC100800171 [Glycine max]	-	-	-	-	-	-	-
RI_3024	Glyma.05G102600	CAX2	no	Gm05	+	yes	-0.18	0.000947680771714	0.0127225126778	Glyma.05G102600.9;Glyma.05G102600.10	Glyma.05G102600.14;Glyma.05G102600.15	27201060	27201369	27201060	27201138	27201307	27201369	8;23;10	1;4;1	9;16;2	0;1;0	318	149	0.789;0.729;0.824	1.0;0.882;1.0	0.781	0.961	no	yes	XP_006579924.1 vacuolar cation/proton exchanger 2 isoform X1 [Glycine max]	-	-	-	-	GO:0016021//integral component of membrane	GO:0015368//calcium:cation antiporter activity	GO:0006816//calcium ion transport;GO:0055085//transmembrane transport
RI_3025	Glyma.02G205001	--	no	Gm02	-	yes	-0.117	0.00224681849126	0.0256030901299	Glyma.02G205001.1	MSTRG.3324.4	40847671	40849740	40847671	40847891	40849348	40849740	36;40;47	20;22;20	63;78;60	14;18;18	1606	149	0.143;0.144;0.179	0.295;0.287;0.236	0.155	0.273	no	yes	XP_028211919.1 uncharacterized protein LOC114394517 isoform X1 [Glycine soja]	-	-	-	-	GO:0005685//U1 snRNP	GO:0003677//DNA binding;GO:0003729//mRNA binding;GO:0008270//zinc ion binding	GO:0006376//mRNA splice site selection
RI_3038	Glyma.10G032500	DRIP2	no	Gm10	+	yes	0.245	0.000115771717236	0.00250537143635	MSTRG.19933.2	MSTRG.19933.1	2813598	2814072	2813598	2813764	2813914	2814072	12;17;19	0;0;1	6;16;13	2;6;0	299	149	1.0;1.0;0.904	0.599;0.571;1.0	0.968	0.723	yes	no	NP_001242770.2 E3 ubiquitin protein ligase DRIP2-like [Glycine max]	-	-	-	-	GO:0005680//anaphase-promoting complex	GO:0008270//zinc ion binding;GO:0046872//metal ion binding;GO:0050151//oleate hydratase activity;GO:0061630//ubiquitin protein ligase activity;GO:0071949//FAD binding;GO:0097602//cullin family protein binding	GO:0006631//fatty acid metabolic process;GO:0031145//anaphase-promoting complex-dependent proteasomal ubiquitin-dependent protein catabolic process
RI_3040	Glyma.18G262500	PME31	no	Gm18	+	yes	0.186	0.00231180710326	0.0261102	MSTRG.38345.2	Glyma.18G262500.1	55086322	55086764	55086322	55086446	55086518	55086764	51;25;54	4;5;1	21;38;45	12;12;5	221	149	0.896;0.771;0.973	0.541;0.681;0.859	0.88	0.694	yes	no	XP_006602929.1 pectinesterase 31 [Glycine max]	Metabolism;Metabolism	Global and overview maps;Carbohydrate metabolism	ko01100//Metabolic pathways;ko00040//Pentose and glucuronate interconversions	K01051;K01051	-	GO:0030599//pectinesterase activity	GO:0042545//cell wall modification
RI_3049	Glyma.02G137100	--	no	Gm02	+	yes	-0.187	2.9722984074e-09	2.16217428334e-07	Glyma.02G137100.1	Glyma.02G137100.2	14617283	14617883	14617283	14617371	14617731	14617883	10;3;7	90;53;105	3;9;11	6;7;11	509	149	0.032;0.016;0.019	0.128;0.273;0.226	0.022	0.209	no	yes	KRH71214.1 hypothetical protein GLYMA_02G137100 [Glycine max]	-	-	-	-	-	-	-
RI_3068	Glyma.02G304500	AGPS1	no	Gm02	+	yes	-0.035	0.000342419977831	0.00582919117745	MSTRG.4087.1	Glyma.02G304500.1	49773015	49773599	49773015	49773089	49773346	49773599	580;623;339	18;2;7	404;347;296	2;3;0	406	149	0.922;0.991;0.947	0.987;0.977;1.0	0.953	0.988	no	yes	XP_003519654.1 glucose-1-phosphate adenylyltransferase small subunit 2, chloroplastic [Glycine max]	Metabolism;Metabolism;Metabolism;Metabolism	Global and overview maps;Global and overview maps;Carbohydrate metabolism;Carbohydrate metabolism	ko01100//Metabolic pathways;ko01110//Biosynthesis of secondary metabolites;ko00500//Starch and sucrose metabolism;ko00520//Amino sugar and nucleotide sugar metabolism	K00975;K00975;K00975;K00975	GO:0005737//cytoplasm	GO:0003977//UDP-N-acetylglucosamine diphosphorylase activity;GO:0003983//UTP:glucose-1-phosphate uridylyltransferase activity;GO:0008878//glucose-1-phosphate adenylyltransferase activity;GO:0008879//glucose-1-phosphate thymidylyltransferase activity;GO:0016772//transferase activity, transferring phosphorus-containing groups;GO:0016779//nucleotidyltransferase activity;GO:0019134//glucosamine-1-pho…	GO:0000271//polysaccharide biosynthetic process;GO:0005978//glycogen biosynthetic process;GO:0009058//biosynthetic process;GO:0009103//lipopolysaccharide biosynthetic process;GO:0009225//nucleotide-sugar metabolic process;GO:0009243//O antigen biosynthetic process;GO:0009252//peptidoglycan biosynthetic process;GO:0010124//phenylacetate catabolic process;GO:0019305//dTDP-rhamnose biosynthetic proc…
RI_3084	Glyma.07G224800	At4g26390	no	Gm07	+	yes	0.109	0.000564464533336	0.00859209026909	Glyma.07G224800.2	Glyma.07G224800.1	40521623	40522038	40521623	40521717	40521797	40522038	242;143;200	23;24;40	147;172;191	45;50;45	229	149	0.873;0.795;0.765	0.68;0.691;0.734	0.811	0.702	yes	no	XP_003529451.1 pyruvate kinase, cytosolic isozyme [Glycine max]	Metabolism;Metabolism;Metabolism;Metabolism;Metabolism;Metabolism;Metabolism	Global and overview maps;Global and overview maps;Global and overview maps;Global and overview maps;Carbohydrate metabolism;Carbohydrate metabolism;Nucleotide metabolism	ko01100//Metabolic pathways;ko01110//Biosynthesis of secondary metabolites;ko01200//Carbon metabolism;ko01230//Biosynthesis of amino acids;ko00010//Glycolysis / Gluconeogenesis;ko00620//Pyruvate metabolism;ko00230//Purine metabolism	K00873;K00873;K00873;K00873;K00873;K00873;K00873	GO:0005737//cytoplasm	GO:0000287//magnesium ion binding;GO:0003824//catalytic activity;GO:0004743//pyruvate kinase activity;GO:0030955//potassium ion binding	GO:0006096//glycolytic process
RI_3098	Glyma.17G055832	--	yes	Gm17	+	yes	-0.171	0.000390341097174	0.00644320291272	MSTRG.34844.1	-	4239805	4241374	4239805	4240130	4241112	4241374	79;74;105	4;3;0	88;76;95	0;0;0	1131	149	0.722;0.765;1.0	1.0;1.0;1.0	0.829	1	no	yes	XP_006601411.1 ribosomal RNA processing protein 1 homolog B [Glycine max]	-	-	-	-	-	-	-
RI_3108	Glyma.08G097900	TCP2	no	Gm08	-	yes	0.035	0.00452536872874	0.0432891780841	MSTRG.15509.4;MSTRG.15509.3	Glyma.08G097900.4	7498962	7499494	7498962	7499040	7499201	7499494	35;28;71	142;134;250	33;37;24	179;214;206	310	149	0.106;0.091;0.12	0.081;0.077;0.053	0.106	0.07	yes	no	XP_003531162.1 transcription factor TCP2 [Glycine max]	-	-	-	-	-	-	-
RI_3112	Glyma.07G069300	UBC5	no	Gm07	+	yes	-0.09	1.32786892593e-10	1.27802276933e-08	Glyma.07G069300.1	Glyma.07G069300.3	6112823	6113211	6112823	6112997	6113131	6113211	3;0;6	89;88;80	29;20;21	97;109;99	283	149	0.017;0.0;0.038	0.136;0.088;0.1	0.018	0.108	no	yes	NP_001237603.1 ubiquitin carrier protein 4 [Glycine max]	Genetic Information Processing	Folding, sorting and degradation	ko04120//Ubiquitin mediated proteolysis	K10576	-	-	-
RI_312	Glyma.16G091002	At4g33760	no	Gm16	-	yes	-0.23	0.000343157925906	0.00582919117745	MSTRG.33344.14	MSTRG.33344.3	14064401	14064713	14064401	14064522	14064600	14064713	0;2;0	5;2;5	12;7;4	5;14;9	227	149	0.0;0.396;0.0	0.612;0.247;0.226	0.132	0.362	no	yes	KRH07461.1 hypothetical protein GLYMA_16G091000 [Glycine max]	Genetic Information Processing	Translation	ko00970//Aminoacyl-tRNA biosynthesis	K01876	GO:0005737//cytoplasm;GO:0005739//mitochondrion	GO:0000166//nucleotide binding;GO:0004812//aminoacyl-tRNA ligase activity;GO:0004815//aspartate-tRNA ligase activity;GO:0005524//ATP binding;GO:0050560//aspartate-tRNA(Asn) ligase activity	GO:0006418//tRNA aminoacylation for protein translation;GO:0006421//asparaginyl-tRNA aminoacylation;GO:0006422//aspartyl-tRNA aminoacylation
RI_3122	Glyma.15G013400	bshA	no	Gm15	-	yes	0.355	0.000288424524912	0.00515538236528	Glyma.15G013400.1	Glyma.15G013400.6	1088682	1090374	1088682	1089941	1090138	1090374	2;0;11	0;1;0	4;0;1	1;2;1	346	149	1.0;0.0;1.0	0.633;0.0;0.301	0.667	0.311	yes	no	XP_006597141.1 uncharacterized protein LOC100793827 [Glycine max]	-	-	-	-	-	GO:0004373//glycogen (starch) synthase activity;GO:0008194//UDP-glycosyltransferase activity;GO:0009011//starch synthase activity;GO:0016157//sucrose synthase activity;GO:0016757//transferase activity, transferring glycosyl groups	GO:0005978//glycogen biosynthetic process;GO:0005985//sucrose metabolic process;GO:0009058//biosynthetic process;GO:0010125//mycothiol biosynthetic process;GO:0071793//bacillithiol biosynthetic process
RI_3124	Glyma.17G218300	UBP22	no	Gm17	+	yes	0.315	0.00122532449259	0.0157082582493	MSTRG.36070.1;MSTRG.36070.2	Glyma.17G218300.1	36809133	36810131	36809133	36809925	36810033	36810131	24;11;13	5;7;3	13;17;22	25;24;15	257	149	0.736;0.477;0.715	0.232;0.291;0.46	0.643	0.328	yes	no	XP_003550210.1 ubiquitin carboxyl-terminal hydrolase 22 isoform X1 [Glycine max]	-	-	-	-	-	GO:0004843//thiol-dependent ubiquitin-specific protease activity;GO:0008270//zinc ion binding	GO:0016579//protein deubiquitination
RI_3132	Glyma.14G041800	APSR1	no	Gm14	-	yes	-0.366	0.00012802167265	0.0026966450643	Glyma.14G041800.1	Glyma.14G041800.3	3154263	3156220	3154263	3155411	3155572	3156220	33;31;31	64;49;58	6;20;16	5;3;5	310	149	0.199;0.233;0.204	0.366;0.762;0.606	0.212	0.578	no	yes	XP_003545492.2 nitrate regulatory gene2 protein [Glycine max]	-	-	-	-	-	-	-
RI_3136	Glyma.07G073800	SDR1	no	Gm07	+	yes	0.066	0.000170698744283	0.00342110360184	Glyma.07G073800.4	MSTRG.13185.1	6575796	6576236	6575796	6575845	6575989	6576236	35;37;91	99;81;167	68;97;72	218;337;347	293	149	0.152;0.189;0.217	0.137;0.128;0.095	0.186	0.12	yes	no	XP_006583329.1 (+)-neomenthol dehydrogenase [Glycine max]	Metabolism;Metabolism	Global and overview maps;Metabolism of terpenoids and polyketides	ko01110//Biosynthesis of secondary metabolites;ko00902//Monoterpenoid biosynthesis	K15095;K15095	-	GO:0003824//catalytic activity;GO:0004316//3-oxoacyl-[acyl-carrier-protein] reductase (NADPH) activity;GO:0004757//sepiapterin reductase activity;GO:0008667//2,3-dihydro-2,3-dihydroxybenzoate dehydrogenase activity;GO:0008678//2-deoxy-D-gluconate 3-dehydrogenase activity;GO:0016491//oxidoreductase activity;GO:0016630//protochlorophyllide reductase activity;GO:0016757//transferase activity, transf…	GO:0000272//polysaccharide catabolic process;GO:0005975//carbohydrate metabolic process;GO:0005983//starch catabolic process;GO:0006633//fatty acid biosynthetic process;GO:0006729//tetrahydrobiopterin biosynthetic process;GO:0015995//chlorophyll biosynthetic process;GO:0051678//pullulan catabolic process;GO:0055114//oxidation-reduction process
RI_3144	Glyma.10G158800	At1g54610	no	Gm10	-	yes	0.071	0.000140324029523	0.00290684479701	Glyma.10G158800.1	Glyma.10G158800.14	39438347	39439707	39438347	39438632	39438962	39439707	9;14;25	42;28;51	6;9;2	48;40;41	479	149	0.062;0.135;0.132	0.037;0.065;0.015	0.11	0.039	yes	no	XP_006589160.1 probable serine/threonine-protein kinase At1g54610 [Glycine max]	-	-	-	-	-	GO:0004672//protein kinase activity;GO:0005524//ATP binding	GO:0006468//protein phosphorylation
RI_315	Glyma.02G276000	CDKC-2	no	Gm02	-	yes	-0.167	4.24204028437e-06	0.000152709470799	Glyma.02G276000.1	MSTRG.3863.2	47735804	47736125	47735804	47735862	47735985	47736125	3;1;7	21;31;39	7;13;32	20;30;36	272	149	0.073;0.017;0.09	0.161;0.192;0.327	0.06	0.227	no	yes	XP_003519496.1 cyclin-dependent kinase C-2 [Glycine max]	-	-	-	-	-	GO:0004672//protein kinase activity;GO:0005524//ATP binding;GO:0016709//oxidoreductase activity, acting on paired donors, with incorporation or reduction of molecular oxygen, NAD(P)H as one donor, and incorporation of one atom of oxygen	GO:0006468//protein phosphorylation;GO:0006744//ubiquinone biosynthetic process
RI_3176	Glyma.09G067200	PMIR1	no	Gm09	+	yes	-0.176	2.9750707361e-06	0.000117056871227	Glyma.09G067200.10	Glyma.09G067200.9	6610736	6613680	6610736	6610867	6610960	6613680	1;0;0	10;13;13	0;4;14	5;8;16	242	149	0.058;0.0;0.0	0.0;0.235;0.35	0.019	0.195	no	yes	KRH37453.1 hypothetical protein GLYMA_09G067200 [Glycine max]	-	-	-	-	-	GO:0003674//molecular_function	GO:0006260//DNA replication;GO:0030436//asexual sporulation
RI_3194	Glyma.13G352700	At2g19210	no	Gm13	-	yes	0.36	0.000190001009109	0.00378549781206	MSTRG.28678.4	MSTRG.28678.5	43538617	43540124	43538617	43539099	43539238	43540124	5;2;8	0;1;1	0;5;13	11;3;2	288	149	1.0;0.509;0.805	0.0;0.463;0.771	0.771	0.411	yes	no	XP_014621601.1 probable LRR receptor-like serine/threonine-protein kinase At1g05700 [Glycine max]	-	-	-	-	-	GO:0004672//protein kinase activity;GO:0005515//protein binding;GO:0005524//ATP binding	GO:0006468//protein phosphorylation
RI_3195	Glyma.11G089400	KIN14E	no	Gm11	-	yes	1	0	0	MSTRG.22661.2	Glyma.11G089400.2;Glyma.11G089400.1;Glyma.11G089400.6	6763399	6763632	6763399	6763527	6763551	6763632	15;16;32	0;0;0	0;0;0	20;7;27	173	149	1.0;1.0;1.0	0.0;0.0;0.0	1	0	yes	no	XP_003538921.1 kinesin-like protein KIN-14I isoform X2 [Glycine max]	-	-	-	-	GO:0005737//cytoplasm;GO:0005856//cytoskeleton	GO:0005524//ATP binding;GO:0008017//microtubule binding;GO:0016887//ATPase activity	GO:0006400//tRNA modification;GO:0007018//microtubule-based movement;GO:0007059//chromosome segregation;GO:0030261//chromosome condensation
RI_3198	Glyma.07G270100	SRD2	no	Gm07	-	yes	-0.149	0.000896866056719	0.0122360224944	MSTRG.14679.6;Glyma.07G270100.8	Glyma.07G270100.5;Glyma.07G270100.4;Glyma.07G270100.1	44606172	44606432	44606172	44606322	44606400	44606432	18;25;25	4;3;6	17;29;18	2;0;1	227	149	0.747;0.845;0.732	0.848;1.0;0.922	0.775	0.923	no	yes	XP_014633774.1 snRNA-activating protein complex subunit isoform X5 [Glycine max]	-	-	-	-	GO:0005575//cellular_component;GO:0005622//intracellular;GO:0005623//cell;GO:0005634//nucleus;GO:0005654//nucleoplasm;GO:0005667//transcription factor complex;GO:0005730//nucleolus;GO:0016604//nuclear body;GO:0019185//snRNA-activating protein complex;GO:0031974//membrane-enclosed lumen;GO:0031981//nuclear lumen;GO:0032991//macromolecular complex;GO:0043226//organelle;GO:0043227//membrane-bounded …	GO:0000976//transcription regulatory region sequence-specific DNA binding;GO:0000977//RNA polymerase II regulatory region sequence-specific DNA binding;GO:0000978//RNA polymerase II core promoter proximal region sequence-specific DNA binding;GO:0000987//core promoter proximal region sequence-specific DNA binding;GO:0000992//polymerase III regulatory region sequence-specific DNA binding;GO:0001006…	GO:0000003//reproduction;GO:0000578//embryonic axis specification;GO:0003002//regionalization;GO:0003006//developmental process involved in reproduction;GO:0006139//nucleobase-containing compound metabolic process;GO:0006351//transcription, DNA-templated;GO:0006355//regulation of transcription, DNA-templated;GO:0006366//transcription from RNA polymerase II promoter;GO:0006383//transcription from …
RI_3218	Glyma.10G182000	--	no	Gm10	+	yes	0.46	0.00435459490602	0.0420406569939	Glyma.10G182000.1	Glyma.10G182000.16	41635656	41636948	41635656	41635907	41636220	41636948	5;19;26	0;4;10	9;10;15	16;15;9	462	149	1.0;0.605;0.456	0.154;0.177;0.35	0.687	0.227	yes	no	XP_014618742.1 uncharacterized protein LOC100783630 [Glycine max]	-	-	-	-	-	-	-
RI_3228	Glyma.16G128300	TKI1	no	Gm16	+	yes	0.082	5.14688794917e-07	2.45793366489e-05	Glyma.16G128300.4	Glyma.16G128300.2	28234769	28235140	28234769	28234943	28235054	28235140	4;11;12	49;44;51	3;0;2	60;53;78	260	149	0.045;0.125;0.119	0.028;0.0;0.014	0.096	0.014	yes	no	XP_003547937.1 TSL-kinase interacting protein 1 [Glycine max]	-	-	-	-	GO:0016020//membrane	GO:0008168//methyltransferase activity;GO:0046873//metal ion transmembrane transporter activity	GO:0030001//metal ion transport;GO:0055085//transmembrane transport
RI_3236	Glyma.13G265200	VTE6	no	Gm13	-	yes	0.024	0.000323984119891	0.00566912767529	Glyma.13G265200.2	MSTRG.27968.4;MSTRG.27968.5	36218410	36219842	36218410	36218664	36219383	36219842	31;24;15	90;83;84	12;16;14	112;122;110	868	149	0.056;0.047;0.03	0.018;0.022;0.021	0.044	0.02	yes	no	XP_003543188.1 protein VTE6, chloroplastic [Glycine max]	-	-	-	-	GO:0016021//integral component of membrane	-	-
RI_3237	Glyma.04G236000	dap4	no	Gm04	+	yes	0.5	1.02032025051e-07	5.64878184707e-06	Glyma.04G236000.8	Glyma.04G236000.4	49232760	49234144	49232760	49233229	49233347	49234144	2;2;12	2;3;1	0;0;0	1;1;1	267	149	0.358;0.271;0.87	0.0;0.0;0.0	0.5	0	yes	no	XP_014630430.1 uncharacterized protein LOC100812178 isoform X1 [Glycine max]	-	-	-	-	GO:0030288//outer membrane-bounded periplasmic space	GO:0005215//transporter activity;GO:0008236//serine-type peptidase activity;GO:0016787//hydrolase activity;GO:0018738//S-formylglutathione hydrolase activity	GO:0006508//proteolysis;GO:0006810//transport;GO:0009405//pathogenesis;GO:0046292//formaldehyde metabolic process
RI_3261	Glyma.07G255400	MPK16	no	Gm07	-	yes	0.17	0.000124899487162	0.00264871590402	MSTRG.14558.5;Glyma.07G255400.1	Glyma.07G255400.4;MSTRG.14558.4	43494841	43495261	43494841	43495020	43495159	43495261	1;19;6	15;13;16	1;2;1	22;26;9	288	149	0.033;0.431;0.162	0.023;0.038;0.054	0.209	0.038	yes	no	XP_003529601.1 mitogen-activated protein kinase 15 isoform X1 [Glycine max]	-	-	-	-	-	GO:0004672//protein kinase activity;GO:0005524//ATP binding;GO:0016709//oxidoreductase activity, acting on paired donors, with incorporation or reduction of molecular oxygen, NAD(P)H as one donor, and incorporation of one atom of oxygen	GO:0006468//protein phosphorylation;GO:0006744//ubiquinone biosynthetic process
RI_3265	Glyma.17G076800	--	no	Gm17	-	yes	0.195	0.00164151694556	0.019825	Glyma.17G076800.26;Glyma.17G076800.27;Glyma.17G076800.15;Glyma.17G076800.18	Glyma.17G076800.21	6007294	6007875	6007294	6007415	6007664	6007875	20;9;15	9;11;13	6;5;5	10;15;15	398	149	0.454;0.234;0.302	0.183;0.111;0.111	0.33	0.135	yes	no	XP_006600564.1 centrosomal protein of 112 kDa isoform X1 [Glycine max]	-	-	-	-	-	GO:0005524//ATP binding	GO:0007059//chromosome segregation;GO:0030261//chromosome condensation
RI_3266	Glyma.10G242500	MED31	no	Gm10	+	yes	0.033	8.66061372886e-05	0.00200773011788	Glyma.10G242500.1	MSTRG.21456.1	47168201	47168819	47168201	47168519	47168721	47168819	6;8;10	78;88;74	0;3;3	105;81;127	351	149	0.032;0.037;0.054	0.0;0.015;0.01	0.041	0.008	yes	no	NP_001235064.2 SOH1 domain-containing protein [Glycine max]	-	-	-	-	GO:0016592//mediator complex	GO:0003712//transcription cofactor activity	GO:0006355//regulation of transcription, DNA-templated
RI_3270	Glyma.10G200500	VTE5	no	Gm10	+	yes	0.104	0.00465319220545	0.0441066218747	Glyma.10G200500.4	MSTRG.21116.4	43214340	43214939	43214340	43214700	43214807	43214939	50;48;64	82;56;63	61;55;39	107;87;144	256	149	0.262;0.333;0.372	0.249;0.269;0.136	0.322	0.218	yes	no	NP_001239775.1 probable phytol kinase 1, chloroplastic [Glycine max]	-	-	-	-	-	-	-
RI_3277	Glyma.05G046000	CDKG-2	no	Gm05	+	yes	-0.133	0.000273344744446	0.0049511463774	MSTRG.8464.1	Glyma.05G046000.6	4231777	4233546	4231777	4231873	4232258	4233546	257;227;290	43;47;44	305;403;462	37;41;29	534	149	0.625;0.574;0.648	0.697;0.733;0.816	0.616	0.749	no	yes	XP_006579593.1 cyclin-dependent kinase G-2 [Glycine max]	-	-	-	-	-	GO:0004672//protein kinase activity;GO:0005524//ATP binding	GO:0006468//protein phosphorylation
RI_3278	Glyma.19G133800	ERD15	no	Gm19	+	yes	0.559	0	0	MSTRG.39600.3	Glyma.19G133800.1	39935564	39936732	39935564	39935599	39936410	39936732	38;48;72	0;0;0	803;1038;979	178;204;172	960	149	1.0;1.0;1.0	0.412;0.441;0.469	1	0.441	yes	no	NP_001237943.1 uncharacterized protein LOC100305613 [Glycine max]	-	-	-	-	-	-	-
RI_3289	Glyma.10G163700	PURKE	no	Gm10	+	yes	0.789	5.55111512313e-16	8.68194405258e-14	MSTRG.20832.10	Glyma.10G163700.13	39896973	39897658	39896973	39897105	39897345	39897658	23;29;19	0;0;0	2;13;0	5;5;13	389	149	1.0;1.0;1.0	0.133;0.499;0.0	1	0.211	yes	no	XP_003536132.1 phosphoribosylaminoimidazole carboxylase, chloroplastic isoform X1 [Glycine max]	Metabolism;Metabolism;Metabolism	Global and overview maps;Global and overview maps;Nucleotide metabolism	ko01100//Metabolic pathways;ko01110//Biosynthesis of secondary metabolites;ko00230//Purine metabolism	K11808;K11808;K11808	GO:0005737//cytoplasm;GO:0005951//carbamoyl-phosphate synthase complex;GO:0009317//acetyl-CoA carboxylase complex;GO:0009320//phosphoribosylaminoimidazole carboxylase complex	GO:0003989//acetyl-CoA carboxylase activity;GO:0004075//biotin carboxylase activity;GO:0004088//carbamoyl-phosphate synthase (glutamine-hydrolyzing) activity;GO:0004617//phosphoglycerate dehydrogenase activity;GO:0004637//phosphoribosylamine-glycine ligase activity;GO:0004638//phosphoribosylaminoimidazole carboxylase activity;GO:0004644//phosphoribosylglycinamide formyltransferase activity;GO:000…	GO:0006094//gluconeogenesis;GO:0006189//'de novo' IMP biosynthetic process;GO:0006564//L-serine biosynthetic process;GO:0006631//fatty acid metabolic process;GO:0006633//fatty acid biosynthetic process;GO:0009152//purine ribonucleotide biosynthetic process;GO:0009220//pyrimidine ribonucleotide biosynthetic process;GO:0009252//peptidoglycan biosynthetic process;GO:0051235//maintenance of location;…
RI_3300	Glyma.18G261100	RCF3	no	Gm18	+	yes	-0.129	0.000522878167817	0.00807685387127	MSTRG.38337.7	MSTRG.38337.6;Glyma.18G261100.10	54979533	54981191	54979533	54979599	54979771	54981191	109;127;137	68;66;83	138;152;136	51;45;51	321	149	0.427;0.472;0.434	0.557;0.611;0.553	0.444	0.574	no	yes	XP_003552539.1 KH domain-containing protein HEN4 [Glycine max]	-	-	-	-	-	GO:0003723//RNA binding;GO:0004654//polyribonucleotide nucleotidyltransferase activity;GO:0019865//immunoglobulin binding	GO:0006402//mRNA catabolic process;GO:0009405//pathogenesis
RI_3301	Glyma.06G250751	--	no	Gm06	+	yes	-0.412	1.11022302463e-16	1.92932090058e-14	MSTRG.12002.1	MSTRG.12002.2	41893791	41894358	41893791	41893975	41894187	41894358	65;77;107	40;38;64	98;77;82	10;4;8	361	149	0.401;0.455;0.408	0.802;0.888;0.809	0.421	0.833	no	yes	-	-	-	-	-	-	-	-
RI_3307	Glyma.07G266900	NAR1	no	Gm07	+	yes	-0.079	0.00245539901526	0.0271395	Glyma.07G266900.3	MSTRG.14654.2	44367359	44367857	44367359	44367486	44367676	44367857	15;15;13	6;0;4	15;17;2	0;1;1	339	149	0.524;1.0;0.588	1.0;0.882;0.468	0.704	0.783	no	yes	XP_006584095.1 protein NAR1 isoform X1 [Glycine max]	-	-	-	-	-	GO:0005506//iron ion binding;GO:0009055//electron carrier activity;GO:0016695//oxidoreductase activity, acting on hydrogen as donor;GO:0051539//4 iron, 4 sulfur cluster binding	-
RI_3312	Glyma.15G108800	--	no	Gm15	+	yes	-0.292	1.01919550588e-06	4.45880215719e-05	MSTRG.31443.3	Glyma.15G108800.3	8524539	8525792	8524539	8525126	8525246	8525792	27;26;44	2;10;13	4;4;10	0;0;0	269	149	0.882;0.59;0.652	1.0;1.0;1.0	0.708	1	no	yes	KRH11446.1 hypothetical protein GLYMA_15G108800 [Glycine max]	-	-	-	-	-	GO:0000287//magnesium ion binding;GO:0003677//DNA binding;GO:0005515//protein binding;GO:0016805//dipeptidase activity;GO:0070004//cysteine-type exopeptidase activity	GO:0006313//transposition, DNA-mediated;GO:0006508//proteolysis;GO:0015074//DNA integration
RI_332	Glyma.16G130000	SYNCRIP	no	Gm16	+	yes	-0.112	0.00527820303446	0.0485595	MSTRG.33577.1	Glyma.16G130000.1	28510756	28512153	28510756	28511431	28511467	28512153	56;42;67	23;7;16	112;73;64	3;10;15	185	149	0.662;0.829;0.771	0.968;0.855;0.775	0.754	0.866	no	yes	XP_003548856.1 nucleolin [Glycine max]	-	-	-	-	GO:0005634//nucleus;GO:0005737//cytoplasm	GO:0003676//nucleic acid binding;GO:0003723//RNA binding;GO:0004535//poly(A)-specific ribonuclease activity;GO:0046872//metal ion binding	GO:0006402//mRNA catabolic process;GO:0008380//RNA splicing
RI_3326	Glyma.05G012300	FATB	no	Gm05	-	yes	0.184	0.00106882572897	0.0140179743405	Glyma.05G012300.6	Glyma.05G012300.5	1133282	1134702	1133282	1133783	1134628	1134702	44;30;32	0;1;1	32;45;21	2;4;1	994	149	1.0;0.818;0.827	0.706;0.628;0.759	0.882	0.698	yes	no	NP_001237802.2 acyl-ACP thioesterase [Glycine max]	Metabolism;Metabolism;Metabolism	Global and overview maps;Global and overview maps;Lipid metabolism	ko01100//Metabolic pathways;ko01212//Fatty acid metabolism;ko00061//Fatty acid biosynthesis	K10781;K10781;K10781	-	GO:0016790//thiolester hydrolase activity	GO:0006633//fatty acid biosynthetic process
RI_3354	Glyma.19G054900	ROQ1	no	Gm19	-	yes	-0.958	0	0	MSTRG.39071.1	Glyma.19G054900.1	9155543	9156496	9155543	9155866	9155887	9156496	0;1;0	2;6;5	14;13;8	0;0;0	170	149	0.0;0.127;0.0	1.0;1.0;1.0	0.042	1	no	yes	NP_001237766.2 resistance protein KR1 [Glycine max]	-	-	-	-	-	GO:0005515//protein binding;GO:0005524//ATP binding;GO:0016887//ATPase activity;GO:0043531//ADP binding	GO:0007165//signal transduction
RI_3357	Glyma.20G233700	MIRO1	no	Gm20	+	yes	0.028	0.000757713692606	0.0108472697047	MSTRG.42386.3;MSTRG.42386.1;Glyma.20G233700.1	Glyma.20G233700.3	46589774	46590545	46589774	46589925	46590358	46590545	14;22;21	88;76;123	9;7;10	103;100;97	582	149	0.039;0.069;0.042	0.022;0.018;0.026	0.05	0.022	yes	no	XP_003556505.1 mitochondrial Rho GTPase 1 [Glycine max]	-	-	-	-	GO:0005737//cytoplasm;GO:0016020//membrane	GO:0003924//GTPase activity;GO:0005509//calcium ion binding;GO:0005524//ATP binding;GO:0005525//GTP binding;GO:0043022//ribosome binding;GO:0051539//4 iron, 4 sulfur cluster binding	GO:0006400//tRNA modification;GO:0042254//ribosome biogenesis;GO:0051186//cofactor metabolic process
RI_3369	Glyma.06G320200	AKR2A	no	Gm06	+	yes	-0.104	0.000814705094983	0.0113767747192	MSTRG.12512.1	Glyma.06G320200.1	50423551	50423762	50423551	50423568	50423706	50423762	313;191;268	213;157;224	359;389;393	160;253;179	287	149	0.433;0.387;0.383	0.538;0.444;0.533	0.401	0.505	no	yes	NP_001241477.1 uncharacterized protein LOC100784610 [Glycine max]	-	-	-	-	-	GO:0005515//protein binding	GO:0019184//nonribosomal peptide biosynthetic process
RI_3377	Glyma.20G154400	TCP19	no	Gm20	-	yes	-0.667	1.73446671821e-05	0.00051670589472	Glyma.20G154400.5	Glyma.20G154400.3	39311434	39313202	39311434	39313043	39313158	39313202	0;0;7	3;1;2	6;7;3	0;2;0	264	149	0.0;0.0;0.664	1.0;0.664;1.0	0.221	0.888	no	yes	XP_003555366.1 transcription factor TCP19 [Glycine max]	-	-	-	-	-	-	-
RI_338	Glyma.08G356200	--	no	Gm08	-	yes	-0.31	3.58603807238e-06	0.000135965176853	Glyma.08G356200.6	Glyma.08G356200.7	46254552	46255285	46254552	46254877	46255191	46255285	21;14;15	3;0;8	14;12;7	0;0;0	463	149	0.693;1.0;0.376	1.0;1.0;1.0	0.69	1	no	yes	XP_006586262.1 uncharacterized protein LOC102661962 isoform X1 [Glycine max]	-	-	-	-	-	-	-
RI_3387	Glyma.07G072700	RH8	no	Gm07	+	yes	-0.751	0	0	MSTRG.13176.3	Glyma.07G072700.3	6462649	6463324	6462649	6463211	6463238	6463324	15;5;8	21;19;29	71;88;70	0;0;0	176	149	0.377;0.182;0.189	1.0;1.0;1.0	0.249	1	no	yes	XP_028239602.1 DEAD-box ATP-dependent RNA helicase 8-like isoform X2 [Glycine soja]	Genetic Information Processing	Folding, sorting and degradation	ko03018//RNA degradation	K12614	GO:0005672//transcription factor TFIIA complex;GO:0009380//excinuclease repair complex	GO:0003676//nucleic acid binding;GO:0003690//double-stranded DNA binding;GO:0004003//ATP-dependent DNA helicase activity;GO:0004386//helicase activity;GO:0005515//protein binding;GO:0005524//ATP binding;GO:0008026//ATP-dependent helicase activity;GO:0009381//excinuclease ABC activity;GO:0016887//ATPase activity	GO:0006139//nucleobase-containing compound metabolic process;GO:0006268//DNA unwinding involved in DNA replication;GO:0006281//DNA repair;GO:0006289//nucleotide-excision repair;GO:0006310//DNA recombination;GO:0006367//transcription initiation from RNA polymerase II promoter;GO:0043571//maintenance of CRISPR repeat elements
RI_340	Glyma.06G126100	PYL3	no	Gm06	-	yes	0.138	0.0024039691212	0.0267992473203	Glyma.06G126100.1	MSTRG.11089.1	10277865	10278345	10277865	10278081	10278148	10278345	34;48;70	32;50;48	27;25;39	56;35;55	216	149	0.423;0.398;0.501	0.25;0.33;0.328	0.441	0.303	yes	no	XP_028236062.1 abscisic acid receptor PYL8-like [Glycine soja]	Environmental Information Processing;Environmental Information Processing	Signal transduction;Signal transduction	ko04075//Plant hormone signal transduction;ko04016//MAPK signaling pathway - plant	K14496;K14496	-	-	-
RI_3407	Glyma.06G253700	tmem184C	no	Gm06	+	yes	0.281	2.15470675269e-06	8.75314639275e-05	Glyma.06G253700.3	MSTRG.12009.3	42568366	42569541	42568366	42568657	42569306	42569541	55;28;37	1;0;0	33;59;29	3;9;1	798	149	0.911;1.0;1.0	0.673;0.55;0.844	0.97	0.689	yes	no	XP_025984762.1 transmembrane protein 184 homolog DDB_G0279555 isoform X3 [Glycine max]	-	-	-	-	-	-	-
RI_342	Glyma.07G189800	TIR1	no	Gm07	-	yes	0.221	4.54334639421e-06	0.00016149531274	MSTRG.14037.1	Glyma.07G189800.5	36106041	36107729	36106041	36106485	36106931	36107729	156;165;238	17;24;31	106;110;104	31;28;45	595	149	0.697;0.633;0.658	0.461;0.496;0.367	0.663	0.441	yes	no	XP_003528427.1 protein TRANSPORT INHIBITOR RESPONSE 1 [Glycine max]	Environmental Information Processing	Signal transduction	ko04075//Plant hormone signal transduction	K14485	-	GO:0003677//DNA binding;GO:0005515//protein binding	GO:0006304//DNA modification
RI_3424	Glyma.04G193400	GAPC1	no	Gm04	+	yes	-0.015	1.16484599744e-12	1.48719929796e-10	Glyma.04G193400.1;MSTRG.7578.1	Glyma.04G193400.3	45323932	45324168	45323932	45324018	45324144	45324168	34;17;24	2844;1921;1916	83;90;104	2357;2129;2393	275	149	0.006;0.005;0.007	0.019;0.022;0.023	0.006	0.021	no	yes	RZC17328.1 Glyceraldehyde-3-phosphate dehydrogenase, cytosolic [Glycine soja]	Metabolism;Metabolism;Metabolism;Metabolism;Metabolism;Metabolism	Global and overview maps;Global and overview maps;Global and overview maps;Global and overview maps;Carbohydrate metabolism;Energy metabolism	ko01100//Metabolic pathways;ko01110//Biosynthesis of secondary metabolites;ko01200//Carbon metabolism;ko01230//Biosynthesis of amino acids;ko00010//Glycolysis / Gluconeogenesis;ko00710//Carbon fixation in photosynthetic organisms	K00134;K00134;K00134;K00134;K00134;K00134	-	GO:0004073//aspartate-semialdehyde dehydrogenase activity;GO:0008839//4-hydroxy-tetrahydrodipicolinate reductase;GO:0016620//oxidoreductase activity, acting on the aldehyde or oxo group of donors, NAD or NADP as acceptor;GO:0047850//diaminopimelate dehydrogenase activity;GO:0048001//erythrose-4-phosphate dehydrogenase activity;GO:0050112//inositol 2-dehydrogenase activity;GO:0051287//NAD binding	GO:0006094//gluconeogenesis;GO:0006096//glycolytic process;GO:0008615//pyridoxine biosynthetic process;GO:0009085//lysine biosynthetic process;GO:0009086//methionine biosynthetic process;GO:0009088//threonine biosynthetic process;GO:0009089//lysine biosynthetic process via diaminopimelate;GO:0009097//isoleucine biosynthetic process;GO:0019310//inositol catabolic process;GO:0019682//glyceraldehyde…
RI_3425	Glyma.16G116200	STXBP5	no	Gm16	+	yes	0.345	9.24081034418e-05	0.00207616682951	Glyma.16G116200.2	Glyma.16G116200.3;MSTRG.33501.7	26105193	26105534	26105193	26105368	26105474	26105534	2;1;2	0;0;1	7;0;8	1;3;2	255	149	1.0;1.0;0.539	0.804;0.0;0.7	0.846	0.501	yes	no	XP_003548801.1 uncharacterized protein LOC100811900 isoform X1 [Glycine max]	-	-	-	-	GO:0009279//cell outer membrane	GO:0005515//protein binding	GO:0006355//regulation of transcription, DNA-templated
RI_3426	Glyma.04G231700	GYP7	no	Gm04	+	yes	0.073	0.0013157800023	0.0165950967361	Glyma.04G231700.4	Glyma.04G231700.3	48840983	48842684	48840983	48841030	48842375	48842684	311;302;332	2;0;0	248;284;216	1;7;1	1494	149	0.939;1.0;1.0	0.961;0.802;0.956	0.98	0.906	yes	no	XP_003523334.1 GTPase-activating protein GYP7 isoform X1 [Glycine max]	-	-	-	-	-	-	-
RI_3447	Glyma.18G079400	AGDP1	no	Gm18	+	yes	-0.354	0.000385804527793	0.00638516699966	MSTRG.37094.3	Glyma.18G079400.8;Glyma.18G079400.6	7578876	7580118	7578876	7578948	7579006	7580118	6;2;5	4;2;0	1;5;8	0;0;0	207	149	0.519;0.419;1.0	1.0;1.0;1.0	0.646	1	no	yes	XP_003551479.1 uncharacterized protein LOC100306240 isoform X1 [Glycine max]	-	-	-	-	-	GO:0003682//chromatin binding	-
RI_3452	Glyma.16G107300	PAE8	yes	Gm16	+	yes	0.174	0.00345871362031	0.0355883427774	-	Glyma.16G107300.6	21974801	21976103	21974801	21974896	21975981	21976103	38;41;47	7;14;8	15;24;22	17;10;9	1234	149	0.396;0.261;0.415	0.096;0.225;0.228	0.357	0.183	yes	no	XP_014624576.1 pectin acetylesterase 8 isoform X1 [Glycine max]	-	-	-	-	-	GO:0016787//hydrolase activity	-
RI_3453	Glyma.06G161100	--	no	Gm06	-	yes	0.317	0.0044785129047	0.0430377522762	Glyma.06G161100.3;Glyma.06G161100.1	MSTRG.11389.1	13271685	13273864	13271685	13271752	13272176	13273864	40;27;35	0;0;0	96;98;4	0;0;20	573	149	1.0;1.0;1.0	1.0;1.0;0.049	1	0.683	yes	no	KRH54030.1 hypothetical protein GLYMA_06G161100 [Glycine max]	-	-	-	-	-	-	-
RI_3456	Glyma.11G068200	AEL1	no	Gm11	-	yes	0.044	0.00281032573381	0.0305232600533	Glyma.11G068200.1	MSTRG.22492.1	5116589	5116934	5116589	5116695	5116778	5116934	17;7;14	104;55;112	4;6;9	102;71;145	232	149	0.095;0.076;0.074	0.025;0.051;0.038	0.082	0.038	yes	no	NP_001235211.1 uncharacterized protein LOC100305681 [Glycine max]	-	-	-	-	-	GO:0003674//molecular_function	GO:0016226//iron-sulfur cluster assembly
RI_3466	Glyma.10G226700	RBP2	no	Gm10	-	yes	0.196	0.00444484298337	0.0427799041599	Glyma.10G226700.2;Glyma.10G226700.3;Glyma.10G226700.6;Glyma.10G226700.7;Glyma.10G226700.5	MSTRG.21335.2;MSTRG.21335.3	45796067	45796575	45796067	45796129	45796289	45796575	15;24;23	12;19;13	18;11;4	22;22;11	309	149	0.376;0.379;0.46	0.283;0.194;0.149	0.405	0.209	yes	no	XP_003536435.1 RNA-binding protein 2 isoform X2 [Glycine max]	-	-	-	-	-	GO:0003674//molecular_function;GO:0003676//nucleic acid binding;GO:0003723//RNA binding;GO:0005488//binding;GO:0097159//organic cyclic compound binding;GO:1901363//heterocyclic compound binding	GO:0008380//RNA splicing
RI_3471	Glyma.11G052700	PTEN2A	no	Gm11	-	yes	0.569	0	0	Glyma.11G052700.1	Glyma.11G052700.2	3959137	3959606	3959137	3959207	3959475	3959606	59;60;48	0;0;0	33;36;38	13;23;16	417	149	1.0;1.0;1.0	0.476;0.359;0.459	1	0.431	yes	no	XP_003538807.1 phosphatidylinositol 3,4,5-trisphosphate 3-phosphatase and protein-tyrosine-phosphatase PTEN2A [Glycine max]	Metabolism;Metabolism;Environmental Information Processing	Global and overview maps;Carbohydrate metabolism;Signal transduction	ko01100//Metabolic pathways;ko00562//Inositol phosphate metabolism;ko04070//Phosphatidylinositol signaling system	K01110;K01110;K01110	-	GO:0004721//phosphoprotein phosphatase activity;GO:0004725//protein tyrosine phosphatase activity	GO:0006470//protein dephosphorylation
RI_3474	Glyma.10G158800	At1g54610	no	Gm10	-	yes	0.407	1.30876420812e-11	1.46207658679e-09	MSTRG.20786.7	Glyma.10G158800.1	39438962	39439707	39438962	39439400	39439637	39439707	60;49;66	2;0;3	38;37;48	15;11;16	386	149	0.921;1.0;0.895	0.494;0.565;0.537	0.939	0.532	yes	no	XP_006589160.1 probable serine/threonine-protein kinase At1g54610 [Glycine max]	-	-	-	-	-	GO:0004672//protein kinase activity;GO:0005524//ATP binding	GO:0006468//protein phosphorylation
RI_3475	Glyma.04G193800	GTE10	no	Gm04	-	yes	-0.065	0.000452020514775	0.00719552249474	Glyma.04G193800.3	Glyma.04G193800.2	45359446	45361404	45359446	45361079	45361275	45361404	124;133;162	8;4;0	100;93;116	0;0;0	345	149	0.87;0.935;1.0	1.0;1.0;1.0	0.935	1	no	yes	RZC17333.1 Transcription factor GTE10 isoform B [Glycine soja]	-	-	-	-	GO:0031237//intrinsic component of periplasmic side of plasma membrane	GO:0005215//transporter activity;GO:0005515//protein binding	GO:0006323//DNA packaging;GO:0006810//transport;GO:0009405//pathogenesis
RI_3493	Glyma.16G198300	SLK2	no	Gm16	-	yes	0.09	0.00399844895335	0.0393306551135	Glyma.16G198300.4	Glyma.16G198300.5	36137194	36138584	36137194	36138340	36138514	36138584	37;31;34	43;67;75	31;27;7	55;93;80	323	149	0.284;0.176;0.173	0.206;0.118;0.039	0.211	0.121	yes	no	XP_003548219.1 probable transcriptional regulator SLK2 [Glycine max]	-	-	-	-	GO:0005672//transcription factor TFIIA complex	-	GO:0006367//transcription initiation from RNA polymerase II promoter
RI_35	Glyma.08G313000	--	no	Gm08	-	yes	0.884	0	0	MSTRG.17142.3	Glyma.08G313000.3;MSTRG.17142.2	42659363	42659945	42659363	42659554	42659594	42659945	29;55;54	0;0;0	11;6;4	38;45;44	189	149	1.0;1.0;1.0	0.186;0.095;0.067	1	0.116	yes	no	KHM99595.1 hypothetical protein glysoja_006438 [Glycine soja]	-	-	-	-	-	-	-
RI_3507	Glyma.15G137800	dnaJ	no	Gm15	+	yes	0.068	5.03212812911e-05	0.00127972	Glyma.15G137800.1;Glyma.15G137800.2;MSTRG.31669.2	Glyma.15G137800.3	11211465	11211892	11211465	11211624	11211805	11211892	18;11;9	50;45;61	2;3;6	44;76;44	330	149	0.14;0.099;0.062	0.02;0.018;0.058	0.1	0.032	yes	no	XP_003546304.1 dnaJ homolog subfamily C member 14 [Glycine max]	-	-	-	-	GO:0016020//membrane	GO:0005315//inorganic phosphate transmembrane transporter activity;GO:0005515//protein binding	GO:0006457//protein folding;GO:0006817//phosphate ion transport;GO:0009408//response to heat
RI_351	Glyma.16G034626	CRCK2	no	Gm16	-	yes	0.959	0	0	MSTRG.32925.1	Glyma.16G034626.1	3242561	3242984	3242561	3242664	3242685	3242984	75;59;66	0;0;0	6;3;3	74;91;91	170	149	1.0;1.0;1.0	0.066;0.028;0.028	1	0.041	yes	no	NP_001235360.1 calmodulin-binding receptor-like cytoplasmic kinase [Glycine max]	-	-	-	-	-	GO:0004672//protein kinase activity;GO:0005524//ATP binding	GO:0006468//protein phosphorylation
RI_3520	Glyma.17G178800	SAPK10	no	Gm17	+	yes	0.34	0.000229857833238	0.00432980259236	Glyma.17G178800.3	Glyma.17G178800.2	19515593	19516198	19515593	19515668	19515884	19516198	53;50;44	7;1;5	9;22;32	6;9;9	365	149	0.756;0.953;0.782	0.38;0.499;0.592	0.83	0.49	yes	no	XP_003550077.3 serine/threonine-protein kinase SRK2I isoform X1 [Glycine max]	Environmental Information Processing;Environmental Information Processing	Signal transduction;Signal transduction	ko04075//Plant hormone signal transduction;ko04016//MAPK signaling pathway - plant	K14498;K14498	-	GO:0004672//protein kinase activity;GO:0005524//ATP binding	GO:0006468//protein phosphorylation
RI_3528	Glyma.19G155000	TBL11	no	Gm19	+	yes	-0.132	0.00417971645311	0.0406661059575	Glyma.19G155000.3	MSTRG.39787.3	41980799	41982720	41980799	41980958	41981716	41982720	158;146;237	58;57;70	214;271;325	48;72;43	907	149	0.309;0.296;0.357	0.423;0.382;0.554	0.321	0.453	no	yes	XP_025982947.1 protein trichome birefringence-like 10 [Glycine max]	-	-	-	-	-	-	-
RI_3535	Glyma.07G091800	--	no	Gm07	-	yes	0.223	0.00236170343303	0.0265256335403	MSTRG.13342.2	Glyma.07G091800.1	8424359	8424989	8424359	8424569	8424914	8424989	7;2;13	1;1;0	3;9;26	2;5;3	494	149	0.679;0.376;1.0	0.311;0.352;0.723	0.685	0.462	yes	no	NP_001238232.1 uncharacterized protein LOC100527326 [Glycine max]	-	-	-	-	-	-	-
RI_3545	Glyma.17G227100	At5g11960	no	Gm17	+	yes	0.486	1.3439368588e-06	5.71950271337e-05	Glyma.17G227100.4;Glyma.17G227100.2;Glyma.17G227100.3;Glyma.17G227100.1	MSTRG.36144.5	38105400	38106544	38105400	38105489	38106487	38106544	82;78;81	4;1;9	13;18;10	5;12;3	1147	149	0.727;0.91;0.539	0.252;0.163;0.302	0.725	0.239	yes	no	XP_003550264.1 probable magnesium transporter NIPA9 isoform X2 [Glycine max]	-	-	-	-	GO:0016020//membrane;GO:0016021//integral component of membrane	GO:0015095//magnesium ion transmembrane transporter activity	GO:0015693//magnesium ion transport
RI_3558	Glyma.13G169200	DDB_G0272484	no	Gm13	+	yes	0.422	4.53938859247e-05	0.00116386946863	Glyma.13G169200.6;Glyma.13G169200.1	Glyma.13G169200.9	27753648	27754045	27753648	27753671	27753946	27754045	2;4;4	0;0;0	4;8;2	0;2;4	424	149	1.0;1.0;1.0	1.0;0.584;0.149	1	0.578	yes	no	XP_006594284.1 deoxynucleoside triphosphate triphosphohydrolase SAMHD1 homolog isoform X3 [Glycine max]	-	-	-	-	-	GO:0004521//endoribonuclease activity;GO:0008832//dGTPase activity	GO:0006402//mRNA catabolic process;GO:0015949//nucleobase-containing small molecule interconversion
RI_3575	Glyma.18G300100	HD16	no	Gm18	-	yes	-0.03	3.1077784679e-08	1.88759826167e-06	MSTRG.38652.2;Glyma.18G300100.3;Glyma.18G300100.1	Glyma.18G300100.2	58043482	58044131	58043482	58043671	58043973	58044131	2;0;2	116;160;165	22;9;25	150;171;209	451	149	0.006;0.0;0.004	0.046;0.017;0.038	0.003	0.034	no	yes	XP_003552750.1 casein kinase 1-like protein HD16 [Glycine max]	-	-	-	-	-	GO:0004672//protein kinase activity;GO:0005524//ATP binding	GO:0006468//protein phosphorylation
RI_3576	Glyma.11G016000	CHLD	no	Gm11	-	yes	-0.043	0.00193811700415	0.0228702619682	MSTRG.22067.3;Glyma.11G016000.1	Glyma.11G016000.3	1114155	1114911	1114155	1114317	1114776	1114911	53;32;53	132;132;152	39;51;66	93;84;107	608	149	0.09;0.056;0.079	0.093;0.13;0.131	0.075	0.118	no	yes	XP_003538089.1 magnesium-chelatase subunit ChlD, chloroplastic isoform X1 [Glycine max]	Metabolism;Metabolism;Metabolism	Global and overview maps;Global and overview maps;Metabolism of cofactors and vitamins	ko01100//Metabolic pathways;ko01110//Biosynthesis of secondary metabolites;ko00860//Porphyrin metabolism	K03404;K03404;K03404	GO:0005737//cytoplasm;GO:0010007//magnesium chelatase complex;GO:0071203//WASH complex	GO:0000156//phosphorelay response regulator activity;GO:0003677//DNA binding;GO:0004176//ATP-dependent peptidase activity;GO:0004252//serine-type endopeptidase activity;GO:0005524//ATP binding;GO:0008134//transcription factor binding;GO:0016851//magnesium chelatase activity;GO:0016887//ATPase activity	GO:0006355//regulation of transcription, DNA-templated;GO:0006508//proteolysis;GO:0015995//chlorophyll biosynthetic process;GO:0030436//asexual sporulation;GO:0032508//DNA duplex unwinding
RI_3581	Glyma.17G010500	CSC1	no	Gm17	+	yes	0.048	0.00312773329098	0.0332208819497	Glyma.17G010500.6;Glyma.17G010500.5;Glyma.17G010500.2;Glyma.17G010500.1	Glyma.17G010500.3	855392	856348	855392	855548	856212	856348	22;30;41	57;34;74	6;10;27	54;38;52	813	149	0.066;0.139;0.092	0.02;0.046;0.087	0.099	0.051	yes	no	XP_003549667.1 calcium permeable stress-gated cation channel 1 [Glycine max]	-	-	-	-	GO:0016020//membrane	-	-
RI_3583	Glyma.06G108900	MEKK1	no	Gm06	+	yes	-0.084	0.00194119391066	0.0228702619682	MSTRG.10940.1	Glyma.06G108900.5	8738001	8739272	8738001	8738246	8738691	8739272	4;8;17	31;31;25	18;25;21	21;31;31	594	149	0.031;0.061;0.146	0.177;0.168;0.145	0.079	0.163	no	yes	XP_006581572.1 mitogen-activated protein kinase kinase kinase 1 [Glycine max]	Organismal Systems;Environmental Information Processing	Environmental adaptation;Signal transduction	ko04626//Plant-pathogen interaction;ko04016//MAPK signaling pathway - plant	K13414;K13414	-	GO:0004672//protein kinase activity;GO:0005524//ATP binding	GO:0006468//protein phosphorylation
RI_3586	Glyma.07G233500	--	no	Gm07	-	yes	-0.152	0.000419091976164	0.0067588588607	MSTRG.14375.4	MSTRG.14375.2	41792623	41793515	41792623	41792804	41793293	41793515	23;20;21	26;24;31	24;27;50	17;14;20	638	149	0.171;0.163;0.137	0.248;0.311;0.369	0.157	0.309	no	yes	XP_006583981.1 importin beta-like SAD2 isoform X1 [Glycine max]	-	-	-	-	GO:0005634//nucleus	GO:0003677//DNA binding;GO:0003700//transcription factor activity, sequence-specific DNA binding;GO:0008270//zinc ion binding;GO:0016987//sigma factor activity;GO:0031267//small GTPase binding	GO:0006352//DNA-templated transcription, initiation;GO:0006355//regulation of transcription, DNA-templated;GO:0006886//intracellular protein transport
RI_3587	Glyma.12G151400	At3g15360	no	Gm12	-	yes	-0.152	0.00440539726319	0.0424655859453	Glyma.12G151400.2	Glyma.12G151400.1	21898196	21898670	21898196	21898502	21898620	21898670	15;29;13	7;0;0	4;25;8	0;0;0	267	149	0.545;1.0;1.0	1.0;1.0;1.0	0.848	1	no	yes	XP_003540097.2 thioredoxin M1, chloroplastic [Glycine max]	-	-	-	-	GO:0005737//cytoplasm	GO:0003756//protein disulfide isomerase activity;GO:0015036//disulfide oxidoreductase activity;GO:0016491//oxidoreductase activity;GO:0016667//oxidoreductase activity, acting on a sulfur group of donors	GO:0006457//protein folding;GO:0006790//sulfur compound metabolic process;GO:0055114//oxidation-reduction process
RI_3605	Glyma.03G249800	SUVR4	no	Gm03	+	yes	-0.213	0.00397732507697	0.0391844813882	Glyma.03G249800.9;Glyma.03G249800.11	Glyma.03G249800.8;Glyma.03G249800.10	45765919	45766561	45765919	45766003	45766119	45766561	20;14;20	4;5;3	34;35;20	4;1;0	265	149	0.738;0.612;0.789	0.827;0.952;1.0	0.713	0.926	no	yes	XP_003520846.1 histone-lysine N-methyltransferase SUVR4 [Glycine max]	-	-	-	-	GO:0005634//nucleus	GO:0005515//protein binding;GO:0008270//zinc ion binding;GO:0018024//histone-lysine N-methyltransferase activity	GO:0034968//histone lysine methylation
RI_3607	Glyma.07G029300	MED7A	no	Gm07	+	yes	0.09	0.000439893127644	0.0070382900423	Glyma.07G029300.1	MSTRG.12827.1	2353257	2353590	2353257	2353443	2353520	2353590	13;4;8	36;27;37	2;9;1	56;51;66	226	149	0.192;0.089;0.125	0.023;0.104;0.01	0.135	0.046	yes	no	XP_006582942.1 uncharacterized protein LOC100812231 isoform X1 [Glycine max]	-	-	-	-	GO:0016592//mediator complex	GO:0003712//transcription cofactor activity	GO:0006357//regulation of transcription from RNA polymerase II promoter
RI_3608	Glyma.09G067200	PMIR1	no	Gm09	+	yes	0.275	1.2095594026e-05	0.000384111859019	Glyma.09G067200.3	Glyma.09G067200.10	6610960	6613680	6610960	6611048	6611191	6613680	3;2;3	0;0;0	4;10;12	0;7;2	292	149	1.0;1.0;1.0	1.0;0.422;0.754	1	0.725	yes	no	KRH37453.1 hypothetical protein GLYMA_09G067200 [Glycine max]	-	-	-	-	-	GO:0003674//molecular_function	GO:0006260//DNA replication;GO:0030436//asexual sporulation
RI_3612	Glyma.10G211600	ADCS	no	Gm10	+	yes	-0.14	2.9937959745e-05	0.000828725115773	MSTRG.21208.3	Glyma.10G211600.5	44487630	44487945	44487630	44487738	44487907	44487945	12;13;10	42;52;64	23;33;15	25;47;36	318	149	0.118;0.105;0.068	0.301;0.248;0.163	0.097	0.237	no	yes	XP_003535532.1 aminodeoxychorismate synthase, chloroplastic [Glycine max]	Metabolism	Metabolism of cofactors and vitamins	ko00790//Folate biosynthesis	K13950	GO:0000315//organellar large ribosomal subunit;GO:0005737//cytoplasm;GO:0005951//carbamoyl-phosphate synthase complex;GO:0022625//cytosolic large ribosomal subunit	GO:0000107//imidazoleglycerol-phosphate synthase activity;GO:0003735//structural constituent of ribosome;GO:0003922//GMP synthase (glutamine-hydrolyzing) activity;GO:0004049//anthranilate synthase activity;GO:0004088//carbamoyl-phosphate synthase (glutamine-hydrolyzing) activity;GO:0008909//isochorismate synthase activity;GO:0016787//hydrolase activity;GO:0016884//carbon-nitrogen ligase activity,…	GO:0000105//histidine biosynthetic process;GO:0000162//tryptophan biosynthetic process;GO:0006177//GMP biosynthetic process;GO:0006412//translation;GO:0008153//para-aminobenzoic acid biosynthetic process;GO:0009058//biosynthetic process;GO:0009220//pyrimidine ribonucleotide biosynthetic process;GO:0009234//menaquinone biosynthetic process;GO:0009396//folic acid-containing compound biosynthetic pr…
RI_3643	Glyma.09G073600	SS	no	Gm09	-	yes	-0.161	0.000316201386282	0.00558662521757	Glyma.09G073600.9	Glyma.09G073600.10;Glyma.09G073600.13	7773304	7774319	7773304	7773420	7773921	7774319	63;34;49	4;1;2	40;49;32	0;0;0	650	149	0.783;0.886;0.849	1.0;1.0;1.0	0.839	1	no	yes	KRH37557.1 hypothetical protein GLYMA_09G073600 [Glycine max]	Metabolism;Metabolism;Metabolism	Global and overview maps;Global and overview maps;Carbohydrate metabolism	ko01100//Metabolic pathways;ko01110//Biosynthesis of secondary metabolites;ko00500//Starch and sucrose metabolism	K00695;K00695;K00695	-	GO:0004373//glycogen (starch) synthase activity;GO:0008194//UDP-glycosyltransferase activity;GO:0009011//starch synthase activity;GO:0016157//sucrose synthase activity;GO:0016757//transferase activity, transferring glycosyl groups	GO:0005978//glycogen biosynthetic process;GO:0005985//sucrose metabolic process;GO:0009058//biosynthetic process;GO:0010125//mycothiol biosynthetic process;GO:0071793//bacillithiol biosynthetic process
RI_3654	Glyma.15G007600	At2g27500	no	Gm15	-	yes	-0.383	0.00177609659913	0.0212046952751	Glyma.15G007600.1	Glyma.15G007600.5	631975	633794	631975	632398	632757	633794	4;3;4	2;7;2	2;0;3	0;1;0	508	149	0.37;0.112;0.37	1.0;0.0;1.0	0.284	0.667	no	yes	XP_006597117.1 glucan endo-1,3-beta-glucosidase 14 [Glycine max]	-	-	-	-	-	GO:0004553//hydrolase activity, hydrolyzing O-glycosyl compounds	GO:0005975//carbohydrate metabolic process
RI_367	Glyma.17G007900	PUB14	no	Gm17	-	yes	0.274	4.25735002807e-07	2.08077982622e-05	MSTRG.34442.4	MSTRG.34442.3	662863	663845	662863	663092	663782	663845	26;34;33	0;0;0	81;57;38	2;9;2	839	149	1.0;1.0;1.0	0.878;0.529;0.771	1	0.726	yes	no	XP_006600298.1 U-box domain-containing protein 4 [Glycine max]	-	-	-	-	-	GO:0005515//protein binding	-
RI_3670	Glyma.16G005500	NFYA3	no	Gm16	-	yes	0.25	0.00321798177451	0.0340062398333	Glyma.16G005500.3	Glyma.16G005500.1	382087	383219	382087	382397	382700	383219	7;7;5	0;0;0	3;12;10	0;1;4	452	149	1.0;1.0;1.0	1.0;0.798;0.452	1	0.75	yes	no	XP_006598809.1 nuclear transcription factor Y subunit A-3 [Glycine max]	-	-	-	-	-	GO:0003700//transcription factor activity, sequence-specific DNA binding	GO:0006355//regulation of transcription, DNA-templated
RI_368	Glyma.17G245900	REM16	no	Gm17	+	yes	-0.762	2.22044604925e-16	3.75435418489e-14	MSTRG.36315.2	Glyma.17G245900.1	40237371	40237607	40237371	40237490	40237510	40237607	7;10;3	18;17;20	10;10;6	0;0;0	169	149	0.255;0.342;0.117	1.0;1.0;1.0	0.238	1	no	yes	XP_003549416.2 B3 domain-containing protein Os01g0723500 [Glycine max]	-	-	-	-	-	GO:0003677//DNA binding	-
RI_3680	Glyma.08G041300	--	no	Gm08	-	yes	-0.127	0.00417608612903	0.0406661059575	MSTRG.15056.3	Glyma.08G041300.1	3272105	3272361	3272105	3272145	3272241	3272361	12;14;20	0;4;2	19;9;13	1;0;0	245	149	1.0;0.68;0.859	0.92;1.0;1.0	0.846	0.973	no	yes	XP_006584491.1 uncharacterized protein LOC100306293 isoform X1 [Glycine max]	-	-	-	-	-	-	-
RI_3704	Glyma.16G182500	TPP2	no	Gm16	+	yes	-0.02	0.00101975446485	0.0134842438095	Glyma.16G182500.1	Glyma.16G182500.5	34565568	34566761	34565568	34565661	34566518	34566761	51;43;47	202;160;222	80;101;56	182;236;188	1006	149	0.036;0.038;0.03	0.061;0.06;0.042	0.035	0.054	no	yes	XP_006599578.1 tripeptidyl-peptidase 2 isoform X2 [Glycine max]	-	-	-	-	-	GO:0008236//serine-type peptidase activity;GO:0016491//oxidoreductase activity;GO:0070967//coenzyme F420 binding	GO:0006508//proteolysis;GO:0008150//biological_process;GO:0009306//protein secretion
RI_3705	Glyma.11G094500	--	no	Gm11	-	yes	-0.164	0.00298579518884	0.0321499736685	MSTRG.22707.9;Glyma.11G094500.8;Glyma.11G094500.1;Glyma.11G094500.2;Glyma.11G094500.4;Glyma.11G094500.5;Glyma.11G094500.6;Glyma.11G094500.7	MSTRG.22707.8	7169385	7171382	7169385	7169997	7170549	7171382	27;25;8	16;19;13	47;77;76	15;33;29	701	149	0.264;0.219;0.116	0.4;0.332;0.358	0.2	0.363	no	yes	XP_006590771.1 uncharacterized protein LOC100797793 isoform X1 [Glycine max]	-	-	-	-	-	-	-
RI_3706	Glyma.08G313000	--	no	Gm08	-	yes	-0.599	0	0	MSTRG.17142.2	Glyma.08G313000.3	42664481	42665014	42664481	42664625	42664878	42665014	54;46;45	31;63;27	35;60;36	2;2;0	402	149	0.392;0.213;0.382	0.866;0.917;1.0	0.329	0.928	no	yes	KHM99595.1 hypothetical protein glysoja_006438 [Glycine soja]	-	-	-	-	-	-	-
RI_3709	Glyma.19G239000	At1g54730	no	Gm19	-	yes	-0.112	0.000299035682727	0.00531467963392	MSTRG.40432.5;MSTRG.40432.4;Glyma.19G239000.1	Glyma.19G239000.3	49264021	49264619	49264021	49264081	49264565	49264619	0;1;3	4;7;13	10;13;17	28;16;18	633	149	0.0;0.033;0.052	0.078;0.161;0.182	0.028	0.14	no	yes	XP_028215819.1 sugar transporter ERD6-like 5 isoform X1 [Glycine soja]	-	-	-	-	GO:0005887//integral component of plasma membrane;GO:0016021//integral component of membrane	GO:0008028//monocarboxylic acid transmembrane transporter activity;GO:0015114//phosphate ion transmembrane transporter activity;GO:0022857//transmembrane transporter activity;GO:0042910//xenobiotic transporter activity;GO:0051119//sugar transmembrane transporter activity	GO:0006817//phosphate ion transport;GO:0008643//carbohydrate transport;GO:0015718//monocarboxylic acid transport;GO:0042908//xenobiotic transport;GO:0055085//transmembrane transport
RI_3726	Glyma.11G041400	TOM2A	no	Gm11	+	yes	-0.017	0.00543202488513	0.0498248731943	MSTRG.22277.1;Glyma.11G041400.1	MSTRG.22277.2	3021422	3022362	3021422	3021482	3022046	3022362	7;0;1	49;56;92	2;6;11	25;43;60	713	149	0.029;0.0;0.002	0.016;0.028;0.037	0.01	0.027	no	yes	XP_003539155.1 tobamovirus multiplication protein 2A [Glycine max]	-	-	-	-	GO:0016020//membrane;GO:0016021//integral component of membrane	GO:0022857//transmembrane transporter activity	GO:0055085//transmembrane transport
RI_3730	Glyma.09G223900	TIM22-1	no	Gm09	-	yes	0.056	0.00037786032835	0.00631805899348	MSTRG.19164.3	Glyma.09G223900.4	45283443	45284016	45283443	45283619	45283891	45284016	34;27;30	93;69;111	16;9;10	71;73;82	421	149	0.115;0.122;0.087	0.074;0.042;0.041	0.108	0.052	yes	no	XP_003534366.1 mitochondrial import inner membrane translocase subunit TIM22-4 isoform X1 [Glycine max]	-	-	-	-	GO:0005576//extracellular region	-	GO:0042742//defense response to bacterium
RI_3752	Glyma.16G176600	EIX1	no	Gm16	+	yes	0.107	0.000273832584172	0.0049511463774	MSTRG.33959.1	Glyma.16G176600.2	33999450	34002912	33999450	34001136	34001871	34002912	42;13;10	0;0;0	26;41;100	0;0;8	884	149	1.0;1.0;1.0	1.0;1.0;0.678	1	0.893	yes	no	XP_006599535.1 receptor-like protein EIX1 isoform X1 [Glycine max]	-	-	-	-	-	GO:0005515//protein binding	-
RI_3761	Glyma.04G023400	RHO1	no	Gm04	-	yes	-0.901	0	0	MSTRG.6357.1	Glyma.04G023400.1	1836892	1837414	1836892	1836948	1836979	1837414	2;1;0	14;18;19	15;27;7	0;0;1	180	149	0.106;0.044;0.0	1.0;1.0;0.853	0.05	0.951	no	yes	NP_001236429.1 ROP GTPase family protein [Glycine max]	Cellular Processes	Transport and catabolism	ko04145//Phagosome	K04392	-	GO:0003924//GTPase activity;GO:0005525//GTP binding	-
RI_3768	Glyma.20G161200	TIC32	no	Gm20	+	yes	-0.012	0.000411133275877	0.00669804628616	Glyma.20G161200.1	MSTRG.41810.1	39892722	39893878	39892722	39892807	39893831	39893878	72;99;62	488;502;481	92;126;82	405;352;463	1173	149	0.018;0.024;0.016	0.028;0.043;0.022	0.019	0.031	no	yes	NP_001242868.2 short-chain dehydrogenases/reductase family protein [Glycine max]	-	-	-	-	-	GO:0003824//catalytic activity;GO:0004316//3-oxoacyl-[acyl-carrier-protein] reductase (NADPH) activity;GO:0004757//sepiapterin reductase activity;GO:0008667//2,3-dihydro-2,3-dihydroxybenzoate dehydrogenase activity;GO:0008678//2-deoxy-D-gluconate 3-dehydrogenase activity;GO:0016491//oxidoreductase activity;GO:0016630//protochlorophyllide reductase activity;GO:0016757//transferase activity, transf…	GO:0000272//polysaccharide catabolic process;GO:0005975//carbohydrate metabolic process;GO:0006633//fatty acid biosynthetic process;GO:0006729//tetrahydrobiopterin biosynthetic process;GO:0015995//chlorophyll biosynthetic process;GO:0055114//oxidation-reduction process
RI_3788	Glyma.20G194200	NUDT26	no	Gm20	+	yes	-0.062	0.00494305080968	0.0462238054789	Glyma.20G194200.1	MSTRG.42080.3	43276688	43277212	43276688	43276783	43277097	43277212	92;65;73	158;124;130	77;80;114	116;102;103	463	149	0.158;0.144;0.153	0.176;0.202;0.263	0.152	0.214	no	yes	XP_028219618.1 nudix hydrolase 26, chloroplastic-like [Glycine soja]	-	-	-	-	-	GO:0016787//hydrolase activity;GO:0016818//hydrolase activity, acting on acid anhydrides, in phosphorus-containing anhydrides;GO:0017111//nucleoside-triphosphatase activity	GO:0006139//nucleobase-containing compound metabolic process;GO:0006281//DNA repair
RI_3800	Glyma.07G164900	RECG	no	Gm07	+	yes	-0.05	0.00258281622707	0.0283973608375	Glyma.07G164900.6;Glyma.07G164900.8	Glyma.07G164900.4;Glyma.07G164900.1	22757943	22758166	22757943	22758028	22758125	22758166	86;110;79	3;7;0	103;74;53	0;0;0	246	149	0.946;0.905;1.0	1.0;1.0;1.0	0.95	1	no	yes	KRH49580.1 hypothetical protein GLYMA_07G164900 [Glycine max]	Genetic Information Processing	Replication and repair	ko03440//Homologous recombination	K03655	-	GO:0003676//nucleic acid binding;GO:0003677//DNA binding;GO:0004003//ATP-dependent DNA helicase activity	GO:0006268//DNA unwinding involved in DNA replication;GO:0006281//DNA repair;GO:0006310//DNA recombination
RI_3820	Glyma.12G044200	SWI3D	no	Gm12	-	yes	0.33	3.78533285336e-05	0.0010163537481	Glyma.12G044200.1	Glyma.12G044200.7;Glyma.12G044200.6;Glyma.12G044200.5	3194013	3195077	3194013	3194204	3194388	3195077	17;13;19	1;0;0	7;4;19	0;5;5	333	149	0.884;1.0;1.0	1.0;0.264;0.63	0.961	0.631	yes	no	XP_003540680.1 SWI/SNF complex subunit SWI3D [Glycine max]	-	-	-	-	-	GO:0005515//protein binding;GO:0008270//zinc ion binding	-
RI_3827	Glyma.20G017400	ESMD1	no	Gm20	+	yes	-0.063	0.00484399703423	0.0455016	Glyma.20G017400.1	Glyma.20G017400.2	1703845	1704281	1703845	1704013	1704090	1704281	2;0;1	36;16;22	1;9;2	18;25;48	226	149	0.035;0.0;0.029	0.035;0.192;0.027	0.021	0.085	no	yes	XP_003556095.1 protein ESMERALDA 1 [Glycine max]	-	-	-	-	-	-	-
RI_3860	Glyma.02G143500	GG2	no	Gm02	-	yes	0.126	0.000702498397119	0.0102205348195	MSTRG.2926.2	Glyma.02G143500.1	15246598	15247108	15246598	15246711	15246801	15247108	31;23;37	1;0;0	28;24;27	13;0;0	239	149	0.951;1.0;1.0	0.573;1.0;1.0	0.984	0.858	yes	no	XP_025981308.1 guanine nucleotide-binding protein subunit gamma 1 [Glycine max]	-	-	-	-	GO:0042729//DASH complex;GO:0072686//mitotic spindle	GO:0005515//protein binding	GO:0006457//protein folding;GO:0007186//G-protein coupled receptor signaling pathway;GO:0008608//attachment of spindle microtubules to kinetochore
RI_3936	Glyma.10G169000	SNRNP48	no	Gm10	+	yes	-0.788	1.40828385176e-07	7.53010579197e-06	MSTRG.20877.1	Glyma.10G169000.9	40442979	40445688	40442979	40443671	40443770	40445688	8;6;4	12;11;21	1;2;1	0;0;0	248	149	0.286;0.247;0.103	1.0;1.0;1.0	0.212	1	no	yes	XP_003535384.1 U11/U12 small nuclear ribonucleoprotein 48 kDa protein [Glycine max]	-	-	-	-	GO:0005575//cellular_component;GO:0005622//intracellular;GO:0005623//cell;GO:0005634//nucleus;GO:0005681//spliceosomal complex;GO:0032991//macromolecular complex;GO:0043226//organelle;GO:0043227//membrane-bounded organelle;GO:0043229//intracellular organelle;GO:0043231//intracellular membrane-bounded organelle;GO:0044422//organelle part;GO:0044424//intracellular part;GO:0044428//nuclear part;GO:0…	GO:0003674//molecular_function;GO:0005488//binding;GO:0043167//ion binding;GO:0043169//cation binding;GO:0046872//metal ion binding	GO:0006139//nucleobase-containing compound metabolic process;GO:0006396//RNA processing;GO:0006397//mRNA processing;GO:0006725//cellular aromatic compound metabolic process;GO:0006807//nitrogen compound metabolic process;GO:0007275//multicellular organism development;GO:0008150//biological_process;GO:0008152//metabolic process;GO:0008380//RNA splicing;GO:0009987//cellular process;GO:0010467//gene…
RI_3951	Glyma.02G022000	TLP1	no	Gm02	+	yes	-0.062	0.000131740484895	0.00275641629934	Glyma.02G022000.9;Glyma.02G022000.11	Glyma.02G022000.10	1940025	1940431	1940025	1940281	1940367	1940431	8;15;49	192;161;279	31;43;33	145;171;166	235	149	0.026;0.056;0.1	0.119;0.138;0.112	0.061	0.123	no	yes	NP_001348083.1 PAS/LOV protein 1 isoform 1 [Glycine max]	-	-	-	-	-	GO:0004871//signal transducer activity;GO:0005515//protein binding	GO:0006355//regulation of transcription, DNA-templated;GO:0007165//signal transduction
RI_3966	Glyma.14G094400	SIS8	no	Gm14	-	yes	0.089	3.30494459699e-06	0.000127627983943	Glyma.14G094400.4;Glyma.14G094400.5;Glyma.14G094400.1	Glyma.14G094400.9;Glyma.14G094400.3	9026935	9027240	9026935	9027112	9027190	9027240	3;8;6	45;31;45	0;0;0	32;49;35	227	149	0.042;0.145;0.08	0.0;0.0;0.0	0.089	0	yes	no	RZB68307.1 Serine/threonine-protein kinase EDR1 isoform B [Glycine soja]	-	-	-	-	-	GO:0004672//protein kinase activity;GO:0005524//ATP binding	GO:0006468//protein phosphorylation
RI_3973	Glyma.12G180600	ALPHA-ADR	no	Gm12	+	yes	0.043	0.00120364003817	0.0154937697094	Glyma.12G180600.1;Glyma.12G180600.6;Glyma.12G180600.7	Glyma.12G180600.4	35576528	35576782	35576528	35576609	35576710	35576782	21;14;14	102;112;123	6;13;7	122;118;167	250	149	0.109;0.069;0.064	0.028;0.062;0.024	0.081	0.038	yes	no	XP_003540215.2 AP-2 complex subunit alpha-1 [Glycine max]	Cellular Processes	Transport and catabolism	ko04144//Endocytosis	K11824	GO:0030117//membrane coat;GO:0030131//clathrin adaptor complex	GO:0005515//protein binding	GO:0006886//intracellular protein transport;GO:0016192//vesicle-mediated transport
RI_3983	Glyma.03G246500	PNG1	no	Gm03	-	yes	0.153	4.99378316476e-13	6.94246832861e-11	MSTRG.5966.4;Glyma.03G246500.2;Glyma.03G246500.3;Glyma.03G246500.1;Glyma.03G246500.6	MSTRG.5966.6	45518269	45518479	45518269	45518329	45518423	45518479	17;17;26	78;51;60	1;0;2	53;55;44	243	149	0.118;0.17;0.21	0.011;0.0;0.027	0.166	0.013	yes	no	XP_003521744.1 peptide-N(4)-(N-acetyl-beta-glucosaminyl)asparagine amidase isoform X1 [Glycine max]	Genetic Information Processing	Folding, sorting and degradation	ko04141//Protein processing in endoplasmic reticulum	K01456	-	-	-
RI_3987	Glyma.14G156100	At1g22960	no	Gm14	-	yes	-0.973	0	0	MSTRG.29992.2	MSTRG.29992.1	29894178	29894968	29894178	29894379	29894441	29894968	0;0;4	25;33;32	47;31;32	0;0;0	211	149	0.0;0.0;0.081	1.0;1.0;1.0	0.027	1	no	yes	XP_006596228.1 pentatricopeptide repeat-containing protein At1g22960, mitochondrial [Glycine max]	-	-	-	-	GO:0005739//mitochondrion	GO:0005515//protein binding;GO:0045182//translation regulator activity	GO:0006417//regulation of translation
RI_3989	Glyma.07G096600	DRT101	no	Gm07	-	yes	-0.512	0	0	Glyma.07G096600.1	MSTRG.13376.1	8917529	8918495	8917529	8917649	8917731	8918495	5;0;0	77;71;73	31;36;30	17;15;26	231	149	0.04;0.0;0.0	0.54;0.608;0.427	0.013	0.525	no	yes	KRH48556.1 hypothetical protein GLYMA_07G096600 [Glycine max]	Metabolism;Metabolism	Global and overview maps;Carbohydrate metabolism	ko01100//Metabolic pathways;ko00520//Amino sugar and nucleotide sugar metabolism	K01836;K01836	-	GO:0004614//phosphoglucomutase activity;GO:0008966//phosphoglucosamine mutase activity;GO:0016868//intramolecular transferase activity, phosphotransferases	GO:0005975//carbohydrate metabolic process;GO:0009103//lipopolysaccharide biosynthetic process;GO:0009252//peptidoglycan biosynthetic process;GO:0071704//organic substance metabolic process
RI_3993	Glyma.12G179300	Neurl1b	no	Gm12	+	yes	-0.226	0.000324805959676	0.00566912767529	Glyma.12G179300.29;MSTRG.25389.12;Glyma.12G179300.4;Glyma.12G179300.1	Glyma.12G179300.28;Glyma.12G179300.24;Glyma.12G179300.25;Glyma.12G179300.26;Glyma.12G179300.27;Glyma.12G179300.32;Glyma.12G179300.31;Glyma.12G179300.30	35395865	35396847	35395865	35395909	35396029	35396847	34;21;36	29;16;28	51;38;36	11;15;13	269	149	0.394;0.421;0.416	0.72;0.584;0.605	0.41	0.636	no	yes	XP_006592728.1 uncharacterized protein LOC100804887 isoform X2 [Glycine max]	-	-	-	-	-	-	-
RI_3995	Glyma.02G066700	--	no	Gm02	+	yes	0.183	1.67993987016e-05	0.000502856642475	MSTRG.2348.8;MSTRG.2348.9	MSTRG.2348.7	5896590	5897392	5896590	5896782	5896854	5897392	33;38;36	35;35;46	24;21;20	52;58;63	221	149	0.389;0.423;0.345	0.237;0.196;0.176	0.386	0.203	yes	no	XP_006574735.1 intracellular protein transport protein USO1 isoform X1 [Glycine max]	-	-	-	-	-	-	-
RI_4030	Glyma.11G190500	--	no	Gm11	-	yes	0.277	0.000196637465239	0.00385834345899	Glyma.11G190500.1	MSTRG.23317.1	16436768	16437101	16436768	16436833	16436932	16437101	7;8;17	0;1;1	12;6;52	6;3;7	248	149	1.0;0.828;0.911	0.546;0.546;0.817	0.913	0.636	yes	no	XP_014619632.1 uncharacterized protein LOC100797978 [Glycine max]	-	-	-	-	-	-	-
RI_4036	Glyma.20G226300	PURKE	no	Gm20	+	yes	0.272	0.000617838954353	0.0092439	Glyma.20G226300.15	Glyma.20G226300.18	45969231	45969912	45969231	45969263	45969594	45969912	4;8;27	0;0;0	10;8;13	5;0;1	480	149	1.0;1.0;1.0	0.383;1.0;0.801	1	0.728	yes	no	XP_003556478.1 phosphoribosylaminoimidazole carboxylase, chloroplastic [Glycine max]	Metabolism;Metabolism;Metabolism	Global and overview maps;Global and overview maps;Nucleotide metabolism	ko01100//Metabolic pathways;ko01110//Biosynthesis of secondary metabolites;ko00230//Purine metabolism	K11808;K11808;K11808	GO:0005737//cytoplasm;GO:0005951//carbamoyl-phosphate synthase complex;GO:0009317//acetyl-CoA carboxylase complex;GO:0009320//phosphoribosylaminoimidazole carboxylase complex	GO:0003989//acetyl-CoA carboxylase activity;GO:0004075//biotin carboxylase activity;GO:0004088//carbamoyl-phosphate synthase (glutamine-hydrolyzing) activity;GO:0004637//phosphoribosylamine-glycine ligase activity;GO:0004638//phosphoribosylaminoimidazole carboxylase activity;GO:0004644//phosphoribosylglycinamide formyltransferase activity;GO:0004736//pyruvate carboxylase activity;GO:0004847//urea…	GO:0006094//gluconeogenesis;GO:0006189//'de novo' IMP biosynthetic process;GO:0006631//fatty acid metabolic process;GO:0006633//fatty acid biosynthetic process;GO:0009152//purine ribonucleotide biosynthetic process;GO:0009220//pyrimidine ribonucleotide biosynthetic process;GO:0009252//peptidoglycan biosynthetic process;GO:0019627//urea metabolic process;GO:0051235//maintenance of location;GO:0055…
RI_405	Glyma.04G164500	At5g07830	no	Gm04	-	yes	0.083	0.00152698317361	0.0186578256525	Glyma.04G164500.2;Glyma.04G164500.3;Glyma.04G164500.1	MSTRG.7362.5;MSTRG.7362.4	39860517	39861664	39860517	39860707	39861430	39861664	251;238;348	136;89;123	127;126;153	84;85;90	872	149	0.24;0.314;0.326	0.205;0.202;0.225	0.293	0.211	yes	no	XP_006578556.1 heparanase-like protein 1 [Glycine max]	Metabolism;Metabolism	Global and overview maps;Glycan biosynthesis and metabolism	ko01100//Metabolic pathways;ko00531//Glycosaminoglycan degradation	K07964;K07964	GO:0016020//membrane	GO:0016798//hydrolase activity, acting on glycosyl bonds	-
RI_4059	Glyma.12G007800	--	no	Gm12	+	yes	-0.256	7.02247944642e-05	0.00169624059524	Glyma.12G007800.3	Glyma.12G007800.11	574223	576497	574223	574277	576298	576497	55;64;77	2;1;4	89;60;67	0;1;0	2170	149	0.654;0.815;0.569	1.0;0.805;1.0	0.679	0.935	no	yes	XP_006591977.1 altered inheritance of mitochondria protein 3 isoform X1 [Glycine max]	-	-	-	-	-	-	-
RI_406	Glyma.18G239200	GC3	no	Gm18	+	yes	-0.122	5.86472225339e-07	2.71775573461e-05	MSTRG.38163.2	Glyma.18G239200.6	53082187	53083365	53082187	53082376	53082956	53083365	4;4;25	35;44;45	21;23;25	25;18;28	729	149	0.023;0.018;0.102	0.147;0.207;0.154	0.048	0.169	no	yes	XP_006602830.1 golgin candidate 3 isoform X1 [Glycine max]	-	-	-	-	-	GO:0003700//transcription factor activity, sequence-specific DNA binding;GO:0005524//ATP binding;GO:0043565//sequence-specific DNA binding	GO:0006355//regulation of transcription, DNA-templated;GO:0007059//chromosome segregation;GO:0030261//chromosome condensation
RI_4085	Glyma.14G017700	SYP51	no	Gm14	-	yes	0.027	1.22247007106e-05	0.000386251149725	Glyma.14G017700.1;Glyma.14G017700.3	Glyma.14G017700.2	1259787	1260170	1259787	1259888	1259967	1260170	25;23;45	278;336;638	15;21;18	511;605;542	228	149	0.056;0.043;0.044	0.019;0.022;0.021	0.048	0.021	yes	no	XP_006595709.1 syntaxin-51 [Glycine max]	Genetic Information Processing	Folding, sorting and degradation	ko04130//SNARE interactions in vesicular transport	K08503	GO:0000139//Golgi membrane;GO:0005575//cellular_component;GO:0005576//extracellular region;GO:0005622//intracellular;GO:0005623//cell;GO:0005737//cytoplasm;GO:0005768//endosome;GO:0005770//late endosome;GO:0005773//vacuole;GO:0005794//Golgi apparatus;GO:0005802//trans-Golgi network;GO:0010008//endosome membrane;GO:0012505//endomembrane system;GO:0016020//membrane;GO:0016021//integral component of…	GO:0000149//SNARE binding;GO:0003674//molecular_function;GO:0005125//cytokine activity;GO:0005484//SNAP receptor activity;GO:0005488//binding;GO:0005515//protein binding;GO:0005524//ATP binding	GO:0006810//transport;GO:0006886//intracellular protein transport;GO:0006906//vesicle fusion;GO:0006955//immune response;GO:0006996//organelle organization;GO:0007059//chromosome segregation;GO:0007155//cell adhesion;GO:0008104//protein localization;GO:0008150//biological_process;GO:0009987//cellular process;GO:0015031//protein transport;GO:0015833//peptide transport;GO:0016043//cellular componen…
RI_4113	Glyma.04G046100	QQT1	no	Gm04	-	yes	-0.301	0.00204386206154	0.0237899057267	MSTRG.6548.2	Glyma.04G046100.1	3670632	3671088	3670632	3670880	3670989	3671088	20;8;24	16;10;11	27;62;17	4;5;9	258	149	0.419;0.316;0.558	0.796;0.877;0.522	0.431	0.732	no	yes	XP_003523622.1 GPN-loop GTPase QQT1 [Glycine max]	-	-	-	-	-	GO:0003723//RNA binding;GO:0003724//RNA helicase activity;GO:0005524//ATP binding;GO:0005525//GTP binding;GO:0016491//oxidoreductase activity;GO:0016772//transferase activity, transferring phosphorus-containing groups;GO:0016773//phosphotransferase activity, alcohol group as acceptor;GO:0016887//ATPase activity	GO:0006614//SRP-dependent cotranslational protein targeting to membrane;GO:0015809//arginine transport;GO:0015819//lysine transport;GO:0015822//ornithine transport;GO:0016260//selenocysteine biosynthetic process;GO:0055114//oxidation-reduction process
RI_4116	Glyma.17G036900	SCP26	no	Gm17	-	yes	-0.539	5.06108144283e-09	3.63932477084e-07	Glyma.17G036900.1	MSTRG.34679.1	2693662	2694353	2693662	2693944	2694264	2694353	2;8;43	1;6;6	9;2;21	0;0;0	469	149	0.389;0.298;0.695	1.0;1.0;1.0	0.461	1	no	yes	KRH02406.1 hypothetical protein GLYMA_17G036900 [Glycine max]	-	-	-	-	-	GO:0004185//serine-type carboxypeptidase activity	GO:0006508//proteolysis
RI_4120	Glyma.08G356300	--	no	Gm08	-	yes	-0.242	3.33066907388e-16	5.34273480159e-14	Glyma.08G356300.11	MSTRG.17492.7	46262238	46263990	46262238	46262458	46263858	46263990	464;567;621	17;14;22	455;500;494	1;0;0	1549	149	0.724;0.796;0.731	0.978;1.0;1.0	0.75	0.993	no	yes	XP_014634997.1 uncharacterized protein LOC100791202 isoform X1 [Glycine max]	-	-	-	-	-	-	-
RI_4140	Glyma.18G245200	LETM1	no	Gm18	-	yes	-0.072	0.000789915492877	0.0111177357185	MSTRG.38217.2	Glyma.18G245200.1	53579310	53579623	53579310	53579328	53579428	53579623	104;120;125	8;7;12	178;194;204	5;4;6	249	149	0.886;0.911;0.862	0.955;0.967;0.953	0.886	0.958	no	yes	XP_003551694.1 mitochondrial proton/calcium exchanger protein [Glycine max]	-	-	-	-	-	GO:0005509//calcium ion binding	GO:0015986//ATP synthesis coupled proton transport
RI_4147	Glyma.07G135250	--	no	Gm07	+	yes	0.99	3.33066907388e-16	5.34273480159e-14	MSTRG.13676.2	Glyma.07G135250.1;Glyma.07G135250.2	15877594	15877918	15877594	15877724	15877898	15877918	3;2;4	0;0;0	0;1;0	1;15;9	323	149	1.0;1.0;1.0	0.0;0.03;0.0	1	0.01	yes	no	XP_006602604.1 uncharacterized protein LOC100782211 [Glycine max]	-	-	-	-	-	-	-
RI_4173	Glyma.10G167600	--	no	Gm10	+	yes	0.937	0	0	MSTRG.20865.1	MSTRG.20865.2	40300217	40300657	40300217	40300320	40300413	40300657	11;3;25	0;0;0	1;0;3	8;6;14	242	149	1.0;1.0;1.0	0.071;0.0;0.117	1	0.063	yes	no	KRH34168.2 LOW QUALITY PROTEIN: hypothetical protein GLYMA_10G167600 [Glycine max]	-	-	-	-	-	-	-
RI_4179	Glyma.05G056000	YAB4	no	Gm05	+	yes	0.135	0.000548003881368	0.00841209013447	Glyma.05G056000.1	MSTRG.8536.1	5230226	5230963	5230226	5230621	5230807	5230963	67;75;61	39;55;55	68;47;53	69;82;80	335	149	0.433;0.378;0.33	0.305;0.203;0.228	0.38	0.245	yes	no	NP_001344728.1 protein YABBY 7 isoform 1 [Glycine max]	-	-	-	-	-	-	GO:0007275//multicellular organism development
RI_4197	Glyma.14G145900	DDB_G0276527	no	Gm14	+	yes	-0.218	0.00373485134158	0.0373246	MSTRG.29916.1;Glyma.14G145900.3	Glyma.14G145900.1	26821905	26822233	26821905	26821941	26822069	26822233	0;1;0	2;5;7	4;1;1	2;3;6	277	149	0.0;0.097;0.0	0.518;0.152;0.082	0.032	0.251	no	yes	XP_003545609.1 probable E3 ubiquitin-protein ligase HERC4 isoform X1 [Glycine max]	-	-	-	-	-	-	-
RI_4216	Glyma.13G340100	ORC1	no	Gm13	+	yes	-0.08	0.000138995363645	0.00288888702646	Glyma.13G340100.3	Glyma.13G340100.2	42577663	42578839	42577663	42578604	42578703	42578839	1;0;0	52;26;51	4;5;4	50;37;16	248	149	0.011;0.0;0.0	0.046;0.075;0.131	0.004	0.084	no	yes	XP_003543534.1 origin of replication complex subunit 1 isoform X1 [Glycine max]	-	-	-	-	GO:0009338//exodeoxyribonuclease V complex	GO:0003678//DNA helicase activity;GO:0003682//chromatin binding;GO:0004386//helicase activity;GO:0005524//ATP binding;GO:0008854//exodeoxyribonuclease V activity;GO:0016887//ATPase activity	GO:0006281//DNA repair;GO:0006310//DNA recombination
RI_4217	Glyma.04G001800	MED19A	no	Gm04	+	yes	0.243	0.000121405795729	0.00261001600715	MSTRG.6175.4	MSTRG.6175.2	150044	154339	150044	153690	153815	154339	10;19;12	0;1;0	10;13;11	8;2;0	274	149	1.0;0.912;1.0	0.405;0.779;1.0	0.971	0.728	yes	no	XP_006577825.1 uncharacterized protein LOC100801318 isoform X1 [Glycine max]	-	-	-	-	GO:0016021//integral component of membrane	GO:0005219//ryanodine-sensitive calcium-release channel activity;GO:0005524//ATP binding;GO:0016887//ATPase activity;GO:0019903//protein phosphatase binding;GO:0046872//metal ion binding	GO:0006270//DNA replication initiation;GO:0006874//cellular calcium ion homeostasis;GO:0008380//RNA splicing;GO:0043666//regulation of phosphoprotein phosphatase activity
RI_4218	Glyma.06G245100	KDSB	no	Gm06	+	yes	0.094	0.00545163160073	0.0498617065704	Glyma.06G245100.1	MSTRG.11977.2	40807916	40809341	40807916	40808230	40809295	40809341	75;72;80	20;21;26	58;80;78	21;42;50	1214	149	0.315;0.296;0.274	0.253;0.189;0.161	0.295	0.201	yes	no	XP_003526068.1 3-deoxy-manno-octulosonate cytidylyltransferase, mitochondrial [Glycine max]	Metabolism	Global and overview maps	ko01100//Metabolic pathways	K00979	GO:0005737//cytoplasm	GO:0003977//UDP-N-acetylglucosamine diphosphorylase activity;GO:0005525//GTP binding;GO:0008690//3-deoxy-manno-octulosonate cytidylyltransferase activity;GO:0016740//transferase activity;GO:0016779//nucleotidyltransferase activity;GO:0019134//glucosamine-1-phosphate N-acetyltransferase activity;GO:0043814//phospholactate guanylyltransferase activity;GO:0050518//2-C-methyl-D-erythritol 4-phosphate…	GO:0006777//Mo-molybdopterin cofactor biosynthetic process;GO:0009058//biosynthetic process;GO:0009103//lipopolysaccharide biosynthetic process;GO:0009108//coenzyme biosynthetic process;GO:0009244//lipopolysaccharide core region biosynthetic process;GO:0009252//peptidoglycan biosynthetic process;GO:0019288//isopentenyl diphosphate biosynthetic process, methylerythritol 4-phosphate pathway;GO:0032…
RI_4235	Glyma.11G086000	--	no	Gm11	+	yes	-0.698	3.88600263079e-12	4.67516008812e-10	Glyma.11G086000.6	Glyma.11G086000.4	6465956	6467152	6465956	6466745	6466946	6467152	1;4;6	3;6;2	22;5;2	0;0;0	350	149	0.124;0.221;0.561	1.0;1.0;1.0	0.302	1	no	yes	XP_006590752.1 uncharacterized protein LOC100779720 [Glycine max]	-	-	-	-	-	-	-
RI_4236	Glyma.04G050200	ELF3	no	Gm04	-	yes	0.185	1.84146630167e-08	1.1636578973e-06	Glyma.04G050200.4;Glyma.04G050200.6;MSTRG.6578.11;MSTRG.6578.10	Glyma.04G050200.5;Glyma.04G050200.7	4073076	4073586	4073076	4073315	4073480	4073586	48;25;44	39;38;91	11;17;22	65;92;112	314	149	0.369;0.238;0.187	0.074;0.081;0.085	0.265	0.08	yes	no	XP_003523640.1 protein EARLY FLOWERING 3 [Glycine max]	Organismal Systems	Environmental adaptation	ko04712//Circadian rhythm - plant	K12125	-	-	-
RI_424	Glyma.12G194800	SYP132	no	Gm12	+	yes	-0.536	2.02889038903e-10	1.81324832482e-08	MSTRG.25522.1	Glyma.12G194800.1	37113387	37113543	37113387	37113466	37113486	37113543	6;2;8	2;9;7	15;27;8	0;0;0	169	149	0.726;0.164;0.502	1.0;1.0;1.0	0.464	1	no	yes	XP_003540313.1 syntaxin-132 isoform X1 [Glycine max]	Genetic Information Processing	Folding, sorting and degradation	ko04130//SNARE interactions in vesicular transport	K08486	GO:0016020//membrane;GO:0030076//light-harvesting complex	GO:0005524//ATP binding;GO:0009055//electron carrier activity;GO:0030983//mismatched DNA binding	GO:0006298//mismatch repair;GO:0015979//photosynthesis;GO:0019064//fusion of virus membrane with host plasma membrane
RI_4244	Glyma.18G120051	hgh1	no	Gm18	-	yes	-0.19	0.00309081975325	0.0329406616292	Glyma.18G120051.1	MSTRG.37362.1	14915179	14915793	14915179	14915573	14915679	14915793	5;7;5	26;17;10	9;14;12	14;10;12	255	149	0.101;0.194;0.226	0.273;0.45;0.369	0.174	0.364	no	yes	XP_003551964.1 protein HGH1 homolog [Glycine max]	-	-	-	-	GO:0005575//cellular_component;GO:0005622//intracellular;GO:0005623//cell;GO:0005634//nucleus;GO:0005737//cytoplasm;GO:0043226//organelle;GO:0043227//membrane-bounded organelle;GO:0043229//intracellular organelle;GO:0043231//intracellular membrane-bounded organelle;GO:0044424//intracellular part;GO:0044464//cell part	GO:0003674//molecular_function;GO:0004476//mannose-6-phosphate isomerase activity;GO:0005515//protein binding;GO:0008270//zinc ion binding	GO:0005975//carbohydrate metabolic process;GO:0008150//biological_process;GO:0043248//proteasome assembly
RI_4252	Glyma.02G212700	--	no	Gm02	+	yes	0.171	0.00501864297387	0.0465825377515	Glyma.02G212700.8	Glyma.02G212700.7	41719755	41720186	41719755	41719970	41720065	41720186	0;4;2	6;3;4	0;0;1	2;3;3	244	149	0.0;0.449;0.234	0.0;0.0;0.169	0.228	0.056	yes	no	XP_006575347.1 uncharacterized protein LOC100813198 [Glycine max]	-	-	-	-	-	GO:0008239//dipeptidyl-peptidase activity;GO:0070009//serine-type aminopeptidase activity	-
RI_4255	Glyma.20G240000	HEXO1	no	Gm20	-	yes	0.158	0.000483923623488	0.00764501562763	MSTRG.42440.4;Glyma.20G240000.1	MSTRG.42440.1	47080496	47080727	47080496	47080545	47080710	47080727	13;9;14	26;12;22	0;4;6	17;21;19	314	149	0.192;0.262;0.232	0.0;0.083;0.13	0.229	0.071	yes	no	XP_003555621.1 beta-hexosaminidase 1 [Glycine max]	Metabolism;Metabolism;Metabolism;Metabolism;Metabolism;Metabolism;Metabolism	Global and overview maps;Carbohydrate metabolism;Glycan biosynthesis and metabolism;Glycan biosynthesis and metabolism;Glycan biosynthesis and metabolism;Glycan biosynthesis and metabolism;Glycan biosynthesis and metabolism	ko01100//Metabolic pathways;ko00520//Amino sugar and nucleotide sugar metabolism;ko00513//Various types of N-glycan biosynthesis;ko00511//Other glycan degradation;ko00531//Glycosaminoglycan degradation;ko00603//Glycosphingolipid biosynthesis - globo and isoglobo series;ko00604//Glycosphingolipid biosynthesis - ganglio series	K12373;K12373;K12373;K12373;K12373;K12373;K12373	-	GO:0004553//hydrolase activity, hydrolyzing O-glycosyl compounds	GO:0005975//carbohydrate metabolic process
RI_4265	Glyma.05G179800	TPPJ	no	Gm05	-	yes	0.15	6.9240627381e-05	0.00167895102673	Glyma.05G179800.1	Glyma.05G179800.3	36781240	36781714	36781240	36781381	36781478	36781714	10;0;3	10;18;23	0;0;0	14;17;10	246	149	0.377;0.0;0.073	0.0;0.0;0.0	0.15	0	yes	no	XP_003524269.1 probable trehalose-phosphate phosphatase J [Glycine max]	Metabolism;Metabolism;Metabolism	Global and overview maps;Global and overview maps;Carbohydrate metabolism	ko01100//Metabolic pathways;ko01110//Biosynthesis of secondary metabolites;ko00500//Starch and sucrose metabolism	K01087;K01087;K01087	-	GO:0003824//catalytic activity;GO:0004805//trehalose-phosphatase activity;GO:0008967//phosphoglycolate phosphatase activity;GO:0016787//hydrolase activity	GO:0005992//trehalose biosynthetic process;GO:0008152//metabolic process
RI_4267	Glyma.11G056000	--	no	Gm11	-	yes	0.103	4.24735420701e-06	0.000152709470799	Glyma.11G056000.1	MSTRG.22399.1	4229438	4230026	4229438	4229540	4229813	4230026	320;329;425	8;14;9	302;342;322	18;28;30	422	149	0.934;0.892;0.943	0.856;0.812;0.791	0.923	0.82	yes	no	XP_003537314.1 CLK4-associating serine/arginine rich protein [Glycine max]	-	-	-	-	-	-	-
RI_4282	Glyma.08G004300	PSI3	no	Gm08	+	yes	-0.038	0.00361737895372	0.0366763331832	Glyma.08G004300.1;Glyma.08G004300.8;Glyma.08G004300.2	Glyma.08G004300.9	329122	329748	329122	329239	329671	329748	1;5;3	30;14;35	9;14;10	24;56;30	581	149	0.008;0.084;0.022	0.088;0.06;0.079	0.038	0.076	no	yes	XP_003532160.1 uncharacterized protein LOC100804075 isoform X1 [Glycine max]	-	-	-	-	GO:0005615//extracellular space	-	GO:0010506//regulation of autophagy;GO:0045927//positive regulation of growth
RI_4287	Glyma.17G060400	HMA4	no	Gm17	-	yes	1	1.11022302463e-16	1.92932090058e-14	MSTRG.34882.3	Glyma.17G060400.1;Glyma.17G060400.5	4600806	4601134	4600806	4601061	4601088	4601134	3;3;7	0;0;0	0;0;0	4;4;1	176	149	1.0;1.0;1.0	0.0;0.0;0.0	1	0	yes	no	XP_006600491.1 putative cadmium/zinc-transporting ATPase HMA4 isoform X4 [Glycine max]	-	-	-	-	GO:0031004//potassium ion-transporting ATPase complex	GO:0004008//copper-exporting ATPase activity;GO:0004647//phosphoserine phosphatase activity;GO:0005375//copper ion transmembrane transporter activity;GO:0005388//calcium-transporting ATPase activity;GO:0008556//potassium-transporting ATPase activity;GO:0015434//cadmium-transporting ATPase activity;GO:0015444//magnesium-importing ATPase activity;GO:0016787//hydrolase activity;GO:0042625//ATPase co…	GO:0006545//glycine biosynthetic process;GO:0006564//L-serine biosynthetic process;GO:0006813//potassium ion transport;GO:0006816//calcium ion transport;GO:0006825//copper ion transport;GO:0008152//metabolic process;GO:0015691//cadmium ion transport;GO:0015693//magnesium ion transport;GO:0030001//metal ion transport
RI_4292	Glyma.06G139100	BIN4	no	Gm06	-	yes	0.454	1.07964107345e-05	0.000348156420387	Glyma.06G139100.5	Glyma.06G139100.6	11298855	11299402	11298855	11298992	11299099	11299402	26;14;26	8;32;4	8;3;8	36;30;36	256	149	0.654;0.203;0.791	0.115;0.055;0.115	0.549	0.095	yes	no	XP_003526779.2 DNA-binding protein BIN4 isoform X1 [Glycine max]	-	-	-	-	-	-	-
RI_4299	Glyma.16G003700	BOP1	no	Gm16	-	yes	-0.028	0.00072993321835	0.0105461021108	Glyma.16G003700.1	Glyma.16G003700.2	206637	207828	206637	206816	207743	207828	25;18;24	76;113;99	37;35;31	63;74;92	1076	149	0.044;0.022;0.032	0.075;0.061;0.045	0.033	0.06	no	yes	XP_003548639.1 ribosome biogenesis protein BOP1 homolog [Glycine max]	-	-	-	-	-	GO:0005515//protein binding	GO:0006364//rRNA processing
RI_4300	Glyma.08G250900	Herc2	no	Gm08	-	yes	0.16	0.00543964008819	0.0498248731943	Glyma.08G250900.1	MSTRG.16724.2	22057880	22059667	22057880	22058312	22059495	22059667	64;81;91	31;23;11	86;72;54	40;45;42	1332	149	0.188;0.283;0.481	0.194;0.152;0.126	0.317	0.157	yes	no	XP_003531879.1 ultraviolet-B receptor UVR8 isoform X1 [Glycine max]	-	-	-	-	-	-	-
RI_4319	Glyma.10G019400	spast	no	Gm10	-	yes	0.443	4.09936645962e-07	2.02013355094e-05	MSTRG.19827.3	MSTRG.19827.2	1687969	1688567	1687969	1688135	1688293	1688567	2;7;4	0;0;0	63;100;2	33;21;1	307	149	1.0;1.0;1.0	0.481;0.698;0.493	1	0.557	yes	no	XP_006588598.1 uncharacterized protein LOC100794406 [Glycine max]	-	-	-	-	GO:0000502//proteasome complex;GO:0009368//endopeptidase Clp complex;GO:0009379//Holliday junction helicase complex	GO:0003678//DNA helicase activity;GO:0003723//RNA binding;GO:0003724//RNA helicase activity;GO:0004176//ATP-dependent peptidase activity;GO:0004222//metalloendopeptidase activity;GO:0004252//serine-type endopeptidase activity;GO:0005515//protein binding;GO:0005524//ATP binding;GO:0008134//transcription factor binding;GO:0009378//four-way junction helicase activity;GO:0016818//hydrolase activity, …	GO:0002949//tRNA threonylcarbamoyladenosine modification;GO:0006281//DNA repair;GO:0006310//DNA recombination;GO:0006355//regulation of transcription, DNA-templated;GO:0006457//protein folding;GO:0006508//proteolysis;GO:0009306//protein secretion;GO:0010498//proteasomal protein catabolic process;GO:0019941//modification-dependent protein catabolic process;GO:0032297//negative regulation of DNA-de…
RI_433	Glyma.16G130000	SYNCRIP	yes	Gm16	+	yes	-0.053	0.00361353039235	0.0366763331832	-	Glyma.16G130000.1	28510756	28512153	28510756	28511431	28511503	28512153	62;47;76	1;3;8	150;98;75	0;2;3	221	149	0.977;0.914;0.865	1.0;0.971;0.944	0.919	0.972	no	yes	XP_003548856.1 nucleolin [Glycine max]	-	-	-	-	GO:0005634//nucleus;GO:0005737//cytoplasm	GO:0003676//nucleic acid binding;GO:0003723//RNA binding;GO:0004535//poly(A)-specific ribonuclease activity;GO:0046872//metal ion binding	GO:0006402//mRNA catabolic process;GO:0008380//RNA splicing
RI_4337	Glyma.17G119400	PHN1	no	Gm17	-	yes	-0.199	9.69140689921e-09	6.59015669146e-07	Glyma.17G119400.11	MSTRG.35374.4	9432267	9433799	9432267	9432411	9433576	9433799	601;538;563	28;25;32	589;499;581	11;6;6	1314	149	0.709;0.709;0.666	0.859;0.904;0.917	0.695	0.893	no	yes	XP_014625472.1 protein argonaute PNH1 isoform X2 [Glycine max]	-	-	-	-	-	GO:0003676//nucleic acid binding;GO:0005515//protein binding	-
RI_4355	Glyma.09G252300	--	no	Gm09	-	yes	0.075	0.00264084987726	0.0289337247498	Glyma.09G252300.1	Glyma.09G252300.2	47642084	47642967	47642084	47642782	47642875	47642967	5;15;8	37;41;35	4;3;2	27;40;38	242	149	0.077;0.184;0.123	0.084;0.044;0.031	0.128	0.053	yes	no	XP_003533586.1 uncharacterized protein LOC100815316 [Glycine max]	-	-	-	-	-	-	-
RI_4366	Glyma.08G000302	ESP3	no	Gm08	+	yes	-0.083	0.000212864714913	0.00409748201999	MSTRG.14720.4;MSTRG.14720.5;MSTRG.14720.1;MSTRG.14720.2;MSTRG.14720.3	Glyma.08G000302.1	30282	31410	30282	30355	31221	31410	19;16;24	27;21;70	13;38;39	11;41;20	1015	149	0.094;0.101;0.048	0.148;0.12;0.223	0.081	0.164	no	yes	RZC08412.1 Pre-mRNA-splicing factor ATP-dependent RNA helicase DEAH1 isoform B [Glycine soja]	Genetic Information Processing	Transcription	ko03040//Spliceosome	K12813	-	GO:0004386//helicase activity;GO:0008026//ATP-dependent helicase activity	GO:0006139//nucleobase-containing compound metabolic process
RI_4375	Glyma.14G004100	KINB2	no	Gm14	-	yes	-0.258	5.80217265613e-05	0.00144615108115	Glyma.14G004100.18;Glyma.14G004100.17	Glyma.14G004100.14;Glyma.14G004100.19	353540	354857	353540	353892	354071	354857	6;7;7	4;3;0	7;8;5	0;0;1	328	149	0.405;0.515;1.0	1.0;1.0;0.694	0.64	0.898	no	yes	XP_006595650.1 SNF1-related protein kinase regulatory subunit beta-2 isoform X1 [Glycine max]	-	-	-	-	-	GO:0005515//protein binding	-
RI_438	Glyma.18G187900	AKR4C9	no	Gm18	+	yes	0.543	0.00130037275436	0.0164607	Glyma.18G187900.5	Glyma.18G187900.2	45469728	45470743	45469728	45470280	45470605	45470743	6;0;8	0;3;0	0;1;3	7;6;2	474	149	1.0;0.0;1.0	0.0;0.05;0.32	0.667	0.123	yes	no	XP_025982406.1 NADPH-dependent aldo-keto reductase, chloroplastic isoform X1 [Glycine max]	Metabolism;Metabolism;Metabolism;Metabolism;Metabolism	Global and overview maps;Global and overview maps;Carbohydrate metabolism;Carbohydrate metabolism;Lipid metabolism	ko01100//Metabolic pathways;ko01110//Biosynthesis of secondary metabolites;ko00010//Glycolysis / Gluconeogenesis;ko00040//Pentose and glucuronate interconversions;ko00561//Glycerolipid metabolism	K00002;K00002;K00002;K00002;K00002	GO:0005575//cellular_component;GO:0005622//intracellular;GO:0005623//cell;GO:0005737//cytoplasm;GO:0009507//chloroplast;GO:0009536//plastid;GO:0043226//organelle;GO:0043227//membrane-bounded organelle;GO:0043229//intracellular organelle;GO:0043231//intracellular membrane-bounded organelle;GO:0044424//intracellular part;GO:0044444//cytoplasmic part;GO:0044464//cell part	GO:0000166//nucleotide binding;GO:0003674//molecular_function;GO:0003824//catalytic activity;GO:0004033//aldo-keto reductase (NADP) activity;GO:0005488//binding;GO:0008106//alcohol dehydrogenase (NADP+) activity;GO:0016229//steroid dehydrogenase activity;GO:0016491//oxidoreductase activity;GO:0016614//oxidoreductase activity, acting on CH-OH group of donors;GO:0016616//oxidoreductase activity, ac…	GO:0001101//response to acid chemical;GO:0006950//response to stress;GO:0006970//response to osmotic stress;GO:0008150//biological_process;GO:0008152//metabolic process;GO:0009266//response to temperature stimulus;GO:0009409//response to cold;GO:0009414//response to water deprivation;GO:0009415//response to water;GO:0009628//response to abiotic stimulus;GO:0009636//response to toxic substance;GO:…
RI_4384	Glyma.13G110100	--	no	Gm13	+	yes	0.667	1.24243741961e-08	8.18177736535e-07	MSTRG.26668.4	Glyma.13G110100.4;Glyma.13G110100.1;Glyma.13G110100.3	21406842	21407276	21406842	21407128	21407157	21407276	14;9;17	0;0;0	11;0;0	0;15;8	178	149	1.0;1.0;1.0	1.0;0.0;0.0	1	0.333	yes	no	KRH19313.1 hypothetical protein GLYMA_13G110100 [Glycine max]	-	-	-	-	-	-	GO:0006355//regulation of transcription, DNA-templated;GO:0019058//viral life cycle
RI_4392	Glyma.09G183600	--	no	Gm09	+	yes	0.398	0.00306801899907	0.0327569235687	MSTRG.18838.2	Glyma.09G183600.7	41765605	41766849	41765605	41765759	41766578	41766849	22;22;38	1;5;1	11;11;17	7;4;5	968	149	0.772;0.404;0.854	0.195;0.297;0.344	0.677	0.279	yes	no	XP_003534167.1 uncharacterized protein LOC100778964 [Glycine max]	-	-	-	-	-	-	-
RI_4401	Glyma.09G252532	--	no	Gm09	+	yes	0.017	0.00191751427204	0.0227196	Glyma.09G252532.1	MSTRG.19392.2	47652644	47653817	47652644	47652764	47653687	47653817	58;48;49	175;150;152	28;45;57	177;225;246	1072	149	0.044;0.043;0.043	0.022;0.027;0.031	0.043	0.027	yes	no	XP_006587818.1 uncharacterized protein LOC102662012 [Glycine max]	-	-	-	-	-	-	-
RI_4428	Glyma.08G148000	NPF8.3	yes	Gm08	+	yes	-0.166	0.000354461891028	0.00596105803836	-	Glyma.08G148000.4	11371813	11373327	11371813	11371922	11372770	11373327	69;67;111	3;2;2	92;98;104	0;0;0	997	149	0.775;0.834;0.892	1.0;1.0;1.0	0.834	1	no	yes	XP_003531411.1 protein NRT1/ PTR FAMILY 8.3 [Glycine max]	-	-	-	-	GO:0016020//membrane	GO:0015333//peptide:proton symporter activity;GO:0022857//transmembrane transporter activity	GO:0015833//peptide transport;GO:0055085//transmembrane transport
RI_443	Glyma.02G274900	AGO4	no	Gm02	+	yes	0.033	0.000311929867877	0.00552813952815	MSTRG.3855.2;Glyma.02G274900.1;Glyma.02G274900.2;Glyma.02G274900.3	Glyma.02G274900.4	47629410	47629978	47629410	47629484	47629883	47629978	8;20;10	95;59;96	4;6;0	74;73;55	548	149	0.022;0.084;0.028	0.014;0.022;0.0	0.045	0.012	yes	no	XP_003519489.1 protein argonaute 4 [Glycine max]	-	-	-	-	-	GO:0003676//nucleic acid binding;GO:0005515//protein binding	-
RI_4453	Glyma.15G199500	--	no	Gm15	-	yes	0.18	0.00019268707583	0.00381471628605	Glyma.15G199500.1	Glyma.15G199500.3	24464094	24464650	24464094	24464227	24464587	24464650	31;9;18	14;9;14	4;8;13	24;17;17	509	149	0.393;0.226;0.273	0.047;0.121;0.183	0.297	0.117	yes	no	XP_003546587.1 uncharacterized protein LOC100807790 [Glycine max]	-	-	-	-	-	-	-
RI_4455	Glyma.13G207900	DHAD	no	Gm13	+	yes	-0.013	0.00023574526951	0.00440245494345	Glyma.13G207900.1	Glyma.13G207900.2	31563907	31564645	31563907	31564009	31564564	31564645	4;9;12	186;198;193	24;27;10	163;218;174	704	149	0.005;0.01;0.013	0.03;0.026;0.012	0.009	0.023	no	yes	XP_028190269.1 dihydroxy-acid dehydratase, chloroplastic [Glycine soja]	Metabolism;Metabolism;Metabolism;Metabolism;Metabolism;Metabolism	Global and overview maps;Global and overview maps;Global and overview maps;Global and overview maps;Metabolism of cofactors and vitamins;Amino acid metabolism	ko01100//Metabolic pathways;ko01110//Biosynthesis of secondary metabolites;ko01230//Biosynthesis of amino acids;ko01210//2-Oxocarboxylic acid metabolism;ko00770//Pantothenate and CoA biosynthesis;ko00290//Valine, leucine and isoleucine biosynthesis	K01687;K01687;K01687;K01687;K01687;K01687	GO:0005575//cellular_component;GO:0005622//intracellular;GO:0005623//cell;GO:0005737//cytoplasm;GO:0009507//chloroplast;GO:0009532//plastid stroma;GO:0009536//plastid;GO:0009570//chloroplast stroma;GO:0043226//organelle;GO:0043227//membrane-bounded organelle;GO:0043229//intracellular organelle;GO:0043231//intracellular membrane-bounded organelle;GO:0044422//organelle part;GO:0044424//intracellula…	GO:0003674//molecular_function;GO:0003824//catalytic activity;GO:0004160//dihydroxy-acid dehydratase activity;GO:0004456//phosphogluconate dehydratase activity;GO:0005488//binding;GO:0005507//copper ion binding;GO:0016829//lyase activity;GO:0016835//carbon-oxygen lyase activity;GO:0016836//hydro-lyase activity;GO:0043167//ion binding;GO:0043169//cation binding;GO:0046872//metal ion binding;GO:004…	GO:0006082//organic acid metabolic process;GO:0006520//cellular amino acid metabolic process;GO:0006549//isoleucine metabolic process;GO:0006573//valine metabolic process;GO:0006807//nitrogen compound metabolic process;GO:0006950//response to stress;GO:0006970//response to osmotic stress;GO:0007275//multicellular organism development;GO:0008150//biological_process;GO:0008152//metabolic process;GO…
RI_4459	Glyma.11G190900	AGO5	no	Gm11	-	yes	-0.057	0.00012582838094	0.0026594	MSTRG.23322.8	Glyma.11G190900.7	16487207	16487690	16487207	16487572	16487658	16487690	4;1;1	62;54;56	13;14;5	70;92;79	235	149	0.039;0.012;0.011	0.105;0.088;0.039	0.021	0.077	no	yes	XP_028189673.1 protein argonaute 5-like isoform X1 [Glycine soja]	-	-	-	-	-	GO:0003676//nucleic acid binding;GO:0005515//protein binding	-
RI_4462	Glyma.19G218200	At3g62310	no	Gm19	+	yes	-0.108	0.000260107160067	0.00475798360637	Glyma.19G218200.1	MSTRG.40271.3	47616062	47617675	47616062	47617147	47617549	47617675	46;43;63	97;66;73	52;76;107	48;78;56	551	149	0.114;0.15;0.189	0.227;0.209;0.341	0.151	0.259	no	yes	XP_003554559.1 probable pre-mRNA-splicing factor ATP-dependent RNA helicase DEAH2 [Glycine max]	Genetic Information Processing	Transcription	ko03040//Spliceosome	K12820	GO:0009360//DNA polymerase III complex;GO:0048501//signal recognition particle, plasma membrane targeting	GO:0000166//nucleotide binding;GO:0003676//nucleic acid binding;GO:0003677//DNA binding;GO:0003887//DNA-directed DNA polymerase activity;GO:0003924//GTPase activity;GO:0004386//helicase activity;GO:0005048//signal sequence binding;GO:0005524//ATP binding;GO:0005525//GTP binding;GO:0008026//ATP-dependent helicase activity;GO:0016787//hydrolase activity	GO:0006139//nucleobase-containing compound metabolic process;GO:0006260//DNA replication;GO:0006614//SRP-dependent cotranslational protein targeting to membrane;GO:0009306//protein secretion;GO:0043571//maintenance of CRISPR repeat elements
RI_4476	Glyma.02G072000	ECT2	no	Gm02	-	yes	-0.15	0.000343825374757	0.00582919117745	Glyma.02G072000.1;Glyma.02G072000.2	Glyma.02G072000.5;Glyma.02G072000.4	6293340	6294951	6293340	6293913	6294846	6294951	12;2;12	9;7;20	16;39;34	12;15;11	1082	149	0.155;0.038;0.076	0.155;0.264;0.299	0.09	0.239	no	yes	XP_014621004.1 YTH domain-containing family protein 2 isoform X3 [Glycine max]	-	-	-	-	-	GO:0003723//RNA binding	-
RI_4477	Glyma.10G163700	PURKE	no	Gm10	+	yes	0.683	2.7593483054e-12	3.38480058796e-10	Glyma.10G163700.15	Glyma.10G163700.13	39896973	39897658	39896973	39897105	39897401	39897658	32;37;37	4;2;0	1;18;9	16;11;15	445	149	0.728;0.861;1.0	0.02;0.354;0.167	0.863	0.18	yes	no	XP_003536132.1 phosphoribosylaminoimidazole carboxylase, chloroplastic isoform X1 [Glycine max]	Metabolism;Metabolism;Metabolism	Global and overview maps;Global and overview maps;Nucleotide metabolism	ko01100//Metabolic pathways;ko01110//Biosynthesis of secondary metabolites;ko00230//Purine metabolism	K11808;K11808;K11808	GO:0005737//cytoplasm;GO:0005951//carbamoyl-phosphate synthase complex;GO:0009317//acetyl-CoA carboxylase complex;GO:0009320//phosphoribosylaminoimidazole carboxylase complex	GO:0003989//acetyl-CoA carboxylase activity;GO:0004075//biotin carboxylase activity;GO:0004088//carbamoyl-phosphate synthase (glutamine-hydrolyzing) activity;GO:0004617//phosphoglycerate dehydrogenase activity;GO:0004637//phosphoribosylamine-glycine ligase activity;GO:0004638//phosphoribosylaminoimidazole carboxylase activity;GO:0004644//phosphoribosylglycinamide formyltransferase activity;GO:000…	GO:0006094//gluconeogenesis;GO:0006189//'de novo' IMP biosynthetic process;GO:0006564//L-serine biosynthetic process;GO:0006631//fatty acid metabolic process;GO:0006633//fatty acid biosynthetic process;GO:0009152//purine ribonucleotide biosynthetic process;GO:0009220//pyrimidine ribonucleotide biosynthetic process;GO:0009252//peptidoglycan biosynthetic process;GO:0051235//maintenance of location;…
RI_4495	Glyma.08G315100	CID3	no	Gm08	+	yes	0.203	3.72594568565e-06	0.000138747120294	Glyma.08G315100.1	Glyma.08G315100.3	42900718	42900965	42900718	42900820	42900914	42900965	4;20;3	20;13;20	2;0;1	22;23;37	243	149	0.109;0.485;0.084	0.053;0.0;0.016	0.226	0.023	yes	no	XP_003530744.2 nuclear pore complex protein DDB_G0274915 isoform X2 [Glycine max]	-	-	-	-	-	-	-
RI_4504	Glyma.02G059900	DAR1	no	Gm02	-	yes	-0.289	0.000159420782945	0.00323810525358	MSTRG.2299.4	Glyma.02G059900.1	5363472	5363940	5363472	5363690	5363820	5363940	14;8;22	6;2;12	33;37;33	1;5;3	279	149	0.555;0.681;0.495	0.946;0.798;0.855	0.577	0.866	no	yes	KRH69970.1 hypothetical protein GLYMA_02G059900 [Glycine max]	-	-	-	-	-	-	-
RI_4505	Glyma.10G028400	IP5P4	no	Gm10	-	yes	0.13	8.66507563662e-05	0.00200773011788	MSTRG.19900.2	Glyma.10G028400.1	2458171	2458455	2458171	2458286	2458381	2458455	7;0;2	11;4;10	0;0;0	4;3;3	244	149	0.28;0.0;0.109	0.0;0.0;0.0	0.13	0	yes	no	XP_003536649.1 type I inositol polyphosphate 5-phosphatase 4 [Glycine max]	-	-	-	-	-	-	-
RI_451	Glyma.15G209600	HEI10	no	Gm15	+	yes	0.17	7.17224873159e-05	0.00172575338711	MSTRG.32156.3	MSTRG.32156.2	32813914	32814298	32813914	32813955	32814054	32814298	6;8;6	10;12;19	2;1;0	16;4;13	248	149	0.265;0.286;0.159	0.07;0.131;0.0	0.237	0.067	yes	no	XP_006597966.1 E3 ubiquitin-protein ligase CCNB1IP1 homolog isoform X1 [Glycine max]	-	-	-	-	GO:0005737//cytoplasm;GO:0005886//plasma membrane;GO:0005940//septin ring;GO:0016021//integral component of membrane;GO:0030173//integral component of Golgi membrane;GO:0042729//DASH complex;GO:0072686//mitotic spindle	GO:0003674//molecular_function;GO:0003677//DNA binding;GO:0003700//transcription factor activity, sequence-specific DNA binding;GO:0003723//RNA binding;GO:0003824//catalytic activity;GO:0003985//acetyl-CoA C-acetyltransferase activity;GO:0004386//helicase activity;GO:0004521//endoribonuclease activity;GO:0004828//serine-tRNA ligase activity;GO:0005524//ATP binding;GO:0008017//microtubule binding;…	GO:0000921//septin ring assembly;GO:0006260//DNA replication;GO:0006281//DNA repair;GO:0006310//DNA recombination;GO:0006352//DNA-templated transcription, initiation;GO:0006355//regulation of transcription, DNA-templated;GO:0006402//mRNA catabolic process;GO:0006434//seryl-tRNA aminoacylation;GO:0006631//fatty acid metabolic process;GO:0006891//intra-Golgi vesicle-mediated transport;GO:0007030//G…
RI_4526	Glyma.15G237600	LNK2	no	Gm15	-	yes	-0.088	0.00297165024548	0.0320689543984	MSTRG.32338.6	MSTRG.32338.3	45540897	45541565	45540897	45541000	45541218	45541565	15;25;24	0;5;2	14;16;2	0;2;0	367	149	1.0;0.67;0.83	1.0;0.765;1.0	0.833	0.922	no	yes	XP_003546724.1 protein LNK2 isoform X1 [Glycine max]	-	-	-	-	-	GO:0003824//catalytic activity;GO:0010181//FMN binding	GO:0008150//biological_process
RI_4530	Glyma.04G041300	KIN4A	no	Gm04	+	yes	0.085	0.000780532819256	0.0110725925562	Glyma.04G041300.2;Glyma.04G041300.1	MSTRG.6508.2	3302045	3302254	3302045	3302077	3302156	3302254	34;30;24	89;97;67	11;13;6	93;45;51	228	149	0.2;0.168;0.19	0.072;0.159;0.071	0.186	0.101	yes	no	XP_003523960.1 kinesin-like protein KIN-4A isoform X1 [Glycine max]	-	-	-	-	-	GO:0005524//ATP binding;GO:0008017//microtubule binding	GO:0007018//microtubule-based movement
RI_4536	Glyma.07G238200	At5g49510	no	Gm07	-	yes	-0.18	0.000437667157683	0.00702063009863	MSTRG.14416.1	MSTRG.14416.2	42265738	42266509	42265738	42265820	42266437	42266509	26;19;21	3;0;3	30;46;33	2;0;0	766	149	0.628;1.0;0.577	0.745;1.0;1.0	0.735	0.915	no	yes	KHN02879.1 Putative prefoldin subunit 3, partial [Glycine soja]	-	-	-	-	-	GO:0005515//protein binding	GO:0006457//protein folding
RI_4537	Glyma.18G036500	--	no	Gm18	-	yes	0.154	0.00033652101986	0.00578372390177	Glyma.18G036500.2	Glyma.18G036500.1	2852122	2854263	2852122	2852973	2853069	2854263	25;17;38	0;0;1	26;29;16	3;1;4	245	149	1.0;1.0;0.959	0.841;0.946;0.709	0.986	0.832	yes	no	KRG97876.1 hypothetical protein GLYMA_18G036500 [Glycine max]	-	-	-	-	-	-	-
RI_4568	Glyma.06G139100	BIN4	yes	Gm06	-	yes	-0.284	8.21747869084e-07	3.67203904928e-05	-	Glyma.06G139100.6	11298855	11299402	11298855	11298992	11299375	11299402	36;20;31	6;0;8	10;7;17	0;0;0	532	149	0.627;1.0;0.52	1.0;1.0;1.0	0.716	1	no	yes	XP_003526779.2 DNA-binding protein BIN4 isoform X1 [Glycine max]	-	-	-	-	-	-	-
RI_4577	Glyma.07G255200	--	no	Gm07	+	yes	-0.132	0.00431288173899	0.0417023000914	Glyma.07G255200.1;Glyma.07G255200.2	MSTRG.14556.3	43481385	43481696	43481385	43481544	43481635	43481696	2;17;0	38;24;43	17;6;13	19;26;24	240	149	0.032;0.305;0.0	0.357;0.125;0.252	0.112	0.245	no	yes	XP_014633735.1 uncharacterized protein LOC100798920 isoform X2 [Glycine max]	-	-	-	-	-	GO:0016787//hydrolase activity	GO:0030163//protein catabolic process
RI_4579	Glyma.17G092300	NAT6	no	Gm17	+	yes	-0.309	1.33226762955e-15	1.98444435487e-13	MSTRG.35141.1	Glyma.17G092300.3	7188385	7189145	7188385	7188793	7188919	7189145	68;58;55	13;12;19	73;57;56	0;0;0	275	149	0.739;0.724;0.611	1.0;1.0;1.0	0.691	1	no	yes	XP_025982299.1 nucleobase-ascorbate transporter 6 isoform X1 [Glycine max]	-	-	-	-	GO:0016020//membrane;GO:0016021//integral component of membrane	GO:0015205//nucleobase transmembrane transporter activity;GO:0022857//transmembrane transporter activity;GO:0042907//xanthine transmembrane transporter activity	GO:0015851//nucleobase transport;GO:0042906//xanthine transport;GO:0055085//transmembrane transport
RI_4600	Glyma.16G017100	Os04g0581400	no	Gm16	-	yes	0.161	0.000792343660725	0.0111177357185	Glyma.16G017100.3	MSTRG.32779.1	1472133	1474365	1472133	1473985	1474225	1474365	38;31;53	20;20;40	17;26;46	28;36;55	389	149	0.421;0.373;0.337	0.189;0.217;0.243	0.377	0.216	yes	no	XP_014624616.1 B3 domain-containing protein Os02g0683500 isoform X1 [Glycine max]	-	-	-	-	-	GO:0003677//DNA binding	-
RI_4601	Glyma.18G005600	SPL12	no	Gm18	+	yes	0.709	1.84979101039e-05	0.000548449884408	MSTRG.36507.5	MSTRG.36507.1	426186	428215	426186	426323	426432	428215	6;5;5	0;0;0	0;0;12	1;3;1	258	149	1.0;1.0;1.0	0.0;0.0;0.874	1	0.291	yes	no	XP_006601888.1 squamosa promoter-binding-like protein 12 [Glycine max]	-	-	-	-	-	GO:0003677//DNA binding	-
RI_4602	Glyma.01G191300	At4g33920	no	Gm01	-	yes	-0.238	7.44120176588e-09	5.17246202748e-07	MSTRG.1366.3	Glyma.01G191300.2	53704967	53705762	53704967	53705362	53705525	53705762	0;0;0	10;13;9	6;10;11	19;10;15	312	149	0.0;0.0;0.0	0.131;0.323;0.259	0	0.238	no	yes	XP_006573650.1 probable protein phosphatase 2C 63 [Glycine max]	-	-	-	-	-	GO:0016791//phosphatase activity	-
RI_4623	Glyma.10G163700	PURKE	no	Gm10	+	yes	0.623	5.35144839553e-09	3.80439331391e-07	Glyma.10G163700.18	Glyma.10G163700.13	39896973	39897658	39896973	39897105	39897397	39897658	32;36;36	1;1;7	2;18;8	16;8;18	441	149	0.915;0.924;0.635	0.041;0.432;0.131	0.825	0.201	yes	no	XP_003536132.1 phosphoribosylaminoimidazole carboxylase, chloroplastic isoform X1 [Glycine max]	Metabolism;Metabolism;Metabolism	Global and overview maps;Global and overview maps;Nucleotide metabolism	ko01100//Metabolic pathways;ko01110//Biosynthesis of secondary metabolites;ko00230//Purine metabolism	K11808;K11808;K11808	GO:0005737//cytoplasm;GO:0005951//carbamoyl-phosphate synthase complex;GO:0009317//acetyl-CoA carboxylase complex;GO:0009320//phosphoribosylaminoimidazole carboxylase complex	GO:0003989//acetyl-CoA carboxylase activity;GO:0004075//biotin carboxylase activity;GO:0004088//carbamoyl-phosphate synthase (glutamine-hydrolyzing) activity;GO:0004617//phosphoglycerate dehydrogenase activity;GO:0004637//phosphoribosylamine-glycine ligase activity;GO:0004638//phosphoribosylaminoimidazole carboxylase activity;GO:0004644//phosphoribosylglycinamide formyltransferase activity;GO:000…	GO:0006094//gluconeogenesis;GO:0006189//'de novo' IMP biosynthetic process;GO:0006564//L-serine biosynthetic process;GO:0006631//fatty acid metabolic process;GO:0006633//fatty acid biosynthetic process;GO:0009152//purine ribonucleotide biosynthetic process;GO:0009220//pyrimidine ribonucleotide biosynthetic process;GO:0009252//peptidoglycan biosynthetic process;GO:0051235//maintenance of location;…
RI_4625	Glyma.03G230000	CSP41B	no	Gm03	-	yes	-0.009	7.70141160598e-05	0.00182500117451	Glyma.03G230000.1	Glyma.03G230000.2	44361702	44362035	44361702	44361792	44361918	44362035	59;54;99	2846;3393;2668	55;55;54	1390;1336;1267	275	149	0.011;0.009;0.02	0.021;0.022;0.023	0.013	0.022	no	yes	NP_001242018.2 uncharacterized protein LOC100791076 [Glycine max]	-	-	-	-	-	GO:0003824//catalytic activity;GO:0003978//UDP-glucose 4-epimerase activity;GO:0008460//dTDP-glucose 4,6-dehydratase activity;GO:0008831//dTDP-4-dehydrorhamnose reductase activity;GO:0016757//transferase activity, transferring glycosyl groups	GO:0005975//carbohydrate metabolic process;GO:0006012//galactose metabolic process;GO:0009243//O antigen biosynthetic process;GO:0019305//dTDP-rhamnose biosynthetic process;GO:0055114//oxidation-reduction process
RI_4629	Glyma.05G187300	CESA6	no	Gm05	-	yes	0.009	0.00101209269651	0.0134145167571	Glyma.05G187300.5	Glyma.05G187300.6	37363673	37365458	37363673	37364576	37365107	37365458	72;152;56	595;716;544	30;48;53	598;443;377	680	149	0.026;0.044;0.022	0.011;0.023;0.03	0.031	0.021	yes	no	XP_003525098.1 cellulose synthase A catalytic subunit 6 [UDP-forming]-like [Glycine max]	-	-	-	-	GO:0016020//membrane	GO:0008375//acetylglucosaminyltransferase activity;GO:0016760//cellulose synthase (UDP-forming) activity	GO:0030244//cellulose biosynthetic process;GO:0042710//biofilm formation
RI_4633	Glyma.04G254800	TGA3	no	Gm04	-	yes	0.498	0.00176796868993	0.0211480155338	Glyma.04G254800.9;Glyma.04G254800.8;Glyma.04G254800.13	Glyma.04G254800.12	50950579	50951793	50950579	50950741	50951069	50951793	7;3;9	0;0;3	4;5;6	1;8;5	477	149	1.0;1.0;0.484	0.555;0.163;0.273	0.828	0.33	yes	no	KRH64780.1 hypothetical protein GLYMA_04G254800 [Glycine max]	Environmental Information Processing	Signal transduction	ko04075//Plant hormone signal transduction	K14431	GO:0005840//ribosome	GO:0003700//transcription factor activity, sequence-specific DNA binding;GO:0003735//structural constituent of ribosome;GO:0043565//sequence-specific DNA binding	GO:0006351//transcription, DNA-templated;GO:0006355//regulation of transcription, DNA-templated;GO:0006412//translation
RI_4662	Glyma.05G109300	CRWN4	no	Gm05	-	yes	-0.144	1.98242109225e-05	0.000574167886718	Glyma.05G109300.4	MSTRG.8903.3	29013117	29015440	29013117	29013194	29013338	29015440	12;14;17	49;67;75	22;23;21	27;44;34	293	149	0.111;0.096;0.103	0.293;0.21;0.239	0.103	0.247	no	yes	XP_003524701.1 protein CROWDED NUCLEI 4 [Glycine max]	-	-	-	-	-	GO:0005524//ATP binding	GO:0007059//chromosome segregation;GO:0030261//chromosome condensation
RI_4663	Glyma.10G032500	DRIP2	no	Gm10	+	yes	0.202	0.00114689258491	0.0148549896712	Glyma.10G032500.1	MSTRG.19933.1	2813598	2814072	2813598	2813764	2813875	2814072	3;12;6	20;8;12	0;3;3	11;30;15	260	149	0.079;0.462;0.223	0.0;0.054;0.103	0.255	0.052	yes	no	NP_001242770.2 E3 ubiquitin protein ligase DRIP2-like [Glycine max]	-	-	-	-	GO:0005680//anaphase-promoting complex	GO:0008270//zinc ion binding;GO:0046872//metal ion binding;GO:0050151//oleate hydratase activity;GO:0061630//ubiquitin protein ligase activity;GO:0071949//FAD binding;GO:0097602//cullin family protein binding	GO:0006631//fatty acid metabolic process;GO:0031145//anaphase-promoting complex-dependent proteasomal ubiquitin-dependent protein catabolic process
RI_4667	Glyma.10G152500	ATG18A	no	Gm10	-	yes	-0.233	3.7184973346e-06	0.000138747120294	MSTRG.20730.2	Glyma.10G152500.1	38878168	38878993	38878168	38878554	38878898	38878993	52;20;40	7;2;2	3;2;2	0;0;0	493	149	0.692;0.751;0.858	1.0;1.0;1.0	0.767	1	no	yes	XP_003536071.1 autophagy-related protein 18a [Glycine max]	-	-	-	-	-	GO:0005515//protein binding	-
RI_4674	Glyma.08G204700	GL2	no	Gm08	+	yes	0.086	0.00461356955185	0.0437974068534	Glyma.08G204700.1	Glyma.08G204700.6	16671816	16672583	16671816	16672088	16672496	16672583	1;9;6	11;8;12	1;4;0	8;12;17	557	149	0.024;0.231;0.118	0.032;0.082;0.0	0.124	0.038	yes	no	XP_003533048.1 homeobox-leucine zipper protein GLABRA 2 isoform X1 [Glycine max]	-	-	-	-	GO:0005815//microtubule organizing center	GO:0003677//DNA binding;GO:0008289//lipid binding	GO:0006355//regulation of transcription, DNA-templated
RI_4682	Glyma.13G196500	NQR	no	Gm13	+	yes	0.058	3.37387895399e-10	2.77723509686e-08	Glyma.13G196500.1	Glyma.13G196500.2	30414346	30414821	30414346	30414496	30414629	30414821	12;4;10	73;47;81	2;7;1	376;568;459	282	149	0.08;0.043;0.061	0.003;0.006;0.001	0.061	0.003	yes	no	NP_001236028.2 NADPH:quinone oxidoreductase [Glycine max]	-	-	-	-	-	GO:0003674//molecular_function;GO:0008752//FMN reductase activity;GO:0016491//oxidoreductase activity	GO:0044273//sulfur compound catabolic process;GO:0046685//response to arsenic-containing substance;GO:0055114//oxidation-reduction process
RI_4695	Glyma.05G054600	TPX2	no	Gm05	+	yes	-0.168	0.00132151478034	0.0166011977225	Glyma.05G054600.8;Glyma.05G054600.9;Glyma.05G054600.7;MSTRG.8527.4;Glyma.05G054600.10;Glyma.05G054600.11;Glyma.05G054600.12;Glyma.05G054600.13	Glyma.05G054600.14	5098199	5098560	5098199	5098262	5098482	5098560	0;1;0	9;11;20	1;3;3	7;5;3	369	149	0.0;0.035;0.0	0.055;0.195;0.288	0.012	0.179	no	yes	XP_006579619.1 protein TPX2 [Glycine max]	-	-	-	-	-	-	-
RI_4704	Glyma.06G083000	--	no	Gm06	-	yes	-0.241	9.62403290072e-06	0.000316883946457	MSTRG.10723.6;MSTRG.10723.4	MSTRG.10723.3	6343219	6343971	6343219	6343290	6343364	6343971	15;17;11	56;43;37	19;41;26	19;25;36	223	149	0.152;0.209;0.166	0.401;0.523;0.325	0.176	0.416	no	yes	XP_014631735.1 uncharacterized protein LOC100788676 isoform X1 [Glycine max]	-	-	-	-	-	GO:0003847//1-alkyl-2-acetylglycerophosphocholine esterase activity;GO:0008236//serine-type peptidase activity;GO:0016787//hydrolase activity	GO:0006508//proteolysis;GO:0016042//lipid catabolic process
RI_4707	Glyma.06G313600	ZIFL1	no	Gm06	-	yes	0.147	0.000964709201662	0.0128957708667	Glyma.06G313600.2	Glyma.06G313600.3	49758427	49758989	49758427	49758834	49758906	49758989	12;15;12	0;0;0	19;12;18	0;1;6	221	149	1.0;1.0;1.0	1.0;0.89;0.669	1	0.853	yes	no	XP_006582392.1 protein ZINC INDUCED FACILITATOR-LIKE 1 [Glycine max]	-	-	-	-	GO:0005887//integral component of plasma membrane;GO:0016021//integral component of membrane	GO:0008028//monocarboxylic acid transmembrane transporter activity;GO:0015238//drug transmembrane transporter activity;GO:0015295//solute:proton symporter activity;GO:0022857//transmembrane transporter activity;GO:0042910//xenobiotic transporter activity;GO:0051119//sugar transmembrane transporter activity;GO:0090482//vitamin transmembrane transporter activity	GO:0006810//transport;GO:0008643//carbohydrate transport;GO:0015718//monocarboxylic acid transport;GO:0015893//drug transport;GO:0042908//xenobiotic transport;GO:0051180//vitamin transport;GO:0055085//transmembrane transport
RI_4713	Glyma.05G025300	RPE	no	Gm05	-	yes	0.029	0.00476128017995	0.0449948169271	MSTRG.8301.1	Glyma.05G025300.1	2202047	2202679	2202047	2202241	2202591	2202679	135;200;177	408;422;442	56;78;75	217;269;249	499	149	0.09;0.124;0.107	0.072;0.08;0.083	0.107	0.078	yes	no	XP_003524706.1 ribulose-phosphate 3-epimerase, chloroplastic [Glycine max]	Metabolism;Metabolism;Metabolism;Metabolism;Metabolism;Metabolism;Metabolism	Global and overview maps;Global and overview maps;Global and overview maps;Global and overview maps;Carbohydrate metabolism;Energy metabolism;Carbohydrate metabolism	ko01100//Metabolic pathways;ko01110//Biosynthesis of secondary metabolites;ko01200//Carbon metabolism;ko01230//Biosynthesis of amino acids;ko00040//Pentose and glucuronate interconversions;ko00710//Carbon fixation in photosynthetic organisms;ko00030//Pentose phosphate pathway	K01783;K01783;K01783;K01783;K01783;K01783;K01783	GO:0005576//extracellular region	GO:0003824//catalytic activity;GO:0003938//IMP dehydrogenase activity;GO:0004750//ribulose-phosphate 3-epimerase activity;GO:0004789//thiamine-phosphate diphosphorylase activity;GO:0016857//racemase and epimerase activity, acting on carbohydrates and derivatives	GO:0005975//carbohydrate metabolic process;GO:0006098//pentose-phosphate shunt;GO:0007339//binding of sperm to zona pellucida;GO:0009152//purine ribonucleotide biosynthetic process;GO:0009228//thiamine biosynthetic process;GO:0055114//oxidation-reduction process
RI_4722	Glyma.13G220000	ABCC2	no	Gm13	+	yes	-0.025	0.00221484279904	0.0252847747277	Glyma.13G220000.6;Glyma.13G220000.7;Glyma.13G220000.4;Glyma.13G220000.5;Glyma.13G220000.2;Glyma.13G220000.1;Glyma.13G220000.8;MSTRG.27580.2	MSTRG.27580.4	32721195	32722021	32721195	32721613	32721842	32722021	1;1;0	124;122;159	14;4;8	105;164;147	378	149	0.003;0.003;0.0	0.05;0.01;0.021	0.002	0.027	no	yes	XP_003542944.1 ABC transporter C family member 2 [Glycine max]	-	-	-	-	GO:0005575//cellular_component;GO:0005737//cytoplasm;GO:0005887//integral component of plasma membrane;GO:0009380//excinuclease repair complex;GO:0009898//cytoplasmic side of plasma membrane;GO:0016021//integral component of membrane;GO:0043190//ATP-binding cassette (ABC) transporter complex;GO:0055051//ATP-binding cassette (ABC) transporter complex, integrated substrate binding;GO:0055052//ATP-b…	GO:0000166//nucleotide binding;GO:0003677//DNA binding;GO:0003924//GTPase activity;GO:0005260//channel-conductance-controlling ATPase activity;GO:0005319//lipid transporter activity;GO:0005524//ATP binding;GO:0005525//GTP binding;GO:0008565//protein transporter activity;GO:0009381//excinuclease ABC activity;GO:0015220//choline transmembrane transporter activity;GO:0015221//lipopolysaccharide tran…	GO:0000910//cytokinesis;GO:0006289//nucleotide-excision repair;GO:0006400//tRNA modification;GO:0006810//transport;GO:0006817//phosphate ion transport;GO:0006824//cobalt ion transport;GO:0006855//drug transmembrane transport;GO:0006869//lipid transport;GO:0007601//visual perception;GO:0008150//biological_process;GO:0008272//sulfate transport;GO:0015675//nickel cation transport;GO:0015689//molybda…
RI_4749	Glyma.10G089600	dusA	no	Gm10	-	yes	-0.113	0.000255491523717	0.00470104403639	MSTRG.20340.4;Glyma.10G089600.4;Glyma.10G089600.1	MSTRG.20340.2	11809803	11810097	11809803	11809873	11809969	11810097	2;4;1	29;19;33	5;9;13	24;21;33	245	149	0.04;0.114;0.018	0.112;0.207;0.193	0.057	0.171	no	yes	XP_003537164.1 uncharacterized protein LOC100785422 [Glycine max]	-	-	-	-	-	GO:0000107//imidazoleglycerol-phosphate synthase activity;GO:0003949//1-(5-phosphoribosyl)-5-[(5-phosphoribosylamino)methylideneamino]imidazole-4-carboxamide isomerase activity;GO:0016491//oxidoreductase activity;GO:0017150//tRNA dihydrouridine synthase activity;GO:0050660//flavin adenine dinucleotide binding	GO:0000105//histidine biosynthetic process;GO:0008033//tRNA processing;GO:0030638//polyketide metabolic process;GO:0055114//oxidation-reduction process
RI_4763	Glyma.19G045400	--	no	Gm19	+	yes	0.197	0.000283175342902	0.00509064639424	Glyma.19G045400.1	MSTRG.39009.1	6746437	6746871	6746437	6746482	6746571	6746871	9;15;9	30;15;21	0;4;4	8;25;32	238	149	0.158;0.385;0.212	0.0;0.091;0.073	0.252	0.055	yes	no	XP_006603970.1 uncharacterized protein LOC100780261 [Glycine max]	-	-	-	-	-	-	-
RI_4767	Glyma.07G073500	--	no	Gm07	+	yes	-0.337	0.00125036161119	0.0159313	MSTRG.13182.6	MSTRG.13182.5	6543978	6544892	6543978	6544039	6544815	6544892	26;20;70	1;7;11	118;165;101	0;9;2	925	149	0.807;0.315;0.506	1.0;0.747;0.891	0.543	0.879	no	yes	XP_003529953.1 uncharacterized protein LOC100790647 isoform X1 [Glycine max]	-	-	-	-	-	-	-
RI_4774	Glyma.02G115600	At1g13860	no	Gm02	+	yes	0.045	0.0023387646269	0.0263153084638	Glyma.02G115600.1	MSTRG.2706.2	11223422	11223995	11223422	11223583	11223691	11223995	4;3;5	42;41;34	0;2;0	49;29;31	257	149	0.052;0.041;0.079	0.0;0.038;0.0	0.057	0.013	yes	no	XP_006574934.1 probable methyltransferase PMT4 isoform X1 [Glycine max]	-	-	-	-	-	GO:0008168//methyltransferase activity;GO:0008171//O-methyltransferase activity	GO:0006480//N-terminal protein amino acid methylation;GO:0008299//isoprenoid biosynthetic process;GO:0009102//biotin biosynthetic process
RI_4785	Glyma.19G006000	RH46	no	Gm19	-	yes	0.254	0.000416941413982	0.00675748	MSTRG.38717.5;MSTRG.38717.8	MSTRG.38717.6	561376	562229	561376	561976	562160	562229	29;24;42	9;7;10	13;17;5	9;21;3	333	149	0.59;0.605;0.653	0.393;0.266;0.427	0.616	0.362	yes	no	XP_014627307.1 DEAD-box ATP-dependent RNA helicase 46 isoform X2 [Glycine max]	Genetic Information Processing	Transcription	ko03040//Spliceosome	K12823	GO:0005658//alpha DNA polymerase:primase complex;GO:0009380//excinuclease repair complex	GO:0003676//nucleic acid binding;GO:0003677//DNA binding;GO:0003688//DNA replication origin binding;GO:0003690//double-stranded DNA binding;GO:0004003//ATP-dependent DNA helicase activity;GO:0004386//helicase activity;GO:0004527//exonuclease activity;GO:0005515//protein binding;GO:0005524//ATP binding;GO:0008026//ATP-dependent helicase activity;GO:0009381//excinuclease ABC activity;GO:0016787//hy…	GO:0006139//nucleobase-containing compound metabolic process;GO:0006260//DNA replication;GO:0006268//DNA unwinding involved in DNA replication;GO:0006281//DNA repair;GO:0006289//nucleotide-excision repair;GO:0006310//DNA recombination;GO:0043571//maintenance of CRISPR repeat elements
RI_4788	Glyma.08G081600	HEN1	no	Gm08	-	yes	-0.18	0.000638725424071	0.00949136877194	MSTRG.15374.3	Glyma.08G081600.3;Glyma.08G081600.2;Glyma.08G081600.1	6169625	6170563	6169625	6170233	6170330	6170563	10;21;15	1;0;6	13;18;13	0;0;0	246	149	0.858;1.0;0.602	1.0;1.0;1.0	0.82	1	no	yes	XP_003532646.1 small RNA 2'-O-methyltransferase [Glycine max]	-	-	-	-	-	GO:0003755//peptidyl-prolyl cis-trans isomerase activity;GO:0004525//ribonuclease III activity;GO:0008168//methyltransferase activity;GO:0008171//O-methyltransferase activity;GO:0008173//RNA methyltransferase activity;GO:0008689//3-demethylubiquinone-9 3-O-methyltransferase activity;GO:0008757//S-adenosylmethionine-dependent methyltransferase activity;GO:0030745//dimethylhistidine N-methyltransfe…	GO:0006396//RNA processing;GO:0006412//translation;GO:0006744//ubiquinone biosynthetic process;GO:0008299//isoprenoid biosynthetic process;GO:0009086//methionine biosynthetic process;GO:0009102//biotin biosynthetic process;GO:0016051//carbohydrate biosynthetic process;GO:0018364//peptidyl-glutamine methylation;GO:0042245//RNA repair;GO:0052699//ergothioneine biosynthetic process
RI_479	Glyma.13G308500	GLR3.7	no	Gm13	-	yes	-0.122	0.00090106935378	0.0122545432114	Glyma.13G308500.3	Glyma.13G308500.2;Glyma.13G308500.1;Glyma.13G308500.4	39786731	39787138	39786731	39786889	39786959	39787138	35;38;43	4;6;7	34;54;51	2;1;2	219	149	0.856;0.812;0.807	0.92;0.974;0.946	0.825	0.947	no	yes	XP_003541946.1 glutamate receptor 3.7 isoform X1 [Glycine max]	-	-	-	-	GO:0016020//membrane	GO:0004970//ionotropic glutamate receptor activity;GO:0015276//ligand-gated ion channel activity	-
RI_4794	Glyma.18G004300	GDI1	no	Gm18	-	yes	-0.972	0	0	Glyma.18G004300.1	MSTRG.36498.3	350856	351566	350856	351075	351496	351566	7;0;1	22;43;37	6;16;15	0;0;0	570	149	0.077;0.0;0.007	1.0;1.0;1.0	0.028	1	no	yes	XP_028213134.1 rho GDP-dissociation inhibitor 1-like [Glycine soja]	-	-	-	-	GO:0005737//cytoplasm	GO:0005094//Rho GDP-dissociation inhibitor activity	-
RI_4814	Glyma.06G097900	GATA25	no	Gm06	+	yes	0.55	0	0	MSTRG.10850.1	Glyma.06G097900.1	7739817	7740362	7739817	7740095	7740149	7740362	214;215;285	0;0;0	92;68;78	77;65;70	203	149	1.0;1.0;1.0	0.467;0.434;0.45	1	0.45	yes	no	XP_006580988.1 uncharacterized protein LOC100784789 isoform X1 [Glycine max]	-	-	-	-	GO:0000109//nucleotide-excision repair complex	GO:0003677//DNA binding;GO:0005515//protein binding;GO:0008270//zinc ion binding;GO:0043565//sequence-specific DNA binding	GO:0000715//nucleotide-excision repair, DNA damage recognition;GO:0006289//nucleotide-excision repair;GO:0006355//regulation of transcription, DNA-templated
RI_4816	Glyma.08G045900	NUP155	no	Gm08	-	yes	0.179	4.33069681227e-07	2.10022009749e-05	Glyma.08G045900.1	MSTRG.15095.2	3622008	3623956	3622008	3622221	3622305	3623956	10;5;4	13;18;30	0;0;1	28;13;27	233	149	0.33;0.151;0.079	0.0;0.0;0.023	0.187	0.008	yes	no	XP_003530891.1 nuclear pore complex protein NUP155 [Glycine max]	Genetic Information Processing	Translation	ko03013//Nucleocytoplasmic transport	K14312	-	-	-
RI_4831	Glyma.13G321300	Neurl1b	no	Gm13	-	yes	0.12	0.000341354517918	0.00582919117745	Glyma.13G321300.73;Glyma.13G321300.77;Glyma.13G321300.76;Glyma.13G321300.11	Glyma.13G321300.72;Glyma.13G321300.75;Glyma.13G321300.68;Glyma.13G321300.17	40941481	40942466	40941481	40942256	40942422	40942466	93;73;98	0;4;1	49;88;61	6;5;6	315	149	1.0;0.896;0.979	0.794;0.893;0.828	0.958	0.838	yes	no	XP_006594948.1 uncharacterized protein LOC100803851 isoform X1 [Glycine max]	-	-	-	-	-	GO:0003677//DNA binding;GO:0003700//transcription factor activity, sequence-specific DNA binding	GO:0006355//regulation of transcription, DNA-templated;GO:0006525//arginine metabolic process
RI_4836	Glyma.11G245000	UVR8	no	Gm11	-	yes	0.123	1.62710709664e-05	0.00049174792254	Glyma.11G245000.1	MSTRG.23983.3	38753203	38754357	38753203	38753243	38754136	38754357	442;382;467	87;68;84	409;395;416	125;103;164	1042	149	0.421;0.445;0.443	0.319;0.354;0.266	0.436	0.313	yes	no	XP_006591478.1 ultraviolet-B receptor UVR8 [Glycine max]	-	-	-	-	-	-	-
RI_4838	Glyma.08G105800	At4g24290	no	Gm08	-	yes	0.341	4.43760981321e-05	0.00114717714841	MSTRG.15572.2	MSTRG.15572.3	8174112	8175069	8174112	8174279	8174965	8175069	69;48;66	2;1;3	40;44;40	8;11;4	835	149	0.86;0.895;0.797	0.472;0.416;0.641	0.851	0.51	yes	no	XP_003531208.1 MACPF domain-containing protein At4g24290 [Glycine max]	-	-	-	-	-	-	-
RI_4875	Glyma.08G298500	SUC3	no	Gm08	-	yes	0.113	0.000104061490517	0.00228917140134	Glyma.08G298500.1;Glyma.08G298500.2;MSTRG.17035.3	MSTRG.17035.4	41004073	41004944	41004073	41004433	41004868	41004944	25;24;14	21;28;26	8;5;4	19;27;19	584	149	0.233;0.179;0.121	0.097;0.045;0.051	0.178	0.064	yes	no	XP_028245763.1 sucrose transport protein SUC3-like isoform X1 [Glycine soja]	-	-	-	-	GO:0016021//integral component of membrane	GO:0015486//glycoside-pentoside-hexuronide:cation symporter activity	GO:0006812//cation transport;GO:0008643//carbohydrate transport
RI_4876	Glyma.08G221000	At1g16860	no	Gm08	+	yes	0.058	0.00271853919458	0.0296292355423	Glyma.08G221000.2	Glyma.08G221000.10;Glyma.08G221000.5;Glyma.08G221000.6	18036032	18037015	18036032	18036743	18036893	18037015	53;36;48	0;0;2	61;46;39	8;1;0	299	149	1.0;1.0;0.923	0.792;0.958;1.0	0.974	0.917	yes	no	XP_003531755.1 uncharacterized membrane protein At1g16860 isoform X1 [Glycine max]	-	-	-	-	GO:0016021//integral component of membrane	-	-
RI_4889	Glyma.08G214500	--	no	Gm08	+	yes	-0.101	3.70437872441e-05	0.000998904883617	Glyma.08G214500.16	Glyma.08G214500.17	17406941	17408128	17406941	17407013	17407831	17408128	0;0;4	6;8;16	24;1;8	11;6;18	967	149	0.0;0.0;0.037	0.252;0.025;0.064	0.012	0.114	no	yes	KRH44489.1 hypothetical protein GLYMA_08G214500 [Glycine max]	-	-	-	-	-	GO:0005515//protein binding	-
RI_4901	Glyma.04G036900	--	no	Gm04	-	yes	-0.351	0.00171282900633	0.0206066505069	Glyma.04G036900.1	Glyma.04G036900.5	2912332	2912803	2912332	2912453	2912574	2912803	7;3;6	7;8;6	10;13;13	5;3;3	270	149	0.356;0.171;0.356	0.525;0.705;0.705	0.294	0.645	no	yes	XP_006578008.1 uncharacterized protein LOC100807554 isoform X1 [Glycine max]	-	-	-	-	-	GO:0003677//DNA binding	-
RI_4910	Glyma.15G015100	CES101	no	Gm15	+	yes	-0.199	3.23309180413e-05	0.000887115014326	Glyma.15G015100.1;Glyma.15G015100.5	MSTRG.30694.2	1201537	1202072	1201537	1201748	1201834	1202072	3;2;6	29;17;27	11;17;37	28;35;33	235	149	0.062;0.069;0.123	0.199;0.235;0.416	0.085	0.283	no	yes	XP_006597152.1 G-type lectin S-receptor-like serine/threonine-protein kinase CES101 [Glycine max]	-	-	-	-	-	GO:0004672//protein kinase activity;GO:0004674//protein serine/threonine kinase activity;GO:0005524//ATP binding	GO:0005975//carbohydrate metabolic process;GO:0006468//protein phosphorylation
RI_4923	Glyma.08G172600	FAR1	no	Gm08	-	yes	-0.385	2.23352336626e-10	1.92138836733e-08	MSTRG.16112.2	MSTRG.16112.1	13811224	13812437	13811224	13811941	13812321	13812437	54;65;67	13;12;8	21;38;35	0;0;0	529	149	0.539;0.604;0.702	1.0;1.0;1.0	0.615	1	no	yes	XP_003532941.2 protein FAR1-RELATED SEQUENCE 6 [Glycine max]	-	-	-	-	-	GO:0003677//DNA binding;GO:0004803//transposase activity;GO:0008270//zinc ion binding	GO:0006313//transposition, DNA-mediated
RI_4927	Glyma.09G209300	AE7	no	Gm09	+	yes	-0.022	0.00378108098782	0.0376064271221	Glyma.09G209300.1	MSTRG.19052.2	44240484	44240941	44240484	44240717	44240835	44240941	1;5;1	124;66;91	12;3;6	89;94;103	267	149	0.004;0.041;0.006	0.07;0.017;0.031	0.017	0.039	no	yes	NP_001239885.1 as1/2 enhancer7-like protein [Glycine max]	-	-	-	-	-	GO:0003674//molecular_function	GO:0016226//iron-sulfur cluster assembly
RI_493	Glyma.14G088800	VDAC2	no	Gm14	-	yes	-0.154	0.000956662582406	0.0128155912538	Glyma.14G088800.2	Glyma.14G088800.3;Glyma.14G088800.4	7888816	7889643	7888816	7888924	7889434	7889643	15;36;20	1;6;0	38;33;31	2;0;0	659	149	0.772;0.576;1.0	0.811;1.0;1.0	0.783	0.937	no	yes	XP_006607009.1 mitochondrial outer membrane protein porin 2 isoform X1 [Glycine max]	-	-	-	-	GO:0005741//mitochondrial outer membrane	-	GO:0055085//transmembrane transport
RI_4933	Glyma.19G235100	APP2	no	Gm19	+	yes	-0.071	2.21021179136e-09	1.62671587844e-07	Glyma.19G235100.6;Glyma.19G235100.5	Glyma.19G235100.3	49000612	49002506	49000612	49001395	49002425	49002506	44;44;39	105;107;112	39;67;94	59;50;78	1179	149	0.05;0.049;0.042	0.077;0.145;0.132	0.047	0.118	no	yes	XP_003554659.1 aminopeptidase P2 [Glycine max]	-	-	-	-	GO:0005575//cellular_component;GO:0005622//intracellular;GO:0005623//cell;GO:0005737//cytoplasm;GO:0009507//chloroplast;GO:0009532//plastid stroma;GO:0009536//plastid;GO:0009570//chloroplast stroma;GO:0043226//organelle;GO:0043227//membrane-bounded organelle;GO:0043229//intracellular organelle;GO:0043231//intracellular membrane-bounded organelle;GO:0044422//organelle part;GO:0044424//intracellula…	GO:0003674//molecular_function;GO:0003824//catalytic activity;GO:0004177//aminopeptidase activity;GO:0005488//binding;GO:0008233//peptidase activity;GO:0008235//metalloexopeptidase activity;GO:0008237//metallopeptidase activity;GO:0008238//exopeptidase activity;GO:0016787//hydrolase activity;GO:0043167//ion binding;GO:0043169//cation binding;GO:0046872//metal ion binding;GO:0070006//metalloaminop…	GO:0006464//cellular protein modification process;GO:0006508//proteolysis;GO:0006807//nitrogen compound metabolic process;GO:0008150//biological_process;GO:0008152//metabolic process;GO:0019538//protein metabolic process;GO:0042400//ectoine catabolic process;GO:0043170//macromolecule metabolic process;GO:0044238//primary metabolic process;GO:0071704//organic substance metabolic process;GO:1901564…
RI_4938	Glyma.14G021300	DDB_G0273473	no	Gm14	-	yes	0.307	7.39208694256e-12	8.56386961345e-10	Glyma.14G021300.1;Glyma.14G021300.3;MSTRG.29028.4	MSTRG.29028.3	1503816	1504580	1503816	1504002	1504413	1504580	30;31;29	11;12;18	10;7;4	24;29;22	560	149	0.421;0.407;0.3	0.1;0.06;0.046	0.376	0.069	yes	no	XP_006595724.2 UPF0505 protein isoform X1 [Glycine max]	-	-	-	-	GO:0005575//cellular_component;GO:0005622//intracellular;GO:0005623//cell;GO:0005737//cytoplasm;GO:0005768//endosome;GO:0005769//early endosome;GO:0005829//cytosol;GO:0005886//plasma membrane;GO:0012505//endomembrane system;GO:0012506//vesicle membrane;GO:0016020//membrane;GO:0016021//integral component of membrane;GO:0030141//secretory granule;GO:0030659//cytoplasmic vesicle membrane;GO:0030667/…	GO:0003674//molecular_function	GO:0001775//cell activation;GO:0002252//immune effector process;GO:0002263//cell activation involved in immune response;GO:0002274//myeloid leukocyte activation;GO:0002275//myeloid cell activation involved in immune response;GO:0002283//neutrophil activation involved in immune response;GO:0002366//leukocyte activation involved in immune response;GO:0002376//immune system process;GO:0002443//leuko…
RI_4945	Glyma.11G161400	CDS4	no	Gm11	-	yes	-0.123	0.000456213694044	0.00724383977142	Glyma.11G161400.2	MSTRG.23495.3;MSTRG.23495.2	20276828	20278231	20276828	20276953	20278040	20278231	113;70;77	47;37;28	128;141;146	33;32;31	1236	149	0.225;0.186;0.249	0.319;0.347;0.362	0.22	0.343	no	yes	XP_003538330.1 phosphatidate cytidylyltransferase 4, chloroplastic isoform X1 [Glycine max]	Metabolism;Metabolism;Metabolism;Environmental Information Processing	Global and overview maps;Global and overview maps;Lipid metabolism;Signal transduction	ko01100//Metabolic pathways;ko01110//Biosynthesis of secondary metabolites;ko00564//Glycerophospholipid metabolism;ko04070//Phosphatidylinositol signaling system	K00981;K00981;K00981;K00981	GO:0005743//mitochondrial inner membrane;GO:0061617//MICOS complex	-	-
RI_4952	Glyma.07G020100	MTPC4	no	Gm07	-	yes	-0.042	0.00107304761636	0.0140439035313	MSTRG.12751.1	Glyma.07G020100.2	1574516	1576113	1574516	1574577	1574929	1576113	2;2;0	23;17;27	6;2;10	24;22;30	501	149	0.025;0.034;0.0	0.069;0.026;0.09	0.02	0.062	no	yes	KRH47288.1 hypothetical protein GLYMA_07G020100 [Glycine max]	-	-	-	-	GO:0016020//membrane;GO:0016021//integral component of membrane	GO:0008324//cation transmembrane transporter activity;GO:0015562//efflux transmembrane transporter activity	GO:0006812//cation transport;GO:0055085//transmembrane transport
RI_4959	Glyma.16G063300	--	no	Gm16	+	yes	0.537	5.33240118727e-11	5.3805648109e-09	MSTRG.33154.4	MSTRG.33154.2;MSTRG.33154.3	6192210	6192713	6192210	6192305	6192385	6192713	46;26;58	11;0;8	16;18;11	19;23;21	229	149	0.731;1.0;0.825	0.354;0.337;0.254	0.852	0.315	yes	no	XP_028207333.1 uncharacterized protein LOC114390693 isoform X2 [Glycine soja]	Metabolism;Metabolism	Global and overview maps;Glycan biosynthesis and metabolism	ko01100//Metabolic pathways;ko00563//Glycosylphosphatidylinositol (GPI)-anchor biosynthesis	K05294;K05294	-	GO:0016788//hydrolase activity, acting on ester bonds	-
RI_4971	Glyma.04G254700	--	no	Gm04	-	yes	-0.037	0.00118370570742	0.0152685833106	Glyma.04G254700.3	Glyma.04G254700.8	50944765	50945376	50944765	50944905	50945301	50945376	12;6;7	90;102;60	11;7;25	52;70;55	545	149	0.035;0.016;0.031	0.055;0.027;0.111	0.027	0.064	no	yes	KRH64770.1 hypothetical protein GLYMA_04G254700 [Glycine max]	-	-	-	-	GO:0031011//Ino80 complex	GO:0005515//protein binding	GO:0006457//protein folding;GO:0009408//response to heat
RI_4978	Glyma.06G238876	--	no	Gm06	+	yes	-0.276	0.00306429150001	0.0327569235687	Glyma.06G238876.3	Glyma.06G238876.1	38504399	38505091	38504399	38504668	38504869	38505091	1;0;3	12;5;13	1;10;3	4;2;6	350	149	0.034;0.0;0.089	0.096;0.68;0.176	0.041	0.317	no	yes	ACU20243.1 unknown [Glycine max]	-	-	-	-	-	-	-
RI_4980	Glyma.17G219500	--	yes	Gm17	-	yes	-0.086	6.51130112328e-06	0.000222593988127	MSTRG.36081.1	-	37039314	37041089	37039314	37040347	37040700	37041089	30;14;11	93;66;76	28;33;44	55;70;55	502	149	0.087;0.059;0.041	0.131;0.123;0.192	0.062	0.149	no	yes	XP_006601197.1 uncharacterized protein LOC100795601 [Glycine max]	-	-	-	-	-	-	-
RI_4997	Glyma.08G014300	GSH1	no	Gm08	-	yes	0.034	0.00497385749443	0.0463732525859	MSTRG.14833.1	Glyma.08G014300.1	1112986	1113486	1112986	1113284	1113365	1113486	9;10;11	103;98;105	1;12;4	128;127;157	230	149	0.054;0.062;0.064	0.005;0.058;0.016	0.06	0.026	yes	no	XP_028242556.1 glutamate--cysteine ligase, chloroplastic-like [Glycine soja]	Metabolism;Metabolism;Metabolism	Global and overview maps;Amino acid metabolism;Metabolism of other amino acids	ko01100//Metabolic pathways;ko00270//Cysteine and methionine metabolism;ko00480//Glutathione metabolism	K01919;K01919;K01919	-	GO:0004357//glutamate-cysteine ligase activity;GO:0016881//acid-amino acid ligase activity	GO:0006750//glutathione biosynthetic process;GO:0042398//cellular modified amino acid biosynthetic process;GO:0052699//ergothioneine biosynthetic process
RI_5002	Glyma.10G138300	WRKY6	no	Gm10	-	yes	0.289	0.00406130619356	0.0398862347675	Glyma.10G138300.1;Glyma.10G138300.3;Glyma.10G138300.4	Glyma.10G138300.8	37351363	37351659	37351363	37351498	37351587	37351659	2;6;8	3;3;6	4;13;4	23;29;18	238	149	0.294;0.556;0.455	0.098;0.219;0.122	0.435	0.146	yes	no	XP_014618646.1 probable WRKY transcription factor 47 isoform X1 [Glycine max]	-	-	-	-	-	GO:0003700//transcription factor activity, sequence-specific DNA binding;GO:0043565//sequence-specific DNA binding	GO:0006355//regulation of transcription, DNA-templated
RI_5012	Glyma.12G062700	EXPA4	no	Gm12	+	yes	0.114	0.000878436489333	0.0121181611772	Glyma.12G062700.1	Glyma.12G062700.2	4578625	4579272	4578625	4578821	4578953	4579272	217;205;131	207;214;150	49;111;88	245;130;132	281	149	0.357;0.337;0.317	0.096;0.312;0.261	0.337	0.223	yes	no	NP_001242978.1 expansin-A4-like precursor [Glycine max]	-	-	-	-	-	-	-
RI_5014	Glyma.19G231000	PP2B15	no	Gm19	+	yes	-0.074	0.000684870767158	0.0100106	Glyma.19G231000.1	MSTRG.40372.1	48696038	48696621	48696038	48696428	48696502	48696621	1;0;1	4;9;4	9;13;10	39;41;27	223	149	0.143;0.0;0.143	0.134;0.175;0.198	0.095	0.169	no	yes	XP_003554629.1 F-box protein PP2-B15 [Glycine max]	-	-	-	-	-	GO:0005515//protein binding	-
RI_5020	Glyma.13G030700	CSI3	no	Gm13	-	yes	-0.036	0.00365362410446	0.0368068798672	Glyma.13G030700.4	Glyma.13G030700.3	9164854	9165333	9164854	9165120	9165231	9165333	0;0;1	3;8;3	1;4;5	10;27;18	260	149	0.0;0.0;0.16	0.054;0.078;0.137	0.053	0.09	no	yes	XP_006575173.1 protein CELLULOSE SYNTHASE INTERACTIVE 3 [Glycine max]	-	-	-	-	GO:0000221//vacuolar proton-transporting V-type ATPase, V1 domain	GO:0003779//actin binding;GO:0005515//protein binding;GO:0031267//small GTPase binding;GO:0046961//proton-transporting ATPase activity, rotational mechanism	GO:0030036//actin cytoskeleton organization;GO:1902600//hydrogen ion transmembrane transport
RI_5024	Glyma.01G179900	BLH2	no	Gm01	+	yes	0.095	0.000494809358462	0.00773881836635	Glyma.01G179900.2	Glyma.01G179900.3	52711844	52713660	52711844	52712236	52712404	52713660	67;68;162	74;71;123	60;81;96	92;106;173	317	149	0.299;0.31;0.382	0.235;0.264;0.207	0.33	0.235	yes	no	XP_014631522.1 BEL1-like homeodomain protein 4 [Glycine max]	-	-	-	-	-	GO:0003677//DNA binding	GO:0006355//regulation of transcription, DNA-templated
RI_5032	Glyma.10G182000	--	no	Gm10	+	yes	0.469	0.00031701597702	0.00558662521757	MSTRG.20973.6;Glyma.10G182000.16;Glyma.10G182000.17	Glyma.10G182000.14;Glyma.10G182000.15	41642218	41643677	41642218	41642392	41643011	41643677	16;18;36	0;3;2	11;12;27	3;9;13	768	149	1.0;0.538;0.777	0.416;0.206;0.287	0.772	0.303	yes	no	XP_014618742.1 uncharacterized protein LOC100783630 [Glycine max]	-	-	-	-	-	-	-
RI_5061	Glyma.20G098100	--	no	Gm20	-	yes	0.212	4.36890223511e-05	0.00113410175862	Glyma.20G098100.6	MSTRG.41276.3	34096805	34098239	34096805	34096923	34097830	34098239	12;19;36	0;0;1	40;54;36	1;2;4	1056	149	1.0;1.0;0.836	0.849;0.792;0.559	0.945	0.733	yes	no	XP_014628295.1 uncharacterized protein LOC100811466 [Glycine max]	-	-	-	-	-	-	-
RI_5066	Glyma.15G228600	PCMP-E25	no	Gm15	+	yes	0.658	2.86711543396e-10	2.39155655398e-08	MSTRG.32276.2	Glyma.15G228600.5	43444894	43445279	43444894	43444990	43445188	43445279	48;51;101	0;0;0	5;0;87	39;21;1	347	149	1.0;1.0;1.0	0.052;0.0;0.974	1	0.342	yes	no	XP_006598075.1 pentatricopeptide repeat-containing protein At1g09220, mitochondrial isoform X2 [Glycine max]	-	-	-	-	-	-	-
RI_5073	Glyma.18G115700	PIF4	no	Gm18	+	yes	-0.198	0.00260133361296	0.0285508	MSTRG.37335.2	Glyma.18G115700.1	14032128	14034027	14032128	14032280	14033639	14034027	36;31;23	2;2;7	13;11;26	1;1;0	1508	149	0.64;0.605;0.245	0.562;0.521;1.0	0.497	0.694	no	yes	XP_014626636.1 transcription factor PIF4 [Glycine max]	Environmental Information Processing	Signal transduction	ko04075//Plant hormone signal transduction	K16189	-	GO:0046983//protein dimerization activity	-
RI_5079	Glyma.09G230500	PPH	no	Gm09	-	yes	0.055	0.000160991491358	0.00324891216108	Glyma.09G230500.1;Glyma.09G230500.2	Glyma.09G230500.4	45806440	45806703	45806440	45806551	45806655	45806703	19;19;23	151;144;91	1;6;3	82;50;53	253	149	0.069;0.072;0.13	0.007;0.066;0.032	0.09	0.035	yes	no	XP_006587707.1 uncharacterized protein LOC100813721 isoform X1 [Glycine max]	-	-	-	-	GO:0005575//cellular_component;GO:0005622//intracellular;GO:0005623//cell;GO:0005737//cytoplasm;GO:0005739//mitochondrion;GO:0009507//chloroplast;GO:0009536//plastid;GO:0043226//organelle;GO:0043227//membrane-bounded organelle;GO:0043229//intracellular organelle;GO:0043231//intracellular membrane-bounded organelle;GO:0044424//intracellular part;GO:0044444//cytoplasmic part;GO:0044464//cell part	GO:0000166//nucleotide binding;GO:0003674//molecular_function;GO:0003676//nucleic acid binding;GO:0003677//DNA binding;GO:0003824//catalytic activity;GO:0003904//deoxyribodipyrimidine photo-lyase activity;GO:0003913//DNA photolyase activity;GO:0005488//binding;GO:0005524//ATP binding;GO:0008144//drug binding;GO:0009881//photoreceptor activity;GO:0016829//lyase activity;GO:0016830//carbon-carbon l…	GO:0006139//nucleobase-containing compound metabolic process;GO:0006259//DNA metabolic process;GO:0006281//DNA repair;GO:0006464//cellular protein modification process;GO:0006725//cellular aromatic compound metabolic process;GO:0006807//nitrogen compound metabolic process;GO:0006950//response to stress;GO:0006974//cellular response to DNA damage stimulus;GO:0007154//cell communication;GO:0007165/…
RI_5083	Glyma.13G306800	ATXR2	no	Gm13	+	yes	-0.233	0.000416313153621	0.00675748	Glyma.13G306800.5	Glyma.13G306800.6	39660711	39661203	39660711	39660766	39661133	39661203	17;14;22	3;0;3	7;12;18	0;0;0	516	149	0.621;1.0;0.679	1.0;1.0;1.0	0.767	1	no	yes	XP_006594892.1 histone-lysine N-methyltransferase ATXR2 isoform X1 [Glycine max]	-	-	-	-	-	GO:0005515//protein binding	-
RI_5094	Glyma.10G150000	TPR3	no	Gm10	-	yes	0.031	0.000246812222706	0.00455974428167	Glyma.10G150000.8;Glyma.10G150000.1;Glyma.10G150000.10;Glyma.10G150000.5;Glyma.10G150000.4;Glyma.10G150000.7;Glyma.10G150000.6;Glyma.10G150000.3	Glyma.10G150000.11	38692677	38693072	38692677	38692791	38692892	38693072	0;17;9	81;91;166	4;4;2	126;187;158	250	149	0.0;0.1;0.031	0.019;0.013;0.007	0.044	0.013	yes	no	XP_028182750.1 topless-related protein 3-like isoform X2 [Glycine soja]	-	-	-	-	-	GO:0005515//protein binding	-
RI_5110	Glyma.13G143500	At5g03345	no	Gm13	-	yes	0.132	1.9515242987e-05	0.000570501682835	MSTRG.26953.2	MSTRG.26953.1	24711775	24712068	24711775	24711842	24711951	24712068	28;33;42	0;0;0	23;36;35	0;2;9	258	149	1.0;1.0;1.0	1.0;0.912;0.692	1	0.868	yes	no	RZB72535.1 Membrane magnesium transporter isoform A [Glycine soja]	-	-	-	-	-	GO:0004867//serine-type endopeptidase inhibitor activity	GO:0030212//hyaluronan metabolic process
RI_5125	Glyma.01G058200	At1g26460	no	Gm01	-	yes	0.698	6.82038425737e-10	5.40105366001e-08	MSTRG.462.2	MSTRG.462.1	7631618	7633468	7631618	7632543	7633279	7633468	8;14;10	0;0;0	38;28;34	18;10;12	885	149	1.0;1.0;1.0	0.262;0.32;0.323	1	0.302	yes	no	XP_003516357.1 pentatricopeptide repeat-containing protein At1g26460, mitochondrial [Glycine max]	-	-	-	-	-	-	-
RI_5134	Glyma.06G323900	--	no	Gm06	+	yes	0.061	0.000247083329841	0.00455974428167	Glyma.06G323900.1	MSTRG.12545.1	50690994	50691598	50690994	50691029	50691442	50691598	193;201;182	0;0;1	227;212;219	7;4;2	562	149	1.0;1.0;0.98	0.896;0.934;0.967	0.993	0.932	yes	no	NP_001237462.1 uncharacterized protein LOC100305584 [Glycine max]	-	-	-	-	-	-	-
RI_5135	Glyma.15G006300	CNB1	no	Gm15	-	yes	0.078	0.00493146360142	0.0461844854648	MSTRG.30618.3	MSTRG.30618.2	545145	545438	545145	545242	545324	545438	68;62;71	125;101;109	53;49;49	115;136;136	231	149	0.26;0.284;0.296	0.229;0.189;0.189	0.28	0.202	yes	no	XP_028201444.1 calcineurin subunit B-like isoform X1 [Glycine soja]	-	-	-	-	-	GO:0005509//calcium ion binding	-
RI_5138	Glyma.06G314300	FHY3	no	Gm06	+	yes	0.038	0.00240747714099	0.0267992473203	Glyma.06G314300.1	Glyma.06G314300.3	49865619	49865816	49865619	49865688	49865771	49865816	2;11;0	46;53;52	2;1;0	64;58;54	232	149	0.027;0.118;0.0	0.02;0.011;0.0	0.048	0.01	yes	no	XP_003527537.1 protein FAR-RED ELONGATED HYPOCOTYL 3 [Glycine max]	-	-	-	-	-	GO:0003677//DNA binding;GO:0004803//transposase activity;GO:0008270//zinc ion binding	GO:0006313//transposition, DNA-mediated
RI_5140	Glyma.18G179500	ALG10	no	Gm18	+	yes	0.249	9.92759209173e-07	4.37373352999e-05	Glyma.18G179500.4	MSTRG.37707.2	43608431	43609279	43608431	43608693	43609074	43609279	48;59;58	0;0;1	37;47;48	9;1;5	530	149	1.0;1.0;0.942	0.536;0.93;0.73	0.981	0.732	yes	no	XP_003551466.1 dol-P-Glc:Glc(2)Man(9)GlcNAc(2)-PP-Dol alpha-1,2-glucosyltransferase isoform X1 [Glycine max]	Metabolism;Metabolism	Global and overview maps;Glycan biosynthesis and metabolism	ko01100//Metabolic pathways;ko00510//N-Glycan biosynthesis	K03850;K03850	-	-	GO:0006488//dolichol-linked oligosaccharide biosynthetic process
RI_5194	Glyma.04G093800	ULP2B	no	Gm04	-	yes	0.137	0.000269702575057	0.00490482357429	Glyma.04G093800.10;Glyma.04G093800.7;Glyma.04G093800.4;Glyma.04G093800.5;Glyma.04G093800.2;Glyma.04G093800.3;Glyma.04G093800.1;Glyma.04G093800.8;Glyma.04G093800.9;Glyma.04G093800.6;Glyma.04G093800.11	MSTRG.6914.13;MSTRG.6914.11	8305712	8306055	8305712	8305768	8305854	8306055	23;16;13	37;37;40	4;9;3	26;46;31	235	149	0.283;0.215;0.171	0.089;0.11;0.058	0.223	0.086	yes	no	KRH62215.1 hypothetical protein GLYMA_04G093800 [Glycine max]	-	-	-	-	-	GO:0008234//cysteine-type peptidase activity	GO:0006508//proteolysis
RI_5209	Glyma.02G065600	POLL	no	Gm02	-	yes	0.246	8.79959959974e-05	0.00201800069814	Glyma.02G065600.1	MSTRG.2339.2	5812916	5813224	5812916	5813047	5813145	5813224	9;9;11	14;7;12	6;4;4	24;31;16	247	149	0.279;0.437;0.356	0.131;0.072;0.131	0.357	0.111	yes	no	XP_003519932.1 DNA polymerase lambda [Glycine max]	Genetic Information Processing;Genetic Information Processing	Replication and repair;Replication and repair	ko03410//Base excision repair;ko03450//Non-homologous end-joining	K03512;K03512	GO:0005575//cellular_component;GO:0005622//intracellular;GO:0005623//cell;GO:0005634//nucleus;GO:0043226//organelle;GO:0043227//membrane-bounded organelle;GO:0043229//intracellular organelle;GO:0043231//intracellular membrane-bounded organelle;GO:0044424//intracellular part;GO:0044464//cell part	GO:0003674//molecular_function;GO:0003676//nucleic acid binding;GO:0003677//DNA binding;GO:0003824//catalytic activity;GO:0003887//DNA-directed DNA polymerase activity;GO:0005488//binding;GO:0010277//chlorophyllide a oxygenase [overall] activity;GO:0016740//transferase activity;GO:0016772//transferase activity, transferring phosphorus-containing groups;GO:0016779//nucleotidyltransferase activity;…	GO:0000724//double-strand break repair via homologous recombination;GO:0000725//recombinational repair;GO:0000726//non-recombinational repair;GO:0006139//nucleobase-containing compound metabolic process;GO:0006259//DNA metabolic process;GO:0006260//DNA replication;GO:0006281//DNA repair;GO:0006284//base-excision repair;GO:0006285//base-excision repair, AP site formation;GO:0006287//base-excision …
RI_521	Glyma.05G143500	--	no	Gm05	+	yes	-0.13	8.46385502674e-05	0.00197574168087	MSTRG.9170.1;Glyma.05G143500.1	Glyma.05G143500.4	33780340	33781489	33780340	33780739	33781317	33781489	5;2;7	20;13;28	22;15;9	11;23;15	727	149	0.049;0.031;0.049	0.291;0.118;0.11	0.043	0.173	no	yes	XP_003524873.1 microtubule-associated protein futsch [Glycine max]	-	-	-	-	GO:0031237//intrinsic component of periplasmic side of plasma membrane	GO:0005215//transporter activity	GO:0006810//transport;GO:0009405//pathogenesis
RI_5212	Glyma.12G196001	PHO1-2	no	Gm12	-	yes	0.353	2.37223995201e-05	0.000671526386415	Glyma.12G196001.11;Glyma.12G196001.5	Glyma.12G196001.9;Glyma.12G196001.1	37183632	37184271	37183632	37183791	37183916	37184271	13;8;11	0;0;1	9;2;13	1;3;3	274	149	1.0;1.0;0.857	0.83;0.266;0.702	0.952	0.599	yes	no	RCW19142.1 hypothetical protein GLYMA_12G196000 [Glycine max]	-	-	-	-	GO:0016021//integral component of membrane	-	-
RI_5222	Glyma.16G172500	ABCC10	no	Gm16	+	yes	-0.413	0.000334833045569	0.00577056620683	Glyma.16G172500.18;Glyma.16G172500.19;Glyma.16G172500.21;Glyma.16G172500.20	Glyma.16G172500.13;Glyma.16G172500.14;Glyma.16G172500.15;Glyma.16G172500.16;Glyma.16G172500.17	33496745	33498817	33496745	33497167	33497474	33498817	20;12;8	1;6;7	31;16;17	3;0;0	456	149	0.867;0.395;0.272	0.772;1.0;1.0	0.511	0.924	no	yes	RZB61497.1 ABC transporter C family member 10 isoform A [Glycine soja]	Environmental Information Processing	Membrane transport	ko02010//ABC transporters	K05666	GO:0005575//cellular_component;GO:0005737//cytoplasm;GO:0005887//integral component of plasma membrane;GO:0009288//bacterial-type flagellum;GO:0009380//excinuclease repair complex;GO:0009898//cytoplasmic side of plasma membrane;GO:0016021//integral component of membrane;GO:0030257//type III protein secretion system complex;GO:0043190//ATP-binding cassette (ABC) transporter complex;GO:0055051//ATP…	GO:0000166//nucleotide binding;GO:0003677//DNA binding;GO:0003924//GTPase activity;GO:0004140//dephospho-CoA kinase activity;GO:0005260//channel-conductance-controlling ATPase activity;GO:0005319//lipid transporter activity;GO:0005524//ATP binding;GO:0005525//GTP binding;GO:0008565//protein transporter activity;GO:0009381//excinuclease ABC activity;GO:0015220//choline transmembrane transporter ac…	GO:0000910//cytokinesis;GO:0001539//cilium or flagellum-dependent cell motility;GO:0006289//nucleotide-excision repair;GO:0006400//tRNA modification;GO:0006810//transport;GO:0006817//phosphate ion transport;GO:0006824//cobalt ion transport;GO:0006855//drug transmembrane transport;GO:0006869//lipid transport;GO:0007601//visual perception;GO:0008150//biological_process;GO:0008272//sulfate transport…
RI_5226	Glyma.14G162900	--	no	Gm14	-	yes	0.081	0.00297314474921	0.0320689543984	Glyma.14G162900.7;Glyma.14G162900.6;Glyma.14G162900.1	Glyma.14G162900.4	40765362	40765745	40765362	40765504	40765576	40765745	10;1;13	2;0;0	12;18;4	4;2;0	221	149	0.771;1.0;1.0	0.669;0.859;1.0	0.924	0.843	yes	no	XP_006596300.1 uncharacterized protein LOC100816843 [Glycine max]	-	-	-	-	-	-	-
RI_5236	Glyma.18G109000	--	no	Gm18	+	yes	0.23	2.09993134674e-05	0.000602622500239	Glyma.18G109000.1	MSTRG.37302.2	12473112	12474075	12473112	12473225	12474001	12474075	2;3;4	0;0;0	55;76;53	2;4;3	925	149	1.0;1.0;1.0	0.816;0.754;0.74	1	0.77	yes	no	KRG98943.1 hypothetical protein GLYMA_18G109000 [Glycine max]	-	-	-	-	-	-	-
RI_5253	Glyma.12G095300	BSL3	no	Gm12	-	yes	0.067	0.00327259520197	0.0340658008947	Glyma.12G095300.4;Glyma.12G095300.6;Glyma.12G095300.1;Glyma.12G095300.2;Glyma.12G095300.3	Glyma.12G095300.7	7971234	7971593	7971234	7971374	7971457	7971593	14;9;7	43;60;53	3;6;2	35;56;60	232	149	0.173;0.088;0.078	0.052;0.064;0.021	0.113	0.046	yes	no	RZB75110.1 Serine/threonine-protein phosphatase BSL2 isoform B [Glycine soja]	-	-	-	-	-	GO:0004113//2',3'-cyclic-nucleotide 3'-phosphodiesterase activity;GO:0005515//protein binding;GO:0016787//hydrolase activity;GO:0051731//polynucleotide 5'-hydroxyl-kinase activity	GO:0042245//RNA repair
RI_5260	Glyma.04G245400	ASHH2	no	Gm04	-	yes	-0.982	0	0	MSTRG.8002.2	MSTRG.8002.1;Glyma.04G245400.1	50126709	50129829	50126709	50129246	50129315	50129829	3;0;0	36;13;14	45;51;37	0;0;0	218	149	0.054;0.0;0.0	1.0;1.0;1.0	0.018	1	no	yes	XP_006578954.1 histone-lysine N-methyltransferase ASHH2 isoform X1 [Glycine max]	-	-	-	-	GO:0005634//nucleus	GO:0005515//protein binding;GO:0008270//zinc ion binding;GO:0018024//histone-lysine N-methyltransferase activity	-
RI_5272	Glyma.11G190900	AGO5	no	Gm11	-	yes	-0.042	0.000204084871609	0.00396507750555	Glyma.11G190900.6;Glyma.11G190900.5;Glyma.11G190900.4;Glyma.11G190900.3;MSTRG.23322.8;Glyma.11G190900.9	MSTRG.23322.7	16487658	16487891	16487658	16487690	16487796	16487891	1;0;0	74;52;46	8;8;4	73;95;85	255	149	0.008;0.0;0.0	0.06;0.047;0.027	0.003	0.045	no	yes	XP_028189673.1 protein argonaute 5-like isoform X1 [Glycine soja]	-	-	-	-	-	GO:0003676//nucleic acid binding;GO:0005515//protein binding	-
RI_5280	Glyma.20G177200	CINV2	no	Gm20	+	yes	-0.499	1.27679777769e-05	0.000401389291318	Glyma.20G177200.5	Glyma.20G177200.4	41411094	41412511	41411094	41411526	41412125	41412511	11;16;16	4;8;13	10;10;10	1;1;0	748	149	0.354;0.285;0.197	0.666;0.666;1.0	0.279	0.777	no	yes	XP_003556210.1 probable alkaline/neutral invertase D [Glycine max]	-	-	-	-	-	GO:0033926//glycopeptide alpha-N-acetylgalactosaminidase activity	-
RI_5284	Glyma.06G234200	HGO	no	Gm06	-	yes	0.259	0.000122681980944	0.00261944871258	Glyma.06G234200.3;MSTRG.11905.10;MSTRG.11905.3	MSTRG.11905.4;MSTRG.11905.2;MSTRG.11905.1	36922247	36922572	36922247	36922446	36922529	36922572	11;2;3	0;1;0	4;5;11	4;2;2	232	149	1.0;0.562;1.0	0.391;0.616;0.779	0.854	0.595	yes	no	XP_003527216.1 homogentisate 1,2-dioxygenase isoform X2 [Glycine max]	Metabolism;Metabolism	Global and overview maps;Amino acid metabolism	ko01100//Metabolic pathways;ko00350//Tyrosine metabolism	K00451;K00451	-	GO:0004411//homogentisate 1,2-dioxygenase activity	GO:0006559//L-phenylalanine catabolic process;GO:0006570//tyrosine metabolic process;GO:0006572//tyrosine catabolic process;GO:0055114//oxidation-reduction process
RI_5285	Glyma.18G210100	TOL6	no	Gm18	+	yes	0.057	0.000196740978807	0.00385834345899	Glyma.18G210100.1	Glyma.18G210100.2	49874671	49874989	49874671	49874750	49874890	49874989	26;8;12	76;61;84	6;8;8	87;98;110	289	149	0.15;0.063;0.069	0.034;0.04;0.036	0.094	0.037	yes	no	XP_003551594.1 TOM1-like protein 6 [Glycine max]	-	-	-	-	-	-	GO:0006886//intracellular protein transport;GO:0019050//suppression by virus of host apoptotic process
RI_5292	Glyma.18G035300	At2g44920	no	Gm18	+	yes	-0.014	0.00454367953827	0.0433311877918	Glyma.18G035300.4	MSTRG.36751.2	2744154	2744514	2744154	2744298	2744379	2744514	4;8;8	377;323;395	15;15;7	294;300;327	230	149	0.007;0.016;0.013	0.032;0.031;0.014	0.012	0.026	no	yes	NP_001240959.1 uncharacterized protein LOC100806792 [Glycine max]	-	-	-	-	-	-	-
RI_530	Glyma.04G066800	WDL5	no	Gm04	+	yes	0.039	0.000399782767772	0.00656441206084	Glyma.04G066800.2	Glyma.04G066800.5	5562855	5564321	5562855	5563160	5564054	5564321	9;45;17	58;45;47	1;19;14	59;62;54	1043	149	0.022;0.125;0.049	0.002;0.042;0.036	0.065	0.027	yes	no	XP_028228001.1 protein WVD2-like 5 isoform X1 [Glycine soja]	-	-	-	-	-	-	-
RI_5317	Glyma.17G178800	SAPK10	no	Gm17	+	yes	0.054	3.66725544679e-05	0.000997493481527	Glyma.17G178800.1;MSTRG.35827.1	Glyma.17G178800.2	19515593	19516198	19515593	19515668	19516096	19516198	86;65;87	153;123;168	21;64;57	121;180;179	577	149	0.127;0.12;0.118	0.043;0.084;0.076	0.122	0.068	yes	no	XP_003550077.3 serine/threonine-protein kinase SRK2I isoform X1 [Glycine max]	Environmental Information Processing;Environmental Information Processing	Signal transduction;Signal transduction	ko04075//Plant hormone signal transduction;ko04016//MAPK signaling pathway - plant	K14498;K14498	-	GO:0004672//protein kinase activity;GO:0005524//ATP binding	GO:0006468//protein phosphorylation
RI_5318	Glyma.03G219033	MSH6	no	Gm03	+	yes	0.65	2.90533739289e-08	1.78194026764e-06	MSTRG.5738.2;MSTRG.5738.3	MSTRG.5738.1	43424842	43424995	43424842	43424944	43424965	43424995	18;23;46	0;0;0	0;1;19	11;17;0	170	149	1.0;1.0;1.0	0.0;0.049;1.0	1	0.35	yes	no	KHN19219.1 DNA mismatch repair protein Msh6-1 [Glycine soja]	Genetic Information Processing	Replication and repair	ko03430//Mismatch repair	K08737	-	GO:0005524//ATP binding;GO:0030983//mismatched DNA binding	GO:0006298//mismatch repair
RI_5319	Glyma.06G261400	N	no	Gm06	-	yes	0.129	0.000150481166765	0.00306648266867	Glyma.06G261400.11;Glyma.06G261400.10;Glyma.06G261400.9	MSTRG.12044.22;MSTRG.12044.23;Glyma.06G261400.1	44383844	44384720	44383844	44384082	44384198	44384720	2;4;5	0;0;0	59;74;59	1;2;15	265	149	1.0;1.0;1.0	0.971;0.954;0.689	1	0.871	yes	no	KRH55544.1 hypothetical protein GLYMA_06G261400 [Glycine max]	-	-	-	-	GO:0016020//membrane	GO:0005125//cytokine activity;GO:0005515//protein binding;GO:0016772//transferase activity, transferring phosphorus-containing groups;GO:0043531//ADP binding	GO:0007165//signal transduction;GO:0015809//arginine transport;GO:0015819//lysine transport;GO:0015822//ornithine transport;GO:0048544//recognition of pollen
RI_5320	Glyma.13G091500	IBL1	no	Gm13	+	yes	-0.301	0.000492991816587	0.00772971630218	Glyma.13G091500.3	Glyma.13G091500.2	19663584	19664621	19663584	19664142	19664292	19664621	15;21;43	13;8;11	11;21;23	2;1;2	299	149	0.365;0.567;0.661	0.733;0.913;0.851	0.531	0.832	no	yes	XP_003542307.2 transcription factor IBH1-like 1 isoform X1 [Glycine max]	-	-	-	-	-	-	-
RI_5322	Glyma.05G126800	--	no	Gm05	+	yes	0.051	8.80617312327e-05	0.00201800069814	MSTRG.9028.2;MSTRG.9028.1;Glyma.05G126800.1	Glyma.05G126800.3	32041211	32042360	32041211	32042075	32042201	32042360	8;17;2	66;115;15	1;1;5	45;31;136	275	149	0.062;0.074;0.067	0.012;0.017;0.02	0.068	0.016	yes	no	NP_001240902.1 uncharacterized protein LOC100784767 precursor [Glycine max]	-	-	-	-	-	-	-
RI_5338	Glyma.06G071600	--	no	Gm06	+	yes	0.075	0.00471222854613	0.0445986411265	Glyma.06G071600.1	MSTRG.10632.1	5444044	5444393	5444044	5444283	5444350	5444393	53;67;47	160;122;115	32;21;38	109;133;111	216	149	0.186;0.275;0.22	0.168;0.098;0.191	0.227	0.152	yes	no	XP_025984470.1 uncharacterized protein LOC100500647 isoform X1 [Glycine max]	-	-	-	-	-	-	-
RI_5378	Glyma.05G247500	SKOR	no	Gm05	+	yes	-0.249	0.000937683035397	0.0126157965567	Glyma.05G247500.7;Glyma.05G247500.4	Glyma.05G247500.3;Glyma.05G247500.12;Glyma.05G247500.11;Glyma.05G247500.10	42135101	42135934	42135101	42135365	42135469	42135934	21;10;5	4;0;6	17;12;15	2;0;0	253	149	0.756;1.0;0.329	0.833;1.0;1.0	0.695	0.944	no	yes	XP_025984325.1 potassium channel SKOR-like isoform X3 [Glycine max]	-	-	-	-	GO:0005575//cellular_component;GO:0005623//cell;GO:0005794//Golgi apparatus;GO:0005801//cis-Golgi network;GO:0005886//plasma membrane;GO:0005887//integral component of plasma membrane;GO:0016020//membrane;GO:0016021//integral component of membrane;GO:0031224//intrinsic component of membrane;GO:0031226//intrinsic component of plasma membrane;GO:0044425//membrane part;GO:0044459//plasma membrane pa…	GO:0003674//molecular_function;GO:0005215//transporter activity;GO:0005216//ion channel activity;GO:0005244//voltage-gated ion channel activity;GO:0005249//voltage-gated potassium channel activity;GO:0005261//cation channel activity;GO:0005267//potassium channel activity;GO:0005515//protein binding;GO:0008324//cation transmembrane transporter activity;GO:0015075//ion transmembrane transporter act…	GO:0006810//transport;GO:0006811//ion transport;GO:0006812//cation transport;GO:0006813//potassium ion transport;GO:0008150//biological_process;GO:0009987//cellular process;GO:0015672//monovalent inorganic cation transport;GO:0030001//metal ion transport;GO:0032879//regulation of localization;GO:0034220//ion transmembrane transport;GO:0034762//regulation of transmembrane transport;GO:0034765//reg…
RI_5392	Glyma.13G113900	--	no	Gm13	+	yes	0.125	0.00335603041635	0.0348181198751	Glyma.13G113900.8;Glyma.13G113900.1;Glyma.13G113900.2;Glyma.13G113900.3	MSTRG.26703.5	21782277	21784898	21782277	21784569	21784692	21784898	13;10;7	16;24;26	2;1;8	21;32;20	272	149	0.308;0.186;0.129	0.05;0.017;0.18	0.208	0.082	yes	no	XP_028197318.1 uncharacterized protein LOC114382237 isoform X1 [Glycine soja]	-	-	-	-	GO:0016021//integral component of membrane	-	GO:0000910//cytokinesis
RI_5434	Glyma.10G266600	BRO1	no	Gm10	-	yes	0.044	0.000116137742414	0.00250537143635	Glyma.10G266600.1;MSTRG.21665.3	Glyma.10G266600.2	49073650	49074227	49073650	49073699	49074086	49074227	23;19;28	66;74;88	10;9;19	90;103;103	536	149	0.088;0.067;0.081	0.03;0.024;0.049	0.079	0.034	yes	no	XP_003536645.1 vacuolar-sorting protein BRO1 [Glycine max]	Cellular Processes	Transport and catabolism	ko04144//Endocytosis	K12200	-	GO:0005515//protein binding	-
RI_5445	Glyma.17G007900	PUB14	no	Gm17	-	yes	-0.745	0	0	MSTRG.34442.1	MSTRG.34442.3	662863	663845	662863	662998	663781	663845	28;37;39	15;12;24	97;61;50	0;0;0	932	149	0.23;0.33;0.206	1.0;1.0;1.0	0.255	1	no	yes	XP_006600298.1 U-box domain-containing protein 4 [Glycine max]	-	-	-	-	-	GO:0005515//protein binding	-
RI_5456	Glyma.06G268700	ROQ1	no	Gm06	-	yes	-0.253	0	0	Glyma.06G268700.2	Glyma.06G268700.7;Glyma.06G268700.3	45316177	45316674	45316177	45316258	45316394	45316674	69;52;70	16;7;15	223;199;236	2;1;2	285	149	0.693;0.795;0.709	0.983;0.99;0.984	0.732	0.986	no	yes	XP_014632245.1 TMV resistance protein N isoform X1 [Glycine max]	-	-	-	-	-	GO:0005515//protein binding;GO:0005524//ATP binding;GO:0016772//transferase activity, transferring phosphorus-containing groups;GO:0016887//ATPase activity;GO:0017111//nucleoside-triphosphatase activity;GO:0043531//ADP binding	GO:0007165//signal transduction;GO:0015809//arginine transport;GO:0015819//lysine transport;GO:0015822//ornithine transport
RI_5460	Glyma.05G084300	--	no	Gm05	-	yes	-0.524	4.64724612681e-07	2.23639782841e-05	MSTRG.8777.3	Glyma.05G084300.4	18932768	18934049	18932768	18933088	18933851	18934049	7;10;3	2;0;7	4;2;8	0;0;0	912	149	0.364;1.0;0.065	1.0;1.0;1.0	0.476	1	no	yes	XP_003525773.1 uncharacterized protein LOC100794305 isoform X1 [Glycine max]	-	-	-	-	-	-	-
RI_5461	Glyma.16G079200	At5g48380	no	Gm16	+	yes	-0.021	0.000110072879976	0.00240774803192	MSTRG.33272.2	Glyma.16G079200.1	8127087	8128733	8127087	8127145	8127772	8128733	7;6;4	94;51;74	33;38;43	198;237;159	776	149	0.014;0.022;0.01	0.031;0.03;0.049	0.015	0.037	no	yes	XP_006598679.1 protein kinase isoform X1 [Glycine max]	-	-	-	-	-	GO:0004672//protein kinase activity;GO:0005515//protein binding;GO:0005524//ATP binding	GO:0006468//protein phosphorylation
RI_5485	Glyma.03G181900	ADK2	no	Gm03	+	yes	-0.266	0.00379508548408	0.0376858012514	Glyma.03G181900.1	Glyma.03G181900.2	40568699	40569223	40568699	40569000	40569169	40569223	10;16;15	17;15;14	22;41;18	12;6;10	318	149	0.216;0.333;0.334	0.462;0.762;0.458	0.294	0.561	no	yes	XP_003521399.1 adenosine kinase 2 [Glycine max]	Metabolism;Metabolism	Global and overview maps;Nucleotide metabolism	ko01100//Metabolic pathways;ko00230//Purine metabolism	K00856;K00856	-	GO:0004747//ribokinase activity;GO:0008662//1-phosphofructokinase activity;GO:0016773//phosphotransferase activity, alcohol group as acceptor;GO:0047590//5-dehydro-2-deoxygluconokinase activity	GO:0009244//lipopolysaccharide core region biosynthetic process;GO:0019303//D-ribose catabolic process;GO:0019310//inositol catabolic process
RI_5504	Glyma.10G284400	STY46	no	Gm10	-	yes	-0.057	0.00121402763276	0.0155953939847	Glyma.10G284400.1;Glyma.10G284400.3	MSTRG.21798.2	50548722	50549165	50548722	50548818	50548989	50549165	9;10;10	76;46;81	13;32;25	68;78;80	320	149	0.052;0.092;0.054	0.082;0.16;0.127	0.066	0.123	no	yes	XP_006589734.1 serine/threonine-protein kinase STY46 [Glycine max]	-	-	-	-	-	GO:0004672//protein kinase activity;GO:0005524//ATP binding;GO:0008773//[protein-PII] uridylyltransferase activity;GO:0016709//oxidoreductase activity, acting on paired donors, with incorporation or reduction of molecular oxygen, NAD(P)H as one donor, and incorporation of one atom of oxygen	GO:0006468//protein phosphorylation;GO:0006744//ubiquinone biosynthetic process;GO:0018177//protein uridylylation
RI_5508	Glyma.15G209800	Os05g0239150	no	Gm15	+	yes	-0.48	2.6120421896e-05	0.000729506068667	Glyma.15G209800.2	Glyma.15G209800.5	33052390	33055132	33052390	33052708	33053140	33055132	22;11;18	11;3;6	19;10;27	0;0;3	581	149	0.339;0.485;0.435	1.0;1.0;0.698	0.42	0.899	no	yes	XP_014623656.1 zinc finger BED domain-containing protein RICESLEEPER 1 [Glycine max]	-	-	-	-	-	GO:0003677//DNA binding;GO:0046983//protein dimerization activity	-
RI_5527	Glyma.08G280600	CYCD2-1	no	Gm08	+	yes	-0.189	3.6500657552e-06	0.000137559104606	Glyma.08G280600.2	MSTRG.16899.2	37551299	37551834	37551299	37551465	37551598	37551834	41;20;37	3;4;4	20;50;25	0;0;0	282	149	0.878;0.725;0.83	1.0;1.0;1.0	0.811	1	no	yes	XP_025985527.1 cyclin-D2-1 isoform X2 [Glycine max]	-	-	-	-	-	-	-
RI_553	Glyma.11G190900	AGO5	no	Gm11	-	yes	-0.42	3.77387444606e-06	0.000138878579615	Glyma.11G190900.4	Glyma.11G190900.5	16486683	16487572	16486683	16487152	16487400	16487572	15;9;13	6;7;2	32;44;41	0;2;2	397	149	0.484;0.325;0.709	1.0;0.892;0.885	0.506	0.926	no	yes	XP_028189673.1 protein argonaute 5-like isoform X1 [Glycine soja]	-	-	-	-	-	GO:0003676//nucleic acid binding;GO:0005515//protein binding	-
RI_5561	Glyma.02G205001	--	no	Gm02	-	yes	-0.299	0.00102933088352	0.0135568294891	Glyma.02G205001.2	MSTRG.3324.4	40847671	40849740	40847671	40847891	40849366	40849740	48;44;50	11;6;9	70;86;70	6;3;3	1624	149	0.286;0.402;0.338	0.517;0.725;0.682	0.342	0.641	no	yes	XP_028211919.1 uncharacterized protein LOC114394517 isoform X1 [Glycine soja]	-	-	-	-	GO:0005685//U1 snRNP	GO:0003677//DNA binding;GO:0003729//mRNA binding;GO:0008270//zinc ion binding	GO:0006376//mRNA splice site selection
RI_5568	Glyma.19G178900	ICR2	no	Gm19	-	yes	0.069	0.00205642530999	0.0238240680357	MSTRG.39957.5;Glyma.19G178900.3;Glyma.19G178900.2;MSTRG.39957.3	Glyma.19G178900.9	44245853	44246954	44245853	44246034	44246857	44246954	37;27;50	35;31;27	22;12;28	25;20;59	972	149	0.139;0.118;0.221	0.119;0.084;0.068	0.159	0.09	yes	no	RZB48486.1 Interactor of constitutive active ROPs 2, chloroplastic isoform A [Glycine soja]	-	-	-	-	-	GO:0005524//ATP binding	GO:0007059//chromosome segregation;GO:0030261//chromosome condensation
RI_5581	Glyma.13G051100	AVT6B	no	Gm13	+	yes	0.308	2.72758978737e-08	1.6894853178e-06	MSTRG.26200.2	Glyma.13G051100.3	13827179	13828111	13827179	13827240	13827640	13828111	22;23;48	0;0;0	44;49;49	9;3;6	549	149	1.0;1.0;1.0	0.57;0.816;0.689	1	0.692	yes	no	XP_003544023.1 amino acid transporter AVT6B [Glycine max]	-	-	-	-	-	-	GO:0003333//amino acid transmembrane transport
RI_5582	Glyma.08G085000	At4g18260	no	Gm08	+	yes	-0.254	0.00166591585831	0.0200808662998	Glyma.08G085000.8	Glyma.08G085000.2	6401708	6402252	6401708	6401778	6402182	6402252	7;11;24	6;0;4	12;26;6	2;0;0	553	149	0.239;1.0;0.618	0.618;1.0;1.0	0.619	0.873	no	yes	XP_006585034.1 cytochrome b561 domain-containing protein At4g18260 isoform X1 [Glycine max]	-	-	-	-	GO:0016020//membrane	-	-
RI_5583	Glyma.10G236100	--	no	Gm10	-	yes	0.3	5.86855102569e-06	0.000202837874126	Glyma.10G236100.7;Glyma.10G236100.6	Glyma.10G236100.5;Glyma.10G236100.2	46579947	46580283	46579947	46580141	46580238	46580283	28;16;25	0;0;3	18;20;11	8;6;3	246	149	1.0;1.0;0.835	0.577;0.669;0.69	0.945	0.645	yes	no	XP_006589546.1 MAR-binding filament-like protein 1-1 [Glycine max]	-	-	-	-	-	GO:0005524//ATP binding	GO:0007059//chromosome segregation;GO:0030261//chromosome condensation
RI_5584	Glyma.02G303000	FBA5	no	Gm02	+	yes	-0.074	6.5204941052e-05	0.00159451856848	Glyma.02G303000.1	MSTRG.4071.1	49670871	49671927	49670871	49670950	49671244	49671927	310;261;313	425;308;465	230;251;381	205;256;292	443	149	0.197;0.222;0.185	0.274;0.248;0.305	0.201	0.276	no	yes	KRH73948.1 hypothetical protein GLYMA_02G303000 [Glycine max]	Metabolism;Metabolism;Metabolism;Metabolism;Metabolism;Metabolism;Metabolism;Metabolism	Global and overview maps;Global and overview maps;Global and overview maps;Global and overview maps;Carbohydrate metabolism;Energy metabolism;Carbohydrate metabolism;Carbohydrate metabolism	ko01100//Metabolic pathways;ko01110//Biosynthesis of secondary metabolites;ko01200//Carbon metabolism;ko01230//Biosynthesis of amino acids;ko00010//Glycolysis / Gluconeogenesis;ko00710//Carbon fixation in photosynthetic organisms;ko00051//Fructose and mannose metabolism;ko00030//Pentose phosphate pathway	K01623;K01623;K01623;K01623;K01623;K01623;K01623;K01623	-	GO:0004332//fructose-bisphosphate aldolase activity	GO:0006096//glycolytic process
RI_5588	Glyma.06G096500	YAB4	no	Gm06	-	yes	0.204	0.000996236511674	0.0132323898451	Glyma.06G096500.6	Glyma.06G096500.1	7602773	7603673	7602773	7602815	7603015	7603673	13;7;9	0;1;0	10;23;6	1;3;2	349	149	1.0;0.749;1.0	0.81;0.766;0.562	0.916	0.713	yes	no	NP_001344732.1 protein YABBY 8 [Glycine max]	-	-	-	-	-	-	GO:0007275//multicellular organism development
RI_5597	Glyma.10G028600	--	no	Gm10	+	yes	0.116	0.000378719968439	0.00631805899348	Glyma.10G028600.2	MSTRG.19901.1	2476370	2476991	2476370	2476468	2476879	2476991	17;34;23	27;27;20	10;21;7	27;35;35	560	149	0.143;0.251;0.234	0.09;0.138;0.051	0.209	0.093	yes	no	XP_003536656.1 uncharacterized protein LOC100801123 [Glycine max]	-	-	-	-	-	-	-
RI_56	Glyma.06G088500	PAPS4	no	Gm06	-	yes	0.137	0.00417308577093	0.0406661059575	Glyma.06G088500.5;Glyma.06G088500.4	Glyma.06G088500.6	6825990	6826393	6825990	6826085	6826186	6826393	229;211;228	55;44;53	62;108;94	32;28;50	250	149	0.713;0.741;0.719	0.536;0.697;0.528	0.724	0.587	yes	no	XP_003526506.1 nuclear poly(A) polymerase 4 isoform X2 [Glycine max]	Genetic Information Processing	Translation	ko03015//mRNA surveillance pathway	K14376	-	GO:0003723//RNA binding;GO:0004652//polynucleotide adenylyltransferase activity;GO:0016779//nucleotidyltransferase activity	GO:0043631//RNA polyadenylation
RI_5601	Glyma.19G190100	OsI_35105	no	Gm19	-	yes	0.03	4.52524348458e-05	0.00116386946863	Glyma.19G190100.2	Glyma.19G190100.3	45213687	45214912	45213687	45213747	45214812	45214912	14;18;5	35;60;31	0;1;2	21;29;30	1214	149	0.047;0.036;0.019	0.0;0.004;0.008	0.034	0.004	yes	no	XP_006604610.1 pyruvate kinase 1, cytosolic isoform X1 [Glycine max]	Metabolism;Metabolism;Metabolism;Metabolism;Metabolism;Metabolism;Metabolism	Global and overview maps;Global and overview maps;Global and overview maps;Global and overview maps;Carbohydrate metabolism;Carbohydrate metabolism;Nucleotide metabolism	ko01100//Metabolic pathways;ko01110//Biosynthesis of secondary metabolites;ko01200//Carbon metabolism;ko01230//Biosynthesis of amino acids;ko00010//Glycolysis / Gluconeogenesis;ko00620//Pyruvate metabolism;ko00230//Purine metabolism	K00873;K00873;K00873;K00873;K00873;K00873;K00873	GO:0005737//cytoplasm	GO:0000287//magnesium ion binding;GO:0004743//pyruvate kinase activity;GO:0008703//5-amino-6-(5-phosphoribosylamino)uracil reductase activity;GO:0030955//potassium ion binding	GO:0006096//glycolytic process;GO:0009231//riboflavin biosynthetic process;GO:0055114//oxidation-reduction process
RI_561	Glyma.13G174000	ARF3	no	Gm13	+	yes	-0.132	0.00543683229864	0.0498248731943	Glyma.13G174000.2;Glyma.13G174000.1	MSTRG.27225.3;MSTRG.27225.4	28228028	28228307	28228028	28228113	28228216	28228307	13;4;6	70;58;59	26;13;8	23;65;51	252	149	0.099;0.039;0.057	0.401;0.106;0.085	0.065	0.197	no	yes	XP_003542716.1 auxin response factor 3 isoform X1 [Glycine max]	Environmental Information Processing	Signal transduction	ko04075//Plant hormone signal transduction	K14486	GO:0005634//nucleus	GO:0003677//DNA binding	GO:0006355//regulation of transcription, DNA-templated;GO:0009725//response to hormone
RI_5618	Glyma.17G129100	COG2	no	Gm17	-	yes	-0.044	0.000774660872634	0.0110393585859	Glyma.17G129100.1;Glyma.17G129100.2;Glyma.17G129100.5	Glyma.17G129100.3	10336587	10337517	10336587	10336713	10337412	10337517	36;32;13	61;58;88	39;67;29	66;63;52	848	149	0.094;0.088;0.025	0.094;0.157;0.089	0.069	0.113	no	yes	XP_003549849.1 conserved oligomeric Golgi complex subunit 2 [Glycine max]	-	-	-	-	-	-	-
RI_5629	Glyma.18G273100	ANX2	no	Gm18	-	yes	-0.671	1.921491109e-06	8.0138989186e-05	Glyma.18G273100.4;MSTRG.38435.1	MSTRG.38435.3	55861525	55862827	55861525	55861988	55862111	55862827	3;1;1	4;2;2	5;1;2	1;0;0	272	149	0.291;0.215;0.215	0.733;1.0;1.0	0.24	0.911	no	yes	NP_001238551.1 serine-threonine kinase [Glycine max]	-	-	-	-	-	GO:0004672//protein kinase activity;GO:0005524//ATP binding	GO:0006468//protein phosphorylation
RI_5641	Glyma.16G181200	TIC32	no	Gm16	-	yes	0.384	9.51128065196e-13	1.23963691164e-10	Glyma.16G181200.3;Glyma.16G181200.2;Glyma.16G181200.1	MSTRG.33994.4	34436109	34436640	34436109	34436189	34436408	34436640	5;11;25	6;10;6	0;0;5	12;48;54	368	149	0.252;0.308;0.628	0.0;0.0;0.036	0.396	0.012	yes	no	XP_003548174.2 short-chain dehydrogenase TIC 32, chloroplastic [Glycine max]	-	-	-	-	-	GO:0004316//3-oxoacyl-[acyl-carrier-protein] reductase (NADPH) activity;GO:0004757//sepiapterin reductase activity;GO:0008667//2,3-dihydro-2,3-dihydroxybenzoate dehydrogenase activity;GO:0008678//2-deoxy-D-gluconate 3-dehydrogenase activity;GO:0016491//oxidoreductase activity;GO:0016630//protochlorophyllide reductase activity;GO:0050662//coenzyme binding;GO:0051287//NAD binding	GO:0000272//polysaccharide catabolic process;GO:0006633//fatty acid biosynthetic process;GO:0006729//tetrahydrobiopterin biosynthetic process;GO:0015995//chlorophyll biosynthetic process;GO:0055114//oxidation-reduction process
RI_5644	Glyma.20G054500	LYK3	no	Gm20	+	yes	-0.041	0.000657319709737	0.00969856628329	Glyma.20G054500.2	Glyma.20G054500.3	12610325	12611411	12610325	12610420	12611043	12611411	10;20;8	46;39;69	36;43;40	64;103;69	772	149	0.04;0.09;0.022	0.098;0.075;0.101	0.051	0.091	no	yes	XP_003555584.1 lysM domain receptor-like kinase 3 [Glycine max]	Organismal Systems	Environmental adaptation	ko04626//Plant-pathogen interaction	K13429	-	GO:0004672//protein kinase activity;GO:0005524//ATP binding	GO:0006468//protein phosphorylation
RI_5659	Glyma.13G139100	creC	yes	Gm13	+	yes	-0.236	0.000644812242258	0.00955911229281	-	MSTRG.26922.1	24263390	24263971	24263390	24263487	24263865	24263971	11;8;17	0;1;6	17;42;39	0;0;2	527	149	1.0;0.693;0.445	1.0;1.0;0.846	0.713	0.949	no	yes	KRH19851.1 hypothetical protein GLYMA_13G139100 [Glycine max]	-	-	-	-	-	GO:0005515//protein binding	-
RI_5660	Glyma.18G011100	AIRP2	no	Gm18	+	yes	0.054	0.000924609745838	0.0124932150539	MSTRG.36553.2	Glyma.18G011100.1	785773	785936	785773	785799	785889	785936	61;44;78	1;0;1	78;88;91	0;7;6	239	149	0.974;1.0;0.98	1.0;0.887;0.904	0.985	0.93	yes	no	XP_003551913.1 E3 ubiquitin-protein ligase AIRP2 isoform X1 [Glycine max]	-	-	-	-	GO:0000109//nucleotide-excision repair complex;GO:0005675//holo TFIIH complex;GO:0016020//membrane	GO:0004693//cyclin-dependent protein serine/threonine kinase activity;GO:0005198//structural molecule activity;GO:0046872//metal ion binding	GO:0006289//nucleotide-excision repair;GO:0006352//DNA-templated transcription, initiation;GO:0016032//viral process
RI_5678	Glyma.14G050000	At1g04990	no	Gm14	+	yes	-0.104	0.000402705651571	0.00659509569693	Glyma.14G050000.6	Glyma.14G050000.3	3907840	3908259	3907840	3907967	3908130	3908259	57;35;51	2;2;6	34;65;72	0;2;0	312	149	0.932;0.893;0.802	1.0;0.939;1.0	0.876	0.98	no	yes	XP_003545603.2 zinc finger CCCH domain-containing protein 3 isoform X1 [Glycine max]	-	-	-	-	-	GO:0046872//metal ion binding	-
RI_5696	Glyma.11G188900	At2g44860	no	Gm11	-	yes	-0.139	0.000381589161554	0.00634899413479	Glyma.11G188900.1	MSTRG.23301.2	16183339	16183861	16183339	16183446	16183757	16183861	1;6;6	52;27;44	8;36;6	28;17;45	460	149	0.006;0.067;0.042	0.085;0.407;0.041	0.038	0.178	no	yes	XP_003538140.1 probable ribosome biogenesis protein RLP24 [Glycine max]	Genetic Information Processing	Translation	ko03010//Ribosome	K02896	-	GO:0008270//zinc ion binding	-
RI_570	Glyma.08G031200	VPS32.1	no	Gm08	+	yes	0.322	0.000981897219079	0.0130975458477	MSTRG.14978.1	Glyma.08G031200.1	2467233	2467865	2467233	2467429	2467677	2467865	12;10;19	6;8;3	8;5;15	20;18;16	397	149	0.429;0.319;0.704	0.131;0.094;0.26	0.484	0.162	yes	no	XP_006584796.1 vacuolar protein sorting-associated protein 32 homolog 2 [Glycine max]	Cellular Processes	Transport and catabolism	ko04144//Endocytosis	K12194	-	-	GO:0007034//vacuolar transport
RI_5705	Glyma.05G090900	CRK5	no	Gm05	-	yes	-0.159	0.00483175470151	0.0454548231769	Glyma.05G090900.1	MSTRG.8752.2	15517232	15517687	15517232	15517311	15517578	15517687	10;13;6	21;24;22	20;14;16	19;8;21	416	149	0.146;0.162;0.089	0.274;0.385;0.214	0.132	0.291	no	yes	XP_003525704.1 CDPK-related kinase 5 isoform X1 [Glycine max]	-	-	-	-	-	GO:0004672//protein kinase activity;GO:0005524//ATP binding	GO:0006468//protein phosphorylation
RI_5707	Glyma.12G151100	Cherp	no	Gm12	-	yes	0.137	0.00124822741092	0.0159313	Glyma.12G151100.1	MSTRG.25174.6;MSTRG.25174.3	21756822	21757164	21756822	21756931	21757050	21757164	2;23;8	0;1;1	9;12;13	0;4;3	268	149	1.0;0.927;0.816	1.0;0.625;0.707	0.914	0.777	yes	no	XP_006592595.1 calcium homeostasis endoplasmic reticulum protein isoform X1 [Glycine max]	-	-	-	-	-	GO:0003723//RNA binding	GO:0006396//RNA processing
RI_5712	Glyma.02G252500	--	no	Gm02	+	yes	-1	0	0	MSTRG.3683.1	Glyma.02G252500.1	45795376	45795692	45795376	45795395	45795422	45795692	0;0;0	9;9;56	29;38;24	0;0;0	176	149	0.0;0.0;0.0	1.0;1.0;1.0	0	1	no	yes	XP_006575524.1 uncharacterized protein LOC102660301 [Glycine max]	-	-	-	-	-	-	-
RI_5717	Glyma.10G274000	--	no	Gm10	+	yes	-0.022	0.0013587453503	0.0169328902619	MSTRG.21719.1	Glyma.10G274000.1	49739547	49740382	49739547	49739670	49740196	49740382	8;16;4	113;107;87	33;16;13	124;77;116	675	149	0.015;0.032;0.01	0.055;0.044;0.024	0.019	0.041	no	yes	XP_006588415.1 uncharacterized protein LOC100527343 isoform X1 [Glycine max]	-	-	-	-	-	-	-
RI_5725	Glyma.14G088900	PUB15	yes	Gm14	+	yes	-0.207	3.00419554178e-06	0.000117464045684	MSTRG.29589.2	-	7906179	7907855	7906179	7906910	7907541	7907855	58;68;48	7;4;0	43;42;46	0;0;0	780	149	0.613;0.765;1.0	1.0;1.0;1.0	0.793	1	no	yes	XP_028200544.1 U-box domain-containing protein 4-like isoform X1 [Glycine soja]	-	-	-	-	-	GO:0005515//protein binding	-
RI_574	Glyma.13G151100	CTR1	no	Gm13	+	yes	-0.071	3.72153461603e-07	1.87757423854e-05	MSTRG.27013.5;MSTRG.27013.4;Glyma.13G151100.2;Glyma.13G151100.3;Glyma.13G151100.1	Glyma.13G151100.4	25621168	25621547	25621168	25621263	25621343	25621547	0;2;1	72;66;69	1;13;15	71;64;76	229	149	0.0;0.019;0.009	0.009;0.117;0.114	0.009	0.08	no	yes	XP_003542535.1 serine/threonine-protein kinase CTR1 [Glycine max]	Environmental Information Processing;Environmental Information Processing	Signal transduction;Signal transduction	ko04075//Plant hormone signal transduction;ko04016//MAPK signaling pathway - plant	K14510;K14510	-	GO:0004672//protein kinase activity;GO:0005524//ATP binding	GO:0006468//protein phosphorylation
RI_5740	Glyma.06G072200	LUG	no	Gm06	+	yes	0.024	0.000223654648533	0.0042399499431	MSTRG.10639.6;Glyma.06G072200.6;Glyma.06G072200.5;Glyma.06G072200.4;Glyma.06G072200.1;Glyma.06G072200.10;Glyma.06G072200.8	Glyma.06G072200.7	5511994	5513237	5511994	5512104	5512886	5513237	5;28;7	61;55;82	1;6;7	69;73;74	931	149	0.013;0.075;0.013	0.002;0.013;0.015	0.034	0.01	yes	no	XP_003526430.1 transcriptional corepressor LEUNIG isoform X1 [Glycine max]	-	-	-	-	GO:0030117//membrane coat	GO:0005198//structural molecule activity;GO:0005515//protein binding;GO:0046872//metal ion binding	GO:0006886//intracellular protein transport;GO:0016192//vesicle-mediated transport
RI_5744	Glyma.18G025500	UGP3	no	Gm18	+	yes	-0.098	0.00134414929919	0.0168516994303	Glyma.18G025500.1;Glyma.18G025500.5;Glyma.18G025500.4;Glyma.18G025500.8;MSTRG.36664.4	MSTRG.36664.3	1883096	1883739	1883096	1883192	1883664	1883739	121;155;134	80;99;78	188;132;171	64;59;72	621	149	0.266;0.273;0.292	0.413;0.349;0.363	0.277	0.375	no	yes	XP_003552278.1 UTP--glucose-1-phosphate uridylyltransferase 3, chloroplastic isoform X1 [Glycine max]	Metabolism	Lipid metabolism	ko00561//Glycerolipid metabolism	K22920	-	GO:0070569//uridylyltransferase activity	-
RI_5758	Glyma.13G211900	SAC3B	no	Gm13	-	yes	0.329	9.53289784481e-05	0.00212234195435	MSTRG.27512.2	MSTRG.27512.3	31970050	31970737	31970050	31970169	31970521	31970737	10;5;5	0;0;0	8;9;5	1;6;0	501	149	1.0;1.0;1.0	0.704;0.308;1.0	1	0.671	yes	no	XP_006594449.1 SAC3 family protein B [Glycine max]	-	-	-	-	-	-	-
RI_5769	Glyma.15G117200	--	no	Gm15	-	yes	0.29	5.41347635752e-06	0.000189199486551	Glyma.15G117200.1;Glyma.15G117200.2	MSTRG.31509.2	9178503	9179557	9178503	9179316	9179440	9179557	5;2;3	7;5;2	0;1;0	10;13;8	273	149	0.28;0.179;0.45	0.0;0.04;0.0	0.303	0.013	yes	no	KRH11559.1 hypothetical protein GLYMA_15G117200 [Glycine max]	-	-	-	-	-	GO:0003682//chromatin binding	-
RI_5775	Glyma.15G092700	At1g61280	no	Gm15	+	yes	0.13	0.00157085186942	0.0190450567734	Glyma.15G092700.13;Glyma.15G092700.9	Glyma.15G092700.10;Glyma.15G092700.8	7174837	7175806	7174837	7174919	7175473	7175806	77;83;65	2;0;1	87;97;82	1;3;11	703	149	0.891;1.0;0.932	0.949;0.873;0.612	0.941	0.811	yes	no	XP_014623634.1 uncharacterized protein LOC100802825 isoform X1 [Glycine max]	Metabolism;Metabolism	Global and overview maps;Glycan biosynthesis and metabolism	ko01100//Metabolic pathways;ko00563//Glycosylphosphatidylinositol (GPI)-anchor biosynthesis	K03861;K03861	GO:0030176//integral component of endoplasmic reticulum membrane	GO:0030234//enzyme regulator activity	GO:0019348//dolichol metabolic process
RI_5778	Glyma.02G144267	--	no	Gm02	+	yes	-0.404	1.96742249303e-06	8.15112259364e-05	Glyma.02G144267.1;MSTRG.2932.2	MSTRG.2932.3	15313204	15313623	15313204	15313321	15313503	15313623	20;8;10	20;12;14	12;18;24	3;4;5	331	149	0.31;0.231;0.243	0.643;0.669;0.684	0.261	0.665	no	yes	KRH71369.1 hypothetical protein GLYMA_02G144300 [Glycine max]	-	-	-	-	-	-	-
RI_5789	Glyma.13G329300	Dcaf8	no	Gm13	+	yes	0.261	0.000513135610021	0.0080054273723	Glyma.13G329300.1	MSTRG.28494.3	41755156	41756075	41755156	41755300	41755385	41756075	4;4;12	0;2;0	4;11;4	2;7;1	234	149	1.0;0.56;1.0	0.56;0.5;0.718	0.853	0.593	yes	no	XP_014621552.1 DDB1- and CUL4-associated factor 8 isoform X1 [Glycine max]	-	-	-	-	-	GO:0005515//protein binding	-
RI_58	Glyma.03G232700	dnajb6	no	Gm03	+	yes	0.049	0.0018643831458	0.0221741082892	Glyma.03G232700.1	Glyma.03G232700.2	44539735	44540311	44539735	44539792	44539868	44540311	21;11;7	89;83;56	10;13;12	109;185;179	225	149	0.135;0.081;0.076	0.057;0.044;0.043	0.097	0.048	yes	no	NP_001241290.1 chaperone protein DnaJ-like [Glycine max]	-	-	-	-	-	GO:0005515//protein binding	GO:0006457//protein folding;GO:0009408//response to heat
RI_5805	Glyma.05G115700	RGLG2	no	Gm05	-	yes	0.051	5.07805535299e-06	0.000179482001629	Glyma.05G115700.2;MSTRG.8946.1	Glyma.05G115700.1	30723958	30724303	30723958	30724072	30724162	30724303	8;8;8	107;75;70	1;1;1	87;109;87	239	149	0.045;0.062;0.067	0.007;0.006;0.007	0.058	0.007	yes	no	XP_003524729.1 E3 ubiquitin-protein ligase RGLG2 [Glycine max]	-	-	-	-	-	GO:0046872//metal ion binding	-
RI_581	Glyma.08G215300	BHLH25	no	Gm08	+	yes	0.21	2.63819410995e-06	0.000105798348409	Glyma.08G215300.1	Glyma.08G215300.2	17519934	17520419	17519934	17520150	17520260	17520419	20;17;32	22;22;45	5;4;13	36;29;38	259	149	0.343;0.308;0.29	0.074;0.074;0.164	0.314	0.104	yes	no	NP_001237930.1 uncharacterized protein LOC100527052 [Glycine max]	-	-	-	-	GO:0042729//DASH complex;GO:0072686//mitotic spindle	GO:0046983//protein dimerization activity	GO:0008608//attachment of spindle microtubules to kinetochore
RI_5822	Glyma.09G267500	spast	no	Gm09	+	yes	0.255	0.000890948937205	0.0121964475955	Glyma.09G267500.1;MSTRG.19505.4	MSTRG.19505.3	48921219	48921809	48921219	48921586	48921697	48921809	13;10;16	11;8;8	5;7;12	17;17;20	260	149	0.404;0.417;0.534	0.144;0.191;0.256	0.452	0.197	yes	no	NP_001242287.2 spastin-like [Glycine max]	-	-	-	-	GO:0000502//proteasome complex;GO:0009368//endopeptidase Clp complex;GO:0009376//HslUV protease complex;GO:0009379//Holliday junction helicase complex	GO:0003677//DNA binding;GO:0003678//DNA helicase activity;GO:0003688//DNA replication origin binding;GO:0003723//RNA binding;GO:0003724//RNA helicase activity;GO:0004176//ATP-dependent peptidase activity;GO:0004222//metalloendopeptidase activity;GO:0004252//serine-type endopeptidase activity;GO:0005198//structural molecule activity;GO:0005524//ATP binding;GO:0009378//four-way junction helicase ac…	GO:0006270//DNA replication initiation;GO:0006275//regulation of DNA replication;GO:0006281//DNA repair;GO:0006310//DNA recombination;GO:0006508//proteolysis;GO:0009306//protein secretion;GO:0010498//proteasomal protein catabolic process;GO:0019941//modification-dependent protein catabolic process;GO:0030436//asexual sporulation;GO:0031412//gas vesicle organization;GO:0032297//negative regulation…
RI_5825	Glyma.05G177000	At4g39970	no	Gm05	+	yes	-0.292	4.19844681443e-06	0.000152709470799	Glyma.05G177000.1	MSTRG.9451.1	36585112	36585434	36585112	36585163	36585359	36585434	69;84;74	556;545;523	33;48;53	19;269;19	345	149	0.051;0.062;0.058	0.429;0.072;0.546	0.057	0.349	no	yes	NP_001276142.2 haloacid dehalogenase-like hydrolase domain-containing protein [Glycine max]	-	-	-	-	-	GO:0000156//phosphorelay response regulator activity;GO:0003677//DNA binding;GO:0005524//ATP binding;GO:0008801//beta-phosphoglucomutase activity;GO:0008967//phosphoglycolate phosphatase activity;GO:0016787//hydrolase activity;GO:0016827//hydrolase activity, acting on acid carbon-phosphorus bonds;GO:0018784//(S)-2-haloacid dehalogenase activity	GO:0000160//phosphorelay signal transduction system;GO:0006805//xenobiotic metabolic process;GO:0008152//metabolic process;GO:0009636//response to toxic substance;GO:0009853//photorespiration;GO:0019635//2-aminoethylphosphonate catabolic process;GO:0019636//phosphonoacetate metabolic process;GO:0019700//organic phosphonate catabolic process;GO:0043094//cellular metabolic compound salvage;GO:00463…
RI_5843	Glyma.14G162900	--	no	Gm14	-	yes	0.28	0.000208697727449	0.00404214545796	Glyma.14G162900.5	Glyma.14G162900.4	40765362	40765745	40765362	40765504	40765670	40765745	11;1;13	0;0;1	12;18;5	2;3;2	315	149	1.0;1.0;0.86	0.739;0.739;0.542	0.953	0.673	yes	no	XP_006596300.1 uncharacterized protein LOC100816843 [Glycine max]	-	-	-	-	-	-	-
RI_5857	Glyma.13G256800	ULP2B	no	Gm13	-	yes	-0.092	0.00192521577941	0.0227677692174	Glyma.13G256800.17	MSTRG.27894.8	35605413	35605751	35605413	35605489	35605736	35605751	67;48;105	2;4;2	96;133;100	0;0;1	396	149	0.926;0.819;0.952	1.0;1.0;0.974	0.899	0.991	no	yes	XP_028189788.1 probable ubiquitin-like-specific protease 2A isoform X1 [Glycine soja]	-	-	-	-	-	GO:0008234//cysteine-type peptidase activity	GO:0006508//proteolysis
RI_5864	Glyma.03G184600	RFWD3	no	Gm03	-	yes	0.223	7.52730290321e-08	4.28098245113e-06	Glyma.03G184600.6;Glyma.03G184600.4;Glyma.03G184600.2;Glyma.03G184600.1	MSTRG.5465.5	40811342	40812021	40811342	40811405	40811981	40812021	28;45;106	16;34;25	15;19;15	24;32;54	725	149	0.265;0.214;0.466	0.114;0.109;0.054	0.315	0.092	yes	no	KRH67751.1 hypothetical protein GLYMA_03G184600 [Glycine max]	-	-	-	-	GO:0005680//anaphase-promoting complex	GO:0004521//endoribonuclease activity;GO:0008270//zinc ion binding;GO:0046872//metal ion binding;GO:0061630//ubiquitin protein ligase activity;GO:0097602//cullin family protein binding	GO:0006402//mRNA catabolic process;GO:0031145//anaphase-promoting complex-dependent proteasomal ubiquitin-dependent protein catabolic process
RI_5870	Glyma.02G065000	--	no	Gm02	-	yes	-0.789	1.73924430413e-10	1.62398692039e-08	Glyma.02G065000.1	Glyma.02G065000.2	5771526	5772215	5771526	5771749	5772133	5772215	4;13;1	9;14;2	6;5;15	0;0;1	533	149	0.111;0.206;0.123	1.0;1.0;0.807	0.147	0.936	no	yes	XP_028198280.1 uncharacterized protein LOC114382898 isoform X2 [Glycine soja]	-	-	-	-	-	-	-
RI_5890	Glyma.06G265600	CRLK1	no	Gm06	+	yes	-0.25	3.88058891975e-05	0.0010286849272	MSTRG.12099.2	Glyma.06G265600.3	44954029	44955682	44954029	44954159	44955306	44955682	25;23;39	20;14;13	40;33;53	7;5;7	1296	149	0.126;0.159;0.256	0.396;0.431;0.465	0.18	0.431	no	yes	NP_001239745.1 probable leucine-rich repeat receptor-like serine/threonine-protein kinase At5g15730-like [Glycine max]	-	-	-	-	-	GO:0004672//protein kinase activity;GO:0005524//ATP binding;GO:0009007//site-specific DNA-methyltransferase (adenine-specific) activity	GO:0006468//protein phosphorylation;GO:0007219//Notch signaling pathway;GO:0007423//sensory organ development;GO:0032775//DNA methylation on adenine
RI_5901	Glyma.19G194985	FFC	no	Gm19	-	yes	0.9	0	0	Glyma.19G194985.1;MSTRG.40093.4	MSTRG.40093.1	45759306	45759645	45759306	45759409	45759519	45759645	30;34;32	3;2;1	1;0;0	82;56;95	259	149	0.852;0.907;0.948	0.007;0.0;0.0	0.902	0.002	yes	no	XP_028215876.1 signal recognition particle 54 kDa protein, chloroplastic-like isoform X2 [Glycine soja]	Genetic Information Processing	Folding, sorting and degradation	ko03060//Protein export	K03106	GO:0005575//cellular_component;GO:0005786//signal recognition particle, endoplasmic reticulum targeting;GO:0016020//membrane;GO:0048500//signal recognition particle;GO:0048501//signal recognition particle, plasma membrane targeting	GO:0000166//nucleotide binding;GO:0003674//molecular_function;GO:0003677//DNA binding;GO:0003678//DNA helicase activity;GO:0003873//6-phosphofructo-2-kinase activity;GO:0003924//GTPase activity;GO:0004020//adenylylsulfate kinase activity;GO:0004141//dethiobiotin synthase activity;GO:0004798//thymidylate kinase activity;GO:0005047//signal recognition particle binding;GO:0005048//signal sequence bi…	GO:0000918//barrier septum site selection;GO:0002949//tRNA threonylcarbamoyladenosine modification;GO:0006000//fructose metabolic process;GO:0006464//cellular protein modification process;GO:0006614//SRP-dependent cotranslational protein targeting to membrane;GO:0006617//SRP-dependent cotranslational protein targeting to membrane, signal sequence recognition;GO:0006790//sulfur compound metabolic …
RI_5902	Glyma.06G289600	OMA1	no	Gm06	-	yes	0.255	0.000164150382489	0.00330200898023	Glyma.06G289600.13;Glyma.06G289600.7;Glyma.06G289600.1	MSTRG.12268.10	47432726	47434831	47432726	47433668	47434526	47434831	71;96;56	1;0;2	41;42;47	3;6;2	1007	149	0.913;1.0;0.806	0.669;0.509;0.777	0.906	0.652	yes	no	XP_003527421.1 uncharacterized protein LOC100800848 [Glycine max]	-	-	-	-	-	GO:0004222//metalloendopeptidase activity	GO:0006508//proteolysis
RI_5914	Glyma.17G214600	LRK10	no	Gm17	-	yes	0.047	0.000564473961093	0.00859209026909	Glyma.17G214600.3;Glyma.17G214600.4	Glyma.17G214600.17;Glyma.17G214600.14	36010535	36011103	36010535	36010658	36010768	36011103	13;10;9	0;0;1	113;142;60	13;13;0	259	149	1.0;1.0;0.838	0.833;0.863;1.0	0.946	0.899	yes	no	XP_006601163.1 rust resistance kinase Lr10 isoform X1 [Glycine max]	-	-	-	-	-	GO:0004672//protein kinase activity;GO:0005524//ATP binding;GO:0030247//polysaccharide binding	GO:0006468//protein phosphorylation
RI_5945	Glyma.20G042200	At2g26850	no	Gm20	+	yes	0.052	0.00326415988959	0.0340658008947	Glyma.20G042200.1	MSTRG.40917.2	7570138	7570845	7570138	7570317	7570770	7570845	13;4;17	20;26;54	3;5;9	35;38;54	602	149	0.139;0.037;0.072	0.021;0.032;0.04	0.083	0.031	yes	no	XP_003556934.1 F-box protein At2g26850 [Glycine max]	-	-	-	-	GO:0005634//nucleus;GO:0070449//elongin complex	GO:0005515//protein binding	GO:0006368//transcription elongation from RNA polymerase II promoter
RI_5946	Glyma.13G135900	APRR7	no	Gm13	-	yes	-0.264	0	0	Glyma.13G135900.2	Glyma.13G135900.3;Glyma.13G135900.5;Glyma.13G135900.9;Glyma.13G135900.6;Glyma.13G135900.1;MSTRG.26890.1	23940381	23941233	23940381	23940710	23941119	23941233	572;500;571	79;79;69	424;745;792	12;23;7	558	149	0.659;0.628;0.688	0.904;0.896;0.968	0.658	0.923	no	yes	XP_006594103.1 two-component response regulator-like APRR7 isoform X1 [Glycine max]	Organismal Systems	Environmental adaptation	ko04712//Circadian rhythm - plant	K12129	GO:0016020//membrane	GO:0000156//phosphorelay response regulator activity;GO:0003677//DNA binding;GO:0003700//transcription factor activity, sequence-specific DNA binding;GO:0004673//protein histidine kinase activity;GO:0005515//protein binding;GO:0005524//ATP binding	GO:0000160//phosphorelay signal transduction system;GO:0006355//regulation of transcription, DNA-templated;GO:0006796//phosphate-containing compound metabolic process;GO:0006808//regulation of nitrogen utilization;GO:0030436//asexual sporulation;GO:0042173//regulation of sporulation resulting in formation of a cellular spore
RI_5957	Glyma.13G238800	--	no	Gm13	+	yes	0.034	0.00084504737814	0.0117480364392	Glyma.13G238800.1	Glyma.13G238800.3	34322810	34323960	34322810	34323448	34323723	34323960	8;0;11	39;39;51	3;1;0	42;35;41	424	149	0.067;0.0;0.07	0.024;0.01;0.0	0.046	0.011	yes	no	XP_003543045.1 uncharacterized protein LOC100804922 [Glycine max]	-	-	-	-	-	-	-
RI_5963	Glyma.06G272200	FAO1	no	Gm06	-	yes	-0.234	9.06216010145e-05	0.00205890354948	Glyma.06G272200.1	Glyma.06G272200.2	45870966	45873779	45870966	45872890	45873506	45873779	0;0;1	7;5;6	3;11;1	1;4;12	765	149	0.0;0.0;0.031	0.369;0.349;0.016	0.01	0.245	no	yes	XP_006582261.1 long-chain-alcohol oxidase FAO1 [Glycine max]	-	-	-	-	GO:0009342//glutamate synthase complex (NADPH)	GO:0003824//catalytic activity;GO:0004148//dihydrolipoyl dehydrogenase activity;GO:0008767//UDP-galactopyranose mutase activity;GO:0008812//choline dehydrogenase activity;GO:0016166//phytoene dehydrogenase activity;GO:0016491//oxidoreductase activity;GO:0016614//oxidoreductase activity, acting on CH-OH group of donors;GO:0045181//glutamate synthase activity, NAD(P)H as acceptor;GO:0045550//gerany…	GO:0006096//glycolytic process;GO:0006537//glutamate biosynthetic process;GO:0009228//thiamine biosynthetic process;GO:0009273//peptidoglycan-based cell wall biogenesis;GO:0015995//chlorophyll biosynthetic process;GO:0016117//carotenoid biosynthetic process;GO:0019285//glycine betaine biosynthetic process from choline;GO:0030494//bacteriochlorophyll biosynthetic process;GO:0045454//cell redox hom…
RI_5979	Glyma.20G118700	LRK10L-2.1	no	Gm20	-	yes	0.167	1.12777657192e-05	0.000359967869078	Glyma.20G118700.9	Glyma.20G118700.13;Glyma.20G118700.5;Glyma.20G118700.15	36115716	36116649	36115716	36116376	36116591	36116649	47;47;73	0;0;1	40;26;50	2;0;15	364	149	1.0;1.0;0.968	0.891;1.0;0.577	0.989	0.823	yes	no	XP_028219574.1 LEAF RUST 10 DISEASE-RESISTANCE LOCUS RECEPTOR-LIKE PROTEIN KINASE-like 2.1 [Glycine soja]	-	-	-	-	-	GO:0004672//protein kinase activity;GO:0005524//ATP binding;GO:0030247//polysaccharide binding	GO:0006468//protein phosphorylation
RI_6004	Glyma.13G110100	--	no	Gm13	+	yes	-0.385	1.73554494443e-07	9.07551013767e-06	Glyma.13G110100.1	MSTRG.26668.4	21408364	21409306	21408364	21408440	21408914	21409306	48;58;53	7;10;7	5;21;7	0;0;0	623	149	0.621;0.581;0.644	1.0;1.0;1.0	0.615	1	no	yes	KRH19313.1 hypothetical protein GLYMA_13G110100 [Glycine max]	-	-	-	-	-	-	GO:0006355//regulation of transcription, DNA-templated;GO:0019058//viral life cycle
RI_6010	Glyma.17G246300	SELMODRAFT_444075	no	Gm17	+	yes	0.115	0.00523508935946	0.0483048953286	Glyma.17G246300.1	Glyma.17G246300.5;MSTRG.36318.2	40297384	40298457	40297384	40297605	40297677	40298457	58;47;80	7;2;3	32;51;54	5;12;7	221	149	0.848;0.941;0.947	0.812;0.741;0.839	0.912	0.797	yes	no	XP_003550356.1 inactive protein kinase SELMODRAFT_444075 isoform X1 [Glycine max]	-	-	-	-	-	GO:0000166//nucleotide binding;GO:0003674//molecular_function;GO:0003824//catalytic activity;GO:0004672//protein kinase activity;GO:0005488//binding;GO:0005524//ATP binding;GO:0008144//drug binding;GO:0016301//kinase activity;GO:0016740//transferase activity;GO:0016772//transferase activity, transferring phosphorus-containing groups;GO:0016773//phosphotransferase activity, alcohol group as accept…	GO:0006464//cellular protein modification process;GO:0006468//protein phosphorylation;GO:0006793//phosphorus metabolic process;GO:0006796//phosphate-containing compound metabolic process;GO:0006807//nitrogen compound metabolic process;GO:0008150//biological_process;GO:0008152//metabolic process;GO:0009987//cellular process;GO:0016310//phosphorylation;GO:0019538//protein metabolic process;GO:00362…
RI_6040	Glyma.06G122950	--	no	Gm06	-	yes	-0.198	0.00136291256178	0.0169510556392	Glyma.06G122950.1	MSTRG.11059.1	9979459	9979765	9979459	9979616	9979691	9979765	6;5;17	2;0;4	4;2;12	0;0;0	224	149	0.666;1.0;0.739	1.0;1.0;1.0	0.802	1	no	yes	XP_025984502.1 uncharacterized protein LOC100803868, partial [Glycine max]	-	-	-	-	-	-	-
RI_6049	Glyma.09G061200	ACA8	no	Gm09	+	yes	-0.148	0.00382996219942	0.0378773496682	Glyma.09G061200.1;MSTRG.18057.1;Glyma.09G061200.7	Glyma.09G061200.5	5734265	5735110	5734265	5734319	5734931	5735110	245;157;241	29;30;23	184;191;221	13;14;12	761	149	0.623;0.506;0.672	0.735;0.728;0.783	0.6	0.749	no	yes	XP_003533744.1 calcium-transporting ATPase 8, plasma membrane-type [Glycine max]	-	-	-	-	GO:0031004//potassium ion-transporting ATPase complex	GO:0004008//copper-exporting ATPase activity;GO:0004647//phosphoserine phosphatase activity;GO:0005375//copper ion transmembrane transporter activity;GO:0005388//calcium-transporting ATPase activity;GO:0005516//calmodulin binding;GO:0008556//potassium-transporting ATPase activity;GO:0008967//phosphoglycolate phosphatase activity;GO:0015434//cadmium-transporting ATPase activity;GO:0015444//magnesi…	GO:0006545//glycine biosynthetic process;GO:0006564//L-serine biosynthetic process;GO:0006813//potassium ion transport;GO:0006816//calcium ion transport;GO:0006825//copper ion transport;GO:0008152//metabolic process;GO:0015691//cadmium ion transport;GO:0015693//magnesium ion transport;GO:0030001//metal ion transport
RI_605	Glyma.17G144400	--	no	Gm17	+	yes	0.339	0.000622759255915	0.00927614739287	MSTRG.35581.1	Glyma.17G144400.3	11774389	11775543	11774389	11774427	11774781	11775543	19;22;29	2;3;4	15;12;21	12;8;6	503	149	0.738;0.685;0.682	0.27;0.308;0.509	0.702	0.362	yes	no	XP_003549926.1 uncharacterized protein LOC100812835 [Glycine max]	-	-	-	-	-	-	-
RI_6061	Glyma.13G008200	At3g04600	no	Gm13	+	yes	-0.082	0.00496535829522	0.0463631067088	Glyma.13G008200.1	MSTRG.25975.1	2451597	2452883	2451597	2451690	2452802	2452883	165;151;197	117;109;111	139;253;236	100;87;63	1261	149	0.143;0.141;0.173	0.141;0.256;0.307	0.152	0.235	no	yes	XP_003542182.1 tryptophan--tRNA ligase, cytoplasmic [Glycine max]	Genetic Information Processing	Translation	ko00970//Aminoacyl-tRNA biosynthesis	K01867	GO:0005737//cytoplasm	GO:0000166//nucleotide binding;GO:0004812//aminoacyl-tRNA ligase activity;GO:0004830//tryptophan-tRNA ligase activity;GO:0004831//tyrosine-tRNA ligase activity;GO:0005524//ATP binding	GO:0006418//tRNA aminoacylation for protein translation;GO:0006436//tryptophanyl-tRNA aminoacylation;GO:0006437//tyrosyl-tRNA aminoacylation
RI_6063	Glyma.14G169700	SULTR1;3	no	Gm14	+	yes	0.28	0.000227288840867	0.00429582775971	Glyma.14G169700.16	Glyma.14G169700.13	42839433	42840349	42839433	42839495	42839997	42840349	73;38;31	2;3;2	45;42;27	9;10;5	651	149	0.893;0.744;0.78	0.534;0.49;0.553	0.806	0.526	yes	no	XP_028201358.1 sulfate transporter 1.3-like isoform X1 [Glycine soja]	-	-	-	-	GO:0016020//membrane;GO:0016021//integral component of membrane	GO:0015116//sulfate transmembrane transporter activity;GO:0045152//antisigma factor binding	GO:0006355//regulation of transcription, DNA-templated;GO:0008272//sulfate transport;GO:0032366//intracellular sterol transport
RI_607	Glyma.14G080100	MAPKKK5	no	Gm14	+	yes	-0.286	1.49013246187e-10	1.41246495174e-08	Glyma.14G080100.5;Glyma.14G080100.3;Glyma.14G080100.1	MSTRG.29516.4	6802340	6802687	6802340	6802504	6802611	6802687	0;0;1	21;13;20	14;9;7	13;11;19	256	149	0.0;0.0;0.028	0.385;0.323;0.177	0.009	0.295	no	yes	XP_003545300.1 mitogen-activated protein kinase kinase kinase 5 isoform X1 [Glycine max]	-	-	-	-	-	GO:0004672//protein kinase activity;GO:0005524//ATP binding	GO:0006468//protein phosphorylation
RI_6070	Glyma.03G101000	ABCC9	no	Gm03	-	yes	0.145	0.000376057758984	0.00630728509438	Glyma.03G101000.3;Glyma.03G101000.2;Glyma.03G101000.5;Glyma.03G101000.4	Glyma.03G101000.6	30199338	30199736	30199338	30199578	30199672	30199736	22;3;18	43;16;20	9;4;5	31;44;50	243	149	0.239;0.103;0.356	0.151;0.053;0.058	0.233	0.087	yes	no	XP_003521031.1 putative ABC transporter C family member 15 [Glycine max]	Environmental Information Processing	Membrane transport	ko02010//ABC transporters	K05665	GO:0005575//cellular_component;GO:0005737//cytoplasm;GO:0005887//integral component of plasma membrane;GO:0009380//excinuclease repair complex;GO:0009898//cytoplasmic side of plasma membrane;GO:0016021//integral component of membrane;GO:0043190//ATP-binding cassette (ABC) transporter complex;GO:0055051//ATP-binding cassette (ABC) transporter complex, integrated substrate binding;GO:0055052//ATP-b…	GO:0000166//nucleotide binding;GO:0003676//nucleic acid binding;GO:0003677//DNA binding;GO:0003924//GTPase activity;GO:0004527//exonuclease activity;GO:0005260//channel-conductance-controlling ATPase activity;GO:0005319//lipid transporter activity;GO:0005524//ATP binding;GO:0005525//GTP binding;GO:0008134//transcription factor binding;GO:0008565//protein transporter activity;GO:0009381//excinucle…	GO:0000910//cytokinesis;GO:0006260//DNA replication;GO:0006289//nucleotide-excision repair;GO:0006310//DNA recombination;GO:0006355//regulation of transcription, DNA-templated;GO:0006810//transport;GO:0006817//phosphate ion transport;GO:0006824//cobalt ion transport;GO:0006855//drug transmembrane transport;GO:0006869//lipid transport;GO:0007601//visual perception;GO:0008150//biological_process;GO…
RI_6071	Glyma.12G053500	ARI8	no	Gm12	-	yes	0.117	9.02093242328e-05	0.00205890354948	Glyma.12G053500.3	Glyma.12G053500.1	3831944	3832480	3831944	3832115	3832411	3832480	182;196;164	7;1;1	145;143;223	16;8;8	445	149	0.897;0.985;0.982	0.752;0.857;0.903	0.955	0.837	yes	no	NP_001269062.1 putative E3 ubiquitin-protein ligase ARI2 [Glycine max]	-	-	-	-	-	-	-
RI_6074	Glyma.15G028000	gyp7	no	Gm15	+	yes	0.106	0.00381987181598	0.0378718194624	Glyma.15G028000.31;Glyma.15G028000.29;Glyma.15G028000.28	MSTRG.30804.1;Glyma.15G028000.32	2253363	2253610	2253363	2253406	2253536	2253610	39;47;50	1;2;0	38;32;41	2;5;3	279	149	0.954;0.926;1.0	0.91;0.774;0.879	0.96	0.854	yes	no	XP_014623592.1 small G protein signaling modulator 1 isoform X1 [Glycine max]	-	-	-	-	-	-	-
RI_6077	Glyma.03G073600	ROPGEF7	no	Gm03	-	yes	0.266	0.000562779311485	0.00859209026909	Glyma.03G073600.3	Glyma.03G073600.1	17536961	17537734	17536961	17537434	17537561	17537734	19;5;10	0;0;0	12;8;8	0;4;2	276	149	1.0;1.0;1.0	1.0;0.519;0.683	1	0.734	yes	no	XP_025983605.1 rop guanine nucleotide exchange factor 7 isoform X2 [Glycine max]	-	-	-	-	-	GO:0005085//guanyl-nucleotide exchange factor activity	-
RI_6080	Glyma.07G073500	--	no	Gm07	+	yes	-0.359	2.26409906974e-05	0.000643827444559	Glyma.07G073500.3	MSTRG.13182.5	6543978	6544892	6543978	6544140	6544815	6544892	23;20;63	8;7;10	116;155;94	5;8;7	824	149	0.342;0.341;0.533	0.808;0.778;0.708	0.405	0.765	no	yes	XP_003529953.1 uncharacterized protein LOC100790647 isoform X1 [Glycine max]	-	-	-	-	-	-	-
RI_6082	Glyma.08G184600	SGS3	no	Gm08	+	yes	-0.086	0.00209856421316	0.0241799231531	Glyma.08G184600.6	Glyma.08G184600.3	14886672	14888451	14886672	14886709	14887483	14888451	144;144;128	1;1;6	152;119;35	0;1;0	923	149	0.959;0.959;0.775	1.0;0.951;1.0	0.898	0.984	no	yes	XP_006585472.1 protein SUPPRESSOR OF GENE SILENCING 3 [Glycine max]	-	-	-	-	-	-	GO:0031047//gene silencing by RNA
RI_6085	Glyma.10G232800	YDA	no	Gm10	+	yes	0.667	1.94154470279e-10	1.78622112657e-08	MSTRG.21380.4	Glyma.10G232800.1	46303123	46304303	46303123	46303158	46303179	46304303	79;85;97	0;0;0	0;0;69	37;44;0	170	149	1.0;1.0;1.0	0.0;0.0;1.0	1	0.333	yes	no	XP_003536457.1 mitogen-activated protein kinase kinase kinase YODA [Glycine max]	Environmental Information Processing	Signal transduction	ko04016//MAPK signaling pathway - plant	K20717	-	GO:0004672//protein kinase activity;GO:0005524//ATP binding;GO:0016709//oxidoreductase activity, acting on paired donors, with incorporation or reduction of molecular oxygen, NAD(P)H as one donor, and incorporation of one atom of oxygen	GO:0006468//protein phosphorylation;GO:0006744//ubiquinone biosynthetic process
RI_6089	Glyma.08G245200	RBG3	no	Gm08	-	yes	-0.516	1.06993529592e-08	7.19732818417e-07	MSTRG.16685.4	Glyma.08G245200.1	21248665	21249368	21248665	21249191	21249242	21249368	16;14;108	38;38;1	111;96;147	0;0;1	200	149	0.239;0.215;0.988	1.0;1.0;0.991	0.481	0.997	no	yes	XP_014634713.1 glycine-rich RNA-binding protein 4, mitochondrial isoform X1 [Glycine max]	Genetic Information Processing	Transcription	ko03040//Spliceosome	K12741	-	GO:0003676//nucleic acid binding	GO:0008380//RNA splicing
RI_6091	Glyma.07G099400	PAPS1	no	Gm07	-	yes	0.675	2.72896150122e-11	2.91323662745e-09	MSTRG.13397.2	Glyma.07G099400.1	9262065	9262861	9262065	9262658	9262788	9262861	7;9;4	0;0;0	11;12;15	16;16;11	279	149	1.0;1.0;1.0	0.269;0.286;0.421	1	0.325	yes	no	XP_014633377.1 nuclear poly(A) polymerase 1 [Glycine max]	Genetic Information Processing	Translation	ko03015//mRNA surveillance pathway	K14376	-	GO:0003723//RNA binding;GO:0004652//polynucleotide adenylyltransferase activity;GO:0016779//nucleotidyltransferase activity	GO:0043631//RNA polyadenylation
RI_6092	Glyma.09G242200	FBX5	no	Gm09	+	yes	-0.092	0.0019676425328	0.0230948812105	Glyma.09G242200.1	Glyma.09G242200.3	46811231	46813289	46811231	46811588	46811757	46813289	5;5;3	56;29;52	5;5;13	24;29;18	318	149	0.04;0.075;0.026	0.089;0.075;0.253	0.047	0.139	no	yes	XP_003534470.1 protein ARABIDILLO 1 [Glycine max]	-	-	-	-	-	GO:0005515//protein binding;GO:0046983//protein dimerization activity	-
RI_6096	Glyma.15G054000	AMC1	no	Gm15	-	yes	0.364	1.57956350857e-05	0.000479696568428	Glyma.15G054000.1;MSTRG.31006.1	Glyma.15G054000.8	4231158	4231571	4231158	4231344	4231447	4231571	7;13;53	6;6;26	5;0;4	9;9;11	252	149	0.408;0.562;0.547	0.247;0.0;0.177	0.506	0.141	yes	no	XP_003547635.2 metacaspase-3 isoform X1 [Glycine max]	-	-	-	-	-	GO:0034597//phosphatidylinositol-4,5-bisphosphate 4-phosphatase activity	GO:0046856//phosphatidylinositol dephosphorylation
RI_6109	Glyma.02G112200	IPK	no	Gm02	+	yes	-0.106	2.84120951517e-05	0.000789982521196	MSTRG.2682.1;Glyma.02G112200.1	MSTRG.2682.3	10859190	10859769	10859190	10859268	10859702	10859769	7;8;10	31;24;32	28;38;21	32;40;31	583	149	0.055;0.079;0.074	0.183;0.195;0.148	0.069	0.175	no	yes	NP_001242413.2 amino acid kinase superfamily protein [Glycine max]	Metabolism;Metabolism;Metabolism	Global and overview maps;Global and overview maps;Metabolism of terpenoids and polyketides	ko01100//Metabolic pathways;ko01110//Biosynthesis of secondary metabolites;ko00900//Terpenoid backbone biosynthesis	K06981;K06981;K06981	GO:0005575//cellular_component;GO:0005622//intracellular;GO:0005623//cell;GO:0005737//cytoplasm;GO:0005829//cytosol;GO:0044424//intracellular part;GO:0044444//cytoplasmic part;GO:0044464//cell part	GO:0000166//nucleotide binding;GO:0003674//molecular_function;GO:0003824//catalytic activity;GO:0003991//acetylglutamate kinase activity;GO:0004349//glutamate 5-kinase activity;GO:0005488//binding;GO:0005524//ATP binding;GO:0008144//drug binding;GO:0016301//kinase activity;GO:0016740//transferase activity;GO:0016772//transferase activity, transferring phosphorus-containing groups;GO:0016776//phos…	GO:0006561//proline biosynthetic process;GO:0006592//ornithine biosynthetic process;GO:0006629//lipid metabolic process;GO:0006720//isoprenoid metabolic process;GO:0006721//terpenoid metabolic process;GO:0006793//phosphorus metabolic process;GO:0006796//phosphate-containing compound metabolic process;GO:0008150//biological_process;GO:0008152//metabolic process;GO:0008299//isoprenoid biosynthetic …
RI_6137	Glyma.11G104100	--	no	Gm11	-	yes	-0.048	7.259259248e-05	0.00173999715921	Glyma.11G104100.2;Glyma.11G104100.1	MSTRG.22791.5	7896746	7897457	7896746	7896881	7897400	7897457	61;56;69	182;246;215	31;45;59	67;96;80	668	149	0.07;0.048;0.067	0.094;0.095;0.141	0.062	0.11	no	yes	NP_001349113.1 uncharacterized protein LOC100794949 [Glycine max]	-	-	-	-	-	-	-
RI_6140	Glyma.13G355600	TKPR1	no	Gm13	-	yes	0.263	0.00376563092042	0.0375722	Glyma.13G355600.8	Glyma.13G355600.10	43779055	43779925	43779055	43779255	43779421	43779925	3;11;2	0;0;0	8;8;8	3;0;2	315	149	1.0;1.0;1.0	0.558;1.0;0.654	1	0.737	yes	no	XP_003543630.1 tetraketide alpha-pyrone reductase 1 isoform X1 [Glycine max]	-	-	-	-	-	GO:0003824//catalytic activity;GO:0003854//3-beta-hydroxy-delta5-steroid dehydrogenase activity;GO:0003978//UDP-glucose 4-epimerase activity;GO:0008460//dTDP-glucose 4,6-dehydratase activity;GO:0008712//ADP-glyceromanno-heptose 6-epimerase activity;GO:0016616//oxidoreductase activity, acting on the CH-OH group of donors, NAD or NADP as acceptor;GO:0016655//oxidoreductase activity, acting on NAD(P…	GO:0005975//carbohydrate metabolic process;GO:0006012//galactose metabolic process;GO:0006694//steroid biosynthetic process;GO:0008152//metabolic process;GO:0009243//O antigen biosynthetic process;GO:0009244//lipopolysaccharide core region biosynthetic process;GO:0019305//dTDP-rhamnose biosynthetic process;GO:0055114//oxidation-reduction process
RI_6148	Glyma.14G071700	BBD1	no	Gm14	+	yes	0.078	3.70411602093e-05	0.000998904883617	Glyma.14G071700.4	Glyma.14G071700.5	5936787	5937570	5936787	5936879	5937515	5937570	119;105;221	120;110;117	87;179;154	167;206;241	785	149	0.158;0.153;0.264	0.09;0.142;0.108	0.192	0.113	yes	no	XP_025981252.1 LOW QUALITY PROTEIN: bifunctional nuclease 1-like [Glycine max]	-	-	-	-	-	GO:0004518//nuclease activity;GO:0005515//protein binding	-
RI_6150	Glyma.05G022800	--	no	Gm05	+	yes	0.239	0.000419187538036	0.0067588588607	Glyma.05G022800.27;Glyma.05G022800.26;Glyma.05G022800.16;Glyma.05G022800.14;Glyma.05G022800.19;Glyma.05G022800.22;Glyma.05G022800.10;Glyma.05G022800.11;Glyma.05G022800.13;Glyma.05G022800.21;Glyma.05G022800.23	Glyma.05G022800.9;Glyma.05G022800.15;Glyma.05G022800.18;Glyma.05G022800.12;Glyma.05G022800.28;Glyma.05G022800.24;Glyma.05G022800.25;Glyma.05G022800.2;Glyma.05G022800.17	2010533	2011531	2010533	2010641	2011094	2011531	20;19;20	1;0;0	13;18;17	3;3;0	602	149	0.832;1.0;1.0	0.517;0.598;1.0	0.944	0.705	yes	no	XP_006579520.1 spindle pole body component 110 isoform X1 [Glycine max]	-	-	-	-	-	GO:0005524//ATP binding	GO:0007059//chromosome segregation;GO:0007165//signal transduction;GO:0030261//chromosome condensation
RI_6155	Glyma.04G022700	--	no	Gm04	-	yes	-0.217	0.00339129569774	0.0351257382203	Glyma.04G022700.1	MSTRG.6352.2	1783499	1784198	1783499	1783946	1784026	1784198	2;5;6	12;9;13	11;20;16	13;15;14	229	149	0.098;0.266;0.231	0.355;0.465;0.426	0.198	0.415	no	yes	XP_003523543.1 uncharacterized protein LOC100777438 [Glycine max]	-	-	-	-	-	-	-
RI_6160	Glyma.16G097152	--	no	Gm16	+	yes	-0.431	1.74082675275e-07	9.07551013767e-06	MSTRG.33389.4	MSTRG.33389.1	19023374	19029397	19023374	19023533	19029175	19029397	162;198;207	6;2;9	150;199;206	1;0;0	5791	149	0.41;0.718;0.372	0.794;1.0;1.0	0.5	0.931	no	yes	KRH07599.1 hypothetical protein GLYMA_16G097100 [Glycine max]	-	-	-	-	-	-	-
RI_6169	Glyma.13G007200	ABC1K7	no	Gm13	+	yes	0.038	1.91548857238e-05	0.000565249835321	Glyma.13G007200.1	Glyma.13G007200.2	2078014	2078337	2078014	2078089	2078232	2078337	14;20;7	139;191;74	0;5;0	67;76;82	292	149	0.049;0.051;0.046	0.0;0.032;0.0	0.049	0.011	yes	no	XP_003542175.1 protein ACTIVITY OF BC1 COMPLEX KINASE 7, chloroplastic [Glycine max]	-	-	-	-	-	GO:0016709//oxidoreductase activity, acting on paired donors, with incorporation or reduction of molecular oxygen, NAD(P)H as one donor, and incorporation of one atom of oxygen	GO:0006744//ubiquinone biosynthetic process
RI_6204	Glyma.19G091100	--	no	Gm19	-	yes	0.016	0.000441085414093	0.0070393631392	Glyma.19G091100.2;Glyma.19G091100.1	Glyma.19G091100.3	32847801	32848095	32847801	32847912	32848011	32848095	25;24;15	404;420;701	11;8;14	463;637;594	248	149	0.036;0.033;0.013	0.014;0.007;0.014	0.027	0.012	yes	no	XP_006604145.1 B2 protein [Glycine max]	-	-	-	-	-	-	-
RI_6211	Glyma.03G008500	ASK21	no	Gm03	+	yes	-0.248	0.00357080526097	0.0364420191071	MSTRG.4224.3	MSTRG.4224.2	816831	818810	816831	816940	818564	818810	77;52;93	6;12;4	11;18;17	0;1;1	1773	149	0.519;0.267;0.661	1.0;0.602;0.588	0.482	0.73	no	yes	XP_006576308.1 SKP1-like protein 21 isoform X1 [Glycine max]	-	-	-	-	-	-	GO:0006511//ubiquitin-dependent protein catabolic process
RI_6214	Glyma.13G035400	EHD3	no	Gm13	+	yes	-0.089	0.00425652482078	0.0413491	Glyma.13G035400.3	Glyma.13G035400.2;Glyma.13G035400.1	10030565	10031513	10030565	10031210	10031288	10031513	46;57;79	7;7;4	65;52;69	2;4;0	227	149	0.812;0.842;0.928	0.955;0.895;1.0	0.861	0.95	no	yes	XP_006593779.1 PHD finger protein EHD3 isoform X1 [Glycine max]	-	-	-	-	-	GO:0004017//adenylate kinase activity	-
RI_6215	Glyma.05G197100	O10	no	Gm05	-	yes	0.274	2.69238886952e-06	0.000107283979412	Glyma.05G197100.3	Glyma.05G197100.4	38143848	38144340	38143848	38143991	38144188	38144340	5;12;7	5;9;6	1;0;0	2;3;4	346	149	0.301;0.365;0.334	0.177;0.0;0.0	0.333	0.059	yes	no	XP_003524324.2 uncharacterized protein LOC100788653 [Glycine max]	-	-	-	-	-	-	-
RI_622	Glyma.19G210000	ALG3	no	Gm19	-	yes	-0.122	0.00302602278998	0.0325271453163	MSTRG.40208.3	MSTRG.40208.2	46960657	46962124	46960657	46960797	46962003	46962124	172;169;132	2;5;4	135;152;162	0;1;2	1355	149	0.904;0.788;0.784	1.0;0.944;0.899	0.825	0.948	no	yes	XP_003554516.1 dol-P-Man:Man(5)GlcNAc(2)-PP-Dol alpha-1,3-mannosyltransferase [Glycine max]	Metabolism;Metabolism;Metabolism	Global and overview maps;Glycan biosynthesis and metabolism;Glycan biosynthesis and metabolism	ko01100//Metabolic pathways;ko00510//N-Glycan biosynthesis;ko00513//Various types of N-glycan biosynthesis	K03845;K03845;K03845	-	GO:0000030//mannosyltransferase activity	-
RI_6220	Glyma.20G140700	CRK25	no	Gm20	-	yes	-0.57	0.00013036271438	0.00273674208443	Glyma.20G140700.1;Glyma.20G140700.3;Glyma.20G140700.4	MSTRG.41644.4	37929798	37930381	37929798	37930036	37930170	37930381	0;0;3	17;5;12	2;8;2	6;2;0	283	149	0.0;0.0;0.116	0.149;0.678;1.0	0.039	0.609	no	yes	XP_003555329.1 putative receptor-like protein kinase At4g00960 isoform X1 [Glycine max]	-	-	-	-	-	GO:0004222//metalloendopeptidase activity;GO:0004672//protein kinase activity;GO:0004674//protein serine/threonine kinase activity;GO:0005524//ATP binding	GO:0006468//protein phosphorylation
RI_6225	Glyma.17G149900	PBL19	no	Gm17	+	yes	-0.316	6.32868935035e-09	4.44857085121e-07	Glyma.17G149900.2	MSTRG.35625.1	12392747	12393433	12392747	12392995	12393106	12393433	33;15;22	8;6;4	22;33;9	0;0;0	260	149	0.703;0.589;0.759	1.0;1.0;1.0	0.684	1	no	yes	XP_006600867.1 probable serine/threonine-protein kinase PBL19 [Glycine max]	-	-	-	-	-	GO:0003700//transcription factor activity, sequence-specific DNA binding;GO:0004672//protein kinase activity;GO:0005524//ATP binding	GO:0006355//regulation of transcription, DNA-templated;GO:0006468//protein phosphorylation
RI_6236	Glyma.14G024700	PAP18	no	Gm14	+	yes	-0.112	4.78321485777e-05	0.00122137927144	Glyma.14G024700.2	MSTRG.29058.1;Glyma.14G024700.1	1776548	1776798	1776548	1776630	1776774	1776798	72;61;67	2;8;7	87;73;125	3;1;0	293	149	0.948;0.795;0.83	0.936;0.974;1.0	0.858	0.97	no	yes	NP_001239671.1 purple acid phosphatase 18-like [Glycine max]	-	-	-	-	-	GO:0003993//acid phosphatase activity;GO:0016787//hydrolase activity;GO:0046872//metal ion binding	-
RI_6257	Glyma.18G145300	GEM	no	Gm18	+	yes	0.149	1.13941277957e-06	4.95011552013e-05	Glyma.18G145300.1	MSTRG.37519.1	23676745	23677321	23676745	23677138	23677219	23677321	13;3;8	24;24;22	2;1;0	35;14;28	230	149	0.26;0.075;0.191	0.036;0.044;0.0	0.175	0.027	yes	no	XP_028212053.1 GLABRA2 expression modulator-like [Glycine soja]	-	-	-	-	-	-	-
RI_6258	Glyma.18G301600	At2g33490	no	Gm18	+	yes	0.271	2.22643126158e-10	1.92138836733e-08	Glyma.18G301600.3;Glyma.18G301600.2;Glyma.18G301600.1	MSTRG.38662.5;MSTRG.38662.4	58208989	58209239	58208989	58209051	58209170	58209239	48;48;57	36;37;37	14;17;13	33;50;43	268	149	0.426;0.419;0.461	0.191;0.159;0.144	0.435	0.165	yes	no	XP_014626392.1 uncharacterized protein At2g33490 [Glycine max]	-	-	-	-	-	-	-
RI_6259	Glyma.11G041400	TOM2A	no	Gm11	+	yes	0.06	0.00108219070712	0.0141339980454	MSTRG.22277.2;Glyma.11G041400.1	MSTRG.22277.1	3023297	3023675	3023297	3023397	3023594	3023675	15;29;34	59;86;114	7;16;4	53;81;57	346	149	0.099;0.127;0.114	0.054;0.078;0.029	0.113	0.054	yes	no	XP_003539155.1 tobamovirus multiplication protein 2A [Glycine max]	-	-	-	-	GO:0016020//membrane;GO:0016021//integral component of membrane	GO:0022857//transmembrane transporter activity	GO:0055085//transmembrane transport
RI_6261	Glyma.07G001400	PUB34	no	Gm07	+	yes	-0.222	0.00204587104875	0.0237899057267	Glyma.07G001400.1	MSTRG.12590.1;MSTRG.12590.2	143358	143721	143358	143549	143672	143721	8;13;33	1;4;12	2;12;21	0;1;2	272	149	0.814;0.64;0.601	1.0;0.868;0.852	0.685	0.907	no	yes	XP_006582973.1 U-box domain-containing protein 35 isoform X1 [Glycine max]	-	-	-	-	-	GO:0004672//protein kinase activity;GO:0005524//ATP binding	GO:0006468//protein phosphorylation
RI_6276	Glyma.08G184600	SGS3	yes	Gm08	+	yes	0.311	0.00074620988758	0.0107070849924	-	Glyma.08G184600.3	14886672	14888451	14886672	14887078	14887464	14888451	111;74;79	0;0;1	101;74;9	2;0;25	535	149	1.0;1.0;0.957	0.934;1.0;0.091	0.986	0.675	yes	no	XP_006585472.1 protein SUPPRESSOR OF GENE SILENCING 3 [Glycine max]	-	-	-	-	-	-	GO:0031047//gene silencing by RNA
RI_6277	Glyma.07G169500	At2g01680	no	Gm07	+	yes	-0.195	0.00216840798894	0.0248453486791	Glyma.07G169500.3	Glyma.07G169500.4	28648613	28650638	28648613	28649150	28649495	28650638	2;0;1	3;5;2	6;6;8	10;8;2	494	149	0.167;0.0;0.131	0.153;0.184;0.547	0.099	0.295	no	yes	XP_003529219.1 ankyrin repeat-containing protein At2g01680 isoform X1 [Glycine max]	-	-	-	-	GO:0016021//integral component of membrane	GO:0005515//protein binding	-
RI_6284	Glyma.20G171700	PUS3	no	Gm20	+	yes	0.097	0.00415243866071	0.0406139	Glyma.20G171700.1;Glyma.20G171700.6;MSTRG.41897.4	Glyma.20G171700.3	40903922	40904472	40903922	40904013	40904399	40904472	3;2;8	14;6;7	0;1;2	4;10;8	535	149	0.056;0.085;0.241	0.0;0.027;0.065	0.127	0.031	yes	no	XP_025983263.1 tRNA pseudouridine(38/39) synthase isoform X2 [Glycine max]	-	-	-	-	-	GO:0003723//RNA binding;GO:0009982//pseudouridine synthase activity	GO:0001522//pseudouridine synthesis;GO:0006400//tRNA modification;GO:0009451//RNA modification
RI_6288	Glyma.06G200000	At5g07830	no	Gm06	+	yes	0.469	4.12997414045e-11	4.23559315125e-09	MSTRG.11702.3	Glyma.06G200000.4	18133593	18134905	18133593	18133876	18134637	18134905	34;39;26	4;4;2	29;34;17	21;33;17	910	149	0.582;0.615;0.68	0.184;0.144;0.141	0.626	0.156	yes	no	RZC08385.1 Heparanase-like protein 1 isoform B [Glycine soja]	Metabolism;Metabolism	Global and overview maps;Glycan biosynthesis and metabolism	ko01100//Metabolic pathways;ko00531//Glycosaminoglycan degradation	K07964;K07964	GO:0016020//membrane	GO:0016798//hydrolase activity, acting on glycosyl bonds	-
RI_6296	Glyma.15G056800	FKBP12	no	Gm15	-	yes	0.023	2.81709360395e-07	1.43282419401e-05	Glyma.15G056800.3	Glyma.15G056800.1	4400401	4400581	4400401	4400463	4400547	4400581	17;33;47	562;510;547	16;17;19	714;780;792	233	149	0.019;0.04;0.052	0.014;0.014;0.015	0.037	0.014	yes	no	KRH10589.1 hypothetical protein GLYMA_15G056800 [Glycine max]	-	-	-	-	GO:0005854//nascent polypeptide-associated complex	GO:0003755//peptidyl-prolyl cis-trans isomerase activity;GO:0016655//oxidoreductase activity, acting on NAD(P)H, quinone or similar compound as acceptor;GO:0051082//unfolded protein binding	GO:0051083//'de novo' cotranslational protein folding;GO:0055114//oxidation-reduction process
RI_63	Glyma.10G170800	Os12g0405100	no	Gm10	-	yes	-0.086	7.77156117238e-16	1.18582650474e-13	Glyma.10G170800.3;Glyma.10G170800.2;Glyma.10G170800.7;Glyma.10G170800.6	MSTRG.20887.5	40546976	40547455	40546976	40547039	40547297	40547455	19;14;18	210;187;223	49;44;55	127;151;139	407	149	0.032;0.027;0.029	0.124;0.096;0.127	0.029	0.116	no	yes	XP_003536159.1 zinc finger CCCH domain-containing protein ZFN-like isoform X1 [Glycine max]	-	-	-	-	-	GO:0046872//metal ion binding	-
RI_6301	Glyma.07G247300	PRMT14	no	Gm07	-	yes	0.119	0.00327262569337	0.0340658008947	Glyma.07G247300.2;Glyma.07G247300.1	MSTRG.14494.3	42929214	42929571	42929214	42929311	42929501	42929571	3;9;0	31;6;16	2;0;0	10;15;19	339	149	0.041;0.397;0.0	0.081;0.0;0.0	0.146	0.027	yes	no	XP_006584026.1 probable histone-arginine methyltransferase 1.4 isoform X1 [Glycine max]	-	-	-	-	-	GO:0000179//rRNA (adenine-N6,N6-)-dimethyltransferase activity;GO:0008168//methyltransferase activity;GO:0008171//O-methyltransferase activity;GO:0008689//3-demethylubiquinone-9 3-O-methyltransferase activity;GO:0008757//S-adenosylmethionine-dependent methyltransferase activity;GO:0046025//precorrin-6Y C5,15-methyltransferase (decarboxylating) activity;GO:0046406//magnesium protoporphyrin IX meth…	GO:0000154//rRNA modification;GO:0006400//tRNA modification;GO:0006412//translation;GO:0006464//cellular protein modification process;GO:0006744//ubiquinone biosynthetic process;GO:0009102//biotin biosynthetic process;GO:0015995//chlorophyll biosynthetic process;GO:0018364//peptidyl-glutamine methylation;GO:0031167//rRNA methylation;GO:0032259//methylation;GO:0046140//corrin biosynthetic process
RI_6304	Glyma.20G139900	CRK8	no	Gm20	-	yes	0.179	0.00155317016412	0.0189039543711	Glyma.20G139900.2;Glyma.20G139900.3;Glyma.20G139900.1	MSTRG.41637.3	37882639	37883327	37882639	37882877	37883116	37883327	24;22;32	15;11;45	30;38;39	70;95;53	388	149	0.381;0.434;0.215	0.141;0.133;0.22	0.343	0.165	yes	no	XP_025983333.1 cysteine-rich receptor-like protein kinase 10 isoform X1 [Glycine max]	-	-	-	-	GO:0005575//cellular_component;GO:0005623//cell;GO:0005886//plasma membrane;GO:0016020//membrane;GO:0016021//integral component of membrane;GO:0031224//intrinsic component of membrane;GO:0044425//membrane part;GO:0044464//cell part;GO:0071944//cell periphery	GO:0000166//nucleotide binding;GO:0003674//molecular_function;GO:0003824//catalytic activity;GO:0004672//protein kinase activity;GO:0004674//protein serine/threonine kinase activity;GO:0005488//binding;GO:0005524//ATP binding;GO:0008144//drug binding;GO:0016301//kinase activity;GO:0016740//transferase activity;GO:0016772//transferase activity, transferring phosphorus-containing groups;GO:0016773/…	GO:0006464//cellular protein modification process;GO:0006468//protein phosphorylation;GO:0006793//phosphorus metabolic process;GO:0006796//phosphate-containing compound metabolic process;GO:0006807//nitrogen compound metabolic process;GO:0006950//response to stress;GO:0006952//defense response;GO:0008150//biological_process;GO:0008152//metabolic process;GO:0009605//response to external stimulus;G…
RI_6343	Glyma.03G234200	--	no	Gm03	+	yes	0.092	0.0024302161546	0.0269564401829	Glyma.03G234200.1	MSTRG.5863.1	44649749	44650424	44649749	44649812	44650379	44650424	685;581;654	75;91;100	527;579;850	95;122;181	716	149	0.655;0.571;0.576	0.536;0.497;0.494	0.601	0.509	yes	no	NP_001236468.1 uncharacterized protein LOC100500332 [Glycine max]	-	-	-	-	-	-	-
RI_6353	Glyma.14G098400	GLUTRBP	no	Gm14	-	yes	-0.138	0.00209875187351	0.0241799231531	MSTRG.29684.3	MSTRG.29684.4;MSTRG.29684.2;MSTRG.29684.1	9640139	9641635	9640139	9640236	9641553	9641635	220;299;291	2;13;13	197;248;265	4;3;0	1466	149	0.918;0.7;0.695	0.833;0.894;1.0	0.771	0.909	no	yes	XP_006595505.1 uncharacterized protein LOC100499817 isoform X1 [Glycine max]	-	-	-	-	-	-	-
RI_6354	Glyma.11G221200	AHL15	no	Gm11	-	yes	0.153	0.00021237326588	0.00409748201999	Glyma.11G221200.12	Glyma.11G221200.11	36515292	36517050	36515292	36516197	36516482	36517050	23;11;27	1;0;0	32;40;34	4;4;1	434	149	0.888;1.0;1.0	0.733;0.774;0.921	0.963	0.809	yes	no	XP_006591349.1 AT-hook motif nuclear-localized protein 15 [Glycine max]	-	-	-	-	GO:0005634//nucleus	-	GO:0006397//mRNA processing
RI_6357	Glyma.05G082200	At5g66900	no	Gm05	-	yes	-0.221	0.000113311862241	0.00246138545201	MSTRG.8764.10	Glyma.05G082200.6	16826635	16827981	16826635	16826700	16827669	16827981	176;129;193	25;34;28	194;210;210	11;15;18	1118	149	0.484;0.336;0.479	0.702;0.651;0.609	0.433	0.654	no	yes	XP_003524576.1 probable disease resistance protein At5g66900 isoform X1 [Glycine max]	-	-	-	-	GO:0005643//nuclear pore;GO:0048501//signal recognition particle, plasma membrane targeting	GO:0003924//GTPase activity;GO:0005048//signal sequence binding;GO:0005515//protein binding;GO:0005525//GTP binding;GO:0043531//ADP binding	GO:0006614//SRP-dependent cotranslational protein targeting to membrane;GO:0009306//protein secretion;GO:0016973//poly(A)+ mRNA export from nucleus
RI_6369	Glyma.06G050600	--	no	Gm06	-	yes	0.146	0.000792600724179	0.0111177357185	MSTRG.10456.2	Glyma.06G050600.3;MSTRG.10456.1	3820071	3821181	3820071	3820469	3821117	3821181	34;34;36	0;0;1	52;50;59	2;3;2	797	149	1.0;1.0;0.871	0.829;0.757;0.847	0.957	0.811	yes	no	RZC05884.1 hypothetical protein D0Y65_013778 [Glycine soja]	-	-	-	-	-	-	-
RI_6380	Glyma.19G194985	FFC	no	Gm19	-	yes	-0.454	2.77174187158e-07	1.42131288103e-05	MSTRG.40093.2	MSTRG.40093.1	45759306	45759645	45759306	45759400	45759519	45759645	33;36;33	16;12;20	6;1;3	0;0;0	268	149	0.534;0.625;0.478	1.0;1.0;1.0	0.546	1	no	yes	XP_028215876.1 signal recognition particle 54 kDa protein, chloroplastic-like isoform X2 [Glycine soja]	Genetic Information Processing	Folding, sorting and degradation	ko03060//Protein export	K03106	GO:0005575//cellular_component;GO:0005786//signal recognition particle, endoplasmic reticulum targeting;GO:0016020//membrane;GO:0048500//signal recognition particle;GO:0048501//signal recognition particle, plasma membrane targeting	GO:0000166//nucleotide binding;GO:0003674//molecular_function;GO:0003677//DNA binding;GO:0003678//DNA helicase activity;GO:0003873//6-phosphofructo-2-kinase activity;GO:0003924//GTPase activity;GO:0004020//adenylylsulfate kinase activity;GO:0004141//dethiobiotin synthase activity;GO:0004798//thymidylate kinase activity;GO:0005047//signal recognition particle binding;GO:0005048//signal sequence bi…	GO:0000918//barrier septum site selection;GO:0002949//tRNA threonylcarbamoyladenosine modification;GO:0006000//fructose metabolic process;GO:0006464//cellular protein modification process;GO:0006614//SRP-dependent cotranslational protein targeting to membrane;GO:0006617//SRP-dependent cotranslational protein targeting to membrane, signal sequence recognition;GO:0006790//sulfur compound metabolic …
RI_6384	Glyma.06G303700	HDG2	no	Gm06	+	yes	0.958	0	0	MSTRG.12373.3	Glyma.06G303700.2;Glyma.06G303700.1	48855706	48855959	48855706	48855759	48855781	48855959	13;11;33	0;0;0	0;0;1	10;13;6	171	149	1.0;1.0;1.0	0.0;0.0;0.127	1	0.042	yes	no	XP_014632311.1 homeobox-leucine zipper protein HDG2 isoform X1 [Glycine max]	-	-	-	-	-	GO:0003677//DNA binding;GO:0004803//transposase activity;GO:0008289//lipid binding	GO:0006260//DNA replication;GO:0006313//transposition, DNA-mediated;GO:0006355//regulation of transcription, DNA-templated
RI_6399	Glyma.05G125700	KU80	no	Gm05	+	yes	0.099	1.5334173032e-05	0.000470247972981	Glyma.05G125700.2	MSTRG.9016.2	31924370	31924787	31924370	31924499	31924694	31924787	10;0;3	14;6;20	0;0;0	15;32;9	344	149	0.236;0.0;0.061	0.0;0.0;0.0	0.099	0	yes	no	XP_003524779.1 ATP-dependent DNA helicase 2 subunit KU80 isoform X2 [Glycine max]	Genetic Information Processing	Replication and repair	ko03450//Non-homologous end-joining	K10885	-	GO:0003677//DNA binding;GO:0003678//DNA helicase activity;GO:0045027//DNA end binding	GO:0006303//double-strand break repair via nonhomologous end joining
RI_6402	Glyma.07G136400	At5g06060	no	Gm07	+	yes	0.154	9.56701495802e-10	7.29893238748e-08	MSTRG.13683.2	MSTRG.13683.1	15983419	15984726	15983419	15983501	15984581	15984726	196;175;352	0;0;0	644;932;731	14;33;8	1229	149	1.0;1.0;1.0	0.848;0.774;0.917	1	0.846	yes	no	XP_014633470.1 tropinone reductase homolog [Glycine max]	Metabolism;Metabolism;Metabolism	Global and overview maps;Global and overview maps;Biosynthesis of other secondary metabolites	ko01100//Metabolic pathways;ko01110//Biosynthesis of secondary metabolites;ko00960//Tropane, piperidine and pyridine alkaloid biosynthesis	K08081;K08081;K08081	-	GO:0004316//3-oxoacyl-[acyl-carrier-protein] reductase (NADPH) activity;GO:0004757//sepiapterin reductase activity;GO:0008667//2,3-dihydro-2,3-dihydroxybenzoate dehydrogenase activity;GO:0008678//2-deoxy-D-gluconate 3-dehydrogenase activity;GO:0016491//oxidoreductase activity;GO:0050662//coenzyme binding;GO:0051287//NAD binding	GO:0000272//polysaccharide catabolic process;GO:0006633//fatty acid biosynthetic process;GO:0006729//tetrahydrobiopterin biosynthetic process;GO:0055114//oxidation-reduction process
RI_6418	Glyma.16G121900	NIP2	no	Gm16	+	yes	0.334	0.000198245225827	0.00386362035132	Glyma.16G121900.6;Glyma.16G121900.8;Glyma.16G121900.7;Glyma.16G121900.5	Glyma.16G121900.9	27258468	27258826	27258468	27258552	27258658	27258826	1;8;2	3;1;10	0;0;1	15;6;6	255	149	0.163;0.824;0.105	0.0;0.0;0.089	0.364	0.03	yes	no	XP_028206842.1 NEP1-interacting protein 1-like [Glycine soja]	-	-	-	-	GO:0019867//outer membrane	-	-
RI_6420	Glyma.10G021600	NET3A	no	Gm10	+	yes	-0.33	7.43669146496e-05	0.00177572296965	Glyma.10G021600.2	Glyma.10G021600.1	1887024	1887951	1887024	1887294	1887817	1887951	8;10;8	6;0;2	3;10;1	0;1;0	672	149	0.228;1.0;0.47	1.0;0.689;1.0	0.566	0.896	no	yes	XP_014618388.1 protein NETWORKED 4B isoform X1 [Glycine max]	-	-	-	-	-	GO:0003779//actin binding	-
RI_6429	Glyma.11G104000	PUB62	no	Gm11	+	yes	0.086	0.000661254233638	0.00973366231915	Glyma.11G104000.3;Glyma.11G104000.1	Glyma.11G104000.2	7892415	7892658	7892415	7892499	7892587	7892658	3;5;3	16;20;23	2;1;0	29;37;26	237	149	0.105;0.136;0.076	0.042;0.017;0.0	0.106	0.02	yes	no	XP_003537792.1 uncharacterized protein LOC100794424 isoform X1 [Glycine max]	-	-	-	-	GO:0000109//nucleotide-excision repair complex	-	GO:0006289//nucleotide-excision repair
RI_6432	Glyma.13G322000	GL17013	no	Gm13	+	yes	0.078	0.000587392043717	0.00885475813372	MSTRG.28430.1	Glyma.13G322000.1	41010713	41011668	41010713	41010802	41011291	41011668	15;18;35	32;23;37	9;14;22	40;45;57	638	149	0.099;0.155;0.181	0.05;0.068;0.083	0.145	0.067	yes	no	XP_006594958.1 uncharacterized protein LOC100795370 [Glycine max]	-	-	-	-	-	-	GO:0000184//nuclear-transcribed mRNA catabolic process, nonsense-mediated decay
RI_6434	Glyma.08G320300	--	no	Gm08	+	yes	-0.232	0.000384907795435	0.00638516699966	Glyma.08G320300.1	MSTRG.17214.2	43318696	43319885	43318696	43319397	43319781	43319885	24;17;12	3;3;0	20;12;13	0;0;0	533	149	0.691;0.613;1.0	1.0;1.0;1.0	0.768	1	no	yes	XP_006586098.1 uncharacterized protein LOC102663890 isoform X1 [Glycine max]	-	-	-	-	-	-	-
RI_6444	Glyma.05G186500	UBP27	no	Gm05	-	yes	0.889	0	0	Glyma.05G186500.1	MSTRG.9527.2	37319641	37320038	37319641	37319779	37319909	37320038	16;19;26	0;0;0	2;0;7	7;14;15	279	149	1.0;1.0;1.0	0.132;0.0;0.2	1	0.111	yes	no	XP_003524288.2 ubiquitin carboxyl-terminal hydrolase 27-like isoform X1 [Glycine max]	-	-	-	-	-	GO:0004843//thiol-dependent ubiquitin-specific protease activity	GO:0016579//protein deubiquitination
RI_6483	Glyma.10G278100	VAMP727	no	Gm10	+	yes	0.054	9.83729955917e-06	0.000320532010636	Glyma.10G278100.7;MSTRG.21752.1	Glyma.10G278100.6	50088397	50089175	50088397	50088470	50088931	50089175	45;36;51	73;126;98	27;34;29	116;159;161	610	149	0.131;0.065;0.113	0.054;0.05;0.042	0.103	0.049	yes	no	XP_003536697.1 vesicle-associated membrane protein 727 [Glycine max]	-	-	-	-	GO:0016021//integral component of membrane	-	GO:0016192//vesicle-mediated transport
RI_6488	Glyma.01G233000	HSFA1	no	Gm01	-	yes	0.214	0.00028835485749	0.00515538236528	MSTRG.1706.4	MSTRG.1706.1	57041639	57044493	57041639	57042846	57043541	57044493	74;62;116	3;1;1	103;89;85	7;12;5	844	149	0.813;0.916;0.953	0.722;0.567;0.75	0.894	0.68	yes	no	XP_006573849.1 heat stress transcription factor A-1b [Glycine max]	-	-	-	-	-	GO:0003700//transcription factor activity, sequence-specific DNA binding;GO:0005524//ATP binding;GO:0008134//transcription factor binding;GO:0016887//ATPase activity;GO:0042803//protein homodimerization activity;GO:0043565//sequence-specific DNA binding;GO:0070840//dynein complex binding	GO:0006355//regulation of transcription, DNA-templated
RI_6490	Glyma.04G049200	BCAT2	no	Gm04	-	yes	-0.084	0.00359217450236	0.0366004	Glyma.04G049200.3;Glyma.04G049200.2;Glyma.04G049200.1	Glyma.04G049200.5	3971940	3972832	3971940	3972053	3972736	3972832	0;0;1	2;1;6	4;4;2	10;6;3	832	149	0.0;0.0;0.029	0.067;0.107;0.107	0.01	0.094	no	yes	XP_006578070.1 branched-chain-amino-acid aminotransferase 2, chloroplastic isoform X1 [Glycine max]	Metabolism;Metabolism;Metabolism;Metabolism;Metabolism;Metabolism;Metabolism;Metabolism;Metabolism	Global and overview maps;Global and overview maps;Global and overview maps;Amino acid metabolism;Global and overview maps;Amino acid metabolism;Metabolism of cofactors and vitamins;Amino acid metabolism;Biosynthesis of other secondary metabolites	ko01100//Metabolic pathways;ko01110//Biosynthesis of secondary metabolites;ko01230//Biosynthesis of amino acids;ko00270//Cysteine and methionine metabolism;ko01210//2-Oxocarboxylic acid metabolism;ko00280//Valine, leucine and isoleucine degradation;ko00770//Pantothenate and CoA biosynthesis;ko00290//Valine, leucine and isoleucine biosynthesis;ko00966//Glucosinolate biosynthesis	K00826;K00826;K00826;K00826;K00826;K00826;K00826;K00826;K00826	-	GO:0003824//catalytic activity;GO:0004084//branched-chain-amino-acid transaminase activity;GO:0008696//4-amino-4-deoxychorismate lyase activity;GO:0047810//D-alanine:2-oxoglutarate aminotransferase activity	GO:0008153//para-aminobenzoic acid biosynthetic process;GO:0009082//branched-chain amino acid biosynthetic process;GO:0009396//folic acid-containing compound biosynthetic process;GO:0019480//L-alanine oxidation to pyruvate via D-alanine
RI_6512	Glyma.07G148100	CPL2	no	Gm07	-	yes	0.291	1.17329353566e-07	6.32769341301e-06	Glyma.07G148100.19;Glyma.07G148100.18	Glyma.07G148100.20	17668970	17670084	17668970	17669150	17669923	17670084	60;76;56	1;0;0	85;62;74	7;5;5	922	149	0.907;1.0;1.0	0.662;0.667;0.705	0.969	0.678	yes	no	XP_014633495.1 RNA polymerase II C-terminal domain phosphatase-like 2 isoform X1 [Glycine max]	-	-	-	-	-	GO:0004525//ribonuclease III activity	GO:0006396//RNA processing
RI_6523	Glyma.04G195633	CRTL-E-1	no	Gm04	-	yes	-0.347	2.00526817373e-10	1.81324832482e-08	MSTRG.7598.3	MSTRG.7598.2	45556150	45556862	45556150	45556257	45556730	45556862	180;161;250	23;17;38	58;19;27	0;0;0	622	149	0.652;0.694;0.612	1.0;1.0;1.0	0.653	1	no	yes	RZC17369.1 putative inactive purple acid phosphatase 27 [Glycine soja]	Metabolism;Metabolism;Metabolism	Global and overview maps;Global and overview maps;Metabolism of terpenoids and polyketides	ko01100//Metabolic pathways;ko01110//Biosynthesis of secondary metabolites;ko00906//Carotenoid biosynthesis	K06444;K06444;K06444	-	-	-
RI_654	Glyma.08G205700	KIN13B	no	Gm08	-	yes	0.071	0.000733189967205	0.0105687475457	Glyma.08G205700.1	MSTRG.16397.2	16720059	16720750	16720059	16720405	16720531	16720750	27;9;15	75;49;51	3;13;6	66;65;55	275	149	0.163;0.091;0.137	0.024;0.098;0.056	0.13	0.059	yes	no	XP_014634627.1 kinesin-like protein KIN-13B [Glycine max]	-	-	-	-	-	GO:0005524//ATP binding;GO:0008017//microtubule binding	GO:0007018//microtubule-based movement
RI_6541	Glyma.03G100600	trmB	no	Gm03	-	yes	-0.218	0.000720267416605	0.0104305392553	Glyma.03G100600.1	MSTRG.4820.2	30174592	30175072	30174592	30174672	30174996	30175072	10;9;6	28;46;27	59;8;68	34;57;23	473	149	0.101;0.058;0.065	0.353;0.042;0.482	0.075	0.292	no	yes	RZC19968.1 tRNA (guanine-N(7)-)-methyltransferase isoform B [Glycine soja]	-	-	-	-	-	GO:0004719//protein-L-isoaspartate (D-aspartate) O-methyltransferase activity;GO:0008168//methyltransferase activity;GO:0008176//tRNA (guanine-N7-)-methyltransferase activity;GO:0008649//rRNA methyltransferase activity;GO:0008757//S-adenosylmethionine-dependent methyltransferase activity;GO:0046025//precorrin-6Y C5,15-methyltransferase (decarboxylating) activity	GO:0000154//rRNA modification;GO:0006400//tRNA modification;GO:0006412//translation;GO:0008299//isoprenoid biosynthetic process;GO:0009234//menaquinone biosynthetic process;GO:0018364//peptidyl-glutamine methylation;GO:0030091//protein repair;GO:0046140//corrin biosynthetic process
RI_655	Glyma.02G107200	--	no	Gm02	-	yes	0.095	3.77270808904e-06	0.000138878579615	Glyma.02G107200.1;Glyma.02G107200.5;Glyma.02G107200.6;Glyma.02G107200.7;Glyma.02G107200.8	Glyma.02G107200.10	10181509	10184659	10181509	10181929	10182668	10184659	20;8;10	33;11;9	1;4;3	19;14;27	888	149	0.092;0.109;0.157	0.009;0.046;0.018	0.119	0.024	yes	no	XP_028202304.1 myb-like protein X [Glycine soja]	-	-	-	-	-	-	-
RI_6560	Glyma.13G084300	--	no	Gm13	+	yes	0.045	0.000776732751831	0.0110437274897	Glyma.13G084300.1	MSTRG.26469.2	18572797	18573724	18572797	18573549	18573634	18573724	11;0;1	43;21;26	0;1;0	19;21;18	234	149	0.14;0.0;0.024	0.0;0.029;0.0	0.055	0.01	yes	no	XP_003542703.1 uncharacterized protein LOC100800475 isoform X1 [Glycine max]	-	-	-	-	GO:0005634//nucleus	GO:0003677//DNA binding;GO:0003723//RNA binding	GO:0006351//transcription, DNA-templated;GO:0045893//positive regulation of transcription, DNA-templated
RI_6576	Glyma.03G176100	PP2C38	no	Gm03	+	yes	0.164	0.000763507728123	0.0109052610665	Glyma.03G176100.1	MSTRG.5394.1	40096448	40097058	40096448	40096558	40096643	40097058	0;7;1	4;6;9	0;0;0	3;9;4	234	149	0.0;0.426;0.066	0.0;0.0;0.0	0.164	0	yes	no	XP_003521364.1 probable protein phosphatase 2C 38 [Glycine max]	-	-	-	-	-	GO:0016791//phosphatase activity	-
RI_6597	Glyma.13G269200	alg2	no	Gm13	-	yes	-0.164	2.60539923868e-05	0.000729506068667	MSTRG.28001.2	Glyma.13G269200.1;Glyma.13G269200.7	36546515	36546709	36546515	36546565	36546690	36546709	27;17;30	7;0;5	43;35;51	0;0;2	274	149	0.677;1.0;0.765	1.0;1.0;0.933	0.814	0.978	no	yes	KRH21950.1 hypothetical protein GLYMA_13G269200 [Glycine max]	Metabolism;Metabolism;Metabolism	Global and overview maps;Glycan biosynthesis and metabolism;Glycan biosynthesis and metabolism	ko01100//Metabolic pathways;ko00510//N-Glycan biosynthesis;ko00513//Various types of N-glycan biosynthesis	K03843;K03843;K03843	-	GO:0004373//glycogen (starch) synthase activity;GO:0008194//UDP-glycosyltransferase activity;GO:0016157//sucrose synthase activity;GO:0016757//transferase activity, transferring glycosyl groups	GO:0005985//sucrose metabolic process;GO:0009058//biosynthetic process;GO:0010125//mycothiol biosynthetic process;GO:0071793//bacillithiol biosynthetic process
RI_6601	Glyma.19G015900	GMII	no	Gm19	-	yes	0.062	0.000160302745684	0.00324548212621	Glyma.19G015900.1	Glyma.19G015900.2	1559607	1560133	1559607	1559640	1559983	1560133	3;6;9	18;29;19	0;2;2	25;21;34	492	149	0.048;0.059;0.125	0.0;0.028;0.018	0.077	0.015	yes	no	XP_003554861.1 alpha-mannosidase 2 isoform X1 [Glycine max]	Metabolism;Metabolism;Metabolism	Global and overview maps;Glycan biosynthesis and metabolism;Glycan biosynthesis and metabolism	ko01100//Metabolic pathways;ko00510//N-Glycan biosynthesis;ko00513//Various types of N-glycan biosynthesis	K01231;K01231;K01231	-	GO:0004559//alpha-mannosidase activity	GO:0006013//mannose metabolic process
RI_6609	Glyma.10G019400	spast	no	Gm10	-	yes	-0.672	2.24313789765e-10	1.92138836733e-08	Glyma.10G019400.2	MSTRG.19827.2	1687969	1688567	1687969	1688144	1688293	1688567	0;0;0	13;21;14	60;89;1	0;0;29	298	149	0.0;0.0;0.0	1.0;1.0;0.017	0	0.672	no	yes	XP_006588598.1 uncharacterized protein LOC100794406 [Glycine max]	-	-	-	-	GO:0000502//proteasome complex;GO:0009368//endopeptidase Clp complex;GO:0009379//Holliday junction helicase complex	GO:0003678//DNA helicase activity;GO:0003723//RNA binding;GO:0003724//RNA helicase activity;GO:0004176//ATP-dependent peptidase activity;GO:0004222//metalloendopeptidase activity;GO:0004252//serine-type endopeptidase activity;GO:0005515//protein binding;GO:0005524//ATP binding;GO:0008134//transcription factor binding;GO:0009378//four-way junction helicase activity;GO:0016818//hydrolase activity, …	GO:0002949//tRNA threonylcarbamoyladenosine modification;GO:0006281//DNA repair;GO:0006310//DNA recombination;GO:0006355//regulation of transcription, DNA-templated;GO:0006457//protein folding;GO:0006508//proteolysis;GO:0009306//protein secretion;GO:0010498//proteasomal protein catabolic process;GO:0019941//modification-dependent protein catabolic process;GO:0032297//negative regulation of DNA-de…
RI_6613	Glyma.16G033900	N	no	Gm16	-	yes	0.168	0.00033315541725	0.00575751461413	Glyma.16G033900.3	Glyma.16G033900.5	3163427	3164111	3163427	3163928	3164042	3164111	14;3;17	1;0;0	21;9;14	6;2;0	263	149	0.888;1.0;1.0	0.665;0.718;1.0	0.963	0.794	yes	no	XP_006598947.1 TMV resistance protein N isoform X1 [Glycine max]	-	-	-	-	-	GO:0005515//protein binding;GO:0043531//ADP binding	GO:0007165//signal transduction
RI_6622	Glyma.19G011300	At3g28050	no	Gm19	+	yes	0.123	0.00330139623306	0.0343081973987	Glyma.19G011300.1;Glyma.19G011300.6	Glyma.19G011300.2;Glyma.19G011300.7	1090024	1090357	1090024	1090144	1090262	1090357	51;53;35	3;3;0	55;46;71	6;6;10	267	149	0.905;0.908;1.0	0.836;0.811;0.798	0.938	0.815	yes	no	XP_014626903.1 WAT1-related protein At3g28050 [Glycine max]	-	-	-	-	GO:0016020//membrane;GO:0016021//integral component of membrane	-	-
RI_6624	Glyma.13G119600	CRSH	no	Gm13	-	yes	0.053	1.7208231895e-07	9.07551013767e-06	Glyma.13G119600.1	Glyma.13G119600.3	22250243	22252391	22250243	22251176	22251966	22252391	16;9;33	37;52;43	4;2;0	20;31;33	939	149	0.064;0.027;0.109	0.031;0.01;0.0	0.067	0.014	yes	no	XP_003542406.1 probable GTP diphosphokinase CRSH, chloroplastic [Glycine max]	Metabolism;Metabolism	Global and overview maps;Nucleotide metabolism	ko01100//Metabolic pathways;ko00230//Purine metabolism	K00951;K00951	-	GO:0003824//catalytic activity;GO:0004553//hydrolase activity, hydrolyzing O-glycosyl compounds;GO:0005509//calcium ion binding	GO:0000272//polysaccharide catabolic process;GO:0015968//stringent response;GO:0015969//guanosine tetraphosphate metabolic process
RI_6626	Glyma.04G241900	SEU	no	Gm04	+	yes	-0.046	0.00360358855741	0.0366569918946	Glyma.04G241900.8	Glyma.04G241900.9	49806432	49808593	49806432	49806735	49807510	49808593	21;30;30	45;50;78	38;50;29	45;53;41	924	149	0.07;0.088;0.058	0.12;0.132;0.102	0.072	0.118	no	yes	XP_003523407.1 transcriptional corepressor SEUSS [Glycine max]	-	-	-	-	-	-	-
RI_6634	Glyma.06G259400	N	no	Gm06	-	yes	0.076	0.000599467550752	0.00901506970554	Glyma.06G259400.5	MSTRG.12044.3;MSTRG.12044.2;MSTRG.12044.8;Glyma.06G259400.1;Glyma.06G259400.7	44031118	44032009	44031118	44031228	44031487	44032009	9;9;10	0;0;0	133;170;189	4;1;11	408	149	1.0;1.0;1.0	0.924;0.984;0.863	1	0.924	yes	no	XP_025984764.1 TMV resistance protein N-like [Glycine max]	-	-	-	-	-	GO:0005515//protein binding;GO:0016772//transferase activity, transferring phosphorus-containing groups;GO:0043531//ADP binding	GO:0007165//signal transduction;GO:0015809//arginine transport;GO:0015819//lysine transport;GO:0015822//ornithine transport
RI_6649	Glyma.09G182600	BTS	no	Gm09	+	yes	-0.115	0.000213704833318	0.00410103508355	Glyma.09G182600.4;Glyma.09G182600.1;Glyma.09G182600.8	Glyma.09G182600.6	41679899	41680358	41679899	41680134	41680298	41680358	1;4;0	34;42;40	3;8;5	24;10;32	313	149	0.014;0.043;0.0	0.056;0.276;0.069	0.019	0.134	no	yes	XP_003534163.1 zinc finger protein BRUTUS isoform X1 [Glycine max]	-	-	-	-	GO:0016021//integral component of membrane	GO:0005506//iron ion binding;GO:0008270//zinc ion binding	GO:0030091//protein repair;GO:0051186//cofactor metabolic process
RI_6651	Glyma.05G241600	AHK4	no	Gm05	-	yes	-0.025	0.00135508534803	0.0169328902619	Glyma.05G241600.6;Glyma.05G241600.4;Glyma.05G241600.5;Glyma.05G241600.2;Glyma.05G241600.3;Glyma.05G241600.1	Glyma.05G241600.7	41698552	41700271	41698552	41699059	41699558	41700271	1;2;7	46;67;68	7;12;10	48;56;75	648	149	0.005;0.007;0.023	0.032;0.047;0.03	0.012	0.036	no	yes	XP_003525213.1 histidine kinase 4-like [Glycine max]	Environmental Information Processing	Signal transduction	ko04075//Plant hormone signal transduction	K14489	GO:0016020//membrane	GO:0000155//phosphorelay sensor kinase activity;GO:0000156//phosphorelay response regulator activity;GO:0003677//DNA binding;GO:0003700//transcription factor activity, sequence-specific DNA binding;GO:0004673//protein histidine kinase activity;GO:0005524//ATP binding	GO:0000160//phosphorelay signal transduction system;GO:0006355//regulation of transcription, DNA-templated;GO:0006796//phosphate-containing compound metabolic process;GO:0006808//regulation of nitrogen utilization;GO:0006817//phosphate ion transport;GO:0007165//signal transduction;GO:0030436//asexual sporulation;GO:0042173//regulation of sporulation resulting in formation of a cellular spore
RI_6661	Glyma.14G167000	TGA7	yes	Gm14	-	yes	0.459	7.87904186339e-10	6.16141073717e-08	-	Glyma.14G167000.1	42191755	42192491	42191755	42191917	42192442	42192491	27;33;19	0;0;0	20;39;32	4;4;10	674	149	1.0;1.0;1.0	0.525;0.683;0.414	1	0.541	yes	no	XP_003544776.1 transcription factor TGA7 isoform X2 [Glycine max]	Environmental Information Processing	Signal transduction	ko04075//Plant hormone signal transduction	K14431	-	GO:0003677//DNA binding;GO:0003700//transcription factor activity, sequence-specific DNA binding;GO:0043565//sequence-specific DNA binding	GO:0006351//transcription, DNA-templated;GO:0006355//regulation of transcription, DNA-templated
RI_6678	Glyma.17G025500	--	no	Gm17	+	yes	0.179	0.00140734359028	0.0174343396055	MSTRG.34577.3	Glyma.17G025500.2	1873032	1875622	1873032	1873838	1873886	1875622	19;14;20	0;0;0	15;16;26	0;14;0	197	149	1.0;1.0;1.0	1.0;0.464;1.0	1	0.821	yes	no	XP_006600345.1 uncharacterized protein LOC102665859 isoform X1 [Glycine max]	-	-	-	-	-	-	-
RI_6685	Glyma.17G129200	Spast	no	Gm17	-	yes	-0.053	6.64381445471e-05	0.00161726471707	Glyma.17G129200.1	Glyma.17G129200.2	10348571	10348906	10348571	10348742	10348835	10348906	4;0;3	87;74;79	9;9;10	68;73;89	242	149	0.028;0.0;0.023	0.075;0.071;0.065	0.017	0.07	no	yes	XP_006600805.1 uncharacterized protein LOC100816731 [Glycine max]	-	-	-	-	GO:0000502//proteasome complex;GO:0009368//endopeptidase Clp complex;GO:0009376//HslUV protease complex;GO:0009379//Holliday junction helicase complex	GO:0003678//DNA helicase activity;GO:0003723//RNA binding;GO:0003724//RNA helicase activity;GO:0004176//ATP-dependent peptidase activity;GO:0004222//metalloendopeptidase activity;GO:0004252//serine-type endopeptidase activity;GO:0005515//protein binding;GO:0005524//ATP binding;GO:0008134//transcription factor binding;GO:0009378//four-way junction helicase activity;GO:0016818//hydrolase activity, …	GO:0002949//tRNA threonylcarbamoyladenosine modification;GO:0006281//DNA repair;GO:0006310//DNA recombination;GO:0006355//regulation of transcription, DNA-templated;GO:0006457//protein folding;GO:0006508//proteolysis;GO:0009306//protein secretion;GO:0010498//proteasomal protein catabolic process;GO:0019079//viral genome replication;GO:0019941//modification-dependent protein catabolic process;GO:0…
RI_6703	Glyma.06G019200	APSR1	no	Gm06	+	yes	0.171	0.000103997489895	0.00228917140134	Glyma.06G019200.1	MSTRG.10220.1	1449907	1451187	1449907	1450892	1450999	1451187	42;23;37	47;41;31	21;20;13	58;55;48	256	149	0.342;0.246;0.41	0.174;0.175;0.136	0.333	0.162	yes	no	XP_003527645.1 nitrate regulatory gene2 protein isoform X2 [Glycine max]	-	-	-	-	GO:0005634//nucleus	-	GO:0006974//cellular response to DNA damage stimulus;GO:0048478//replication fork protection
RI_6718	Glyma.13G278500	NUG2	no	Gm13	-	yes	0.028	1.09141303436e-05	0.000350147689382	Glyma.13G278500.1	Glyma.13G278500.2	37365300	37366263	37365300	37365401	37366122	37366263	30;27;45	116;94;128	18;10;13	113;102;120	870	149	0.042;0.047;0.057	0.027;0.017;0.018	0.049	0.021	yes	no	XP_003543249.1 nuclear/nucleolar GTPase 2 [Glycine max]	Genetic Information Processing	Translation	ko03008//Ribosome biogenesis in eukaryotes	K14537	GO:0005737//cytoplasm	GO:0003924//GTPase activity;GO:0005525//GTP binding;GO:0015639//ferrous iron uptake transmembrane transporter activity;GO:0019843//rRNA binding;GO:0043022//ribosome binding;GO:0051539//4 iron, 4 sulfur cluster binding	GO:0006400//tRNA modification;GO:0006412//translation;GO:0008150//biological_process;GO:0015684//ferrous iron transport;GO:0042254//ribosome biogenesis;GO:0051186//cofactor metabolic process
RI_6730	Glyma.13G352700	At2g19210	no	Gm13	-	yes	0.238	0.00154496454612	0.0188407	MSTRG.28678.3;MSTRG.28678.2;Glyma.13G352700.1	MSTRG.28678.4	43539238	43540124	43539238	43539776	43539858	43540124	8;12;25	1;0;3	19;25;19	13;6;4	231	149	0.838;1.0;0.843	0.485;0.729;0.754	0.894	0.656	yes	no	XP_014621601.1 probable LRR receptor-like serine/threonine-protein kinase At1g05700 [Glycine max]	-	-	-	-	-	GO:0004672//protein kinase activity;GO:0005515//protein binding;GO:0005524//ATP binding	GO:0006468//protein phosphorylation
RI_6734	Glyma.09G193600	CKL3	yes	Gm09	+	yes	-0.245	0.00428373908199	0.0415489483673	-	MSTRG.18924.2	42714786	42716713	42714786	42715586	42716080	42716713	20;20;21	1;1;3	38;38;15	0;0;0	643	149	0.823;0.823;0.619	1.0;1.0;1.0	0.755	1	no	yes	XP_003534216.1 casein kinase 1-like protein 3 isoform X2 [Glycine max]	-	-	-	-	-	GO:0004672//protein kinase activity;GO:0005524//ATP binding	GO:0006468//protein phosphorylation
RI_6745	Glyma.19G007300	fray2	no	Gm19	-	yes	-0.03	0.000847607487324	0.0117574998685	Glyma.19G007300.8;Glyma.19G007300.9;Glyma.19G007300.2;Glyma.19G007300.3;Glyma.19G007300.1;Glyma.19G007300.10;Glyma.19G007300.11;Glyma.19G007300.6;Glyma.19G007300.7;Glyma.19G007300.5	Glyma.19G007300.4	707734	707926	707734	707786	707864	707926	5;4;6	113;180;176	16;8;16	150;147;183	227	149	0.028;0.014;0.022	0.065;0.034;0.054	0.021	0.051	no	yes	XP_003553827.1 serine/threonine-protein kinase BLUS1 isoform X1 [Glycine max]	-	-	-	-	-	GO:0004672//protein kinase activity;GO:0005524//ATP binding;GO:0016709//oxidoreductase activity, acting on paired donors, with incorporation or reduction of molecular oxygen, NAD(P)H as one donor, and incorporation of one atom of oxygen	GO:0006468//protein phosphorylation;GO:0006744//ubiquinone biosynthetic process
RI_6751	Glyma.13G308400	GLR3.4	no	Gm13	-	yes	0.059	0.00236593726271	0.0265256335403	Glyma.13G308400.7;Glyma.13G308400.5;Glyma.13G308400.2	Glyma.13G308400.3	39777170	39779877	39777170	39778510	39779498	39779877	10;15;10	20;11;16	4;3;3	12;21;7	1137	149	0.061;0.152;0.076	0.042;0.018;0.053	0.096	0.038	yes	no	XP_003541945.1 glutamate receptor 3.4 [Glycine max]	-	-	-	-	GO:0016020//membrane	GO:0004970//ionotropic glutamate receptor activity;GO:0015276//ligand-gated ion channel activity	-
RI_6755	Glyma.18G223100	CYP76T24	no	Gm18	+	yes	-0.074	0.000803685709445	0.011248	Glyma.18G223100.4	Glyma.18G223100.2	51273234	51274072	51273234	51273480	51273655	51274072	57;66;59	0;10;2	41;49;61	2;0;0	324	149	1.0;0.752;0.931	0.904;1.0;1.0	0.894	0.968	no	yes	KRH00603.1 hypothetical protein GLYMA_18G223100 [Glycine max]	-	-	-	-	-	GO:0005506//iron ion binding;GO:0016705//oxidoreductase activity, acting on paired donors, with incorporation or reduction of molecular oxygen;GO:0020037//heme binding	GO:0055114//oxidation-reduction process
RI_6793	Glyma.01G231400	FKBP53	no	Gm01	+	yes	0.162	0.00092088904797	0.0124932150539	MSTRG.1692.3	Glyma.01G231400.1;MSTRG.1692.1	56936885	56937121	56936885	56936984	56937072	56937121	59;79;81	11;14;11	72;73;104	18;40;37	237	149	0.771;0.78;0.822	0.715;0.534;0.639	0.791	0.629	yes	no	XP_003517541.1 peptidyl-prolyl cis-trans isomerase FKBP53 isoform X1 [Glycine max]	-	-	-	-	-	GO:0003755//peptidyl-prolyl cis-trans isomerase activity	-
RI_6797	Glyma.19G194985	FFC	no	Gm19	-	yes	0.292	1.30415969843e-05	0.000406853454586	MSTRG.40093.1;MSTRG.40093.2;Glyma.19G194985.1	MSTRG.40093.4	45761366	45761749	45761366	45761508	45761585	45761749	19;21;12	17;11;34	14;11;5	61;57;61	226	149	0.424;0.557;0.189	0.131;0.113;0.051	0.39	0.098	yes	no	XP_028215876.1 signal recognition particle 54 kDa protein, chloroplastic-like isoform X2 [Glycine soja]	Genetic Information Processing	Folding, sorting and degradation	ko03060//Protein export	K03106	GO:0005575//cellular_component;GO:0005786//signal recognition particle, endoplasmic reticulum targeting;GO:0016020//membrane;GO:0048500//signal recognition particle;GO:0048501//signal recognition particle, plasma membrane targeting	GO:0000166//nucleotide binding;GO:0003674//molecular_function;GO:0003677//DNA binding;GO:0003678//DNA helicase activity;GO:0003873//6-phosphofructo-2-kinase activity;GO:0003924//GTPase activity;GO:0004020//adenylylsulfate kinase activity;GO:0004141//dethiobiotin synthase activity;GO:0004798//thymidylate kinase activity;GO:0005047//signal recognition particle binding;GO:0005048//signal sequence bi…	GO:0000918//barrier septum site selection;GO:0002949//tRNA threonylcarbamoyladenosine modification;GO:0006000//fructose metabolic process;GO:0006464//cellular protein modification process;GO:0006614//SRP-dependent cotranslational protein targeting to membrane;GO:0006617//SRP-dependent cotranslational protein targeting to membrane, signal sequence recognition;GO:0006790//sulfur compound metabolic …
RI_68	Glyma.11G060300	XLG1	no	Gm11	-	yes	0.059	9.7110344081e-05	0.00215433444174	Glyma.11G060300.2	Glyma.11G060300.3	4540898	4542635	4540898	4541916	4542471	4542635	40;41;51	63;71;74	16;16;32	59;75;78	704	149	0.118;0.109;0.127	0.054;0.043;0.08	0.118	0.059	yes	no	KRH28539.1 hypothetical protein GLYMA_11G060300 [Glycine max]	-	-	-	-	-	GO:0003924//GTPase activity;GO:0019001//guanyl nucleotide binding;GO:0031683//G-protein beta/gamma-subunit complex binding	GO:0007186//G-protein coupled receptor signaling pathway
RI_6801	Glyma.20G250200	At2g33490	no	Gm20	-	yes	-0.329	0.000345146223348	0.00583576965747	MSTRG.42519.2	Glyma.20G250200.10	47842673	47843133	47842673	47842852	47842989	47843133	15;2;16	14;1;9	20;40;28	7;1;4	286	149	0.358;0.51;0.481	0.598;0.954;0.785	0.45	0.779	no	yes	XP_014628274.1 uncharacterized protein At2g33490 isoform X2 [Glycine max]	-	-	-	-	GO:0005737//cytoplasm	GO:0005515//protein binding	-
RI_6802	Glyma.12G155400	At1g09600	no	Gm12	+	yes	0.415	3.95227611107e-05	0.00103888400634	Glyma.12G155400.1	Glyma.12G155400.13	24075321	24076989	24075321	24075486	24076816	24076989	72;21;26	0;0;2	24;21;25	7;1;4	1479	149	1.0;1.0;0.567	0.257;0.679;0.386	0.856	0.441	yes	no	KRH26151.1 hypothetical protein GLYMA_12G155400 [Glycine max]	-	-	-	-	-	GO:0004672//protein kinase activity;GO:0005524//ATP binding	GO:0006468//protein phosphorylation
RI_6815	Glyma.09G231100	CSN4	no	Gm09	-	yes	0.242	0	0	Glyma.09G231100.1	MSTRG.19227.2	45847126	45847616	45847126	45847219	45847555	45847616	81;51;85	81;56;69	0;1;0	76;89;81	485	149	0.235;0.219;0.275	0.0;0.003;0.0	0.243	0.001	yes	no	XP_003534411.1 COP9 signalosome complex subunit 4 [Glycine max]	-	-	-	-	-	-	-
RI_6816	Glyma.11G254400	DDB_G0270580	no	Gm11	-	yes	0.275	2.50225620257e-06	0.000100994289053	Glyma.11G254400.19;Glyma.11G254400.13;Glyma.11G254400.12;Glyma.11G254400.11;Glyma.11G254400.10;Glyma.11G254400.17;Glyma.11G254400.1;Glyma.11G254400.20;Glyma.11G254400.7;Glyma.11G254400.9;Glyma.11G254400.8;Glyma.11G254400.21	MSTRG.24060.17	39363377	39363629	39363377	39363478	39363562	39363629	11;10;10	0;0;0	22;19;9	1;4;6	233	149	1.0;1.0;1.0	0.934;0.752;0.49	1	0.725	yes	no	RZB73408.1 Histidine protein methyltransferase 1-like isoform A [Glycine soja]	-	-	-	-	GO:0005575//cellular_component;GO:0005737//cytoplasm	GO:0008168//methyltransferase activity;GO:0008649//rRNA methyltransferase activity	GO:0006364//rRNA processing;GO:0031167//rRNA methylation;GO:0046118//7-methylguanosine biosynthetic process
RI_6826	Glyma.08G028400	ISA1	no	Gm08	-	yes	0.064	0.00341456149833	0.0353082590637	Glyma.08G028400.6;Glyma.08G028400.1	Glyma.08G028400.3	2263841	2264109	2263841	2263959	2264026	2264109	32;31;33	139;128;94	27;13;15	133;136;95	216	149	0.137;0.143;0.195	0.123;0.062;0.098	0.158	0.094	yes	no	XP_003532455.2 isoamylase 1, chloroplastic isoform X1 [Glycine max]	Metabolism;Metabolism;Metabolism	Global and overview maps;Global and overview maps;Carbohydrate metabolism	ko01100//Metabolic pathways;ko01110//Biosynthesis of secondary metabolites;ko00500//Starch and sucrose metabolism	K01214;K01214;K01214	-	GO:0003824//catalytic activity;GO:0003844//1,4-alpha-glucan branching enzyme activity;GO:0004133//glycogen debranching enzyme activity;GO:0004553//hydrolase activity, hydrolyzing O-glycosyl compounds;GO:0004565//beta-galactosidase activity;GO:0008788//alpha,alpha-phosphotrehalase activity;GO:0016798//hydrolase activity, acting on glycosyl bonds;GO:0047471//maltose alpha-D-glucosyltransferase acti…	GO:0005975//carbohydrate metabolic process;GO:0005978//glycogen biosynthetic process;GO:0005980//glycogen catabolic process;GO:0005983//starch catabolic process;GO:0005991//trehalose metabolic process;GO:0005992//trehalose biosynthetic process;GO:0006012//galactose metabolic process;GO:0051678//pullulan catabolic process
RI_6828	Glyma.10G200600	PDPK2	no	Gm10	-	yes	0.042	3.97442254352e-05	0.00104033420219	Glyma.10G200600.1	Glyma.10G200600.2	43218919	43219736	43218919	43219142	43219572	43219736	47;12;37	112;112;93	8;9;13	82;78;87	579	149	0.097;0.027;0.093	0.024;0.029;0.037	0.072	0.03	yes	no	XP_003536298.1 3-phosphoinositide-dependent protein kinase 2 [Glycine max]	-	-	-	-	-	GO:0004672//protein kinase activity;GO:0005524//ATP binding	GO:0006468//protein phosphorylation
RI_6831	Glyma.05G103500	--	no	Gm05	+	yes	0.361	0.000230470630316	0.00432980259236	Glyma.05G103500.15	Glyma.05G103500.2	27625423	27626318	27625423	27625499	27625708	27626318	17;3;7	0;0;0	7;10;4	1;0;8	358	149	1.0;1.0;1.0	0.744;1.0;0.172	1	0.639	yes	no	XP_006579933.1 uncharacterized protein LOC100816491 [Glycine max]	-	-	-	-	GO:0070461//SAGA-type complex	-	-
RI_6838	Glyma.17G106000	CIP73	no	Gm17	-	yes	-0.036	0.000232856898706	0.00436153520451	Glyma.17G106000.2;Glyma.17G106000.8	Glyma.17G106000.3;Glyma.17G106000.1;Glyma.17G106000.7;Glyma.17G106000.6;Glyma.17G106000.5;Glyma.17G106000.4	8311279	8311672	8311279	8311380	8311524	8311672	317;379;406	9;16;8	373;408;464	7;2;3	293	149	0.947;0.923;0.963	0.964;0.99;0.987	0.944	0.98	no	yes	XP_006600713.1 ubiquitin-like domain-containing protein CIP73 isoform X1 [Glycine max]	-	-	-	-	GO:0005575//cellular_component;GO:0005576//extracellular region;GO:0005615//extracellular space;GO:0005622//intracellular;GO:0005623//cell;GO:0005634//nucleus;GO:0005654//nucleoplasm;GO:0005737//cytoplasm;GO:0005829//cytosol;GO:0016020//membrane;GO:0031974//membrane-enclosed lumen;GO:0031981//nuclear lumen;GO:0031982//vesicle;GO:0032991//macromolecular complex;GO:0043226//organelle;GO:0043227//me…	GO:0002020//protease binding;GO:0003674//molecular_function;GO:0005102//receptor binding;GO:0005488//binding;GO:0005515//protein binding;GO:0019899//enzyme binding;GO:0030544//Hsp70 protein binding;GO:0031072//heat shock protein binding;GO:0031593//polyubiquitin binding;GO:0031625//ubiquitin protein ligase binding;GO:0042802//identical protein binding;GO:0043021//ribonucleoprotein complex binding…	GO:0000003//reproduction;GO:0000280//nuclear division;GO:0001655//urogenital system development;GO:0001775//cell activation;GO:0001822//kidney development;GO:0002253//activation of immune response;GO:0002376//immune system process;GO:0002429//immune response-activating cell surface receptor signaling pathway;GO:0002474//antigen processing and presentation of peptide antigen via MHC class I;GO:000…
RI_6854	Glyma.03G182600	SIGF	no	Gm03	+	yes	0.031	5.34689827778e-05	0.00134879821072	Glyma.03G182600.1	Glyma.03G182600.4	40623168	40624410	40623168	40623308	40624285	40624410	23;43;47	95;73;86	33;9;7	79;101;66	1126	149	0.031;0.072;0.067	0.052;0.012;0.014	0.057	0.026	yes	no	XP_006577029.1 RNA polymerase sigma factor sigF, chloroplastic isoform X1 [Glycine max]	-	-	-	-	-	GO:0003677//DNA binding;GO:0003700//transcription factor activity, sequence-specific DNA binding;GO:0016987//sigma factor activity	GO:0006352//DNA-templated transcription, initiation;GO:0006355//regulation of transcription, DNA-templated;GO:0006950//response to stress;GO:0030436//asexual sporulation;GO:0042173//regulation of sporulation resulting in formation of a cellular spore
RI_6855	Glyma.08G129200	JMJ14	no	Gm08	-	yes	0.667	6.92848235184e-06	0.00023429505726	Glyma.08G129200.1	Glyma.08G129200.2	9952550	9953105	9952550	9952637	9952776	9953105	2;1;1	0;1;0	0;1;0	1;1;4	288	149	1.0;0.341;1.0	0.0;0.341;0.0	0.78	0.114	yes	no	XP_006585231.1 lysine-specific demethylase JMJ18 isoform X2 [Glycine max]	-	-	-	-	GO:0005634//nucleus	GO:0015385//sodium:proton antiporter activity	GO:0006814//sodium ion transport;GO:0006818//hydrogen transport
RI_6881	Glyma.15G212200	At4g15545	no	Gm15	-	yes	-0.661	2.74745781681e-11	2.91323662745e-09	MSTRG.32178.2	MSTRG.32178.3	33871920	33872390	33871920	33872114	33872184	33872390	8;1;4	2;6;12	27;10;10	0;0;0	219	149	0.731;0.102;0.185	1.0;1.0;1.0	0.339	1	no	yes	XP_003546638.1 uncharacterized protein At4g15545 [Glycine max]	-	-	-	-	-	GO:0005524//ATP binding	GO:0007059//chromosome segregation;GO:0030261//chromosome condensation
RI_6893	Glyma.06G267400	ROQ1	no	Gm06	-	yes	0.175	8.1317141909e-09	5.5903301075e-07	MSTRG.12111.3	MSTRG.12111.8	45152808	45153389	45152808	45152959	45153015	45153389	43;64;38	0;0;0	63;46;62	21;0;12	205	149	1.0;1.0;1.0	0.686;1.0;0.79	1	0.825	yes	no	KRH55626.1 hypothetical protein GLYMA_06G267400 [Glycine max]	-	-	-	-	GO:0005737//cytoplasm;GO:0009898//cytoplasmic side of plasma membrane;GO:0055052//ATP-binding cassette (ABC) transporter complex, substrate-binding subunit-containing	GO:0003723//RNA binding;GO:0003724//RNA helicase activity;GO:0004140//dephospho-CoA kinase activity;GO:0004798//thymidylate kinase activity;GO:0004849//uridine kinase activity;GO:0005515//protein binding;GO:0005524//ATP binding;GO:0015416//organic phosphonate transmembrane-transporting ATPase activity;GO:0016772//transferase activity, transferring phosphorus-containing groups;GO:0016887//ATPase a…	GO:0006810//transport;GO:0007165//signal transduction;GO:0015716//organic phosphonate transport;GO:0015809//arginine transport;GO:0015819//lysine transport;GO:0015822//ornithine transport;GO:0015937//coenzyme A biosynthetic process;GO:0015949//nucleobase-containing small molecule interconversion;GO:0034220//ion transmembrane transport;GO:0046108//uridine metabolic process
RI_6917	Glyma.06G047900	--	no	Gm06	+	yes	0.079	0.00309666719528	0.0329468536967	Glyma.06G047900.1	MSTRG.10436.1	3592290	3593320	3592290	3592876	3593132	3593320	8;8;9	32;16;25	1;2;3	14;21;18	405	149	0.084;0.155;0.117	0.026;0.034;0.058	0.119	0.039	yes	no	XP_003527741.1 uncharacterized protein LOC100801926 [Glycine max]	-	-	-	-	-	-	-
RI_693	Glyma.11G085700	REP	no	Gm11	-	yes	-0.107	0.00285478784406	0.0309524311134	Glyma.11G085700.1	MSTRG.22624.4;MSTRG.22624.3	6438564	6438970	6438564	6438811	6438931	6438970	7;3;17	29;50;59	19;9;13	35;20;33	269	149	0.118;0.032;0.138	0.231;0.2;0.179	0.096	0.203	no	yes	XP_003537683.1 rab escort protein 1 [Glycine max]	-	-	-	-	-	GO:0005092//GDP-dissociation inhibitor activity	GO:0007264//small GTPase mediated signal transduction
RI_715	Glyma.03G167300	--	no	Gm03	+	yes	0.045	3.18490034176e-05	0.000877741697711	Glyma.03G167300.1;Glyma.03G167300.2	MSTRG.5324.2	39344205	39345428	39344205	39344340	39345240	39345428	28;12;16	51;21;41	7;14;2	60;48;35	1049	149	0.072;0.075;0.053	0.016;0.04;0.008	0.067	0.021	yes	no	XP_014629324.1 uncharacterized protein LOC100788966 isoform X1 [Glycine max]	-	-	-	-	-	-	-
RI_720	Glyma.13G276600	GLCAT14A	no	Gm13	+	yes	0.46	0.00218520205339	0.0249920000841	Glyma.13G276600.4	Glyma.13G276600.1	37207418	37208985	37207418	37207507	37208257	37208985	14;33;38	0;2;5	11;22;10	12;2;11	899	149	1.0;0.732;0.557	0.132;0.646;0.131	0.763	0.303	yes	no	XP_003543241.1 beta-glucuronosyltransferase GlcAT14A [Glycine max]	-	-	-	-	GO:0016020//membrane	GO:0016757//transferase activity, transferring glycosyl groups	-
RI_73	Glyma.04G047900	ANT	no	Gm04	+	yes	0.088	0.00363466888153	0.0366763331832	Glyma.04G047900.2	Glyma.04G047900.1	3861582	3862216	3861582	3861993	3862095	3862216	34;28;32	0;1;0	36;45;22	2;3;2	251	149	1.0;0.943;1.0	0.914;0.899;0.867	0.981	0.893	yes	no	XP_006578065.1 AP2-like ethylene-responsive transcription factor ANT [Glycine max]	-	-	-	-	-	GO:0003700//transcription factor activity, sequence-specific DNA binding	GO:0006355//regulation of transcription, DNA-templated
RI_758	Glyma.06G016700	EHD1	no	Gm06	-	yes	0.98	0	0	MSTRG.10197.2	Glyma.06G016700.1;Glyma.06G016700.2	1226991	1228099	1226991	1227527	1227554	1228099	97;105;159	0;0;0	0;1;4	62;64;71	176	149	1.0;1.0;1.0	0.0;0.013;0.046	1	0.02	yes	no	XP_014632684.1 actin cytoskeleton-regulatory complex protein pan1 isoform X1 [Glycine max]	Cellular Processes	Transport and catabolism	ko04144//Endocytosis	K12472	GO:0005737//cytoplasm	GO:0005509//calcium ion binding;GO:0005515//protein binding;GO:0005524//ATP binding	GO:0006281//DNA repair;GO:0006310//DNA recombination;GO:0007059//chromosome segregation;GO:0030261//chromosome condensation
RI_762	Glyma.06G139100	BIN4	no	Gm06	-	yes	0.296	0.000897751650404	0.0122360224944	Glyma.06G139100.2;Glyma.06G139100.1;Glyma.06G139100.4	Glyma.06G139100.5	11299099	11299402	11299099	11299175	11299375	11299402	17;10;23	6;23;8	6;5;16	31;29;24	349	149	0.547;0.157;0.551	0.076;0.069;0.222	0.418	0.122	yes	no	XP_003526779.2 DNA-binding protein BIN4 isoform X1 [Glycine max]	-	-	-	-	-	-	-
RI_766	Glyma.07G192500	CHR28	no	Gm07	+	yes	0.235	9.15186755882e-05	0.0020669344205	Glyma.07G192500.3	Glyma.07G192500.9	36371323	36371784	36371323	36371359	36371705	36371784	14;12;19	0;0;1	28;29;21	2;1;8	495	149	1.0;1.0;0.851	0.808;0.897;0.441	0.95	0.715	yes	no	XP_028240987.1 helicase-like transcription factor CHR28 isoform X1 [Glycine soja]	-	-	-	-	GO:0000109//nucleotide-excision repair complex	GO:0008270//zinc ion binding;GO:0046872//metal ion binding	GO:0006289//nucleotide-excision repair
RI_769	Glyma.12G213100	PDIL5-4	no	Gm12	+	yes	-0.384	0.000619116683068	0.0092439	Glyma.12G213100.6;Glyma.12G213100.7;Glyma.12G213100.10;Glyma.12G213100.11;Glyma.12G213100.1;Glyma.12G213100.8;Glyma.12G213100.9	Glyma.12G213100.4;Glyma.12G213100.5;Glyma.12G213100.2;Glyma.12G213100.3	38675273	38676058	38675273	38675351	38675422	38676058	0;0;0	6;4;4	13;1;0	1;2;1	220	149	0.0;0.0;0.0	0.898;0.253;0.0	0	0.384	no	yes	XP_006592878.1 protein disulfide-isomerase 5-4 isoform X1 [Glycine max]	-	-	-	-	GO:0005737//cytoplasm	GO:0003756//protein disulfide isomerase activity;GO:0015036//disulfide oxidoreductase activity	GO:0006457//protein folding;GO:0055114//oxidation-reduction process
RI_780	Glyma.17G162500	--	no	Gm17	+	yes	0.407	1.98439719212e-07	1.02598254826e-05	MSTRG.35720.1;MSTRG.35720.2	Glyma.17G162500.1	14371924	14372380	14371924	14371998	14372100	14372380	4;4;2	0;0;0	14;19;20	8;16;2	251	149	1.0;1.0;1.0	0.51;0.413;0.856	1	0.593	yes	no	KHN14697.1 hypothetical protein glysoja_049790 [Glycine soja]	-	-	-	-	-	-	-
RI_785	Glyma.04G069600	TKT2	no	Gm04	-	yes	-0.27	0.00363480284105	0.0366763331832	Glyma.04G069600.2	MSTRG.6736.2	5784758	5785420	5784758	5785027	5785269	5785420	25;29;36	15;11;21	31;15;17	3;5;2	391	149	0.388;0.501;0.395	0.797;0.533;0.764	0.428	0.698	no	yes	XP_006578165.1 probable 1-deoxy-D-xylulose-5-phosphate synthase, chloroplastic isoform X1 [Glycine max]	Metabolism;Metabolism;Metabolism;Metabolism	Global and overview maps;Global and overview maps;Metabolism of terpenoids and polyketides;Metabolism of cofactors and vitamins	ko01100//Metabolic pathways;ko01110//Biosynthesis of secondary metabolites;ko00900//Terpenoid backbone biosynthesis;ko00730//Thiamine metabolism	K01662;K01662;K01662;K01662	GO:0005737//cytoplasm;GO:0045250//cytosolic pyruvate dehydrogenase complex	GO:0004739//pyruvate dehydrogenase (acetyl-transferring) activity;GO:0004802//transketolase activity;GO:0008661//1-deoxy-D-xylulose-5-phosphate synthase activity	GO:0006086//acetyl-CoA biosynthetic process from pyruvate;GO:0006098//pentose-phosphate shunt;GO:0008615//pyridoxine biosynthetic process;GO:0009228//thiamine biosynthetic process;GO:0009240//isopentenyl diphosphate biosynthetic process;GO:0016114//terpenoid biosynthetic process
RI_791	Glyma.20G233200	--	no	Gm20	+	yes	0.07	1.57072059803e-08	1.01303382075e-06	Glyma.20G233200.1	MSTRG.42383.3	46563988	46565154	46563988	46564291	46564506	46565154	19;24;23	91;91;92	5;2;5	91;74;77	364	149	0.079;0.097;0.093	0.022;0.011;0.026	0.09	0.02	yes	no	XP_003555599.1 uncharacterized protein LOC100786874 [Glycine max]	-	-	-	-	-	-	-
RI_795	Glyma.19G216500	TBL6	no	Gm19	+	yes	-0.186	0.000326822374965	0.00567944660495	Glyma.19G216500.1	MSTRG.40260.1	47479222	47479701	47479222	47479415	47479510	47479701	11;16;6	34;42;46	25;10;17	20;16;27	244	149	0.165;0.189;0.074	0.433;0.276;0.278	0.143	0.329	no	yes	XP_003553667.1 protein trichome birefringence-like 6 [Glycine max]	-	-	-	-	-	-	-
RI_796	Glyma.05G243000	CDKD-1	no	Gm05	-	yes	0.483	8.56853366038e-10	6.61786994807e-08	Glyma.05G243000.9;Glyma.05G243000.13	Glyma.05G243000.14;Glyma.05G243000.15	41827323	41829141	41827323	41827609	41828962	41829141	5;14;23	0;0;0	48;35;32	2;3;7	1502	149	1.0;1.0;1.0	0.704;0.536;0.312	1	0.517	yes	no	XP_006580411.1 cyclin-dependent kinase D-2-like isoform X1 [Glycine max]	Genetic Information Processing;Genetic Information Processing	Replication and repair;Transcription	ko03420//Nucleotide excision repair;ko03022//Basal transcription factors	K02202;K02202	-	GO:0004672//protein kinase activity;GO:0005524//ATP binding;GO:0016709//oxidoreductase activity, acting on paired donors, with incorporation or reduction of molecular oxygen, NAD(P)H as one donor, and incorporation of one atom of oxygen	GO:0006468//protein phosphorylation;GO:0006744//ubiquinone biosynthetic process
RI_810	Glyma.04G138500	--	no	Gm04	+	yes	-0.058	0.00198947318492	0.0232638210184	Glyma.04G138500.1	MSTRG.7190.1	20571265	20571536	20571265	20571373	20571498	20571536	1;2;1	32;35;27	9;4;1	31;23;27	274	149	0.017;0.03;0.02	0.136;0.086;0.02	0.022	0.081	no	yes	XP_003522961.1 uncharacterized protein LOC100817695 [Glycine max]	-	-	-	-	-	GO:0042834//peptidoglycan binding;GO:0047112//pyruvate oxidase activity	GO:0009444//pyruvate oxidation
RI_82	Glyma.13G278800	IRL6	no	Gm13	+	yes	0.275	0.000879418985687	0.0121181611772	Glyma.13G278800.2	Glyma.13G278800.3	37394950	37395752	37394950	37395047	37395704	37395752	47;47;41	2;2;0	53;35;52	14;3;4	806	149	0.813;0.813;1.0	0.412;0.683;0.706	0.875	0.6	yes	no	XP_003543250.1 plant intracellular Ras-group-related LRR protein 6 isoform X1 [Glycine max]	-	-	-	-	-	GO:0005515//protein binding	-
RI_822	Glyma.01G146100	CKL3	yes	Gm01	+	yes	-0.283	1.30718581157e-05	0.000406853454586	-	Glyma.01G146100.4	49238546	49239131	49238546	49238673	49239073	49239131	45;32;38	2;3;14	10;20;26	0;0;1	549	149	0.859;0.743;0.424	1.0;1.0;0.876	0.675	0.959	no	yes	XP_006573456.1 casein kinase 1-like protein 3 [Glycine max]	-	-	-	-	-	GO:0004672//protein kinase activity;GO:0005524//ATP binding	GO:0006468//protein phosphorylation
RI_823	Glyma.07G043600	HSP17.4B	no	Gm07	+	yes	-0.188	0.00104201119089	0.0136950042231	Glyma.07G043600.1	MSTRG.12937.2	3607471	3609260	3607471	3607738	3607825	3609260	2;0;0	9;4;2	3;6;4	18;7;8	236	149	0.123;0.0;0.0	0.095;0.351;0.24	0.041	0.229	no	yes	NP_001344256.1 HSP20-like chaperone protein [Glycine max]	Genetic Information Processing	Folding, sorting and degradation	ko04141//Protein processing in endoplasmic reticulum	K13993	-	-	-
RI_835	Glyma.20G003100	LYSMD1	no	Gm20	-	yes	-0.149	8.87245154124e-07	3.93659977603e-05	Glyma.20G003100.1	MSTRG.40662.1	287752	290709	287752	288762	290578	290709	50;48;60	26;31;24	164;155;133	29;37;24	1965	149	0.127;0.105;0.159	0.3;0.241;0.296	0.13	0.279	no	yes	XP_003556513.1 uncharacterized protein LOC100786352 isoform X1 [Glycine max]	-	-	-	-	-	-	-
RI_836	Glyma.08G005900	RBOHC	no	Gm08	+	yes	0.045	3.37046870413e-08	2.02746655895e-06	Glyma.08G005900.1;Glyma.08G005900.2;Glyma.08G005900.3;Glyma.08G005900.4	Glyma.08G005900.5;Glyma.08G005900.6;Glyma.08G005900.7	483684	483938	483684	483787	483864	483938	14;6;14	190;173;126	0;0;0	218;182;142	226	149	0.046;0.022;0.068	0.0;0.0;0.0	0.045	0	yes	no	XP_003532261.1 respiratory burst oxidase homolog protein C [Glycine max]	Organismal Systems;Environmental Information Processing	Environmental adaptation;Signal transduction	ko04626//Plant-pathogen interaction;ko04016//MAPK signaling pathway - plant	K13447;K13447	-	GO:0004601//peroxidase activity;GO:0005509//calcium ion binding;GO:0016491//oxidoreductase activity;GO:0050664//oxidoreductase activity, acting on NAD(P)H, oxygen as acceptor	GO:0055114//oxidation-reduction process
RI_841	Glyma.14G041800	APSR1	no	Gm14	-	yes	-0.101	0.00325611347268	0.0340658008947	Glyma.14G041800.1;Glyma.14G041800.2;Glyma.14G041800.3;Glyma.14G041800.4;Glyma.14G041800.5	MSTRG.29195.6	3153121	3153889	3153121	3153336	3153817	3153889	86;58;52	83;88;60	72;54;66	56;45;29	630	149	0.197;0.135;0.17	0.233;0.221;0.35	0.167	0.268	no	yes	XP_003545492.2 nitrate regulatory gene2 protein [Glycine max]	-	-	-	-	-	-	-
[truncated: 13 more rows]

## Sheet: SE
AS_ID	GeneID	Gene_symbol	NovelAS	Chr	Strand	Diffsignificant	IncLevelDiff	PValue	FDR	InclusionTranscripts	SkippingTranscripts	exonStart_0base	exonEnd	upstreamES	upstreamEE	downstreamES	downstreamEE	IJC_H-0h	SJC_H-0h	IJC_F-0h	SJC_F-0h	IncFormLen	SkipFormLen	IncLevel_H-0h	IncLevel_F-0h	AverageIncLevel_H-0h	AverageIncLevel_F-0h	IncreaseInclusion(PSI_H-0h-PSI_F-0h>0)	IncreaseExclusion(PSI_H-0h-PSI_F-0h>0)	Description	KEGG_A_class	KEGG_B_class	Pathway	K_ID	GO Component	GO Function	GO Process
[truncated: 630 more rows]

[truncated: 3 more sheets: A3SS, A5SS, MXE]
