# Supplementary material for: Identification of the Splicing Factor GmSR34b as a Negative Regulator of Salt Stress Response in Soybean Through Transcriptome and Alternative Splicing Analysis
Source: Int J Mol Sci. 2025 Dec 1;26(23):11648. doi: 10.3390/ijms262311648 (PMC12692361; doi:10.3390/ijms262311648)
Supplement: Supplementary file 1 [file ijms-26-11648-s001.zip › Table S4. DAS of HC6 and Fiskeby at 24h.xlsx]

## Sheet: SE
AS_ID	GeneID	Gene_symbol	NovelAS	Chr	Strand	Diffsignificant	IncLevelDiff	PValue	FDR	InclusionTranscripts	SkippingTranscripts	exonStart_0base	exonEnd	upstreamES	upstreamEE	downstreamES	downstreamEE	IJC_H-24h	SJC_H-24h	IJC_F-24h	SJC_F-24h	IncFormLen	SkipFormLen	IncLevel_H-24h	IncLevel_F-24h	AverageIncLevel_H-24h	AverageIncLevel_F-24h	IncreaseInclusion(PSI_H-24h-PSI_F-24h>0)	IncreaseExclusion(PSI_H-24h-PSI_F-24h>0)	Description	KEGG_A_class	KEGG_B_class	Pathway	K_ID	GO Component	GO Function	GO Process
SE_11	Glyma.14G031000	GSTF9	yes	Gm14	+	yes	-0.008	1.04673503509e-06	9.57443985575e-05	-	-	2243764	2243813	2243338	2243668	2244330	2244755	7283;7115;9988	76;139;115	9671;9524;13105	76;74;93	198	149	0.986;0.975;0.985	0.99;0.99;0.991	0.982	0.99	no	yes	NP_001236500.1 glutathione S-transferase 24 [Glycine max]	Metabolism;Metabolism	Global and overview maps;Metabolism of other amino acids	ko01100//Metabolic pathways;ko00480//Glutathione metabolism	K00799;K00799	-	GO:0005515//protein binding;GO:0016034//maleylacetoacetate isomerase activity	GO:0006559//L-phenylalanine catabolic process;GO:0006572//tyrosine catabolic process;GO:0006749//glutathione metabolic process
SE_18	Glyma.08G352800	SFH9	yes	Gm08	-	yes	-0.152	0.00026732792241	0.0096633072709	Glyma.08G352800.12	-	45979540	45979583	45979119	45979420	45980301	45980474	12;15;15	0;7;1	5;7;11	0;0;0	192	149	1.0;0.624;0.921	1.0;1.0;1.0	0.848	1	no	yes	XP_014634989.1 phosphatidylinositol/phosphatidylcholine transfer protein SFH9 [Glycine max]	-	-	-	-	-	-	-
SE_65	Glyma.17G098700	EB1B	yes	Gm17	+	yes	0.247	0.000919348380287	0.0257539963042	Glyma.17G098700.1	-	7787148	7787235	7786996	7787065	7787843	7787950	7;3;21	0;0;0	8;22;7	1;0;6	236	149	1.0;1.0;1.0	0.835;1.0;0.424	1	0.753	yes	no	XP_003550778.1 microtubule-associated protein RP/EB family member 1B isoform X1 [Glycine max]	-	-	-	-	-	GO:0005515//protein binding;GO:0008017//microtubule binding	-
SE_87	Glyma.02G020400	WHY1	no	Gm02	-	yes	0.386	0.000331245487591	0.0114806302602	Glyma.02G020400.3	Glyma.02G020400.12	1839139	1839190	1837975	1838073	1839830	1839925	4;3;11	3;2;4	2;1;2	5;6;6	200	149	0.498;0.528;0.672	0.23;0.11;0.199	0.566	0.18	yes	no	KHN08704.1 hypothetical protein glysoja_024613 [Glycine soja]	-	-	-	-	-	GO:0003697//single-stranded DNA binding	GO:0006355//regulation of transcription, DNA-templated;GO:0006952//defense response
SE_190	Glyma.18G061800	JAL3	yes	Gm18	-	yes	0.262	0.00209745649597	0.0495801008564	Glyma.18G061800.3	-	5576989	5577265	5576291	5576732	5577568	5577931	9;7;9	2;0;0	6;11;27	2;2;5	425	149	0.612;1.0;1.0	0.513;0.658;0.654	0.871	0.608	yes	no	KHN02073.1 Agglutinin [Glycine soja]	-	-	-	-	-	-	-
SE_208	Glyma.04G054300	NSUN5	yes	Gm04	+	yes	-0.238	1.32898374475e-05	0.00081751929889	-	-	4403536	4403635	4402741	4403366	4405161	4405306	25;12;11	3;0;8	27;15;13	0;0;0	248	149	0.834;1.0;0.452	1.0;1.0;1.0	0.762	1	no	yes	XP_003522276.1 probable 28S rRNA (cytosine-C(5))-methyltransferase [Glycine max]	-	-	-	-	-	GO:0004719//protein-L-isoaspartate (D-aspartate) O-methyltransferase activity;GO:0004809//tRNA (guanine-N2-)-methyltransferase activity;GO:0008168//methyltransferase activity;GO:0008176//tRNA (guanine-N7-)-methyltransferase activity;GO:0008649//rRNA methyltransferase activity;GO:0016434//rRNA (cytosine) methyltransferase activity;GO:0046025//precorrin-6Y C5,15-methyltransferase (decarboxylating) …	GO:0000154//rRNA modification;GO:0006400//tRNA modification;GO:0030091//protein repair;GO:0030488//tRNA methylation;GO:0032259//methylation;GO:0046140//corrin biosynthetic process
SE_271	Glyma.13G275900	--	yes	Gm13	-	yes	-0.103	4.97932238863e-06	0.000366276169273	Glyma.13G275900.1;MSTRG.28058.2	-	37139239	37139395	37138743	37138845	37140916	37141054	40;29;77	3;0;8	144;85;80	0;0;0	305	149	0.867;1.0;0.825	1.0;1.0;1.0	0.897	1	no	yes	XP_003543237.1 uncharacterized protein LOC100818264 isoform X2 [Glycine max]	-	-	-	-	-	GO:0031072//heat shock protein binding;GO:0051082//unfolded protein binding	-
SE_361	Glyma.05G027300	NRP2	yes	Gm05	+	yes	-0.067	5.54108971951e-05	0.00275587341653	Glyma.05G027300.1	-	2368695	2368746	2368480	2368603	2368936	2369008	123;96;136	0;18;0	128;114;89	0;0;0	200	149	1.0;0.799;1.0	1.0;1.0;1.0	0.933	1	no	yes	RZC10684.1 NAP1-related protein 2 isoform B [Glycine soja]	-	-	-	-	GO:0005634//nucleus;GO:0016020//membrane;GO:0030288//outer membrane-bounded periplasmic space;GO:0031362//anchored component of external side of plasma membrane;GO:0055052//ATP-binding cassette (ABC) transporter complex, substrate-binding subunit-containing	GO:0033225//2-aminoethylphosphonate transporting ATPase activity;GO:0033226//2-aminoethylphosphonate binding	GO:0006334//nucleosome assembly;GO:0017038//protein import;GO:0033223//2-aminoethylphosphonate transport;GO:0042254//ribosome biogenesis
SE_379	Glyma.15G143800	--	yes	Gm15	+	yes	-0.097	0.000114166467271	0.0049624672282	-	Glyma.15G143800.6;MSTRG.31713.2;Glyma.15G143800.5	11816578	11816638	11814906	11814964	11816965	11817028	38;45;29	127;209;168	61;51;59	173;89;151	209	149	0.176;0.133;0.11	0.201;0.29;0.218	0.14	0.236	no	yes	NP_001238670.1 uncharacterized protein LOC100527098 [Glycine max]	-	-	-	-	-	-	-
SE_399	Glyma.14G012900	CSLE1	no	Gm14	+	yes	-0.176	2.44959968421e-06	0.000197450874162	MSTRG.28964.2;Glyma.14G012900.3	Glyma.14G012900.2	972874	973087	972173	972308	973804	974032	45;35;54	7;3;2	54;31;31	0;0;0	362	149	0.726;0.828;0.917	1.0;1.0;1.0	0.824	1	no	yes	XP_028200681.1 cellulose synthase-like protein E1 isoform X1 [Glycine soja]	-	-	-	-	GO:0016020//membrane	GO:0016760//cellulose synthase (UDP-forming) activity	GO:0030244//cellulose biosynthetic process
SE_590	Glyma.02G099300	MAP1B	no	Gm02	-	yes	0.1	0.000416113420282	0.0135587799509	MSTRG.2581.2;Glyma.02G099300.3	Glyma.02G099300.1	9222802	9222844	9221836	9221908	9222929	9223091	77;55;146	5;3;5	80;57;63	14;13;4	191	149	0.923;0.935;0.958	0.817;0.774;0.925	0.939	0.839	yes	no	XP_003518681.1 methionine aminopeptidase 1B, chloroplastic isoform X1 [Glycine max]	-	-	-	-	-	-	GO:0006464//cellular protein modification process;GO:0042400//ectoine catabolic process
SE_608	Glyma.02G137100	--	yes	Gm02	+	yes	-0.07	0.000102380530752	0.00452496135706	Glyma.02G137100.1	-	14617731	14617883	14617283	14617371	14618069	14618216	162;182;230	14;6;0	51;56;62	0;0;0	301	149	0.851;0.938;1.0	1.0;1.0;1.0	0.93	1	no	yes	KRH71214.1 hypothetical protein GLYMA_02G137100 [Glycine max]	-	-	-	-	-	-	-
SE_650	Glyma.18G035300	At2g44920	yes	Gm18	+	yes	0.129	0.000491933085695	0.0154236784752	Glyma.18G035300.4	-	2745834	2745922	2745160	2745222	2746568	2746629	71;67;67	0;3;8	114;59;80	18;9;14	237	149	1.0;0.934;0.84	0.799;0.805;0.782	0.925	0.795	yes	no	NP_001240959.1 uncharacterized protein LOC100806792 [Glycine max]	-	-	-	-	-	-	-
SE_691	Glyma.08G272100	IKU1	yes	Gm08	-	yes	-0.571	0	0	Glyma.08G272100.8	-	35053930	35055143	35052082	35052181	35055326	35055480	101;95;137	30;18;8	285;232;243	0;0;0	1362	149	0.269;0.366;0.652	1.0;1.0;1.0	0.429	1	no	yes	XP_003530566.1 protein HAIKU1 [Glycine max]	-	-	-	-	-	-	-
SE_726	Glyma.16G031600	At4g27190	yes	Gm16	+	yes	0.375	0.000446808339005	0.0142319207542	Glyma.16G031600.3	-	2950695	2950766	2948866	2949146	2953206	2956163	7;11;18	0;0;0	4;5;3	2;2;1	220	149	1.0;1.0;1.0	0.575;0.629;0.67	1	0.625	yes	no	XP_025981946.1 uncharacterized protein LOC100809946, partial [Glycine max]	-	-	-	-	GO:0005575//cellular_component;GO:0005887//integral component of plasma membrane;GO:0009898//cytoplasmic side of plasma membrane;GO:0055051//ATP-binding cassette (ABC) transporter complex, integrated substrate binding;GO:0055052//ATP-binding cassette (ABC) transporter complex, substrate-binding subunit-containing	GO:0003924//GTPase activity;GO:0005515//protein binding;GO:0005524//ATP binding;GO:0005525//GTP binding;GO:0008026//ATP-dependent helicase activity;GO:0015419//sulfate transmembrane-transporting ATPase activity;GO:0016772//transferase activity, transferring phosphorus-containing groups;GO:0016887//ATPase activity;GO:0033221//urea-transporting ATPase activity;GO:0033230//cysteine-transporting ATPa…	GO:0006139//nucleobase-containing compound metabolic process;GO:0006412//translation;GO:0008150//biological_process;GO:0008272//sulfate transport;GO:0015809//arginine transport;GO:0015819//lysine transport;GO:0015822//ornithine transport;GO:0015840//urea transport;GO:0016226//iron-sulfur cluster assembly;GO:0033228//cysteine export
SE_728	Glyma.07G136400	At5g06060	no	Gm07	+	yes	0.465	1.40852772001e-07	1.63716056208e-05	MSTRG.13683.1	MSTRG.13683.2	15985025	15988894	15984835	15984893	15994964	15995181	18;8;7	0;0;0	143;109;54	17;7;0	4018	149	1.0;1.0;1.0	0.238;0.366;1.0	1	0.535	yes	no	XP_014633470.1 tropinone reductase homolog [Glycine max]	Metabolism;Metabolism;Metabolism	Global and overview maps;Global and overview maps;Biosynthesis of other secondary metabolites	ko01100//Metabolic pathways;ko01110//Biosynthesis of secondary metabolites;ko00960//Tropane, piperidine and pyridine alkaloid biosynthesis	K08081;K08081;K08081	-	GO:0004316//3-oxoacyl-[acyl-carrier-protein] reductase (NADPH) activity;GO:0004757//sepiapterin reductase activity;GO:0008667//2,3-dihydro-2,3-dihydroxybenzoate dehydrogenase activity;GO:0008678//2-deoxy-D-gluconate 3-dehydrogenase activity;GO:0016491//oxidoreductase activity;GO:0050662//coenzyme binding;GO:0051287//NAD binding	GO:0000272//polysaccharide catabolic process;GO:0006633//fatty acid biosynthetic process;GO:0006729//tetrahydrobiopterin biosynthetic process;GO:0055114//oxidation-reduction process
SE_767	Glyma.02G099300	MAP1B	yes	Gm02	-	yes	0.062	0.00128324083636	0.0338306024002	Glyma.02G099300.1	-	9222929	9223091	9221836	9221908	9226588	9226826	72;51;129	2;0;0	83;107;80	3;3;5	311	149	0.945;1.0;1.0	0.93;0.945;0.885	0.982	0.92	yes	no	XP_003518681.1 methionine aminopeptidase 1B, chloroplastic isoform X1 [Glycine max]	-	-	-	-	-	-	GO:0006464//cellular protein modification process;GO:0042400//ectoine catabolic process
SE_783	Glyma.20G060000	--	yes	Gm20	+	yes	0.075	0.000116551656418	0.00505569844891	Glyma.20G060000.3	-	18354219	18354365	18352398	18353044	18356049	18356218	70;59;65	0;0;0	93;94;84	5;7;0	295	149	1.0;1.0;1.0	0.904;0.872;1.0	1	0.925	yes	no	XP_003556896.3 uncharacterized protein LOC100804721 [Glycine max]	-	-	-	-	-	-	-
SE_834	Glyma.19G168500	IAA13	no	Gm19	+	yes	0.176	0.000220750247546	0.00827167170407	Glyma.19G168500.10	Glyma.19G168500.2	43374751	43375130	43374237	43374376	43375208	43375787	6;11;5	0;0;1	35;13;18	3;1;5	528	149	1.0;1.0;0.585	0.767;0.786;0.504	0.862	0.686	yes	no	KRG95739.1 hypothetical protein GLYMA_19G168500 [Glycine max]	Environmental Information Processing	Signal transduction	ko04075//Plant hormone signal transduction	K14484	-	GO:0005515//protein binding	-
SE_843	Glyma.13G244500	--	yes	Gm13	+	yes	-0.2	1.35664264296e-05	0.000829681625657	-	-	34794527	34794558	34793563	34793855	34795021	34795113	0;0;0	7;7;33	0;6;4	14;8;12	180	149	0.0;0.0;0.0	0.0;0.383;0.216	0	0.2	no	yes	XP_025980889.1 uncharacterized protein LOC100776750 isoform X2 [Glycine max]	-	-	-	-	-	-	-
SE_980	Glyma.10G273600	CSE	yes	Gm10	+	yes	-0.483	5.59085421292e-06	0.000397366185579	-	-	49695386	49695496	49694962	49695317	49696212	49696359	1;2;2	0;2;5	1;1;4	0;0;0	259	149	1.0;0.365;0.187	1.0;1.0;1.0	0.517	1	no	yes	XP_028183287.1 caffeoylshikimate esterase-like isoform X2 [Glycine soja]	Metabolism;Metabolism	Global and overview maps;Lipid metabolism	ko01100//Metabolic pathways;ko00561//Glycerolipid metabolism	K01054;K01054	-	GO:0003674//molecular_function;GO:0003824//catalytic activity;GO:0008236//serine-type peptidase activity;GO:0018738//S-formylglutathione hydrolase activity;GO:0047570//3-oxoadipate enol-lactonase activity;GO:0070205//2-succinyl-6-hydroxy-2,4-cyclohexadiene-1-carboxylate synthase activity	GO:0006508//proteolysis;GO:0009102//biotin biosynthetic process;GO:0009234//menaquinone biosynthetic process;GO:0015979//photosynthesis;GO:0042952//beta-ketoadipate pathway;GO:0046292//formaldehyde metabolic process
SE_985	Glyma.09G207900	PLSB	yes	Gm09	+	yes	-0.153	1.5721765001e-09	2.80300417026e-07	-	Glyma.09G207900.2;MSTRG.19043.3;Glyma.09G207900.7	44107430	44107685	44107038	44107136	44109091	44109149	9;19;23	73;60;97	37;22;40	48;34;39	404	149	0.043;0.105;0.08	0.221;0.193;0.274	0.076	0.229	no	yes	XP_006587607.1 glycerol-3-phosphate acyltransferase, chloroplastic [Glycine max]	Metabolism;Metabolism;Metabolism	Global and overview maps;Lipid metabolism;Lipid metabolism	ko01100//Metabolic pathways;ko00564//Glycerophospholipid metabolism;ko00561//Glycerolipid metabolism	K00630;K00630;K00630	-	GO:0004366//glycerol-3-phosphate O-acyltransferase activity;GO:0016746//transferase activity, transferring acyl groups	-
SE_1029	Glyma.13G193700	TGAL1	no	Gm13	-	yes	0.097	1.42502850481e-05	0.000863969731533	MSTRG.27377.2	Glyma.13G193700.2;Glyma.13G193700.1	30107121	30107453	30102765	30102863	30108406	30108542	102;127;179	102;131;119	100;112;127	163;206;167	481	149	0.237;0.231;0.318	0.16;0.144;0.191	0.262	0.165	yes	no	NP_001237963.2 bZIP transcription factor [Glycine max]	Environmental Information Processing	Signal transduction	ko04075//Plant hormone signal transduction	K14431	-	GO:0003700//transcription factor activity, sequence-specific DNA binding;GO:0043565//sequence-specific DNA binding	GO:0006351//transcription, DNA-templated;GO:0006355//regulation of transcription, DNA-templated
SE_1055	Glyma.02G038500	maoI	yes	Gm02	-	yes	0.151	4.16926258208e-05	0.00215510924329	Glyma.02G038500.2	-	3565069	3565206	3564372	3564812	3565604	3565873	44;12;48	0;0;2	50;60;40	10;3;4	286	149	1.0;1.0;0.926	0.723;0.912;0.839	0.975	0.825	yes	no	XP_003519633.1 uncharacterized protein LOC100778802 [Glycine max]	Metabolism;Metabolism;Metabolism;Metabolism;Metabolism;Metabolism;Metabolism;Metabolism	Global and overview maps;Global and overview maps;Amino acid metabolism;Metabolism of other amino acids;Amino acid metabolism;Amino acid metabolism;Biosynthesis of other secondary metabolites;Biosynthesis of other secondary metabolites	ko01100//Metabolic pathways;ko01110//Biosynthesis of secondary metabolites;ko00260//Glycine, serine and threonine metabolism;ko00410//beta-Alanine metabolism;ko00350//Tyrosine metabolism;ko00360//Phenylalanine metabolism;ko00950//Isoquinoline alkaloid biosynthesis;ko00960//Tropane, piperidine and pyridine alkaloid biosynthesis	K00276;K00276;K00276;K00276;K00276;K00276;K00276;K00276	-	GO:0005507//copper ion binding;GO:0008131//primary amine oxidase activity;GO:0048038//quinone binding	GO:0009308//amine metabolic process;GO:0055114//oxidation-reduction process
SE_1066	Glyma.16G094300	Y3IP1	yes	Gm16	-	yes	-0.026	0.00204160894128	0.0484231892972	MSTRG.33367.1;Glyma.16G094300.2;Glyma.16G094300.1	-	15898333	15898447	15896660	15896741	15900386	15900431	310;265;335	3;4;13	209;184;155	1;1;1	263	149	0.983;0.974;0.936	0.992;0.99;0.989	0.964	0.99	no	yes	NP_001241562.1 uncharacterized protein LOC100816881 [Glycine max]	-	-	-	-	-	-	-
SE_1068	Glyma.10G191600	tmem135	yes	Gm10	+	yes	0.187	4.83225262404e-05	0.00244966098083	MSTRG.21057.3	-	42509796	42509885	42509498	42509638	42510011	42510110	12;6;24	0;1;0	20;12;16	3;4;3	238	149	1.0;0.79;1.0	0.807;0.653;0.77	0.93	0.743	yes	no	XP_003535461.1 uncharacterized protein LOC100808570 [Glycine max]	-	-	-	-	-	-	-
SE_1093	Glyma.17G003200	GSTZ1	yes	Gm17	-	yes	0.34	1.11389956881e-06	9.98499982532e-05	-	-	360643	360772	358346	358463	361475	361554	5;3;5	0;0;0	22;40;6	4;4;5	278	149	1.0;1.0;1.0	0.747;0.843;0.391	1	0.66	yes	no	KRH01905.1 hypothetical protein GLYMA_17G003200 [Glycine max]	Metabolism;Metabolism	Global and overview maps;Amino acid metabolism	ko01100//Metabolic pathways;ko00350//Tyrosine metabolism	K01800;K01800	-	GO:0005515//protein binding;GO:0016034//maleylacetoacetate isomerase activity	GO:0006559//L-phenylalanine catabolic process;GO:0006572//tyrosine catabolic process;GO:0006749//glutathione metabolic process
SE_1122	Glyma.19G110300	--	yes	Gm19	-	yes	-0.067	2.57394608133e-05	0.00142127762885	Glyma.19G110300.6;Glyma.19G110300.1;MSTRG.39397.2	-	36890531	36890613	36888432	36888516	36891949	36892041	97;117;113	7;0;8	143;116;108	0;0;0	231	149	0.899;1.0;0.901	1.0;1.0;1.0	0.933	1	no	yes	XP_003554006.1 uncharacterized protein LOC100787021 [Glycine max]	-	-	-	-	-	GO:0003676//nucleic acid binding;GO:0003700//transcription factor activity, sequence-specific DNA binding;GO:0004519//endonuclease activity	GO:0006355//regulation of transcription, DNA-templated
SE_1179	Glyma.13G200800	ATJ10	yes	Gm13	+	yes	0.162	7.58259327549e-07	7.31755033623e-05	Glyma.13G200800.1;MSTRG.27425.1	-	30846458	30846541	30846170	30846230	30848051	30848217	96;68;152	2;10;1	133;105;144	36;25;16	232	149	0.969;0.814;0.99	0.704;0.73;0.853	0.924	0.762	yes	no	XP_006593418.1 uncharacterized protein LOC100787075 isoform X1 [Glycine max]	-	-	-	-	-	GO:0005515//protein binding	GO:0006457//protein folding;GO:0009405//pathogenesis;GO:0009408//response to heat;GO:0015031//protein transport
SE_1203	Glyma.06G267400	ROQ1	yes	Gm06	-	yes	0.91	0	0	-	-	45152194	45152236	45151479	45152085	45152808	45153053	6;6;7	0;1;0	1;0;2	28;39;22	191	149	1.0;0.824;1.0	0.027;0.0;0.066	0.941	0.031	yes	no	KRH55626.1 hypothetical protein GLYMA_06G267400 [Glycine max]	-	-	-	-	GO:0005737//cytoplasm;GO:0009898//cytoplasmic side of plasma membrane;GO:0055052//ATP-binding cassette (ABC) transporter complex, substrate-binding subunit-containing	GO:0003723//RNA binding;GO:0003724//RNA helicase activity;GO:0004140//dephospho-CoA kinase activity;GO:0004798//thymidylate kinase activity;GO:0004849//uridine kinase activity;GO:0005515//protein binding;GO:0005524//ATP binding;GO:0015416//organic phosphonate transmembrane-transporting ATPase activity;GO:0016772//transferase activity, transferring phosphorus-containing groups;GO:0016887//ATPase a…	GO:0006810//transport;GO:0007165//signal transduction;GO:0015716//organic phosphonate transport;GO:0015809//arginine transport;GO:0015819//lysine transport;GO:0015822//ornithine transport;GO:0015937//coenzyme A biosynthetic process;GO:0015949//nucleobase-containing small molecule interconversion;GO:0034220//ion transmembrane transport;GO:0046108//uridine metabolic process
SE_1320	Glyma.11G107300	SYT1	yes	Gm11	-	yes	0.175	9.23762158989e-08	1.11690277591e-05	-	-	8180777	8180828	8179906	8180025	8180935	8181034	55;77;111	2;0;3	63;44;81	13;15;5	200	149	0.953;1.0;0.965	0.783;0.686;0.923	0.973	0.797	yes	no	XP_003537808.1 synaptotagmin-2 [Glycine max]	-	-	-	-	-	-	-
SE_1339	Glyma.14G048000	Glyma18g48580	no	Gm14	-	yes	-0.068	0.00113067267334	0.0305354	Glyma.14G048000.3;Glyma.14G048000.1	Glyma.14G048000.4	3699857	3700115	3699633	3699748	3700206	3700313	87;130;286	2;8;4	352;256;169	5;0;0	407	149	0.941;0.856;0.963	0.963;1.0;1.0	0.92	0.988	no	yes	XP_006595826.2 subtilisin-like protease Glyma18g48580 isoform X1 [Glycine max]	-	-	-	-	-	GO:0008236//serine-type peptidase activity	GO:0006508//proteolysis;GO:0009306//protein secretion
SE_1371	Glyma.07G045600	FAB1B	yes	Gm07	+	yes	0.116	7.635435054e-06	0.000514853470083	Glyma.07G045600.6;Glyma.07G045600.2;Glyma.07G045600.1	-	3794628	3794782	3793078	3793813	3795190	3795535	52;66;59	0;0;0	61;76;65	7;3;3	303	149	1.0;1.0;1.0	0.811;0.926;0.914	1	0.884	yes	no	XP_006583187.1 1-phosphatidylinositol-3-phosphate 5-kinase FAB1B [Glycine max]	Metabolism;Cellular Processes;Metabolism;Environmental Information Processing	Global and overview maps;Transport and catabolism;Carbohydrate metabolism;Signal transduction	ko01100//Metabolic pathways;ko04145//Phagosome;ko00562//Inositol phosphate metabolism;ko04070//Phosphatidylinositol signaling system	K00921;K00921;K00921;K00921	-	GO:0005524//ATP binding;GO:0016307//phosphatidylinositol phosphate kinase activity;GO:0016887//ATPase activity;GO:0046872//metal ion binding	GO:0046488//phosphatidylinositol metabolic process
SE_1411	Glyma.02G137100	--	yes	Gm02	+	yes	-0.138	2.91928400475e-06	0.000225252998119	MSTRG.2878.2	-	14617757	14617883	14617283	14617371	14618069	14618216	67;71;90	14;6;0	38;41;42	0;0;0	275	149	0.722;0.865;1.0	1.0;1.0;1.0	0.862	1	no	yes	KRH71214.1 hypothetical protein GLYMA_02G137100 [Glycine max]	-	-	-	-	-	-	-
SE_1432	Glyma.13G357700	PDIL1-5	no	Gm13	+	yes	0.564	1.55431223448e-15	5.19041599825e-13	Glyma.13G357700.3	Glyma.13G357700.1	43918710	43918782	43918521	43918611	43918871	43918940	63;86;82	0;0;0	7;5;4	4;4;6	221	149	1.0;1.0;1.0	0.541;0.457;0.31	1	0.436	yes	no	NP_001235697.1 disulfide isomerase-like protein isoform 1 precursor [Glycine max]	Genetic Information Processing	Folding, sorting and degradation	ko04141//Protein processing in endoplasmic reticulum	K09580	GO:0005737//cytoplasm	GO:0003756//protein disulfide isomerase activity;GO:0015036//disulfide oxidoreductase activity;GO:0016209//antioxidant activity;GO:0016491//oxidoreductase activity;GO:0016667//oxidoreductase activity, acting on a sulfur group of donors	GO:0006457//protein folding;GO:0006790//sulfur compound metabolic process;GO:0055114//oxidation-reduction process
SE_1464	Glyma.19G092300	--	yes	Gm19	+	yes	-0.168	1.47012372353e-05	0.000886802528421	Glyma.19G092300.4;MSTRG.39279.2;Glyma.19G092300.1;Glyma.19G092300.2;Glyma.19G092300.3	-	33254861	33255044	33254011	33254104	33255145	33255248	31;28;30	5;4;0	27;45;26	0;0;0	332	149	0.736;0.759;1.0	1.0;1.0;1.0	0.832	1	no	yes	XP_006604149.1 uncharacterized protein LOC100797780 isoform X1 [Glycine max]	-	-	-	-	-	GO:0016779//nucleotidyltransferase activity	-
SE_1497	Glyma.08G195600	At3g52670	yes	Gm08	-	yes	0.083	0.000282471991325	0.0101583688094	Glyma.08G195600.4	-	15843456	15844739	15843186	15843375	15845115	15845228	298;327;401	0;1;1	351;297;374	6;3;3	1432	149	1.0;0.971;0.977	0.859;0.912;0.928	0.983	0.9	yes	no	XP_006585532.2 FBD-associated F-box protein At5g60610 [Glycine max]	-	-	-	-	-	GO:0005515//protein binding	-
SE_1528	Glyma.18G252100	CSN7	yes	Gm18	+	yes	-0.197	0.000395092106288	0.0130557048985	Glyma.18G252100.2	-	54169448	54169554	54167927	54168060	54170346	54170705	18;29;23	2;3;11	25;21;24	3;0;0	255	149	0.84;0.85;0.55	0.83;1.0;1.0	0.747	0.943	no	yes	XP_003552495.2 COP9 signalosome complex subunit 7 isoform X1 [Glycine max]	-	-	-	-	GO:0008180//COP9 signalosome	-	GO:0010387//COP9 signalosome assembly
SE_1542	Glyma.19G102100	AK1	no	Gm19	+	yes	-0.351	1.58395518923e-12	4.21813281912e-10	MSTRG.39343.2	Glyma.19G102100.4;Glyma.19G102100.1;Glyma.19G102100.3	35492071	35492224	35491736	35491853	35493396	35493516	0;0;0	10;21;21	34;26;16	12;43;25	302	149	0.0;0.0;0.0	0.583;0.23;0.24	0	0.351	no	yes	XP_003553303.1 aspartokinase 1, chloroplastic [Glycine max]	Metabolism;Metabolism;Metabolism;Metabolism;Metabolism;Metabolism;Metabolism;Metabolism	Global and overview maps;Global and overview maps;Global and overview maps;Amino acid metabolism;Amino acid metabolism;Global and overview maps;Amino acid metabolism;Biosynthesis of other secondary metabolites	ko01100//Metabolic pathways;ko01110//Biosynthesis of secondary metabolites;ko01230//Biosynthesis of amino acids;ko00270//Cysteine and methionine metabolism;ko00260//Glycine, serine and threonine metabolism;ko01210//2-Oxocarboxylic acid metabolism;ko00300//Lysine biosynthesis;ko00261//Monobactam biosynthesis	K00928;K00928;K00928;K00928;K00928;K00928;K00928;K00928	-	GO:0004072//aspartate kinase activity;GO:0018759//methenyltetrahydromethanopterin cyclohydrolase activity;GO:0033862//UMP kinase activity	GO:0006730//one-carbon metabolic process;GO:0009089//lysine biosynthetic process via diaminopimelate;GO:0015949//nucleobase-containing small molecule interconversion
SE_1557	Glyma.18G177000	CAD	yes	Gm18	+	yes	-0.031	3.71561776791e-07	3.92809882419e-05	Glyma.18G177000.1	-	42495361	42495475	42493460	42493655	42495599	42496113	618;1283;621	23;50;6	671;902;661	8;6;7	263	149	0.938;0.936;0.983	0.979;0.988;0.982	0.952	0.983	no	yes	XP_003552158.1 probable mannitol dehydrogenase [Glycine max]	-	-	-	-	-	GO:0004024//alcohol dehydrogenase activity, zinc-dependent;GO:0004617//phosphoglycerate dehydrogenase activity;GO:0008270//zinc ion binding;GO:0008743//L-threonine 3-dehydrogenase activity;GO:0016491//oxidoreductase activity;GO:0016655//oxidoreductase activity, acting on NAD(P)H, quinone or similar compound as acceptor;GO:0018467//formaldehyde dehydrogenase activity;GO:0050607//mycothiol-dependen…	GO:0006113//fermentation;GO:0006564//L-serine biosynthetic process;GO:0006567//threonine catabolic process;GO:0006631//fatty acid metabolic process;GO:0008152//metabolic process;GO:0009404//toxin metabolic process;GO:0010127//mycothiol-dependent detoxification;GO:0019439//aromatic compound catabolic process;GO:0030494//bacteriochlorophyll biosynthetic process;GO:0042400//ectoine catabolic process…
SE_1592	Glyma.03G243500	At1g54610	yes	Gm03	-	yes	-0.06	0.00141567606106	0.0361883268197	Glyma.03G243500.2	-	45291030	45291258	45290324	45290425	45291666	45291984	48;113;119	0;5;4	121;119;81	0;0;0	377	149	1.0;0.899;0.922	1.0;1.0;1.0	0.94	1	no	yes	XP_003521735.1 probable serine/threonine-protein kinase At1g54610 isoform X2 [Glycine max]	-	-	-	-	-	GO:0004672//protein kinase activity;GO:0005524//ATP binding	GO:0006468//protein phosphorylation
SE_1615	Glyma.11G176312	--	yes	Gm11	-	yes	0.509	0.000440131095314	0.0141150579012	-	-	31660015	31660132	31657834	31658714	31661967	31662060	4;3;1	2;0;1	0;3;0	2;3;6	266	149	0.528;1.0;0.359	0.0;0.359;0.0	0.629	0.12	yes	no	KRG88857.1 hypothetical protein GLYMA_U023900 [Glycine max]	-	-	-	-	-	-	-
SE_1648	Glyma.13G051251	--	yes	Gm13	-	yes	-0.793	5.46477652019e-08	7.0967881748e-06	MSTRG.26202.2	-	13842378	13842464	13841318	13841589	13843907	13843988	0;0;3	5;6;5	1;3;2	0;1;0	235	149	0.0;0.0;0.276	1.0;0.655;1.0	0.092	0.885	no	yes	-	-	-	-	-	-	-	-
SE_1652	Glyma.03G221500	SWC4	yes	Gm03	-	yes	-0.356	1.09327674832e-05	0.000692781814191	-	-	43624095	43624163	43623920	43624013	43624875	43624932	5;16;14	7;1;7	8;6;12	0;0;1	217	149	0.329;0.917;0.579	1.0;1.0;0.892	0.608	0.964	no	yes	XP_014629452.1 SWR1-complex protein 4 isoform X1 [Glycine max]	-	-	-	-	GO:0005634//nucleus	-	GO:0045892//negative regulation of transcription, DNA-templated
SE_1709	Glyma.08G086300	POT10	yes	Gm08	-	yes	0.573	2.85573939718e-07	3.1129039087e-05	Glyma.08G086300.6	-	6544121	6544197	6543685	6543999	6544307	6544650	2;10;4	0;1;0	4;2;6	4;6;3	225	149	1.0;0.869;1.0	0.398;0.181;0.57	0.956	0.383	yes	no	XP_006585037.1 potassium transporter 11 isoform X1 [Glycine max]	-	-	-	-	GO:0005643//nuclear pore;GO:0016020//membrane	GO:0015079//potassium ion transmembrane transporter activity;GO:0017056//structural constituent of nuclear pore	GO:0006813//potassium ion transport;GO:0071805//potassium ion transmembrane transport
SE_1744	Glyma.12G049500	FKBP16-3	yes	Gm12	+	yes	0.082	8.87586429199e-06	0.000581837739437	Glyma.12G049500.1	-	3536954	3537003	3536526	3536576	3537158	3537233	72;82;85	0;0;0	66;78;76	9;6;0	198	149	1.0;1.0;1.0	0.847;0.907;1.0	1	0.918	yes	no	XP_003541135.1 peptidyl-prolyl cis-trans isomerase FKBP16-3, chloroplastic [Glycine max]	-	-	-	-	GO:0005854//nascent polypeptide-associated complex	GO:0003755//peptidyl-prolyl cis-trans isomerase activity;GO:0051082//unfolded protein binding	GO:0051083//'de novo' cotranslational protein folding
SE_1800	Glyma.10G163700	PURKE	yes	Gm10	+	yes	-0.175	0.000160687969538	0.00650106442912	Glyma.10G163700.16	-	39896973	39897027	39895673	39895958	39897345	39897658	15;17;37	7;1;6	7;10;3	0;1;0	203	149	0.611;0.926;0.819	1.0;0.88;1.0	0.785	0.96	no	yes	XP_003536132.1 phosphoribosylaminoimidazole carboxylase, chloroplastic isoform X1 [Glycine max]	Metabolism;Metabolism;Metabolism	Global and overview maps;Global and overview maps;Nucleotide metabolism	ko01100//Metabolic pathways;ko01110//Biosynthesis of secondary metabolites;ko00230//Purine metabolism	K11808;K11808;K11808	GO:0005737//cytoplasm;GO:0005951//carbamoyl-phosphate synthase complex;GO:0009317//acetyl-CoA carboxylase complex;GO:0009320//phosphoribosylaminoimidazole carboxylase complex	GO:0003989//acetyl-CoA carboxylase activity;GO:0004075//biotin carboxylase activity;GO:0004088//carbamoyl-phosphate synthase (glutamine-hydrolyzing) activity;GO:0004617//phosphoglycerate dehydrogenase activity;GO:0004637//phosphoribosylamine-glycine ligase activity;GO:0004638//phosphoribosylaminoimidazole carboxylase activity;GO:0004644//phosphoribosylglycinamide formyltransferase activity;GO:000…	GO:0006094//gluconeogenesis;GO:0006189//'de novo' IMP biosynthetic process;GO:0006564//L-serine biosynthetic process;GO:0006631//fatty acid metabolic process;GO:0006633//fatty acid biosynthetic process;GO:0009152//purine ribonucleotide biosynthetic process;GO:0009220//pyrimidine ribonucleotide biosynthetic process;GO:0009252//peptidoglycan biosynthetic process;GO:0051235//maintenance of location;…
SE_1815	Glyma.13G348300	PP7	yes	Gm13	+	yes	-0.113	0.00054874729085	0.0169274860776	Glyma.13G348300.1;MSTRG.28647.2	-	43209760	43210327	43209494	43209659	43210555	43211023	96;94;105	2;5;1	97;99;99	0;0;0	716	149	0.909;0.796;0.956	1.0;1.0;1.0	0.887	1	no	yes	XP_006595086.1 serine/threonine-protein phosphatase 7 isoform X1 [Glycine max]	-	-	-	-	-	GO:0016787//hydrolase activity	GO:0098542//defense response to other organism
SE_1830	Glyma.17G003200	GSTZ1	yes	Gm17	-	yes	0.349	3.817205384e-07	4.00414771634e-05	-	-	360643	360719	358346	358463	361475	361545	8;15;7	0;0;0	15;32;5	4;4;5	225	149	1.0;1.0;1.0	0.713;0.841;0.398	1	0.651	yes	no	KRH01905.1 hypothetical protein GLYMA_17G003200 [Glycine max]	Metabolism;Metabolism	Global and overview maps;Amino acid metabolism	ko01100//Metabolic pathways;ko00350//Tyrosine metabolism	K01800;K01800	-	GO:0005515//protein binding;GO:0016034//maleylacetoacetate isomerase activity	GO:0006559//L-phenylalanine catabolic process;GO:0006572//tyrosine catabolic process;GO:0006749//glutathione metabolic process
SE_1878	Glyma.10G188600	TRAF1A	yes	Gm10	+	yes	-0.066	0.000240561042918	0.00881693940925	Glyma.10G188600.2;MSTRG.21032.2;Glyma.10G188600.1	-	42289946	42290094	42282613	42282726	42291309	42291782	118;166;163	8;6;7	152;153;140	1;0;4	297	149	0.881;0.933;0.921	0.987;1.0;0.946	0.912	0.978	no	yes	XP_006589300.1 TNF receptor-associated factor homolog 1b isoform X1 [Glycine max]	-	-	-	-	-	GO:0005515//protein binding	-
SE_1949	Glyma.13G110100	--	yes	Gm13	+	yes	-0.349	1.30515941388e-07	1.5254413194e-05	Glyma.13G110100.1	-	21408914	21409306	21408364	21408440	21409461	21410111	18;18;36	3;5;2	18;21;9	0;0;0	541	149	0.623;0.498;0.832	1.0;1.0;1.0	0.651	1	no	yes	KRH19313.1 hypothetical protein GLYMA_13G110100 [Glycine max]	-	-	-	-	-	-	GO:0006355//regulation of transcription, DNA-templated;GO:0019058//viral life cycle
SE_1952	Glyma.04G096300	GATA24	yes	Gm04	+	yes	-0.075	6.48708800597e-05	0.00312300589175	Glyma.04G096300.3;Glyma.04G096300.1	-	8634460	8634529	8633518	8633578	8634613	8634688	61;77;80	2;10;1	69;60;52	0;0;0	218	149	0.954;0.84;0.982	1.0;1.0;1.0	0.925	1	no	yes	XP_003522771.1 GATA transcription factor 24 isoform X1 [Glycine max]	-	-	-	-	-	GO:0003677//DNA binding;GO:0005515//protein binding;GO:0008270//zinc ion binding;GO:0043565//sequence-specific DNA binding	GO:0006355//regulation of transcription, DNA-templated
SE_1986	Glyma.07G080800	LPEAT2	yes	Gm07	+	yes	0.102	1.44152109105e-06	0.000126361336306	MSTRG.13242.1;MSTRG.13242.2;Glyma.07G080800.1	-	7213985	7214051	7213841	7213905	7214952	7215048	111;124;110	0;5;1	112;107;84	9;13;8	215	149	1.0;0.945;0.987	0.896;0.851;0.879	0.977	0.875	yes	no	XP_003528891.1 lysophospholipid acyltransferase LPEAT2 [Glycine max]	Metabolism;Metabolism;Metabolism	Global and overview maps;Lipid metabolism;Lipid metabolism	ko01100//Metabolic pathways;ko00564//Glycerophospholipid metabolism;ko00565//Ether lipid metabolism	K13510;K13510;K13510	-	GO:0005509//calcium ion binding;GO:0016746//transferase activity, transferring acyl groups	-
SE_2009	MSTRG.13575	CUTA1	yes	Gm07	-	yes	0.201	0.000207066585423	0.00789178772487	MSTRG.13575.1	-	14221102	14221169	14220729	14221020	14228873	14229193	6;5;5	6;8;8	0;0;1	1;1;1	216	149	0.408;0.301;0.301	0.0;0.0;0.408	0.337	0.136	yes	no	Protein CutA, chloroplastic-like [Glycine max]	-	-	-	-	GO:0009529//plastid intermembrane space	GO:0046914//transition metal ion binding	GO:0009648//photoperiodism;GO:0010035//response to inorganic substance;GO:0051260//protein homooligomerization
SE_2018	Glyma.07G167700	Redox2	yes	Gm07	+	yes	0.546	1.30898336614e-09	2.39464278755e-07	Glyma.07G167700.6	-	27118277	27118387	27117412	27117569	27118488	27118556	2;5;8	0;0;0	13;3;9	5;4;6	259	149	1.0;1.0;1.0	0.599;0.301;0.463	1	0.454	yes	no	KRH49609.1 hypothetical protein GLYMA_07G167700 [Glycine max]	-	-	-	-	-	GO:0047834//D-threo-aldose 1-dehydrogenase activity	-
SE_2074	Glyma.20G037351	Os01g0813400	yes	Gm20	-	yes	0.147	0.000113119029527	0.00493734054604	-	-	5597507	5597560	5597166	5597333	5600853	5601001	2;0;9	4;14;32	0;0;0	12;8;7	202	149	0.269;0.0;0.172	0.0;0.0;0.0	0.147	0	yes	no	RZB42272.1 ADP-ribosylation factor 2 [Glycine soja]	Cellular Processes	Transport and catabolism	ko04144//Endocytosis	K07937	GO:0048501//signal recognition particle, plasma membrane targeting	GO:0003873//6-phosphofructo-2-kinase activity;GO:0003924//GTPase activity;GO:0005048//signal sequence binding;GO:0005524//ATP binding;GO:0005525//GTP binding;GO:0019001//guanyl nucleotide binding;GO:0031683//G-protein beta/gamma-subunit complex binding	GO:0006000//fructose metabolic process;GO:0007186//G-protein coupled receptor signaling pathway;GO:0009306//protein secretion
SE_2107	Glyma.13G113400	MFDX2	yes	Gm13	-	yes	-0.174	2.6031704371e-06	0.00020511423092	MSTRG.26701.1	-	21719365	21719451	21719190	21719258	21719578	21719628	54;61;78	13;9;14	88;88;80	8;0;2	235	149	0.725;0.811;0.779	0.875;1.0;0.962	0.772	0.946	no	yes	XP_006593962.1 uncharacterized protein LOC100807931 [Glycine max]	-	-	-	-	-	GO:0009055//electron carrier activity;GO:0016655//oxidoreductase activity, acting on NAD(P)H, quinone or similar compound as acceptor;GO:0051536//iron-sulfur cluster binding	GO:0006814//sodium ion transport;GO:0010124//phenylacetate catabolic process;GO:0016226//iron-sulfur cluster assembly
SE_2118	Glyma.04G134900	DCP5	yes	Gm04	+	yes	0.069	0.000327843037922	0.0113815	-	-	18609792	18609864	18607959	18608031	18610209	18610404	50;54;72	0;0;0	65;66;65	0;1;10	221	149	1.0;1.0;1.0	1.0;0.978;0.814	1	0.931	yes	no	NP_001236998.2 decapping protein 5-like protein [Glycine max]	-	-	-	-	-	-	-
SE_2134	Glyma.08G040400	At1g18440	yes	Gm08	-	yes	0.478	8.87774096203e-06	0.000581837739437	MSTRG.15048.7;Glyma.08G040400.12	-	3178153	3178278	3177962	3178021	3178963	3178998	18;16;33	1;4;1	21;4;4	10;3;12	274	149	0.907;0.685;0.947	0.533;0.42;0.153	0.846	0.369	yes	no	XP_003525260.1 peptidyl-tRNA hydrolase, mitochondrial [Glycine max]	-	-	-	-	-	GO:0004045//aminoacyl-tRNA hydrolase activity	GO:0006412//translation
SE_2139	Glyma.11G218900	RLCK176	yes	Gm11	+	yes	0.09	8.36547806138e-07	7.96348088033e-05	Glyma.11G218900.6	-	36225050	36225280	36224351	36224547	36225515	36225841	20;22;3	38;98;13	1;2;2	20;25;52	379	149	0.171;0.081;0.083	0.019;0.03;0.015	0.112	0.021	yes	no	XP_028195738.1 receptor-like cytoplasmic kinase 176 isoform X1 [Glycine soja]	-	-	-	-	-	GO:0004672//protein kinase activity;GO:0005524//ATP binding	GO:0006468//protein phosphorylation
SE_2192	Glyma.02G290800	MSR4	yes	Gm02	-	yes	-0.133	1.55431223448e-15	5.19041599825e-13	Glyma.02G290800.5	-	48860046	48860073	48858343	48858870	48860286	48860341	207;219;184	28;26;38	212;134;156	3;4;1	176	149	0.862;0.877;0.804	0.984;0.966;0.992	0.848	0.981	no	yes	XP_006574415.1 uncharacterized protein LOC100792638 isoform X1 [Glycine max]	-	-	-	-	-	GO:0008113//peptide-methionine (S)-S-oxide reductase activity;GO:0045340//mercury ion binding	GO:0006979//response to oxidative stress;GO:0015694//mercury ion transport;GO:0030091//protein repair;GO:0055114//oxidation-reduction process
SE_2281	Glyma.01G002902	bioC	yes	Gm01	+	yes	-0.147	0.000751504685997	0.0216874562195	MSTRG.25.2	-	350797	350873	350562	350710	351138	351225	8;34;30	2;0;8	11;7;4	1;0;0	225	149	0.726;1.0;0.713	0.879;1.0;1.0	0.813	0.96	no	yes	XP_028226075.1 uncharacterized protein LOC114407237 [Glycine soja]	-	-	-	-	-	GO:0008168//methyltransferase activity;GO:0008171//O-methyltransferase activity;GO:0008689//3-demethylubiquinone-9 3-O-methyltransferase activity	GO:0006744//ubiquinone biosynthetic process;GO:0008299//isoprenoid biosynthetic process;GO:0009086//methionine biosynthetic process;GO:0009102//biotin biosynthetic process;GO:0009234//menaquinone biosynthetic process
SE_2368	Glyma.17G039600	SPL1	no	Gm17	-	yes	1	0	0	MSTRG.34704.2	Glyma.17G039600.1;Glyma.17G039600.3	2941674	2941949	2941491	2941566	2942097	2942744	18;25;82	0;0;0	0;0;0	49;14;22	424	149	1.0;1.0;1.0	0.0;0.0;0.0	1	0	yes	no	RZB55101.1 Squamosa promoter-binding-like protein 1 isoform A [Glycine soja]	-	-	-	-	GO:0005576//extracellular region	GO:0003677//DNA binding;GO:0005515//protein binding	GO:0009405//pathogenesis
SE_2380	Glyma.13G135400	TERC	yes	Gm13	+	yes	-0.164	1.28294219026e-07	1.51556581362e-05	Glyma.13G135400.1;MSTRG.26885.1	-	23878945	23879027	23878470	23878527	23879654	23879704	22;51;48	2;6;10	50;32;56	1;0;0	231	149	0.876;0.846;0.756	0.97;1.0;1.0	0.826	0.99	no	yes	XP_003542487.1 thylakoid membrane protein TERC, chloroplastic isoform X1 [Glycine max]	-	-	-	-	GO:0016021//integral component of membrane	GO:0003674//molecular_function	GO:0008150//biological_process
SE_2403	Glyma.15G221400	--	no	Gm15	+	yes	0.318	6.66133814775e-16	2.37527511784e-13	Glyma.15G221400.3	MSTRG.32228.3	40747393	40747492	40743505	40743607	40748129	40748309	66;87;93	0;0;0	53;46;38	21;19;4	248	149	1.0;1.0;1.0	0.603;0.593;0.851	1	0.682	yes	no	XP_014623643.1 uncharacterized protein LOC100812610 isoform X1 [Glycine max]	-	-	-	-	-	-	-
SE_2419	Glyma.18G034900	HESO1	yes	Gm18	+	yes	0.129	3.96298925793e-05	0.00205860167922	MSTRG.36748.4;Glyma.18G034900.2	-	2701890	2702173	2699146	2699421	2703288	2703453	33;49;53	0;0;1	74;81;71	2;3;9	432	149	1.0;1.0;0.948	0.927;0.903;0.731	0.983	0.854	yes	no	XP_014626660.1 protein HESO1 isoform X1 [Glycine max]	-	-	-	-	-	GO:0005525//GTP binding;GO:0016779//nucleotidyltransferase activity	-
SE_2421	Glyma.07G211600	ATG2	yes	Gm07	+	yes	-0.241	0.000292695439847	0.0104016	MSTRG.14206.1	-	38649779	38649897	38649309	38649410	38650229	38650440	18;21;10	1;9;4	28;19;19	1;2;0	267	149	0.909;0.566;0.582	0.94;0.841;1.0	0.686	0.927	no	yes	KHN31066.1 Autophagy-related protein 2 [Glycine soja]	Cellular Processes	Transport and catabolism	ko04136//Autophagy - other	K17906	-	-	-
SE_2453	Glyma.03G225400	PAE3	yes	Gm03	-	yes	0.076	0.00161081896439	0.0400099284213	Glyma.03G225400.1;Glyma.03G225400.2;Glyma.03G225400.3	-	43950810	43950871	43950562	43950616	43950957	43951082	42;45;73	1;0;1	65;48;35	0;7;3	210	149	0.968;1.0;0.981	1.0;0.83;0.892	0.983	0.907	yes	no	XP_006577186.1 pectin acetylesterase 3 isoform X1 [Glycine max]	-	-	-	-	GO:0009279//cell outer membrane	GO:0005515//protein binding;GO:0016787//hydrolase activity	-
SE_2454	Glyma.12G170500	AKT2	yes	Gm12	-	yes	0.123	0.00044254617489	0.0141709078042	Glyma.12G170500.1	-	34008016	34008074	34007404	34007722	34008165	34008324	17;12;13	0;0;0	26;22;26	5;3;0	207	149	1.0;1.0;1.0	0.789;0.841;1.0	1	0.877	yes	no	XP_003540163.1 potassium channel AKT2/3 isoform X1 [Glycine max]	-	-	-	-	GO:0016020//membrane	GO:0005216//ion channel activity;GO:0005515//protein binding	GO:0006811//ion transport;GO:0055085//transmembrane transport
SE_2467	Glyma.05G044300	At3g48440	yes	Gm05	+	yes	0.06	6.46969101711e-05	0.00312300589175	Glyma.05G044300.1	-	4088603	4088669	4087306	4087981	4089466	4089592	148;124;183	0;6;3	185;181;141	16;14;6	215	149	1.0;0.935;0.977	0.889;0.9;0.942	0.971	0.91	yes	no	XP_003525622.1 zinc finger CCCH domain-containing protein 43 isoform X1 [Glycine max]	-	-	-	-	-	GO:0046872//metal ion binding	-
SE_2542	Glyma.13G329700	AP2-1	yes	Gm13	-	yes	0.058	0.000120598573717	0.00517786284461	Glyma.13G329700.8;Glyma.13G329700.7;Glyma.13G329700.6;Glyma.13G329700.5	-	41793719	41793750	41793500	41793588	41793861	41793887	59;100;83	2;0;1	96;69;94	12;6;0	180	149	0.961;1.0;0.986	0.869;0.905;1.0	0.982	0.925	yes	no	XP_003542008.1 ethylene-responsive transcription factor RAP2-7 isoform X1 [Glycine max]	-	-	-	-	-	GO:0003700//transcription factor activity, sequence-specific DNA binding	GO:0006355//regulation of transcription, DNA-templated
SE_2684	Glyma.20G250200	At2g33490	yes	Gm20	-	yes	-0.09	0.000379684073334	0.0127601	Glyma.20G250200.8	-	47841143	47841395	47833666	47834912	47841496	47841704	129;164;104	4;9;7	131;179;157	1;5;0	401	149	0.923;0.871;0.847	0.98;0.93;1.0	0.88	0.97	no	yes	XP_014628274.1 uncharacterized protein At2g33490 isoform X2 [Glycine max]	-	-	-	-	GO:0005737//cytoplasm	GO:0005515//protein binding	-
SE_2699	Glyma.13G072500	NUDT3	yes	Gm13	-	yes	0.04	0.00108349243691	0.0294883750164	Glyma.13G072500.2	-	16381109	16381205	16380319	16380426	16381309	16381387	236;210;259	6;3;2	265;255;252	16;10;7	245	149	0.96;0.977;0.987	0.91;0.939;0.956	0.975	0.935	yes	no	XP_003543339.1 nudix hydrolase 3 [Glycine max]	-	-	-	-	GO:0005575//cellular_component;GO:0005622//intracellular;GO:0005623//cell;GO:0005737//cytoplasm;GO:0005773//vacuole;GO:0005829//cytosol;GO:0043226//organelle;GO:0043227//membrane-bounded organelle;GO:0043229//intracellular organelle;GO:0043231//intracellular membrane-bounded organelle;GO:0044424//intracellular part;GO:0044444//cytoplasmic part;GO:0044464//cell part	GO:0003674//molecular_function;GO:0003824//catalytic activity;GO:0004177//aminopeptidase activity;GO:0004452//isopentenyl-diphosphate delta-isomerase activity;GO:0005488//binding;GO:0008233//peptidase activity;GO:0008238//exopeptidase activity;GO:0008239//dipeptidyl-peptidase activity;GO:0016787//hydrolase activity;GO:0016818//hydrolase activity, acting on acid anhydrides, in phosphorus-containin…	GO:0006281//DNA repair;GO:0006508//proteolysis;GO:0006807//nitrogen compound metabolic process;GO:0008150//biological_process;GO:0008152//metabolic process;GO:0008299//isoprenoid biosynthetic process;GO:0019538//protein metabolic process;GO:0043170//macromolecule metabolic process;GO:0044238//primary metabolic process;GO:0071704//organic substance metabolic process;GO:1901564//organonitrogen comp…
SE_2718	Glyma.14G096100	FTSH4	no	Gm14	-	yes	-0.041	0.000125989981232	0.00533315337054	Glyma.14G096100.1	Glyma.14G096100.2	9239194	9239458	9237927	9238164	9239797	9239870	301;327;397	4;11;3	470;447;386	0;2;1	413	149	0.964;0.915;0.979	1.0;0.988;0.993	0.953	0.994	no	yes	XP_003545383.1 ATP-dependent zinc metalloprotease FTSH 4, mitochondrial isoform X1 [Glycine max]	-	-	-	-	GO:0000502//proteasome complex;GO:0009360//DNA polymerase III complex;GO:0009368//endopeptidase Clp complex;GO:0009376//HslUV protease complex;GO:0009379//Holliday junction helicase complex	GO:0003678//DNA helicase activity;GO:0003887//DNA-directed DNA polymerase activity;GO:0004176//ATP-dependent peptidase activity;GO:0004222//metalloendopeptidase activity;GO:0004252//serine-type endopeptidase activity;GO:0005198//structural molecule activity;GO:0005524//ATP binding;GO:0009378//four-way junction helicase activity;GO:0016301//kinase activity;GO:0016887//ATPase activity;GO:0051082//u…	GO:0002949//tRNA threonylcarbamoyladenosine modification;GO:0006260//DNA replication;GO:0006281//DNA repair;GO:0006310//DNA recombination;GO:0006508//proteolysis;GO:0009306//protein secretion;GO:0010498//proteasomal protein catabolic process;GO:0019941//modification-dependent protein catabolic process;GO:0030436//asexual sporulation;GO:0031412//gas vesicle organization;GO:0043335//protein unfoldi…
SE_2781	Glyma.08G360000	--	yes	Gm08	+	yes	-0.216	0.000189108981884	0.00732684118025	Glyma.08G360000.10	-	46551053	46551104	46550842	46550901	46551481	46551628	0;0;3	5;14;17	8;4;4	9;12;15	200	149	0.0;0.0;0.116	0.398;0.199;0.166	0.039	0.254	no	yes	XP_003532318.1 uncharacterized protein LOC100800000 isoform X1 [Glycine max]	-	-	-	-	-	-	-
SE_2788	Glyma.04G179400	At5g50100	yes	Gm04	-	yes	0.041	8.90588507219e-06	0.000581869596735	Glyma.04G179400.1	-	43282419	43282485	43282206	43282267	43283010	43283067	434;204;560	2;1;0	325;233;209	2;10;11	215	149	0.993;0.993;1.0	0.991;0.942;0.929	0.995	0.954	yes	no	NP_001242656.2 uncharacterized protein LOC100785087 [Glycine max]	-	-	-	-	-	-	-
SE_2821	Glyma.01G184600	--	yes	Gm01	-	yes	0.67	4.00388684274e-06	0.000300834897848	Glyma.01G184600.38;Glyma.01G184600.31	-	53109165	53109268	53108966	53109071	53109721	53110299	4;1;3	1;0;4	0;0;0	4;4;3	252	149	0.703;1.0;0.307	0.0;0.0;0.0	0.67	0	yes	no	XP_006573625.1 uncharacterized protein LOC100794704 isoform X1 [Glycine max]	-	-	-	-	-	-	-
SE_2827	Glyma.17G032400	smek1	yes	Gm17	+	yes	-0.153	8.77725621073e-07	8.20692960717e-05	Glyma.17G032400.1	-	2378056	2378137	2374860	2375449	2381399	2381499	58;92;109	12;19;8	106;123;109	1;2;7	230	149	0.758;0.758;0.898	0.986;0.976;0.91	0.805	0.957	no	yes	XP_003550593.1 serine/threonine-protein phosphatase 4 regulatory subunit 3 isoform X1 [Glycine max]	-	-	-	-	-	-	-
SE_3026	Glyma.16G118400	DSK2A	yes	Gm16	-	yes	-0.069	0.000805271506129	0.0230180732961	Glyma.16G118400.1	-	26560583	26560673	26559375	26560045	26561247	26561276	189;177;208	13;24;20	172;224;209	11;10;6	239	149	0.901;0.821;0.866	0.907;0.933;0.956	0.863	0.932	no	yes	XP_003547896.1 ubiquitin domain-containing protein DSK2a isoform X1 [Glycine max]	Genetic Information Processing	Folding, sorting and degradation	ko04141//Protein processing in endoplasmic reticulum	K04523	-	GO:0005515//protein binding;GO:0043130//ubiquitin binding	GO:0006289//nucleotide-excision repair
SE_3141	Glyma.20G026300	BGLU40	yes	Gm20	+	yes	0.279	2.97206287159e-05	0.00161566559929	-	-	2897656	2897715	2891265	2891615	2898092	2898168	31;39;66	6;2;2	36;18;12	16;4;10	208	149	0.787;0.933;0.959	0.617;0.763;0.462	0.893	0.614	yes	no	XP_003556662.1 beta-glucosidase 40 [Glycine max]	Metabolism;Metabolism;Metabolism;Metabolism;Metabolism	Global and overview maps;Global and overview maps;Biosynthesis of other secondary metabolites;Carbohydrate metabolism;Metabolism of other amino acids	ko01100//Metabolic pathways;ko01110//Biosynthesis of secondary metabolites;ko00940//Phenylpropanoid biosynthesis;ko00500//Starch and sucrose metabolism;ko00460//Cyanoamino acid metabolism	K01188;K01188;K01188;K01188;K01188	GO:0009341//beta-galactosidase complex	GO:0004553//hydrolase activity, hydrolyzing O-glycosyl compounds;GO:0004565//beta-galactosidase activity	GO:0005975//carbohydrate metabolic process;GO:0006012//galactose metabolic process;GO:0071704//organic substance metabolic process
SE_3165	Glyma.19G026600	PAP23	no	Gm19	-	yes	-0.206	0.000178590331326	0.0070227726924	Glyma.19G026600.1	Glyma.19G026600.6	3288785	3288848	3287660	3288234	3288944	3289013	7;4;3	4;0;3	5;2;1	0;1;0	212	149	0.552;1.0;0.413	1.0;0.584;1.0	0.655	0.861	no	yes	XP_006603888.1 purple acid phosphatase 23 isoform X1 [Glycine max]	-	-	-	-	-	GO:0003993//acid phosphatase activity;GO:0016787//hydrolase activity;GO:0046872//metal ion binding	-
SE_3173	Glyma.20G166400	FBPban1	no	Gm20	+	yes	0.272	0.000154913499242	0.00627951868411	MSTRG.41854.4	MSTRG.41854.2	40391488	40391563	40391286	40391334	40391867	40391934	35;29;31	2;0;1	10;7;15	3;4;2	224	149	0.921;1.0;0.954	0.689;0.538;0.833	0.958	0.687	yes	no	NP_001242168.2 fructose-1,6-bisphosphatase [Glycine max]	Metabolism;Metabolism;Metabolism;Metabolism;Metabolism;Metabolism;Metabolism	Global and overview maps;Global and overview maps;Global and overview maps;Carbohydrate metabolism;Energy metabolism;Carbohydrate metabolism;Carbohydrate metabolism	ko01100//Metabolic pathways;ko01110//Biosynthesis of secondary metabolites;ko01200//Carbon metabolism;ko00010//Glycolysis / Gluconeogenesis;ko00710//Carbon fixation in photosynthetic organisms;ko00051//Fructose and mannose metabolism;ko00030//Pentose phosphate pathway	K03841;K03841;K03841;K03841;K03841;K03841;K03841	-	-	-
SE_3191	Glyma.11G093600	NADK1	yes	Gm11	-	yes	-0.102	0.000683008359819	0.0201530573266	MSTRG.22700.2	-	7089750	7089825	7089350	7089658	7090610	7090684	32;31;34	3;6;1	31;33;33	0;0;2	224	149	0.876;0.775;0.958	1.0;1.0;0.916	0.87	0.972	no	yes	XP_003537731.1 NAD(H) kinase 1 [Glycine max]	Metabolism;Metabolism	Global and overview maps;Metabolism of cofactors and vitamins	ko01100//Metabolic pathways;ko00760//Nicotinate and nicotinamide metabolism	K00858;K00858	-	GO:0003951//NAD+ kinase activity;GO:0016301//kinase activity	GO:0006741//NADP biosynthetic process
SE_3227	Glyma.05G179500	HCC2	no	Gm05	-	yes	0.188	9.00419081229e-06	0.000586471103124	Glyma.05G179500.1	Glyma.05G179500.2	36748110	36748255	36747798	36747999	36749743	36749819	0;4;6	3;5;8	0;0;0	14;7;3	294	149	0.0;0.288;0.275	0.0;0.0;0.0	0.188	0	yes	no	KRH59359.1 hypothetical protein GLYMA_05G179500 [Glycine max]	-	-	-	-	-	GO:0001216//bacterial-type RNA polymerase transcriptional activator activity, sequence-specific DNA binding;GO:0016987//sigma factor activity	-
SE_3229	Glyma.11G254400	DDB_G0270580	yes	Gm11	-	yes	0.217	1.92871764781e-07	2.19331685809e-05	Glyma.11G254400.18;Glyma.11G254400.13;Glyma.11G254400.11;Glyma.11G254400.21	-	39362202	39362304	39360619	39361752	39362460	39362624	35;19;43	0;0;0	35;23;29	2;6;6	251	149	1.0;1.0;1.0	0.912;0.695;0.742	1	0.783	yes	no	RZB73408.1 Histidine protein methyltransferase 1-like isoform A [Glycine soja]	-	-	-	-	GO:0005575//cellular_component;GO:0005737//cytoplasm	GO:0008168//methyltransferase activity;GO:0008649//rRNA methyltransferase activity	GO:0006364//rRNA processing;GO:0031167//rRNA methylation;GO:0046118//7-methylguanosine biosynthetic process
SE_3301	Glyma.18G298500	HGSNAT	yes	Gm18	-	yes	-0.033	0.000533463851347	0.0165287371202	Glyma.18G298500.2	-	57869429	57869567	57869158	57869240	57872241	57872522	332;302;506	10;12;4	618;480;441	3;5;3	287	149	0.945;0.929;0.985	0.991;0.98;0.987	0.953	0.986	no	yes	XP_003552737.1 heparan-alpha-glucosaminide N-acetyltransferase [Glycine max]	Metabolism;Metabolism	Global and overview maps;Glycan biosynthesis and metabolism	ko01100//Metabolic pathways;ko00531//Glycosaminoglycan degradation	K10532;K10532	-	-	-
SE_3356	Glyma.05G095600	pyrH	no	Gm05	-	yes	0.739	8.65973959208e-15	2.67917061086e-12	MSTRG.8811.5	MSTRG.8811.4	24797165	24797203	24796509	24796649	24797539	24797577	11;10;22	0;4;11	2;0;0	24;11;12	187	149	1.0;0.666;0.614	0.062;0.0;0.0	0.76	0.021	yes	no	KRH57953.1 hypothetical protein GLYMA_05G095600 [Glycine max]	Metabolism;Metabolism	Global and overview maps;Nucleotide metabolism	ko01100//Metabolic pathways;ko00240//Pyrimidine metabolism	K09903;K09903	-	GO:0033862//UMP kinase activity	GO:0015949//nucleobase-containing small molecule interconversion
SE_3395	Glyma.15G250800	GLO1	yes	Gm15	-	yes	0.015	0.00138167936092	0.0354769489643	Glyma.15G250800.1;MSTRG.32425.1	-	49891680	49891727	49891306	49891384	49892202	49892327	983;1059;996	3;8;18	706;577;540	17;16;7	196	149	0.996;0.99;0.977	0.969;0.965;0.983	0.988	0.972	yes	no	XP_006596932.1 peroxisomal glycolate oxidase isoform X1 [Glycine max]	Metabolism;Metabolism;Metabolism;Cellular Processes;Metabolism	Global and overview maps;Global and overview maps;Global and overview maps;Transport and catabolism;Carbohydrate metabolism	ko01100//Metabolic pathways;ko01110//Biosynthesis of secondary metabolites;ko01200//Carbon metabolism;ko04146//Peroxisome;ko00630//Glyoxylate and dicarboxylate metabolism	K11517;K11517;K11517;K11517;K11517	GO:0005737//cytoplasm;GO:0009898//cytoplasmic side of plasma membrane	GO:0003824//catalytic activity;GO:0003920//GMP reductase activity;GO:0003938//IMP dehydrogenase activity;GO:0004452//isopentenyl-diphosphate delta-isomerase activity;GO:0005524//ATP binding;GO:0015930//glutamate synthase activity;GO:0016491//oxidoreductase activity;GO:0016627//oxidoreductase activity, acting on the CH-CH group of donors;GO:0016638//oxidoreductase activity, acting on the CH-NH2 gr…	GO:0000105//histidine biosynthetic process;GO:0006537//glutamate biosynthetic process;GO:0008299//isoprenoid biosynthetic process;GO:0008615//pyridoxine biosynthetic process;GO:0009152//purine ribonucleotide biosynthetic process;GO:0015950//purine nucleotide interconversion;GO:0033308//hydroxyectoine transport;GO:0051470//ectoine transport;GO:0055114//oxidation-reduction process
SE_3403	Glyma.15G211800	SWEET2	no	Gm15	-	yes	-0.059	0.000166967499356	0.00664019329197	MSTRG.32173.1;Glyma.15G211800.1	Glyma.15G211800.10;Glyma.15G211800.9	33762729	33762888	33762498	33762618	33763171	33763388	115;120;188	5;3;6	151;131;122	0;0;1	308	149	0.918;0.951;0.938	1.0;1.0;0.983	0.936	0.994	no	yes	RZB65601.1 Bidirectional sugar transporter SWEET2 isoform A [Glycine soja]	-	-	-	-	GO:0016021//integral component of membrane	-	-
SE_3452	Glyma.20G186700	RCOM_1506700	yes	Gm20	+	yes	0.093	0.00165135793673	0.0407761364706	MSTRG.42019.2	-	42496971	42497094	42496368	42496608	42497606	42497788	36;50;41	0;0;0	41;52;53	4;3;1	272	149	1.0;1.0;1.0	0.849;0.905;0.967	1	0.907	yes	no	XP_003556268.2 probable aspartyl aminopeptidase [Glycine max]	-	-	-	-	-	GO:0004177//aminopeptidase activity;GO:0008270//zinc ion binding	GO:0006508//proteolysis
SE_3455	Glyma.19G029500	UGT83A1	yes	Gm19	-	yes	-0.143	4.34976266593e-05	0.00223741581824	Glyma.19G029500.1	-	3656224	3656783	3654376	3655608	3658515	3658655	43;56;68	0;3;6	122;64;64	0;0;1	708	149	1.0;0.797;0.705	1.0;1.0;0.931	0.834	0.977	no	yes	XP_006603906.1 UDP-glycosyltransferase 83A1 [Glycine max]	-	-	-	-	-	GO:0008194//UDP-glycosyltransferase activity;GO:0016758//transferase activity, transferring hexosyl groups	-
SE_3489	Glyma.09G222100	TAF14B	yes	Gm09	+	yes	-0.717	0	0	-	-	45163619	45163993	45162915	45163119	45165174	45165505	4;21;28	10;6;34	56;53;52	1;0;0	523	149	0.102;0.499;0.19	0.941;1.0;1.0	0.264	0.98	no	yes	KRH39814.1 hypothetical protein GLYMA_09G222100, partial [Glycine max]	-	-	-	-	-	-	GO:0006355//regulation of transcription, DNA-templated
SE_3519	Glyma.10G028900	SULTR3;1	yes	Gm10	-	yes	-0.034	0.00126859534787	0.0334864603871	-	-	2507466	2507583	2506341	2506468	2509688	2509860	76;187;114	0;12;0	60;167;118	0;0;0	266	149	1.0;0.897;1.0	1.0;1.0;1.0	0.966	1	no	yes	XP_003536673.1 sulfate transporter 3.1 [Glycine max]	-	-	-	-	GO:0016020//membrane;GO:0016021//integral component of membrane	GO:0015116//sulfate transmembrane transporter activity;GO:0045152//antisigma factor binding	GO:0006355//regulation of transcription, DNA-templated;GO:0008272//sulfate transport
SE_3576	Glyma.15G092700	At1g61280	no	Gm15	+	yes	-0.211	3.18649264097e-06	0.000243772480657	Glyma.15G092700.14;Glyma.15G092700.6;Glyma.15G092700.1	Glyma.15G092700.12;Glyma.15G092700.11	7175473	7175517	7174837	7174919	7175610	7175806	1;1;3	24;17;25	10;11;18	25;34;25	193	149	0.031;0.043;0.085	0.236;0.2;0.357	0.053	0.264	no	yes	XP_014623634.1 uncharacterized protein LOC100802825 isoform X1 [Glycine max]	Metabolism;Metabolism	Global and overview maps;Glycan biosynthesis and metabolism	ko01100//Metabolic pathways;ko00563//Glycosylphosphatidylinositol (GPI)-anchor biosynthesis	K03861;K03861	GO:0030176//integral component of endoplasmic reticulum membrane	GO:0030234//enzyme regulator activity	GO:0019348//dolichol metabolic process
SE_3734	Glyma.12G036800	VHA-c1	yes	Gm12	+	yes	-0.027	0.000120296036704	0.00517543562409	Glyma.12G036800.3	-	2662393	2662679	2661679	2661898	2662921	2663484	866;975;1076	9;35;2	1212;1408;1359	6;13;4	435	149	0.971;0.905;0.995	0.986;0.974;0.991	0.957	0.984	no	yes	XP_006592081.1 V-type proton ATPase 16 kDa proteolipid subunit [Glycine max]	Metabolism;Metabolism;Cellular Processes	Global and overview maps;Energy metabolism;Transport and catabolism	ko01100//Metabolic pathways;ko00190//Oxidative phosphorylation;ko04145//Phagosome	K02155;K02155;K02155	GO:0005886//plasma membrane;GO:0016471//vacuolar proton-transporting V-type ATPase complex;GO:0033177//proton-transporting two-sector ATPase complex, proton-transporting domain	GO:0008553//hydrogen-exporting ATPase activity, phosphorylative mechanism;GO:0015078//hydrogen ion transmembrane transporter activity;GO:0042910//xenobiotic transporter activity	GO:0015991//ATP hydrolysis coupled proton transport;GO:1902600//hydrogen ion transmembrane transport
SE_3742	Glyma.04G229600	ARP1	yes	Gm04	-	yes	0.069	0.000825898800924	0.0235437113467	Glyma.04G229600.1	-	48684217	48684269	48683800	48684002	48684346	48684461	95;64;82	4;0;0	76;73;59	8;0;7	201	149	0.946;1.0;1.0	0.876;1.0;0.862	0.982	0.913	yes	no	NP_001349137.1 RNA-binding protein-like protein isoform 1 [Glycine max]	-	-	-	-	-	GO:0003676//nucleic acid binding	GO:0008380//RNA splicing
SE_3761	Glyma.03G081600	MYOB4	yes	Gm03	-	yes	0.271	0.0016038747644	0.0400099284213	Glyma.03G081600.3	-	23221801	23221906	23220917	23221192	23222015	23223192	27;18;21	6;4;3	20;21;20	22;7;14	254	149	0.725;0.725;0.804	0.348;0.638;0.456	0.751	0.481	yes	no	XP_003522203.1 probable myosin-binding protein 6 isoform X1 [Glycine max]	-	-	-	-	-	GO:0003743//translation initiation factor activity	-
SE_3844	Glyma.08G157500	DGP2	yes	Gm08	+	yes	0.142	7.89489841597e-05	0.00368276879989	MSTRG.15995.2	-	12282197	12282275	12280876	12280981	12282987	12283148	20;25;45	0;0;0	34;27;33	1;11;0	227	149	1.0;1.0;1.0	0.957;0.617;1.0	1	0.858	yes	no	XP_006585370.1 DAR GTPase 2, mitochondrial isoform X1 [Glycine max]	-	-	-	-	GO:0005575//cellular_component;GO:0005622//intracellular;GO:0005623//cell;GO:0005737//cytoplasm;GO:0005739//mitochondrion;GO:0043226//organelle;GO:0043227//membrane-bounded organelle;GO:0043229//intracellular organelle;GO:0043231//intracellular membrane-bounded organelle;GO:0044424//intracellular part;GO:0044444//cytoplasmic part;GO:0044464//cell part	GO:0000166//nucleotide binding;GO:0001882//nucleoside binding;GO:0001883//purine nucleoside binding;GO:0003674//molecular_function;GO:0003676//nucleic acid binding;GO:0003723//RNA binding;GO:0003824//catalytic activity;GO:0003924//GTPase activity;GO:0005488//binding;GO:0005515//protein binding;GO:0005525//GTP binding;GO:0016462//pyrophosphatase activity;GO:0016787//hydrolase activity;GO:0016817//…	GO:0006400//tRNA modification;GO:0006412//translation;GO:0008150//biological_process;GO:0022613//ribonucleoprotein complex biogenesis;GO:0042254//ribosome biogenesis;GO:0044085//cellular component biogenesis;GO:0044780//bacterial-type flagellum assembly;GO:0051186//cofactor metabolic process;GO:0071840//cellular component organization or biogenesis
SE_3847	Glyma.04G060300	At4g31860	no	Gm04	+	yes	-0.077	7.00361990624e-12	1.69358799526e-09	Glyma.04G060300.5	Glyma.04G060300.11	4925220	4925291	4924616	4924927	4926607	4926730	0;1;0	125;101;163	16;15;9	133;82;108	220	149	0.0;0.007;0.0	0.075;0.11;0.053	0.002	0.079	no	yes	KRH61647.1 hypothetical protein GLYMA_04G060300 [Glycine max]	-	-	-	-	-	GO:0016791//phosphatase activity	-
SE_3891	Glyma.06G103100	At1g34750	yes	Gm06	-	yes	-0.051	0.000387219205201	0.0128693801564	Glyma.06G103100.1	-	8165257	8165530	8164876	8165153	8166154	8166320	72;141;78	0;11;0	78;99;112	0;1;0	422	149	1.0;0.819;1.0	1.0;0.972;1.0	0.94	0.991	no	yes	XP_006581538.1 probable protein phosphatase 2C 10 isoform X1 [Glycine max]	-	-	-	-	-	GO:0016791//phosphatase activity	-
SE_3897	Glyma.19G241300	wdr48	yes	Gm19	-	yes	-0.046	0.000625864061975	0.0188368070613	Glyma.19G241300.2;Glyma.19G241300.1;MSTRG.40449.1	-	49454052	49454211	49453062	49453128	49455151	49455258	129;155;111	0;12;0	154;181;188	0;0;0	308	149	1.0;0.862;1.0	1.0;1.0;1.0	0.954	1	no	yes	XP_003553747.1 WD repeat-containing protein 48 [Glycine max]	-	-	-	-	-	GO:0005515//protein binding	-
SE_3911	Glyma.19G103000	rnf10	yes	Gm19	-	yes	-0.112	0.000425123931275	0.0137596265633	Glyma.19G103000.3	-	35588048	35588408	35587278	35587452	35588934	35589039	49;63;50	1;6;1	90;53;86	0;0;1	509	149	0.935;0.755;0.936	1.0;1.0;0.962	0.875	0.987	no	yes	XP_003553982.1 RING finger protein 10 [Glycine max]	-	-	-	-	GO:0000109//nucleotide-excision repair complex	GO:0046872//metal ion binding	GO:0006289//nucleotide-excision repair
SE_3915	Glyma.04G087300	--	yes	Gm04	-	yes	-0.029	0.000923331282188	0.0257968705374	Glyma.04G087300.1;Glyma.04G087300.2;Glyma.04G087300.3;MSTRG.6862.3	-	7441437	7441531	7439754	7439863	7442998	7443335	151;200;131	0;14;1	223;171;178	0;1;2	243	149	1.0;0.898;0.988	1.0;0.991;0.982	0.962	0.991	no	yes	XP_003523758.1 uncharacterized protein LOC100783686 [Glycine max]	-	-	-	-	-	-	-
SE_3938	Glyma.20G177500	DDB_G0281815	yes	Gm20	+	yes	-0.083	0.0004030983767	0.0132299276896	Glyma.20G177500.1	-	41436637	41436788	41436316	41436398	41441250	41441341	71;69;90	6;4;0	77;95;91	0;0;0	300	149	0.855;0.895;1.0	1.0;1.0;1.0	0.917	1	no	yes	XP_003556214.1 Golgi to ER traffic protein 4 homolog [Glycine max]	-	-	-	-	-	-	-
SE_3980	Glyma.04G179400	At5g50100	yes	Gm04	-	yes	0.193	0	0	-	-	43282419	43282485	43281657	43281701	43283010	43283067	190;73;189	0;1;0	141;105;89	39;21;6	215	149	1.0;0.981;1.0	0.715;0.776;0.911	0.994	0.801	yes	no	NP_001242656.2 uncharacterized protein LOC100785087 [Glycine max]	-	-	-	-	-	-	-
SE_4021	Glyma.16G078300	CB5LP	yes	Gm16	+	yes	0.232	0.000303319183316	0.0107067600312	Glyma.16G078300.4;Glyma.16G078300.9;Glyma.16G078300.10	-	8013288	8013385	8012991	8013146	8013504	8013545	10;8;24	0;0;0	37;6;18	3;5;0	246	149	1.0;1.0;1.0	0.882;0.421;1.0	1	0.768	yes	no	XP_028206170.1 cytochrome B5-like protein isoform X1 [Glycine soja]	-	-	-	-	-	-	-
SE_4028	Glyma.14G077900	IP5P11	yes	Gm14	-	yes	-0.054	0.000205971151487	0.00788608991447	MSTRG.29492.3	-	6487118	6487161	6486897	6487023	6488326	6488466	27;59;25	0;12;0	27;43;41	1;0;0	192	149	1.0;0.792;1.0	0.954;1.0;1.0	0.931	0.985	no	yes	KRH15266.1 hypothetical protein GLYMA_14G077900 [Glycine max]	-	-	-	-	-	-	-
SE_4149	Glyma.15G125500	FRS8	yes	Gm15	+	yes	-0.397	7.08880165678e-09	1.11294186011e-06	Glyma.15G125500.1	-	9896295	9896457	9895958	9896001	9896603	9896698	19;21;29	4;8;11	6;12;17	0;0;0	311	149	0.695;0.557;0.558	1.0;1.0;1.0	0.603	1	no	yes	KHN14374.1 Protein FAR1-RELATED SEQUENCE 8 [Glycine soja]	-	-	-	-	GO:0005575//cellular_component;GO:0005622//intracellular;GO:0005623//cell;GO:0005634//nucleus;GO:0043226//organelle;GO:0043227//membrane-bounded organelle;GO:0043229//intracellular organelle;GO:0043231//intracellular membrane-bounded organelle;GO:0044424//intracellular part;GO:0044464//cell part	GO:0003674//molecular_function;GO:0003677//DNA binding;GO:0003700//transcription factor activity, sequence-specific DNA binding;GO:0004803//transposase activity;GO:0005488//binding;GO:0008270//zinc ion binding;GO:0043167//ion binding;GO:0043169//cation binding;GO:0046872//metal ion binding;GO:0046914//transition metal ion binding	GO:0006313//transposition, DNA-mediated;GO:0006355//regulation of transcription, DNA-templated;GO:0007154//cell communication;GO:0007165//signal transduction;GO:0007602//phototransduction;GO:0008150//biological_process;GO:0009314//response to radiation;GO:0009416//response to light stimulus;GO:0009581//detection of external stimulus;GO:0009582//detection of abiotic stimulus;GO:0009583//detection …
SE_4259	Glyma.08G352800	SFH9	no	Gm08	-	yes	-0.299	0.000132131363834	0.00557070066601	Glyma.08G352800.6	Glyma.08G352800.3	45979540	45979670	45979119	45979420	45980301	45980705	1;6;7	0;7;1	1;7;4	0;0;0	279	149	1.0;0.314;0.789	1.0;1.0;1.0	0.701	1	no	yes	XP_014634989.1 phosphatidylinositol/phosphatidylcholine transfer protein SFH9 [Glycine max]	-	-	-	-	-	-	-
SE_4273	Glyma.15G160400	--	no	Gm15	-	yes	-0.415	0	0	MSTRG.31836.5	Glyma.15G160400.2	13596205	13596274	13595996	13596094	13596450	13596575	10;3;4	33;44;52	39;53;39	35;32;22	218	149	0.172;0.045;0.05	0.432;0.531;0.548	0.089	0.504	no	yes	XP_014623734.1 uncharacterized protein LOC100814409 [Glycine max]	-	-	-	-	-	GO:0005515//protein binding	-
SE_4275	Glyma.19G079700	GLIP1	yes	Gm19	-	yes	0.125	0.000899063920573	0.0252812	MSTRG.39206.1	-	29455159	29455244	29454264	29454388	29455714	29455813	32;54;55	0;0;5	61;51;53	6;6;9	234	149	1.0;1.0;0.875	0.866;0.844;0.789	0.958	0.833	yes	no	XP_003555143.1 GDSL esterase/lipase 5 isoform X1 [Glycine max]	-	-	-	-	-	GO:0003677//DNA binding;GO:0016788//hydrolase activity, acting on ester bonds;GO:0051539//4 iron, 4 sulfur cluster binding	GO:0009265//2'-deoxyribonucleotide biosynthetic process
SE_4402	Glyma.10G204900	rngB	no	Gm10	-	yes	0.148	0.00185641633379	0.0449427926701	Glyma.10G204900.2	Glyma.10G204900.3	43695270	43695321	43693488	43693534	43695557	43695627	43;57;46	33;31;33	54;56;72	82;74;67	200	149	0.493;0.578;0.509	0.329;0.361;0.445	0.527	0.378	yes	no	XP_006589377.1 uncharacterized protein LOC100794581 isoform X1 [Glycine max]	-	-	-	-	-	-	-
SE_4596	Glyma.19G151900	AHP1	yes	Gm19	-	yes	0.289	7.40575552627e-06	0.000500971976726	MSTRG.39762.1	-	41689294	41689453	41689141	41689210	41689792	41689947	4;10;17	0;0;0	40;11;24	3;10;1	308	149	1.0;1.0;1.0	0.866;0.347;0.921	1	0.711	yes	no	KRG95451.1 hypothetical protein GLYMA_19G151900, partial [Glycine max]	Environmental Information Processing	Signal transduction	ko04075//Plant hormone signal transduction	K14490	GO:0016020//membrane	GO:0000156//phosphorelay response regulator activity;GO:0004673//protein histidine kinase activity;GO:0005524//ATP binding	GO:0000160//phosphorelay signal transduction system
SE_4631	Glyma.10G163700	PURKE	yes	Gm10	+	yes	-0.48	2.46525868608e-08	3.58363071065e-06	-	-	39896973	39897027	39895673	39895958	39897397	39897658	7;2;8	3;4;3	7;6;2	0;0;0	203	149	0.631;0.268;0.662	1.0;1.0;1.0	0.52	1	no	yes	XP_003536132.1 phosphoribosylaminoimidazole carboxylase, chloroplastic isoform X1 [Glycine max]	Metabolism;Metabolism;Metabolism	Global and overview maps;Global and overview maps;Nucleotide metabolism	ko01100//Metabolic pathways;ko01110//Biosynthesis of secondary metabolites;ko00230//Purine metabolism	K11808;K11808;K11808	GO:0005737//cytoplasm;GO:0005951//carbamoyl-phosphate synthase complex;GO:0009317//acetyl-CoA carboxylase complex;GO:0009320//phosphoribosylaminoimidazole carboxylase complex	GO:0003989//acetyl-CoA carboxylase activity;GO:0004075//biotin carboxylase activity;GO:0004088//carbamoyl-phosphate synthase (glutamine-hydrolyzing) activity;GO:0004617//phosphoglycerate dehydrogenase activity;GO:0004637//phosphoribosylamine-glycine ligase activity;GO:0004638//phosphoribosylaminoimidazole carboxylase activity;GO:0004644//phosphoribosylglycinamide formyltransferase activity;GO:000…	GO:0006094//gluconeogenesis;GO:0006189//'de novo' IMP biosynthetic process;GO:0006564//L-serine biosynthetic process;GO:0006631//fatty acid metabolic process;GO:0006633//fatty acid biosynthetic process;GO:0009152//purine ribonucleotide biosynthetic process;GO:0009220//pyrimidine ribonucleotide biosynthetic process;GO:0009252//peptidoglycan biosynthetic process;GO:0051235//maintenance of location;…
SE_4683	Glyma.13G196600	NQR	yes	Gm13	+	yes	-0.383	2.94076078378e-07	3.18905800872e-05	Glyma.13G196600.4;Glyma.13G196600.5	-	30418954	30419090	30418142	30418334	30419229	30419288	6;30;19	14;5;1	35;44;29	0;0;0	285	149	0.183;0.758;0.909	1.0;1.0;1.0	0.617	1	no	yes	NP_001357557.1 putative NADPH:quinone oxidoreductase isoform 2 [Glycine max]	-	-	-	-	-	GO:0003674//molecular_function;GO:0008752//FMN reductase activity;GO:0016491//oxidoreductase activity	GO:0044273//sulfur compound catabolic process;GO:0046685//response to arsenic-containing substance;GO:0055114//oxidation-reduction process
SE_4687	Glyma.20G234000	--	no	Gm20	-	yes	0.341	1.5416576904e-09	2.7720849992e-07	Glyma.20G234000.6	Glyma.20G234000.3	46611803	46611942	46610159	46611150	46612234	46612328	28;19;40	0;0;0	19;13;19	5;3;6	288	149	1.0;1.0;1.0	0.663;0.692;0.621	1	0.659	yes	no	KRG92850.1 hypothetical protein GLYMA_20G234000 [Glycine max]	-	-	-	-	-	-	-
SE_4796	Glyma.02G217300	CIPK8	yes	Gm02	-	yes	0.111	7.49569579406e-07	7.26702525878e-05	Glyma.02G217300.1	-	42253334	42253406	42253124	42253232	42253848	42253911	45;89;73	0;1;2	100;108;110	9;11;12	221	149	1.0;0.984;0.961	0.882;0.869;0.861	0.982	0.871	yes	no	XP_003519209.1 CBL-interacting serine/threonine-protein kinase 8 isoform X1 [Glycine max]	-	-	-	-	-	GO:0004672//protein kinase activity;GO:0005524//ATP binding;GO:0016709//oxidoreductase activity, acting on paired donors, with incorporation or reduction of molecular oxygen, NAD(P)H as one donor, and incorporation of one atom of oxygen	GO:0006468//protein phosphorylation;GO:0006744//ubiquinone biosynthetic process;GO:0007165//signal transduction
SE_4831	Glyma.06G050100	BCAT2	no	Gm06	-	yes	0.048	2.31693002162e-05	0.00130330411216	Glyma.06G050100.4;Glyma.06G050100.1;Glyma.06G050100.3	Glyma.06G050100.6	3779857	3780029	3779331	3779508	3780377	3780442	693;1350;718	14;12;6	337;293;443	14;15;9	321	149	0.958;0.981;0.982	0.918;0.901;0.958	0.974	0.926	yes	no	KHN45115.1 Branched-chain-amino-acid aminotransferase 2, chloroplastic [Glycine soja]	Metabolism;Metabolism;Metabolism;Metabolism;Metabolism;Metabolism;Metabolism;Metabolism;Metabolism	Global and overview maps;Global and overview maps;Global and overview maps;Amino acid metabolism;Global and overview maps;Amino acid metabolism;Metabolism of cofactors and vitamins;Amino acid metabolism;Biosynthesis of other secondary metabolites	ko01100//Metabolic pathways;ko01110//Biosynthesis of secondary metabolites;ko01230//Biosynthesis of amino acids;ko00270//Cysteine and methionine metabolism;ko01210//2-Oxocarboxylic acid metabolism;ko00280//Valine, leucine and isoleucine degradation;ko00770//Pantothenate and CoA biosynthesis;ko00290//Valine, leucine and isoleucine biosynthesis;ko00966//Glucosinolate biosynthesis	K00826;K00826;K00826;K00826;K00826;K00826;K00826;K00826;K00826	-	GO:0003824//catalytic activity;GO:0004084//branched-chain-amino-acid transaminase activity;GO:0008696//4-amino-4-deoxychorismate lyase activity;GO:0047810//D-alanine:2-oxoglutarate aminotransferase activity	GO:0008153//para-aminobenzoic acid biosynthetic process;GO:0009082//branched-chain amino acid biosynthetic process;GO:0009396//folic acid-containing compound biosynthetic process;GO:0019480//L-alanine oxidation to pyruvate via D-alanine
SE_4836	Glyma.05G074400	CYC1-2	yes	Gm05	-	yes	0.046	0.00110372893055	0.0299230015991	Glyma.05G074400.1	-	8905507	8905725	8899379	8899659	8910054	8910122	178;172;232	3;1;1	193;211;226	2;16;2	367	149	0.96;0.986;0.989	0.975;0.843;0.979	0.978	0.932	yes	no	XP_006579695.1 cytochrome c1-2, heme protein, mitochondrial isoform X1 [Glycine max]	Metabolism;Metabolism	Global and overview maps;Energy metabolism	ko01100//Metabolic pathways;ko00190//Oxidative phosphorylation	K00413;K00413	GO:0009523//photosystem II;GO:0009538//photosystem I reaction center;GO:0009654//photosystem II oxygen evolving complex	GO:0009055//electron carrier activity;GO:0010242//oxygen evolving activity;GO:0020037//heme binding	-
SE_4884	Glyma.01G079200	--	yes	Gm01	-	yes	-0.343	0.00059198038596	0.0179712602595	Glyma.01G079200.2	-	20779207	20779936	20778796	20779023	20780486	20780687	25;9;26	2;1;2	40;23;31	0;0;0	878	149	0.68;0.604;0.688	1.0;1.0;1.0	0.657	1	no	yes	KRH75336.1 hypothetical protein GLYMA_01G079200 [Glycine max]	-	-	-	-	-	-	-
SE_4894	Glyma.10G028900	SULTR3;1	yes	Gm10	-	yes	-0.121	7.55396050303e-05	0.00353942585886	-	-	2508578	2508692	2506341	2506468	2509688	2509860	4;37;15	0;12;0	5;18;4	0;0;0	263	149	1.0;0.636;1.0	1.0;1.0;1.0	0.879	1	no	yes	XP_003536673.1 sulfate transporter 3.1 [Glycine max]	-	-	-	-	GO:0016020//membrane;GO:0016021//integral component of membrane	GO:0015116//sulfate transmembrane transporter activity;GO:0045152//antisigma factor binding	GO:0006355//regulation of transcription, DNA-templated;GO:0008272//sulfate transport
SE_4911	Glyma.13G126100	--	yes	Gm13	-	yes	0.342	0.000226046865266	0.00842505048761	MSTRG.26802.1	-	23039829	23039962	23038577	23038853	23040515	23041181	2;4;2	2;1;0	0;1;0	6;0;1	282	149	0.346;0.679;1.0	0.0;1.0;0.0	0.675	0.333	yes	no	KRH19606.1 hypothetical protein GLYMA_13G126100 [Glycine max]	-	-	-	-	-	-	-
SE_4969	Glyma.10G163700	PURKE	yes	Gm10	+	yes	-0.371	8.34355498025e-08	1.02650122617e-05	-	-	39896973	39897105	39895651	39895958	39897397	39897658	16;5;17	3;4;3	38;29;19	0;0;0	281	149	0.739;0.399;0.75	1.0;1.0;1.0	0.629	1	no	yes	XP_003536132.1 phosphoribosylaminoimidazole carboxylase, chloroplastic isoform X1 [Glycine max]	Metabolism;Metabolism;Metabolism	Global and overview maps;Global and overview maps;Nucleotide metabolism	ko01100//Metabolic pathways;ko01110//Biosynthesis of secondary metabolites;ko00230//Purine metabolism	K11808;K11808;K11808	GO:0005737//cytoplasm;GO:0005951//carbamoyl-phosphate synthase complex;GO:0009317//acetyl-CoA carboxylase complex;GO:0009320//phosphoribosylaminoimidazole carboxylase complex	GO:0003989//acetyl-CoA carboxylase activity;GO:0004075//biotin carboxylase activity;GO:0004088//carbamoyl-phosphate synthase (glutamine-hydrolyzing) activity;GO:0004617//phosphoglycerate dehydrogenase activity;GO:0004637//phosphoribosylamine-glycine ligase activity;GO:0004638//phosphoribosylaminoimidazole carboxylase activity;GO:0004644//phosphoribosylglycinamide formyltransferase activity;GO:000…	GO:0006094//gluconeogenesis;GO:0006189//'de novo' IMP biosynthetic process;GO:0006564//L-serine biosynthetic process;GO:0006631//fatty acid metabolic process;GO:0006633//fatty acid biosynthetic process;GO:0009152//purine ribonucleotide biosynthetic process;GO:0009220//pyrimidine ribonucleotide biosynthetic process;GO:0009252//peptidoglycan biosynthetic process;GO:0051235//maintenance of location;…
SE_4979	Glyma.20G182000	PAT15	no	Gm20	-	yes	-0.193	0.000386110334466	0.0128693801564	Glyma.20G182000.1	Glyma.20G182000.5	41966481	41966583	41966332	41966404	41966697	41966790	18;11;28	2;3;2	26;26;19	0;0;0	251	149	0.842;0.685;0.893	1.0;1.0;1.0	0.807	1	no	yes	XP_003556243.1 probable protein S-acyltransferase 15 isoform X1 [Glycine max]	-	-	-	-	-	GO:0016409//palmitoyltransferase activity	-
SE_4986	Glyma.13G296400	At1g09600	yes	Gm13	-	yes	-0.042	0.000720017222019	0.0210971062909	Glyma.13G296400.1	-	38920800	38920915	38919551	38920025	38921302	38921400	158;386;107	5;30;4	193;294;267	2;5;10	264	149	0.947;0.879;0.938	0.982;0.971;0.938	0.921	0.964	no	yes	XP_003543334.1 probable serine/threonine-protein kinase At1g54610 [Glycine max]	-	-	-	-	-	GO:0004672//protein kinase activity;GO:0005524//ATP binding	GO:0006468//protein phosphorylation
SE_5036	Glyma.18G269500	At1g50180	yes	Gm18	+	yes	0.068	0.000248761276943	0.00908583288946	-	-	55596417	55597439	55595562	55595663	55600463	55600755	291;254;376	0;1;0	315;403;357	2;6;4	1171	149	1.0;0.97;1.0	0.952;0.895;0.919	0.99	0.922	yes	no	XP_006602948.1 putative disease resistance protein At1g50180 [Glycine max]	-	-	-	-	GO:0005783//endoplasmic reticulum	GO:0004656//procollagen-proline 4-dioxygenase activity;GO:0004803//transposase activity;GO:0005515//protein binding;GO:0005524//ATP binding;GO:0016702//oxidoreductase activity, acting on single donors with incorporation of molecular oxygen, incorporation of two atoms of oxygen;GO:0016887//ATPase activity;GO:0043531//ADP binding	GO:0000469//cleavage involved in rRNA processing;GO:0006313//transposition, DNA-mediated;GO:0055114//oxidation-reduction process
SE_5060	Glyma.01G014700	JMJ706	yes	Gm01	+	yes	-0.08	0.000206523235272	0.00788608991447	-	-	1433320	1433374	1432689	1432846	1433452	1433532	7;39;23	0;9;0	32;27;23	0;0;0	203	149	1.0;0.761;1.0	1.0;1.0;1.0	0.92	1	no	yes	XP_014622048.1 jmjC domain-containing protein isoform X2 [Glycine max]	-	-	-	-	-	-	-
SE_5085	Glyma.13G042000	ATJ49	yes	Gm13	-	yes	-0.112	0.00034325841005	0.0118384761158	-	-	12517439	12517511	12514573	12517202	12518019	12518184	0;0;0	8;7;8	1;7;1	19;14;13	221	149	0.0;0.0;0.0	0.034;0.252;0.049	0	0.112	no	yes	XP_003543931.1 uncharacterized protein LOC100792212 [Glycine max]	-	-	-	-	GO:0042601//endospore-forming forespore	GO:0005515//protein binding;GO:0016151//nickel cation binding	GO:0006457//protein folding;GO:0009408//response to heat;GO:0030436//asexual sporulation;GO:0051604//protein maturation
SE_5202	Glyma.09G101300	At1g06470	yes	Gm09	-	yes	0.093	0.000897402617996	0.0252738370514	Glyma.09G101300.2;MSTRG.18307.1	-	18080881	18080894	18079849	18080034	18081106	18081207	27;37;72	2;1;4	69;55;52	15;6;8	162	149	0.925;0.971;0.943	0.809;0.894;0.857	0.946	0.853	yes	no	XP_006587167.1 probable sugar phosphate/phosphate translocator At1g06470 [Glycine max]	-	-	-	-	GO:0016020//membrane;GO:0016021//integral component of membrane	-	GO:0055085//transmembrane transport
SE_5223	Glyma.17G216000	ASP5	yes	Gm17	-	yes	-0.344	1.12443230282e-07	1.34407993106e-05	-	-	36285255	36285407	36278961	36279095	36292538	36292705	25;16;23	12;6;3	18;31;36	0;0;2	301	149	0.508;0.569;0.791	1.0;1.0;0.899	0.623	0.966	no	yes	NP_001237987.2 aspartate aminotransferase [Glycine max]	Metabolism;Metabolism;Metabolism;Metabolism;Metabolism;Metabolism;Metabolism;Metabolism;Metabolism;Metabolism;Metabolism;Metabolism;Metabolism	Global and overview maps;Global and overview maps;Global and overview maps;Amino acid metabolism;Amino acid metabolism;Global and overview maps;Amino acid metabolism;Amino acid metabolism;Amino acid metabolism;Amino acid metabolism;Amino acid metabolism;Biosynthesis of other secondary metabolites;Biosynthesis of other secondary metabolites	ko01100//Metabolic pathways;ko01110//Biosynthesis of secondary metabolites;ko01230//Biosynthesis of amino acids;ko00270//Cysteine and methionine metabolism;ko00330//Arginine and proline metabolism;ko01210//2-Oxocarboxylic acid metabolism;ko00250//Alanine, aspartate and glutamate metabolism;ko00350//Tyrosine metabolism;ko00400//Phenylalanine, tyrosine and tryptophan biosynthesis;ko00220//Arginine …	K00811;K00811;K00811;K00811;K00811;K00811;K00811;K00811;K00811;K00811;K00811;K00811;K00811	GO:0005737//cytoplasm	GO:0003824//catalytic activity;GO:0004400//histidinol-phosphate transaminase activity;GO:0030170//pyridoxal phosphate binding;GO:0048472//threonine-phosphate decarboxylase activity	GO:0000105//histidine biosynthetic process;GO:0009058//biosynthetic process;GO:0009236//cobalamin biosynthetic process;GO:0042398//cellular modified amino acid biosynthetic process
SE_5242	Glyma.03G021100	rrp36	no	Gm03	+	yes	0.054	0.0016086428811	0.0400099284213	Glyma.03G021100.6;Glyma.03G021100.2;Glyma.03G021100.1	Glyma.03G021100.7;Glyma.03G021100.5	2139675	2139744	2139035	2139088	2140161	2140216	0;0;11	25;25;29	0;1;1	32;25;39	218	149	0.0;0.0;0.206	0.0;0.027;0.017	0.069	0.015	yes	no	XP_006576399.1 ribosomal RNA processing protein 36 homolog isoform X1 [Glycine max]	-	-	-	-	-	-	GO:0000469//cleavage involved in rRNA processing
SE_5289	Glyma.20G234000	--	no	Gm20	-	yes	0.445	1.87725179845e-09	3.29113527798e-07	Glyma.20G234000.2	Glyma.20G234000.3	46611878	46611942	46610159	46611150	46612234	46612328	15;6;15	0;0;0	13;8;5	5;3;6	213	149	1.0;1.0;1.0	0.645;0.651;0.368	1	0.555	yes	no	KRG92850.1 hypothetical protein GLYMA_20G234000 [Glycine max]	-	-	-	-	-	-	-
SE_5320	Glyma.02G166100	--	yes	Gm02	-	yes	0.466	0.000967802702502	0.0267199911486	Glyma.02G166100.5	-	26861762	26861783	26861466	26861609	26862100	26862333	10;9;11	0;0;21	11;10;5	17;19;14	170	149	1.0;1.0;0.315	0.362;0.316;0.238	0.772	0.305	yes	no	XP_006575183.1 arginine/serine-rich coiled-coil protein 2 isoform X1 [Glycine max]	-	-	-	-	-	-	-
SE_5423	Glyma.17G036700	emc6	yes	Gm17	-	yes	-0.186	5.08721544334e-06	0.000369051167231	Glyma.17G036700.2	-	2684418	2684552	2683858	2684054	2686194	2686290	41;38;72	13;3;6	22;41;49	0;2;0	283	149	0.624;0.87;0.863	1.0;0.915;1.0	0.786	0.972	no	yes	NP_001236924.1 uncharacterized protein LOC100306572 [Glycine max]	-	-	-	-	-	-	-
SE_5432	Glyma.15G058900	ALDH6B2	no	Gm15	-	yes	-0.259	9.3919239919e-05	0.00424007074982	Glyma.15G058900.1;MSTRG.31046.1	MSTRG.31046.2	4532711	4532755	4532550	4532629	4532919	4532955	33;16;21	7;13;6	34;30;25	4;1;1	193	149	0.784;0.487;0.73	0.868;0.959;0.951	0.667	0.926	no	yes	XP_003547102.1 methylmalonate-semialdehyde dehydrogenase [acylating], mitochondrial isoform X1 [Glycine max]	Metabolism;Metabolism;Metabolism;Metabolism;Metabolism;Metabolism	Global and overview maps;Global and overview maps;Carbohydrate metabolism;Amino acid metabolism;Metabolism of other amino acids;Carbohydrate metabolism	ko01100//Metabolic pathways;ko01200//Carbon metabolism;ko00562//Inositol phosphate metabolism;ko00280//Valine, leucine and isoleucine degradation;ko00410//beta-Alanine metabolism;ko00640//Propanoate metabolism	K00140;K00140;K00140;K00140;K00140;K00140	-	GO:0003842//1-pyrroline-5-carboxylate dehydrogenase activity;GO:0004350//glutamate-5-semialdehyde dehydrogenase activity;GO:0004491//methylmalonate-semialdehyde dehydrogenase (acylating) activity;GO:0004777//succinate-semialdehyde dehydrogenase (NAD+) activity;GO:0008802//betaine-aldehyde dehydrogenase activity;GO:0009013//succinate-semialdehyde dehydrogenase [NAD(P)+] activity;GO:0016491//oxidor…	GO:0006527//arginine catabolic process;GO:0006561//proline biosynthetic process;GO:0006562//proline catabolic process;GO:0006574//valine catabolic process;GO:0006578//amino-acid betaine biosynthetic process;GO:0009450//gamma-aminobutyric acid catabolic process;GO:0010124//phenylacetate catabolic process;GO:0055114//oxidation-reduction process
SE_5477	Glyma.16G181500	ASK21	no	Gm16	+	yes	-0.174	5.1810951703e-05	0.00258907078843	Glyma.16G181500.11;Glyma.16G181500.12	Glyma.16G181500.9;Glyma.16G181500.1;Glyma.16G181500.10;Glyma.16G181500.6	34464926	34465379	34462959	34463244	34466635	34466857	43;71;51	4;0;6	67;51;51	0;0;1	602	149	0.727;1.0;0.678	1.0;1.0;0.927	0.802	0.976	no	yes	XP_006599562.1 SKP1-like protein 21 isoform X1 [Glycine max]	Genetic Information Processing;Genetic Information Processing	Folding, sorting and degradation;Folding, sorting and degradation	ko04141//Protein processing in endoplasmic reticulum;ko04120//Ubiquitin mediated proteolysis	K03094;K03094	-	-	GO:0006511//ubiquitin-dependent protein catabolic process
SE_5549	Glyma.10G280700	At4g32640	no	Gm10	+	yes	0.079	4.20836957282e-07	4.36136350113e-05	Glyma.10G280700.2;Glyma.10G280700.3;Glyma.10G280700.1;Glyma.10G280700.4;MSTRG.21772.2	Glyma.10G280700.5	50262822	50262903	50261729	50261855	50263390	50263468	106;145;87	0;0;0	134;120;87	12;4;4	230	149	1.0;1.0;1.0	0.879;0.951;0.934	1	0.921	yes	no	XP_003535751.1 protein transport protein Sec24-like At4g32640 [Glycine max]	Genetic Information Processing	Folding, sorting and degradation	ko04141//Protein processing in endoplasmic reticulum	K14007	GO:0030127//COPII vesicle coat	GO:0008270//zinc ion binding	GO:0006886//intracellular protein transport;GO:0006888//ER to Golgi vesicle-mediated transport
SE_5570	Glyma.10G220000	Pus3	yes	Gm10	-	yes	-0.263	5.61191350257e-06	0.000397519987431	MSTRG.21279.13	-	45231616	45231676	45231349	45231440	45231895	45232117	35;11;19	6;11;2	21;29;32	2;0;0	209	149	0.806;0.416;0.871	0.882;1.0;1.0	0.698	0.961	no	yes	XP_003535557.1 tRNA pseudouridine(38/39) synthase isoform X1 [Glycine max]	-	-	-	-	GO:0005634//nucleus	GO:0003700//transcription factor activity, sequence-specific DNA binding;GO:0003723//RNA binding;GO:0009982//pseudouridine synthase activity	GO:0001522//pseudouridine synthesis;GO:0006355//regulation of transcription, DNA-templated;GO:0006400//tRNA modification;GO:0009451//RNA modification;GO:0080009//mRNA methylation
SE_5594	Glyma.13G120200	iolC1	yes	Gm13	-	yes	0.05	0.000294297150757	0.0104232718142	MSTRG.26755.2	-	22329183	22329475	22325675	22327145	22329579	22329836	271;323;318	1;0;2	209;240;279	11;2;2	441	149	0.989;1.0;0.982	0.865;0.976;0.979	0.99	0.94	yes	no	XP_003541336.1 fructokinase-1 [Glycine max]	-	-	-	-	-	GO:0004747//ribokinase activity;GO:0008662//1-phosphofructokinase activity;GO:0009024//tagatose-6-phosphate kinase activity;GO:0016773//phosphotransferase activity, alcohol group as acceptor;GO:0047590//5-dehydro-2-deoxygluconokinase activity	GO:0005990//lactose catabolic process;GO:0009244//lipopolysaccharide core region biosynthetic process;GO:0019303//D-ribose catabolic process;GO:0019310//inositol catabolic process
SE_5638	Glyma.15G013800	At1g52360	yes	Gm15	-	yes	-0.288	0.000648416209145	0.0192947386252	MSTRG.30684.3	-	1105408	1105571	1105001	1105304	1105688	1105753	43;49;62	23;33;29	62;84;72	16;26;0	312	149	0.472;0.415;0.505	0.649;0.607;1.0	0.464	0.752	no	yes	RDX75931.1 Coatomer subunit beta'-2, partial [Mucuna pruriens]	-	-	-	-	GO:0030117//membrane coat	GO:0005198//structural molecule activity;GO:0005515//protein binding	GO:0006886//intracellular protein transport;GO:0016192//vesicle-mediated transport
SE_5734	Glyma.11G126100	CRT3	yes	Gm11	+	yes	-0.046	0.00133045727215	0.0346412872419	Glyma.11G126100.1	-	9562534	9562564	9561881	9561965	9564005	9564290	77;60;131	1;6;8	112;107;75	2;0;2	179	149	0.985;0.893;0.932	0.979;1.0;0.969	0.937	0.983	no	yes	XP_003537928.1 calreticulin-3 [Glycine max]	Genetic Information Processing;Cellular Processes	Folding, sorting and degradation;Transport and catabolism	ko04141//Protein processing in endoplasmic reticulum;ko04145//Phagosome	K08057;K08057	GO:0005783//endoplasmic reticulum	GO:0005509//calcium ion binding;GO:0051082//unfolded protein binding	GO:0006270//DNA replication initiation;GO:0006457//protein folding
SE_5760	Glyma.16G128600	CPK28	yes	Gm16	-	yes	-0.084	1.97619698383e-14	5.85566649941e-12	Glyma.16G128600.5;Glyma.16G128600.2;Glyma.16G128600.3;Glyma.16G128600.1;MSTRG.33568.5;MSTRG.33568.7;MSTRG.33568.6;MSTRG.33568.1;Glyma.16G128600.4;MSTRG.33568.2	-	28260353	28260416	28259971	28260142	28260518	28260626	255;303;319	13;21;30	328;342;268	6;0;0	212	149	0.932;0.91;0.882	0.975;1.0;1.0	0.908	0.992	no	yes	XP_003547938.1 calcium-dependent protein kinase 28 isoform X1 [Glycine max]	Organismal Systems	Environmental adaptation	ko04626//Plant-pathogen interaction	K13412	GO:0030288//outer membrane-bounded periplasmic space	GO:0004672//protein kinase activity;GO:0005509//calcium ion binding;GO:0005524//ATP binding	GO:0000746//conjugation;GO:0006468//protein phosphorylation
SE_5770	Glyma.13G264200	NXD1	yes	Gm13	-	yes	0.351	2.04226780354e-06	0.000169823043679	-	-	36126044	36126099	36125580	36125619	36127447	36127511	34;36;27	6;0;8	34;30;45	36;20;29	204	149	0.805;1.0;0.711	0.408;0.523;0.531	0.839	0.487	yes	no	XP_006594708.1 protein NEOXANTHIN-DEFICIENT 1 [Glycine max]	-	-	-	-	-	GO:0016829//lyase activity	-
SE_5783	Glyma.08G352800	SFH9	yes	Gm08	-	yes	0.153	0.000208300145734	0.00792444568888	Glyma.08G352800.8	-	45979540	45979583	45979119	45979420	45980420	45980642	1;4;3	0;0;0	20;14;19	3;1;4	192	149	1.0;1.0;1.0	0.838;0.916;0.787	1	0.847	yes	no	XP_014634989.1 phosphatidylinositol/phosphatidylcholine transfer protein SFH9 [Glycine max]	-	-	-	-	-	-	-
SE_5827	Glyma.14G116200	UGNT1	yes	Gm14	-	yes	-0.095	0.000393185375581	0.0130303031734	MSTRG.29790.2	-	14340163	14340208	14339969	14340067	14341404	14341538	20;26;16	1;8;0	26;20;20	0;1;0	194	149	0.939;0.714;1.0	1.0;0.939;1.0	0.884	0.98	no	yes	XP_003544613.1 nucleotide-sugar uncharacterized transporter 3 [Glycine max]	-	-	-	-	GO:0016020//membrane;GO:0016021//integral component of membrane	-	GO:0055085//transmembrane transport
SE_5846	Glyma.13G172400	SNI1	yes	Gm13	-	yes	-0.374	0.000406042971396	0.0133058131343	Glyma.13G172400.12;Glyma.13G172400.10	-	28056918	28057025	28056129	28056420	28057123	28057200	0;1;1	3;1;4	1;4;7	1;7;0	256	149	0.0;0.368;0.127	0.368;0.25;1.0	0.165	0.539	no	yes	XP_006593485.1 SNI1 isoform X1 [Glycine max]	-	-	-	-	-	-	-
SE_5850	Glyma.11G174073	--	no	Gm11	+	yes	-0.346	0	0	MSTRG.23218.2	Glyma.11G174073.1	14498967	14499057	14495586	14495684	14499606	14499679	0;0;0	26;33;43	16;16;34	29;16;32	239	149	0.0;0.0;0.0	0.256;0.384;0.398	0	0.346	no	yes	RZB57752.1 hypothetical protein D0Y65_046420, partial [Glycine soja]	-	-	-	-	GO:0005741//mitochondrial outer membrane	-	GO:0055085//transmembrane transport
SE_5894	Glyma.18G000200	SIRP1	yes	Gm18	-	yes	-0.648	0	0	MSTRG.36463.2	-	49307	49356	49065	49137	49456	49555	3;1;3	17;4;17	44;43;38	9;11;7	198	149	0.117;0.158;0.117	0.786;0.746;0.803	0.131	0.778	no	yes	NP_001341896.1 E3 ubiquitin-protein ligase RING1 [Glycine max]	-	-	-	-	GO:0000109//nucleotide-excision repair complex;GO:0005680//anaphase-promoting complex	GO:0003674//molecular_function;GO:0003824//catalytic activity;GO:0004842//ubiquitin-protein transferase activity;GO:0005488//binding;GO:0008270//zinc ion binding;GO:0008901//ferredoxin hydrogenase activity;GO:0016740//transferase activity;GO:0019787//ubiquitin-like protein transferase activity;GO:0043167//ion binding;GO:0043169//cation binding;GO:0046872//metal ion binding;GO:0061630//ubiquitin p…	GO:0000003//reproduction;GO:0000902//cell morphogenesis;GO:0000904//cell morphogenesis involved in differentiation;GO:0003006//developmental process involved in reproduction;GO:0006289//nucleotide-excision repair;GO:0006464//cellular protein modification process;GO:0006807//nitrogen compound metabolic process;GO:0007275//multicellular organism development;GO:0008150//biological_process;GO:0008152…
SE_5960	Glyma.12G054200	BGLU12	yes	Gm12	+	yes	0.064	2.59914312295e-12	6.58804494224e-10	Glyma.12G054200.1	-	3908051	3908160	3907809	3907912	3908247	3908648	373;875;35	0;1;0	189;319;373	0;28;14	258	149	1.0;0.998;1.0	1.0;0.868;0.939	0.999	0.936	yes	no	XP_003539378.1 cyanogenic beta-glucosidase [Glycine max]	Metabolism;Metabolism;Metabolism;Metabolism;Metabolism	Global and overview maps;Global and overview maps;Biosynthesis of other secondary metabolites;Carbohydrate metabolism;Metabolism of other amino acids	ko01100//Metabolic pathways;ko01110//Biosynthesis of secondary metabolites;ko00940//Phenylpropanoid biosynthesis;ko00500//Starch and sucrose metabolism;ko00460//Cyanoamino acid metabolism	K01188;K01188;K01188;K01188;K01188	GO:0009341//beta-galactosidase complex	GO:0004553//hydrolase activity, hydrolyzing O-glycosyl compounds;GO:0004565//beta-galactosidase activity	GO:0005975//carbohydrate metabolic process;GO:0006012//galactose metabolic process
SE_6014	Glyma.11G221200	AHL15	yes	Gm11	-	yes	0.093	0.00183582499659	0.0445468123163	MSTRG.23782.11	-	36516482	36516812	36514315	36516197	36521004	36521230	58;93;47	2;0;0	57;66;89	4;5;0	479	149	0.9;1.0;1.0	0.816;0.804;1.0	0.967	0.873	yes	no	XP_006591349.1 AT-hook motif nuclear-localized protein 15 [Glycine max]	-	-	-	-	GO:0005634//nucleus	-	GO:0006397//mRNA processing
SE_6020	Glyma.09G286500	--	no	Gm09	+	yes	-0.304	2.39383276035e-06	0.000194445766843	Glyma.09G286500.5	Glyma.09G286500.7	50570686	50570788	50567988	50568625	50571169	50571642	10;6;15	1;3;4	2;2;3	0;0;0	251	149	0.856;0.543;0.69	1.0;1.0;1.0	0.696	1	no	yes	RZB41534.1 hypothetical protein D0Y65_055156, partial [Glycine soja]	Genetic Information Processing;Genetic Information Processing	Translation;Translation	ko03013//Nucleocytoplasmic transport;ko03008//Ribosome biogenesis in eukaryotes	K01164;K01164	-	-	-
SE_6108	Glyma.16G088700	MHK	yes	Gm16	+	yes	0.121	6.44358758138e-05	0.00312300589175	Glyma.16G088700.2;Glyma.16G088700.1;Glyma.16G088700.4	-	11261109	11261170	11260973	11261042	11261266	11261371	51;52;49	0;0;0	51;32;25	0;8;2	210	149	1.0;1.0;1.0	1.0;0.739;0.899	1	0.879	yes	no	XP_003547783.1 serine/threonine-protein kinase MHK [Glycine max]	-	-	-	-	-	GO:0004672//protein kinase activity;GO:0005524//ATP binding;GO:0016709//oxidoreductase activity, acting on paired donors, with incorporation or reduction of molecular oxygen, NAD(P)H as one donor, and incorporation of one atom of oxygen	GO:0006468//protein phosphorylation;GO:0006744//ubiquinone biosynthetic process
SE_6181	Glyma.11G012000	RSH2	yes	Gm11	+	yes	-0.101	0.000385737791287	0.0128693801564	MSTRG.22031.4	-	837640	837784	836249	836423	843186	843253	41;64;43	3;5;1	33;41;34	0;0;0	293	149	0.874;0.867;0.956	1.0;1.0;1.0	0.899	1	no	yes	XP_028189741.1 uncharacterized protein LOC114376035 isoform X3 [Glycine soja]	-	-	-	-	-	GO:0003824//catalytic activity	GO:0015968//stringent response;GO:0015969//guanosine tetraphosphate metabolic process
SE_6192	Glyma.09G281700	Os04g0620700	yes	Gm09	-	yes	0.127	0.00197364843833	0.0470233475035	-	-	50096004	50096096	50095812	50095930	50097908	50097997	51;63;43	1;5;0	32;57;41	6;10;2	241	149	0.969;0.886;1.0	0.767;0.779;0.927	0.952	0.824	yes	no	XP_014617970.1 nucleolin 1 isoform X2 [Glycine max]	-	-	-	-	-	GO:0003676//nucleic acid binding;GO:0003677//DNA binding	GO:0008380//RNA splicing
SE_6250	Glyma.18G273700	HERC2	yes	Gm18	-	yes	0.519	3.77475828373e-15	1.20323279959e-12	MSTRG.38438.8	-	55921540	55921605	55919813	55920245	55921829	55921902	11;41;29	0;1;0	7;22;12	7;16;8	214	149	1.0;0.966;1.0	0.41;0.489;0.511	0.989	0.47	yes	no	XP_003552611.1 ultraviolet-B receptor UVR8 isoform X1 [Glycine max]	-	-	-	-	-	-	-
SE_6302	Glyma.05G157600	AAE18	yes	Gm05	+	yes	-0.049	5.91142197153e-05	0.00289893928758	Glyma.05G157600.1;MSTRG.9295.2;Glyma.05G157600.4	-	35029631	35029730	35029023	35029149	35030526	35030733	123;155;90	0;16;0	99;132;93	0;0;0	248	149	1.0;0.853;1.0	1.0;1.0;1.0	0.951	1	no	yes	XP_003524200.1 probable acyl-activating enzyme 18, peroxisomal isoform X1 [Glycine max]	-	-	-	-	-	GO:0003987//acetate-CoA ligase activity;GO:0004043//L-aminoadipate-semialdehyde dehydrogenase activity;GO:0008668//(2,3-dihydroxybenzoyl)adenylate synthase activity;GO:0008756//o-succinylbenzoate-CoA ligase activity;GO:0030729//acetoacetate-CoA ligase activity;GO:0047473//D-alanine-poly(phosphoribitol) ligase activity;GO:0050218//propionate-CoA ligase activity	GO:0009234//menaquinone biosynthetic process;GO:0019287//isopentenyl diphosphate biosynthetic process, mevalonate pathway;GO:0019290//siderophore biosynthetic process;GO:0019350//teichoic acid biosynthetic process;GO:0019427//acetyl-CoA biosynthetic process from acetate;GO:0019878//lysine biosynthetic process via aminoadipic acid
SE_6404	Glyma.01G225200	LACS4	yes	Gm01	-	yes	0.027	6.05494384942e-06	0.000423202354499	Glyma.01G225200.1;Glyma.01G225200.2;Glyma.01G225200.3;MSTRG.1642.1;MSTRG.1642.2	-	56497940	56498016	56497738	56497856	56498257	56498324	1155;1489;943	10;36;0	1101;1138;1378	42;34;29	225	149	0.987;0.965;1.0	0.946;0.957;0.969	0.984	0.957	yes	no	XP_003517503.1 long chain acyl-CoA synthetase 4 [Glycine max]	Metabolism;Cellular Processes;Metabolism;Metabolism;Metabolism	Global and overview maps;Transport and catabolism;Global and overview maps;Lipid metabolism;Lipid metabolism	ko01100//Metabolic pathways;ko04146//Peroxisome;ko01212//Fatty acid metabolism;ko00071//Fatty acid degradation;ko00061//Fatty acid biosynthesis	K01897;K01897;K01897;K01897;K01897	-	GO:0003987//acetate-CoA ligase activity;GO:0008668//(2,3-dihydroxybenzoyl)adenylate synthase activity;GO:0008756//o-succinylbenzoate-CoA ligase activity;GO:0030729//acetoacetate-CoA ligase activity;GO:0047473//D-alanine-poly(phosphoribitol) ligase activity;GO:0050218//propionate-CoA ligase activity	GO:0009234//menaquinone biosynthetic process;GO:0019287//isopentenyl diphosphate biosynthetic process, mevalonate pathway;GO:0019290//siderophore biosynthetic process;GO:0019350//teichoic acid biosynthetic process;GO:0019427//acetyl-CoA biosynthetic process from acetate
SE_6413	Glyma.01G057400	Cbwd1	no	Gm01	+	yes	-0.356	0	0	Glyma.01G057400.1	MSTRG.458.2	7557735	7557825	7557088	7557203	7558122	7558293	101;96;122	25;37;51	164;178;201	0;0;0	239	149	0.716;0.618;0.599	1.0;1.0;1.0	0.644	1	no	yes	XP_003516351.1 COBW domain-containing protein 1 [Glycine max]	-	-	-	-	GO:0005737//cytoplasm;GO:0009380//excinuclease repair complex;GO:0009898//cytoplasmic side of plasma membrane	GO:0000166//nucleotide binding;GO:0003677//DNA binding;GO:0003824//catalytic activity;GO:0003924//GTPase activity;GO:0005524//ATP binding;GO:0005525//GTP binding;GO:0009381//excinuclease ABC activity;GO:0016530//metallochaperone activity;GO:0016772//transferase activity, transferring phosphorus-containing groups;GO:0016887//ATPase activity;GO:0042626//ATPase activity, coupled to transmembrane mov…	GO:0002949//tRNA threonylcarbamoyladenosine modification;GO:0006289//nucleotide-excision repair;GO:0006464//cellular protein modification process;GO:0006777//Mo-molybdopterin cofactor biosynthetic process;GO:0006810//transport;GO:0008150//biological_process;GO:0009236//cobalamin biosynthetic process;GO:0009306//protein secretion;GO:0015809//arginine transport;GO:0015819//lysine transport;GO:00158…
SE_6424	Glyma.11G171773	--	yes	Gm11	-	yes	-0.085	0.00126594595658	0.0334864603871	MSTRG.23210.2	-	14384941	14385197	14383062	14383283	14385579	14385787	46;83;75	2;0;7	98;83;86	2;0;0	405	149	0.894;1.0;0.798	0.947;1.0;1.0	0.897	0.982	no	yes	XP_006591045.1 uncharacterized protein LOC100802231 isoform X1 [Glycine max]	-	-	-	-	GO:0005737//cytoplasm	GO:0008135//translation factor activity, RNA binding	GO:0006412//translation
SE_6445	Glyma.16G096000	S2P	no	Gm16	+	yes	0.169	6.34928989981e-05	0.00308490440906	MSTRG.33380.1;MSTRG.33380.3	MSTRG.33380.2;Glyma.16G096000.1	17897020	17897222	17893329	17893433	17898333	17898481	25;33;34	31;28;35	26;9;4	35;37;41	351	149	0.255;0.333;0.292	0.24;0.094;0.04	0.293	0.125	yes	no	XP_025981995.1 membrane-bound transcription factor site-2 protease homolog [Glycine max]	Genetic Information Processing	Folding, sorting and degradation	ko04141//Protein processing in endoplasmic reticulum	K07765	GO:0000139//Golgi membrane;GO:0005575//cellular_component;GO:0005622//intracellular;GO:0005623//cell;GO:0005737//cytoplasm;GO:0005783//endoplasmic reticulum;GO:0005789//endoplasmic reticulum membrane;GO:0005794//Golgi apparatus;GO:0012505//endomembrane system;GO:0016020//membrane;GO:0016021//integral component of membrane;GO:0031090//organelle membrane;GO:0031224//intrinsic component of membrane;…	GO:0003674//molecular_function;GO:0003824//catalytic activity;GO:0004175//endopeptidase activity;GO:0004222//metalloendopeptidase activity;GO:0005488//binding;GO:0005515//protein binding;GO:0008233//peptidase activity;GO:0008237//metallopeptidase activity;GO:0016787//hydrolase activity;GO:0043167//ion binding;GO:0043169//cation binding;GO:0046872//metal ion binding;GO:0070011//peptidase activity,…	GO:0006066//alcohol metabolic process;GO:0006355//regulation of transcription, DNA-templated;GO:0006357//regulation of transcription from RNA polymerase II promoter;GO:0006508//proteolysis;GO:0006629//lipid metabolic process;GO:0006807//nitrogen compound metabolic process;GO:0006950//response to stress;GO:0006970//response to osmotic stress;GO:0006972//hyperosmotic response;GO:0006984//ER-nucleus…
SE_6498	Glyma.16G039300	BACOVA_02659	yes	Gm16	+	yes	-0.057	0.000428342871569	0.0138425	Glyma.16G039300.6;MSTRG.32965.2	-	3677991	3678031	3677562	3677641	3678242	3678485	60;83;194	0;13;2	166;49;48	1;0;0	189	149	1.0;0.834;0.987	0.992;1.0;1.0	0.94	0.997	no	yes	XP_006598970.1 uncharacterized protein LOC100779642 [Glycine max]	Metabolism;Metabolism;Metabolism;Metabolism;Metabolism	Global and overview maps;Global and overview maps;Biosynthesis of other secondary metabolites;Carbohydrate metabolism;Metabolism of other amino acids	ko01100//Metabolic pathways;ko01110//Biosynthesis of secondary metabolites;ko00940//Phenylpropanoid biosynthesis;ko00500//Starch and sucrose metabolism;ko00460//Cyanoamino acid metabolism	K05349;K05349;K05349;K05349;K05349	-	GO:0004553//hydrolase activity, hydrolyzing O-glycosyl compounds	GO:0005975//carbohydrate metabolic process
SE_6548	Glyma.18G213400	VSR2	yes	Gm18	+	yes	0.038	0.000773012027402	0.0221863943144	Glyma.18G213400.1	-	50325664	50325734	50325456	50325545	50325815	50325899	157;166;156	1;0;0	119;159;155	0;9;5	219	149	0.991;1.0;1.0	1.0;0.923;0.955	0.997	0.959	yes	no	XP_003552313.1 vacuolar-sorting receptor 1 [Glycine max]	-	-	-	-	-	GO:0005509//calcium ion binding	-
SE_6621	Glyma.20G056600	fam91a1	yes	Gm20	-	yes	0.131	3.16060542023e-05	0.00167953830335	MSTRG.41003.3	-	15717672	15719281	15715730	15716093	15737796	15738158	122;195;123	0;0;0	217;242;270	3;1;6	1758	149	1.0;1.0;1.0	0.86;0.954;0.792	1	0.869	yes	no	KRG89933.1 hypothetical protein GLYMA_20G056600 [Glycine max]	-	-	-	-	-	-	-
SE_6700	Glyma.06G275000	RPS4B	yes	Gm06	-	yes	-0.499	2.59984297446e-06	0.00020511423092	-	Glyma.06G275000.1	46193347	46193558	46192258	46193032	46194396	46194475	10;2;9	5;4;3	5;7;7	1;0;0	360	149	0.453;0.171;0.554	0.674;1.0;1.0	0.393	0.891	no	yes	XP_025984781.1 disease resistance protein TAO1 [Glycine max]	-	-	-	-	-	GO:0005515//protein binding	-
SE_6706	Glyma.09G227900	--	yes	Gm09	+	yes	0.23	1.54674755337e-07	1.77816803431e-05	Glyma.09G227900.5;Glyma.09G227900.4;Glyma.09G227900.2;Glyma.09G227900.1;MSTRG.19202.5	-	45613013	45613086	45611669	45611722	45613432	45613494	88;56;88	1;0;4	25;45;26	6;5;10	222	149	0.983;1.0;0.937	0.737;0.858;0.636	0.973	0.744	yes	no	XP_003534396.2 uncharacterized protein LOC100811760 [Glycine max]	-	-	-	-	-	GO:0016491//oxidoreductase activity	GO:0055114//oxidation-reduction process
SE_6708	Glyma.06G323800	GDPD4	yes	Gm06	+	yes	0.347	0.000151751164062	0.00618709494096	-	-	50688135	50688225	50686029	50686090	50689569	50689697	12;7;6	0;0;0	7;14;3	2;0;5	239	149	1.0;1.0;1.0	0.686;1.0;0.272	1	0.653	yes	no	XP_028238506.1 glycerophosphodiester phosphodiesterase GDPD4-like isoform X1 [Glycine soja]	-	-	-	-	-	GO:0003684//damaged DNA binding;GO:0008081//phosphoric diester hydrolase activity	GO:0006289//nucleotide-excision repair;GO:0006629//lipid metabolic process;GO:0039693//viral DNA genome replication;GO:0043161//proteasome-mediated ubiquitin-dependent protein catabolic process
SE_6816	Glyma.18G132500	PAP1	yes	Gm18	+	yes	0.748	7.77156117238e-16	2.72496839908e-13	MSTRG.37436.1	-	18588372	18588452	18588252	18588289	18588553	18588634	12;18;21	0;0;0	3;16;2	11;12;8	229	149	1.0;1.0;1.0	0.151;0.465;0.14	1	0.252	yes	no	XP_003552004.2 probable inactive purple acid phosphatase 1 isoform X1 [Glycine max]	-	-	-	-	-	GO:0003993//acid phosphatase activity;GO:0016787//hydrolase activity;GO:0016788//hydrolase activity, acting on ester bonds;GO:0046872//metal ion binding	-
SE_6820	Glyma.11G008300	--	no	Gm11	+	yes	0.325	7.15562525855e-06	0.000491960928723	MSTRG.21996.1;Glyma.11G008300.1	MSTRG.21996.3;Glyma.11G008300.13	565419	565590	564728	565220	566261	568341	32;17;43	13;8;12	8;19;7	30;16;12	320	149	0.534;0.497;0.625	0.11;0.356;0.214	0.552	0.227	yes	no	XP_006590413.1 uncharacterized protein LOC100811424 isoform X1 [Glycine max]	-	-	-	-	-	GO:0003677//DNA binding	-
SE_6898	Glyma.16G025200	ALG11	yes	Gm16	-	yes	0.088	0.000214541846987	0.00808876590845	Glyma.16G025200.1	-	2420714	2420824	2420221	2420618	2422743	2422937	47;52;61	0;0;0	55;86;78	8;2;1	259	149	1.0;1.0;1.0	0.798;0.961;0.978	1	0.912	yes	no	XP_003548425.1 GDP-Man:Man(3)GlcNAc(2)-PP-Dol alpha-1,2-mannosyltransferase [Glycine max]	Metabolism;Metabolism;Metabolism	Global and overview maps;Glycan biosynthesis and metabolism;Glycan biosynthesis and metabolism	ko01100//Metabolic pathways;ko00510//N-Glycan biosynthesis;ko00513//Various types of N-glycan biosynthesis	K03844;K03844;K03844	-	GO:0004373//glycogen (starch) synthase activity;GO:0008194//UDP-glycosyltransferase activity;GO:0009011//starch synthase activity;GO:0016757//transferase activity, transferring glycosyl groups	GO:0005978//glycogen biosynthetic process;GO:0009058//biosynthetic process;GO:0010125//mycothiol biosynthetic process;GO:0071793//bacillithiol biosynthetic process
SE_6908	Glyma.17G261200	--	yes	Gm17	-	yes	0.371	1.83531977127e-05	0.00106367651096	-	Glyma.17G261200.6	41594901	41594975	41594598	41594724	41595241	41595616	4;1;5	1;4;8	1;0;0	12;3;8	223	149	0.728;0.143;0.295	0.053;0.0;0.0	0.389	0.018	yes	no	XP_006601364.1 uncharacterized protein LOC100782536 isoform X2 [Glycine max]	-	-	-	-	GO:0009522//photosystem I	GO:0001216//bacterial-type RNA polymerase transcriptional activator activity, sequence-specific DNA binding;GO:0003723//RNA binding;GO:0016987//sigma factor activity	GO:0006109//regulation of carbohydrate metabolic process;GO:0015979//photosynthesis
SE_6929	Glyma.02G198100	TT9	yes	Gm02	-	yes	-0.371	0.000123435744814	0.00526742636795	-	MSTRG.3272.4	39658957	39659076	39655707	39655864	39663477	39663618	4;4;16	3;5;0	10;6;6	1;0;0	268	149	0.426;0.308;1.0	0.848;1.0;1.0	0.578	0.949	no	yes	XP_014623916.1 protein TRANSPARENT TESTA 9 isoform X1 [Glycine max]	-	-	-	-	-	-	-
SE_6952	Glyma.10G176900	At4g10260	yes	Gm10	-	yes	0.361	0.000940686145676	0.0261083840801	Glyma.10G176900.1	-	41154244	41154499	41153583	41153994	41156225	41156394	8;1;19	0;0;0	3;10;6	3;2;0	404	149	1.0;1.0;1.0	0.269;0.648;1.0	1	0.639	yes	no	XP_003535409.1 probable fructokinase-5 [Glycine max]	Metabolism;Metabolism;Metabolism;Metabolism;Metabolism	Global and overview maps;Global and overview maps;Carbohydrate metabolism;Carbohydrate metabolism;Carbohydrate metabolism	ko01100//Metabolic pathways;ko01110//Biosynthesis of secondary metabolites;ko00500//Starch and sucrose metabolism;ko00520//Amino sugar and nucleotide sugar metabolism;ko00051//Fructose and mannose metabolism	K00847;K00847;K00847;K00847;K00847	-	GO:0004747//ribokinase activity;GO:0008662//1-phosphofructokinase activity;GO:0016773//phosphotransferase activity, alcohol group as acceptor;GO:0047590//5-dehydro-2-deoxygluconokinase activity	GO:0009244//lipopolysaccharide core region biosynthetic process;GO:0019303//D-ribose catabolic process;GO:0019310//inositol catabolic process
SE_6962	Glyma.20G211600	arl5	yes	Gm20	-	yes	0.057	0.000424642205297	0.0137596265633	Glyma.20G211600.3	-	44769858	44770063	44767734	44768256	44770235	44770379	309;535;282	0;7;18	353;380;508	21;16;29	354	149	1.0;0.97;0.868	0.876;0.909;0.881	0.946	0.889	yes	no	XP_006605323.1 uncharacterized protein LOC100527908 isoform X1 [Glycine max]	-	-	-	-	GO:0005737//cytoplasm;GO:0048501//signal recognition particle, plasma membrane targeting	GO:0003924//GTPase activity;GO:0005048//signal sequence binding;GO:0005525//GTP binding;GO:0019001//guanyl nucleotide binding;GO:0031683//G-protein beta/gamma-subunit complex binding;GO:0043022//ribosome binding	GO:0007186//G-protein coupled receptor signaling pathway;GO:0009306//protein secretion;GO:0042254//ribosome biogenesis
SE_7065	Glyma.18G034900	HESO1	yes	Gm18	+	yes	0.199	1.95089102075e-05	0.0011275506949	-	Glyma.18G034900.10	2702016	2702173	2699217	2699421	2703288	2703453	15;15;23	0;0;1	27;33;29	2;3;9	306	149	1.0;1.0;0.918	0.868;0.843;0.611	0.973	0.774	yes	no	XP_014626660.1 protein HESO1 isoform X1 [Glycine max]	-	-	-	-	-	GO:0005525//GTP binding;GO:0016779//nucleotidyltransferase activity	-
SE_7076	Glyma.10G028900	SULTR3;1	yes	Gm10	-	yes	-0.052	0.000164552281968	0.00660658570237	-	-	2509440	2509506	2506341	2506468	2509688	2509860	25;94;47	0;12;0	22;37;49	0;0;0	215	149	1.0;0.844;1.0	1.0;1.0;1.0	0.948	1	no	yes	XP_003536673.1 sulfate transporter 3.1 [Glycine max]	-	-	-	-	GO:0016020//membrane;GO:0016021//integral component of membrane	GO:0015116//sulfate transmembrane transporter activity;GO:0045152//antisigma factor binding	GO:0006355//regulation of transcription, DNA-templated;GO:0008272//sulfate transport
SE_7153	Glyma.01G055300	gdap2	yes	Gm01	-	yes	0.147	5.05733196452e-05	0.00253324166356	Glyma.01G055300.1;Glyma.01G055300.3	-	7139453	7139509	7138854	7138974	7139778	7139856	10;29;37	1;0;0	20;14;31	6;3;1	205	149	0.879;1.0;1.0	0.708;0.772;0.958	0.96	0.813	yes	no	XP_003516318.1 protein GDAP2 homolog isoform X1 [Glycine max]	-	-	-	-	-	-	-
SE_7154	Glyma.02G057400	SDH1-1	yes	Gm02	-	yes	-0.045	9.23494930527e-06	0.000597799579952	Glyma.02G057400.1	-	5121695	5121836	5120821	5120907	5121910	5122057	639;638;631	24;45;17	858;691;749	20;8;15	290	149	0.932;0.879;0.95	0.957;0.978;0.962	0.92	0.966	no	yes	XP_003518027.1 succinate dehydrogenase [ubiquinone] flavoprotein subunit 1, mitochondrial [Glycine max]	Metabolism;Metabolism;Metabolism;Metabolism;Metabolism	Global and overview maps;Global and overview maps;Global and overview maps;Energy metabolism;Carbohydrate metabolism	ko01100//Metabolic pathways;ko01110//Biosynthesis of secondary metabolites;ko01200//Carbon metabolism;ko00190//Oxidative phosphorylation;ko00020//Citrate cycle (TCA cycle)	K00234;K00234;K00234;K00234;K00234	GO:0009331//glycerol-3-phosphate dehydrogenase complex	GO:0000104//succinate dehydrogenase activity;GO:0003824//catalytic activity;GO:0004148//dihydrolipoyl dehydrogenase activity;GO:0004368//glycerol-3-phosphate dehydrogenase activity;GO:0004791//thioredoxin-disulfide reductase activity;GO:0008734//L-aspartate oxidase activity;GO:0009973//adenylyl-sulfate reductase activity;GO:0015036//disulfide oxidoreductase activity;GO:0016166//phytoene dehydroge…	GO:0006071//glycerol metabolic process;GO:0006096//glycolytic process;GO:0006099//tricarboxylic acid cycle;GO:0006400//tRNA modification;GO:0006790//sulfur compound metabolic process;GO:0006805//xenobiotic metabolic process;GO:0009060//aerobic respiration;GO:0009061//anaerobic respiration;GO:0009228//thiamine biosynthetic process;GO:0009398//FMN biosynthetic process;GO:0015995//chlorophyll biosyn…
SE_7181	Glyma.04G078900	AFC3	yes	Gm04	-	yes	-0.498	0	0	-	-	6593122	6593270	6592417	6592482	6594151	6594200	24;26;43	14;18;13	57;38;42	0;0;0	297	149	0.462;0.42;0.624	1.0;1.0;1.0	0.502	1	no	yes	XP_028228174.1 serine/threonine-protein kinase AFC3-like isoform X1 [Glycine soja]	-	-	-	-	-	GO:0004672//protein kinase activity;GO:0005524//ATP binding	GO:0006468//protein phosphorylation
SE_7209	Glyma.08G335500	RBCX2	yes	Gm08	-	yes	-0.036	0	0	Glyma.08G335500.1	-	44620194	44620252	44619536	44619602	44620779	44620871	1604;1708;1862	27;84;30	2407;2150;1888	0;0;0	207	149	0.977;0.936;0.978	1.0;1.0;1.0	0.964	1	no	yes	NP_001241067.1 uncharacterized protein LOC100786585 [Glycine max]	-	-	-	-	-	-	-
SE_7256	Glyma.13G105000	--	yes	Gm13	-	yes	0.106	0.000401368933116	0.0131937493983	Glyma.13G105000.3;MSTRG.26630.5;MSTRG.26630.4	-	20987619	20987738	20987382	20987465	20988540	20988673	78;64;106	0;1;4	67;70;73	10;0;10	268	149	1.0;0.973;0.936	0.788;1.0;0.802	0.97	0.863	yes	no	XP_014620897.1 uncharacterized protein LOC100817361 isoform X1 [Glycine max]	-	-	-	-	-	GO:0003674//molecular_function;GO:0003824//catalytic activity;GO:0008236//serine-type peptidase activity;GO:0016787//hydrolase activity;GO:0016788//hydrolase activity, acting on ester bonds;GO:0047570//3-oxoadipate enol-lactonase activity;GO:0047746//chlorophyllase activity;GO:0070205//2-succinyl-6-hydroxy-2,4-cyclohexadiene-1-carboxylate synthase activity	GO:0006112//energy reserve metabolic process;GO:0006508//proteolysis;GO:0006629//lipid metabolic process;GO:0009102//biotin biosynthetic process;GO:0009234//menaquinone biosynthetic process;GO:0015979//photosynthesis;GO:0015996//chlorophyll catabolic process;GO:0030163//protein catabolic process;GO:0042952//beta-ketoadipate pathway
SE_7306	Glyma.20G008800	SNX25	yes	Gm20	-	yes	-0.252	1.0266168342e-05	0.000653296010116	Glyma.20G008800.1;Glyma.20G008800.3	-	786137	786183	784562	785002	786313	786382	3;17;19	1;4;4	13;11;15	0;0;0	195	149	0.696;0.765;0.784	1.0;1.0;1.0	0.748	1	no	yes	XP_003556628.2 uncharacterized protein LOC100804013 [Glycine max]	-	-	-	-	-	GO:0035091//phosphatidylinositol binding	-
SE_7314	Glyma.08G317000	--	yes	Gm08	-	yes	0.124	7.15367107773e-07	7.03266038006e-05	Glyma.08G317000.1;MSTRG.17178.1	-	43062564	43062616	43062303	43062366	43064055	43064108	63;40;57	0;0;2	70;48;49	11;6;4	201	149	1.0;1.0;0.955	0.825;0.856;0.901	0.985	0.861	yes	no	NP_001242491.2 NDUFA12 domain-containing protein [Glycine max]	-	-	-	-	GO:0016020//membrane	-	GO:0032981//mitochondrial respiratory chain complex I assembly
SE_7407	Glyma.04G179400	At5g50100	yes	Gm04	-	yes	0.224	2.22044604925e-16	8.19539368142e-14	-	-	43282206	43282267	43281657	43281701	43283010	43283067	116;56;145	0;1;0	117;77;77	39;21;6	210	149	1.0;0.975;1.0	0.68;0.722;0.901	0.992	0.768	yes	no	NP_001242656.2 uncharacterized protein LOC100785087 [Glycine max]	-	-	-	-	-	-	-
SE_7414	Glyma.08G133200	DDB_G0281669	no	Gm08	-	yes	0.061	0.000431760822115	0.0139315708216	Glyma.08G133200.11;MSTRG.15793.8;Glyma.08G133200.7;Glyma.08G133200.6;Glyma.08G133200.9;Glyma.08G133200.8	Glyma.08G133200.1	10303965	10304052	10303745	10303885	10305463	10305677	76;62;80	0;0;0	116;80;89	6;3;3	236	149	1.0;1.0;1.0	0.924;0.944;0.949	1	0.939	yes	no	XP_003531336.2 LMBR1 domain-containing protein 2 homolog A isoform X1 [Glycine max]	-	-	-	-	-	-	-
SE_7452	Glyma.03G008500	ASK21	no	Gm03	+	yes	0.09	2.50792953429e-05	0.00139581538472	Glyma.03G008500.46;Glyma.03G008500.45;Glyma.03G008500.44;Glyma.03G008500.43;Glyma.03G008500.42;Glyma.03G008500.41;Glyma.03G008500.40;Glyma.03G008500.22;Glyma.03G008500.29	Glyma.03G008500.50;Glyma.03G008500.51;Glyma.03G008500.30;Glyma.03G008500.47;Glyma.03G008500.49;Glyma.03G008500.48;Glyma.03G008500.28;MSTRG.4224.3;MSTRG.4224.2	820903	820969	820346	820457	821116	821195	12;0;14	37;41;56	2;0;0	21;21;27	215	149	0.184;0.0;0.148	0.062;0.0;0.0	0.111	0.021	yes	no	XP_006576308.1 SKP1-like protein 21 isoform X1 [Glycine max]	-	-	-	-	-	-	GO:0006511//ubiquitin-dependent protein catabolic process
SE_7467	Glyma.11G017900	LACS4	no	Gm11	+	yes	-0.475	0	0	Glyma.11G017900.1;MSTRG.22082.3;MSTRG.22082.1	MSTRG.22082.4;MSTRG.22082.2	1233813	1233862	1233339	1233396	1234490	1234567	19;54;27	20;39;11	40;40;53	0;0;0	198	149	0.417;0.51;0.649	1.0;1.0;1.0	0.525	1	no	yes	XP_006590488.1 long chain acyl-CoA synthetase 4 isoform X1 [Glycine max]	Metabolism;Cellular Processes;Metabolism;Metabolism;Metabolism	Global and overview maps;Transport and catabolism;Global and overview maps;Lipid metabolism;Lipid metabolism	ko01100//Metabolic pathways;ko04146//Peroxisome;ko01212//Fatty acid metabolism;ko00071//Fatty acid degradation;ko00061//Fatty acid biosynthesis	K01897;K01897;K01897;K01897;K01897	-	GO:0003987//acetate-CoA ligase activity;GO:0008668//(2,3-dihydroxybenzoyl)adenylate synthase activity;GO:0008756//o-succinylbenzoate-CoA ligase activity;GO:0030729//acetoacetate-CoA ligase activity;GO:0047473//D-alanine-poly(phosphoribitol) ligase activity;GO:0050218//propionate-CoA ligase activity	GO:0009234//menaquinone biosynthetic process;GO:0019287//isopentenyl diphosphate biosynthetic process, mevalonate pathway;GO:0019290//siderophore biosynthetic process;GO:0019350//teichoic acid biosynthetic process;GO:0019427//acetyl-CoA biosynthetic process from acetate
SE_7501	Glyma.10G014900	ctps	yes	Gm10	+	yes	-0.119	0.00044783399274	0.0142319207542	Glyma.10G014900.1;MSTRG.19787.1	-	1326436	1326501	1325917	1325974	1326595	1326679	24;25;28	0;5;3	35;10;18	0;0;0	214	149	1.0;0.777;0.867	1.0;1.0;1.0	0.881	1	no	yes	NP_001238142.2 CTP synthase [Glycine max]	Metabolism;Metabolism	Global and overview maps;Nucleotide metabolism	ko01100//Metabolic pathways;ko00240//Pyrimidine metabolism	K01937;K01937	GO:0005951//carbamoyl-phosphate synthase complex	GO:0000107//imidazoleglycerol-phosphate synthase activity;GO:0003883//CTP synthase activity;GO:0003922//GMP synthase (glutamine-hydrolyzing) activity;GO:0004088//carbamoyl-phosphate synthase (glutamine-hydrolyzing) activity;GO:0004601//peroxidase activity;GO:0004642//phosphoribosylformylglycinamidine synthase activity;GO:0016787//hydrolase activity;GO:0016884//carbon-nitrogen ligase activity, wit…	GO:0000105//histidine biosynthetic process;GO:0006177//GMP biosynthetic process;GO:0006221//pyrimidine nucleotide biosynthetic process;GO:0009152//purine ribonucleotide biosynthetic process;GO:0009220//pyrimidine ribonucleotide biosynthetic process;GO:0055114//oxidation-reduction process
SE_7515	Glyma.02G144500	At3g63330	no	Gm02	+	yes	-0.178	4.97408551503e-06	0.000366276169273	MSTRG.2934.5;MSTRG.2934.1;Glyma.02G144500.1	Glyma.02G144500.2	15345363	15345438	15344197	15344285	15345513	15345597	14;27;29	3;1;6	40;37;25	0;0;0	224	149	0.756;0.947;0.763	1.0;1.0;1.0	0.822	1	no	yes	XP_006575055.1 uncharacterized protein LOC100781476 isoform X1 [Glycine max]	-	-	-	-	GO:0005575//cellular_component;GO:0005622//intracellular;GO:0005623//cell;GO:0005634//nucleus;GO:0005737//cytoplasm;GO:0016020//membrane;GO:0016021//integral component of membrane;GO:0031224//intrinsic component of membrane;GO:0043226//organelle;GO:0043227//membrane-bounded organelle;GO:0043229//intracellular organelle;GO:0043231//intracellular membrane-bounded organelle;GO:0044424//intracellular…	GO:0000166//nucleotide binding;GO:0003674//molecular_function;GO:0003824//catalytic activity;GO:0004672//protein kinase activity;GO:0004674//protein serine/threonine kinase activity;GO:0004721//phosphoprotein phosphatase activity;GO:0004722//protein serine/threonine phosphatase activity;GO:0005488//binding;GO:0005524//ATP binding;GO:0008144//drug binding;GO:0016301//kinase activity;GO:0016740//tr…	GO:0006464//cellular protein modification process;GO:0006468//protein phosphorylation;GO:0006470//protein dephosphorylation;GO:0006793//phosphorus metabolic process;GO:0006796//phosphate-containing compound metabolic process;GO:0006807//nitrogen compound metabolic process;GO:0007154//cell communication;GO:0007165//signal transduction;GO:0008150//biological_process;GO:0008152//metabolic process;GO…
SE_7548	Glyma.17G073700	--	yes	Gm17	-	yes	0.128	9.79542753092e-05	0.00438460009352	Glyma.17G073700.1	-	5761779	5761821	5760466	5760549	5762048	5762522	17;19;29	0;0;0	27;25;22	3;5;1	191	149	1.0;1.0;1.0	0.875;0.796;0.945	1	0.872	yes	no	XP_003549542.1 uncharacterized protein LOC100784843 isoform X1 [Glycine max]	-	-	-	-	-	-	-
SE_7556	Glyma.14G161400	At5g53140	yes	Gm14	-	yes	-0.042	2.23431722717e-05	0.00126020283714	Glyma.14G161400.1;MSTRG.30081.3;Glyma.14G161400.2	-	39074334	39074433	39073932	39074091	39074555	39074683	287;327;367	12;18;7	462;405;438	1;7;6	248	149	0.935;0.916;0.969	0.996;0.972;0.978	0.94	0.982	no	yes	XP_006596294.1 probable protein phosphatase 2C 76 [Glycine max]	-	-	-	-	-	GO:0016791//phosphatase activity	-
SE_7644	Glyma.04G204800	PDR2	no	Gm04	-	yes	0.053	0.000165141422735	0.00661399108541	Glyma.04G204800.8;Glyma.04G204800.1;Glyma.04G204800.2;Glyma.04G204800.4;Glyma.04G204800.5;Glyma.04G204800.6;Glyma.04G204800.7	Glyma.04G204800.3	46542031	46542097	46541867	46541939	46542471	46542600	121;115;107	0;0;0	145;123;124	3;7;5	215	149	1.0;1.0;1.0	0.971;0.924;0.945	1	0.947	yes	no	XP_003523192.1 probable manganese-transporting ATPase PDR2 [Glycine max]	-	-	-	-	GO:0031004//potassium ion-transporting ATPase complex	GO:0004008//copper-exporting ATPase activity;GO:0004647//phosphoserine phosphatase activity;GO:0005375//copper ion transmembrane transporter activity;GO:0005388//calcium-transporting ATPase activity;GO:0008556//potassium-transporting ATPase activity;GO:0015434//cadmium-transporting ATPase activity;GO:0015444//magnesium-importing ATPase activity;GO:0016787//hydrolase activity;GO:0042625//ATPase co…	GO:0006545//glycine biosynthetic process;GO:0006564//L-serine biosynthetic process;GO:0006813//potassium ion transport;GO:0006816//calcium ion transport;GO:0006825//copper ion transport;GO:0008152//metabolic process;GO:0015691//cadmium ion transport;GO:0015693//magnesium ion transport;GO:0030001//metal ion transport
SE_7649	Glyma.07G045600	FAB1B	no	Gm07	+	yes	0.098	0.000964907499675	0.0266750643603	Glyma.07G045600.3	Glyma.07G045600.4	3795193	3795535	3793078	3793813	3796050	3796947	69;54;72	0;0;3	115;101;76	8;7;1	491	149	1.0;1.0;0.879	0.814;0.814;0.958	0.96	0.862	yes	no	XP_006583187.1 1-phosphatidylinositol-3-phosphate 5-kinase FAB1B [Glycine max]	Metabolism;Cellular Processes;Metabolism;Environmental Information Processing	Global and overview maps;Transport and catabolism;Carbohydrate metabolism;Signal transduction	ko01100//Metabolic pathways;ko04145//Phagosome;ko00562//Inositol phosphate metabolism;ko04070//Phosphatidylinositol signaling system	K00921;K00921;K00921;K00921	-	GO:0005524//ATP binding;GO:0016307//phosphatidylinositol phosphate kinase activity;GO:0016887//ATPase activity;GO:0046872//metal ion binding	GO:0046488//phosphatidylinositol metabolic process
SE_7741	Glyma.09G248900	ACCB-1	yes	Gm09	+	yes	0.037	0.000506017879162	0.0158181339403	Glyma.09G248900.1	-	47396071	47396119	47395715	47395886	47396531	47396686	113;64;131	1;0;2	156;115;109	16;0;2	197	149	0.988;1.0;0.98	0.881;1.0;0.976	0.989	0.952	yes	no	XP_003534503.1 biotin carboxyl carrier protein of acetyl-CoA carboxylase, chloroplastic [Glycine max]	Metabolism;Metabolism;Metabolism;Metabolism;Metabolism;Metabolism;Metabolism	Global and overview maps;Global and overview maps;Global and overview maps;Carbohydrate metabolism;Global and overview maps;Lipid metabolism;Carbohydrate metabolism	ko01100//Metabolic pathways;ko01110//Biosynthesis of secondary metabolites;ko01200//Carbon metabolism;ko00620//Pyruvate metabolism;ko01212//Fatty acid metabolism;ko00061//Fatty acid biosynthesis;ko00640//Propanoate metabolism	K02160;K02160;K02160;K02160;K02160;K02160;K02160	GO:0005737//cytoplasm;GO:0009317//acetyl-CoA carboxylase complex;GO:0016020//membrane;GO:0045252//oxoglutarate dehydrogenase complex;GO:0045254//pyruvate dehydrogenase complex	GO:0003824//catalytic activity;GO:0003989//acetyl-CoA carboxylase activity;GO:0004149//dihydrolipoyllysine-residue succinyltransferase activity;GO:0004736//pyruvate carboxylase activity;GO:0004738//pyruvate dehydrogenase activity;GO:0004742//dihydrolipoyllysine-residue acetyltransferase activity;GO:0004847//urea carboxylase activity;GO:0005215//transporter activity;GO:0008948//oxaloacetate decarb…	GO:0006086//acetyl-CoA biosynthetic process from pyruvate;GO:0006094//gluconeogenesis;GO:0006099//tricarboxylic acid cycle;GO:0006554//lysine catabolic process;GO:0006633//fatty acid biosynthetic process;GO:0006810//transport;GO:0006814//sodium ion transport;GO:0019464//glycine decarboxylation via glycine cleavage system;GO:0019627//urea metabolic process
SE_7806	Glyma.16G080900	CHY1	yes	Gm16	+	yes	0.041	3.82561883727e-07	4.00414771634e-05	Glyma.16G080900.4;Glyma.16G080900.3	-	8580947	8581016	8580127	8580208	8583163	8583227	299;367;460	0;0;0	327;341;354	14;16;0	218	149	1.0;1.0;1.0	0.941;0.936;1.0	1	0.959	yes	no	NP_001238393.1 peroxisomal 3-hydroxyisobutyryl-coenzyme A hydrolase [Glycine max]	Metabolism;Metabolism;Metabolism;Metabolism;Metabolism	Global and overview maps;Global and overview maps;Amino acid metabolism;Metabolism of other amino acids;Carbohydrate metabolism	ko01100//Metabolic pathways;ko01200//Carbon metabolism;ko00280//Valine, leucine and isoleucine degradation;ko00410//beta-Alanine metabolism;ko00640//Propanoate metabolism	K05605;K05605;K05605;K05605;K05605	GO:0016507//mitochondrial fatty acid beta-oxidation multienzyme complex	GO:0003824//catalytic activity;GO:0003857//3-hydroxyacyl-CoA dehydrogenase activity;GO:0003860//3-hydroxyisobutyryl-CoA hydrolase activity;GO:0004165//dodecenoyl-CoA delta-isomerase activity;GO:0004300//enoyl-CoA hydratase activity;GO:0008692//3-hydroxybutyryl-CoA epimerase activity;GO:0008935//1,4-dihydroxy-2-naphthoyl-CoA synthase activity;GO:0016787//hydrolase activity	GO:0006635//fatty acid beta-oxidation;GO:0009062//fatty acid catabolic process;GO:0009234//menaquinone biosynthetic process;GO:0010124//phenylacetate catabolic process;GO:0019439//aromatic compound catabolic process
SE_7818	Glyma.10G121542	SMXL3	yes	Gm10	-	yes	-0.262	0.000447230199267	0.0142319207542	MSTRG.20515.5	-	30994850	30994903	30993960	30994266	31005676	31006075	0;0;1	5;2;1	5;3;0	1;3;1	202	149	0.0;0.0;0.425	0.787;0.425;0.0	0.142	0.404	no	yes	XP_014628656.1 protein SMAX1-LIKE 3 isoform X1 [Glycine max]	-	-	-	-	GO:0009368//endopeptidase Clp complex;GO:0033104//type VI protein secretion system complex	GO:0004176//ATP-dependent peptidase activity;GO:0009975//cyclase activity;GO:0042623//ATPase activity, coupled	GO:0006457//protein folding;GO:0006508//proteolysis;GO:0009966//regulation of signal transduction;GO:0033103//protein secretion by the type VI secretion system;GO:0043335//protein unfolding
SE_7922	Glyma.15G232000	TGAL1	no	Gm15	-	yes	0.055	7.673417457e-11	1.64727914755e-08	Glyma.15G232000.3	Glyma.15G232000.6;Glyma.15G232000.2	44385367	44385537	44384465	44384563	44386498	44386637	32;24;24	142;143;245	5;9;9	209;220;251	319	149	0.095;0.073;0.044	0.011;0.019;0.016	0.071	0.015	yes	no	KRH13334.1 hypothetical protein GLYMA_15G232000 [Glycine max]	Environmental Information Processing	Signal transduction	ko04075//Plant hormone signal transduction	K14431	GO:0005576//extracellular region	GO:0003700//transcription factor activity, sequence-specific DNA binding;GO:0008289//lipid binding;GO:0043565//sequence-specific DNA binding	GO:0006351//transcription, DNA-templated;GO:0006355//regulation of transcription, DNA-templated;GO:0006869//lipid transport;GO:0042157//lipoprotein metabolic process
SE_7929	Glyma.15G222102	FRS3	yes	Gm15	+	yes	-0.667	7.87936741287e-06	0.000526241687721	MSTRG.32233.1	-	40915735	40915833	40915150	40915349	40916691	40918426	1;0;0	0;1;2	5;2;2	0;0;0	247	149	1.0;0.0;0.0	1.0;1.0;1.0	0.333	1	no	yes	KHN10135.1 Protein FAR1-RELATED SEQUENCE 3 [Glycine soja]	-	-	-	-	-	-	-
SE_7968	Glyma.20G026300	BGLU40	yes	Gm20	+	yes	0.169	0.000564237649158	0.0173290973182	-	-	2896055	2896122	2891265	2891615	2898092	2898168	31;38;80	6;2;2	38;35;32	16;4;10	216	149	0.781;0.929;0.965	0.621;0.858;0.688	0.892	0.722	yes	no	XP_003556662.1 beta-glucosidase 40 [Glycine max]	Metabolism;Metabolism;Metabolism;Metabolism;Metabolism	Global and overview maps;Global and overview maps;Biosynthesis of other secondary metabolites;Carbohydrate metabolism;Metabolism of other amino acids	ko01100//Metabolic pathways;ko01110//Biosynthesis of secondary metabolites;ko00940//Phenylpropanoid biosynthesis;ko00500//Starch and sucrose metabolism;ko00460//Cyanoamino acid metabolism	K01188;K01188;K01188;K01188;K01188	GO:0009341//beta-galactosidase complex	GO:0004553//hydrolase activity, hydrolyzing O-glycosyl compounds;GO:0004565//beta-galactosidase activity	GO:0005975//carbohydrate metabolic process;GO:0006012//galactose metabolic process;GO:0071704//organic substance metabolic process
SE_7985	Glyma.07G199000	SBP1	yes	Gm07	+	yes	0.099	2.66061087661e-06	0.000208857953814	Glyma.07G199000.8	-	37091939	37092141	37091257	37091843	37093066	37093515	12;10;6	31;35;21	0;1;3	11;47;24	351	149	0.141;0.108;0.108	0.0;0.009;0.05	0.119	0.02	yes	no	XP_028241075.1 squamosa promoter-binding protein 1-like isoform X1 [Glycine soja]	-	-	-	-	-	GO:0003677//DNA binding	-
SE_8067	Glyma.18G269500	At1g50180	yes	Gm18	+	yes	0.068	0.000235612162898	0.00868092588975	-	-	55596410	55597439	55595562	55595663	55600463	55600746	294;253;372	0;1;0	301;407;359	2;6;4	1178	149	1.0;0.97;1.0	0.95;0.896;0.919	0.99	0.922	yes	no	XP_006602948.1 putative disease resistance protein At1g50180 [Glycine max]	-	-	-	-	GO:0005783//endoplasmic reticulum	GO:0004656//procollagen-proline 4-dioxygenase activity;GO:0004803//transposase activity;GO:0005515//protein binding;GO:0005524//ATP binding;GO:0016702//oxidoreductase activity, acting on single donors with incorporation of molecular oxygen, incorporation of two atoms of oxygen;GO:0016887//ATPase activity;GO:0043531//ADP binding	GO:0000469//cleavage involved in rRNA processing;GO:0006313//transposition, DNA-mediated;GO:0055114//oxidation-reduction process
SE_8068	Glyma.14G012900	CSLE1	no	Gm14	+	yes	-0.284	8.33705999792e-08	1.02650122617e-05	MSTRG.28964.1	Glyma.14G012900.2	972874	973657	972173	972308	973804	974032	70;42;67	7;3;2	71;50;40	0;0;0	932	149	0.615;0.691;0.843	1.0;1.0;1.0	0.716	1	no	yes	XP_028200681.1 cellulose synthase-like protein E1 isoform X1 [Glycine soja]	-	-	-	-	GO:0016020//membrane	GO:0016760//cellulose synthase (UDP-forming) activity	GO:0030244//cellulose biosynthetic process
SE_8079	Glyma.02G291000	OTU2	yes	Gm02	-	yes	-0.074	1.62426050387e-09	2.87152877987e-07	Glyma.02G291000.2	-	48873200	48873276	48872620	48873061	48873729	48873848	137;198;226	0;17;18	122;162;177	0;0;0	225	149	1.0;0.885;0.893	1.0;1.0;1.0	0.926	1	no	yes	XP_003519575.1 ubiquitin thioesterase OTU1 isoform X1 [Glycine max]	Genetic Information Processing	Folding, sorting and degradation	ko04141//Protein processing in endoplasmic reticulum	K13719	-	-	-
SE_8129	Glyma.08G061300	BHLH123	yes	Gm08	-	yes	-0.695	1.09667463999e-09	2.02384570843e-07	Glyma.08G061300.1	-	4730525	4730576	4729153	4729869	4730667	4730733	0;1;11	5;6;2	7;4;6	0;0;0	200	149	0.0;0.11;0.804	1.0;1.0;1.0	0.305	1	no	yes	XP_003532569.1 transcription factor bHLH112 [Glycine max]	-	-	-	-	GO:0005741//mitochondrial outer membrane	GO:0046983//protein dimerization activity	GO:0006886//intracellular protein transport
SE_8166	Glyma.15G125500	FRS8	yes	Gm15	+	yes	0.271	0.00112025917225	0.0302930751488	Glyma.15G125500.12	-	9896295	9896457	9895943	9896007	9896603	9896698	27;21;30	13;11;7	9;12;23	20;14;19	311	149	0.499;0.478;0.672	0.177;0.291;0.367	0.55	0.278	yes	no	KHN14374.1 Protein FAR1-RELATED SEQUENCE 8 [Glycine soja]	-	-	-	-	GO:0005575//cellular_component;GO:0005622//intracellular;GO:0005623//cell;GO:0005634//nucleus;GO:0043226//organelle;GO:0043227//membrane-bounded organelle;GO:0043229//intracellular organelle;GO:0043231//intracellular membrane-bounded organelle;GO:0044424//intracellular part;GO:0044464//cell part	GO:0003674//molecular_function;GO:0003677//DNA binding;GO:0003700//transcription factor activity, sequence-specific DNA binding;GO:0004803//transposase activity;GO:0005488//binding;GO:0008270//zinc ion binding;GO:0043167//ion binding;GO:0043169//cation binding;GO:0046872//metal ion binding;GO:0046914//transition metal ion binding	GO:0006313//transposition, DNA-mediated;GO:0006355//regulation of transcription, DNA-templated;GO:0007154//cell communication;GO:0007165//signal transduction;GO:0007602//phototransduction;GO:0008150//biological_process;GO:0009314//response to radiation;GO:0009416//response to light stimulus;GO:0009581//detection of external stimulus;GO:0009582//detection of abiotic stimulus;GO:0009583//detection …
SE_8223	Glyma.11G008300	--	yes	Gm11	+	yes	0.202	9.61529690979e-07	8.87222001702e-05	MSTRG.21996.1	-	563957	564031	563660	563883	564137	564337	27;20;48	0;1;0	28;25;15	12;1;3	223	149	1.0;0.93;1.0	0.609;0.944;0.77	0.977	0.774	yes	no	XP_006590413.1 uncharacterized protein LOC100811424 isoform X1 [Glycine max]	-	-	-	-	-	GO:0003677//DNA binding	-
SE_8258	Glyma.16G031600	At4g27190	yes	Gm16	+	yes	0.38	0.000220660787674	0.00827167170407	Glyma.16G031600.8	-	2950719	2950766	2948929	2949146	2953206	2956163	5;7;1	0;0;0	4;5;2	2;2;1	196	149	1.0;1.0;1.0	0.603;0.655;0.603	1	0.62	yes	no	XP_025981946.1 uncharacterized protein LOC100809946, partial [Glycine max]	-	-	-	-	GO:0005575//cellular_component;GO:0005887//integral component of plasma membrane;GO:0009898//cytoplasmic side of plasma membrane;GO:0055051//ATP-binding cassette (ABC) transporter complex, integrated substrate binding;GO:0055052//ATP-binding cassette (ABC) transporter complex, substrate-binding subunit-containing	GO:0003924//GTPase activity;GO:0005515//protein binding;GO:0005524//ATP binding;GO:0005525//GTP binding;GO:0008026//ATP-dependent helicase activity;GO:0015419//sulfate transmembrane-transporting ATPase activity;GO:0016772//transferase activity, transferring phosphorus-containing groups;GO:0016887//ATPase activity;GO:0033221//urea-transporting ATPase activity;GO:0033230//cysteine-transporting ATPa…	GO:0006139//nucleobase-containing compound metabolic process;GO:0006412//translation;GO:0008150//biological_process;GO:0008272//sulfate transport;GO:0015809//arginine transport;GO:0015819//lysine transport;GO:0015822//ornithine transport;GO:0015840//urea transport;GO:0016226//iron-sulfur cluster assembly;GO:0033228//cysteine export
SE_8264	Glyma.14G068600	rlmN	yes	Gm14	-	yes	-0.093	6.24546681705e-07	6.19774202345e-05	Glyma.14G068600.2	-	5647171	5647288	5646797	5646901	5647554	5647641	148;104;201	13;8;10	221;102;132	1;0;4	266	149	0.864;0.879;0.918	0.992;1.0;0.949	0.887	0.98	no	yes	XP_003544231.1 uncharacterized protein LOC100818638 [Glycine max]	-	-	-	-	-	GO:0003824//catalytic activity;GO:0008757//S-adenosylmethionine-dependent methyltransferase activity;GO:0008998//ribonucleoside-triphosphate reductase activity;GO:0016433//rRNA (adenine) methyltransferase activity;GO:0043364//catalysis of free radical formation;GO:0043365//[formate-C-acetyltransferase]-activating enzyme activity;GO:0051536//iron-sulfur cluster binding;GO:0051539//4 iron, 4 sulfur…	GO:0006400//tRNA modification;GO:0006777//Mo-molybdopterin cofactor biosynthetic process;GO:0009058//biosynthetic process;GO:0009265//2'-deoxyribonucleotide biosynthetic process;GO:0018307//enzyme active site formation;GO:0031167//rRNA methylation;GO:0031179//peptide modification;GO:0043687//post-translational protein modification;GO:0046500//S-adenosylmethionine metabolic process
SE_8350	Glyma.17G036700	emc6	yes	Gm17	-	yes	-0.097	7.71695920809e-06	0.000518688139999	Glyma.17G036700.1	-	2684418	2684571	2683858	2684054	2686194	2686290	100;111;173	13;3;6	75;105;101	0;2;0	302	149	0.791;0.948;0.934	1.0;0.963;1.0	0.891	0.988	no	yes	NP_001236924.1 uncharacterized protein LOC100306572 [Glycine max]	-	-	-	-	-	-	-
SE_8376	Glyma.07G022700	ACR11	yes	Gm07	+	yes	-0.082	0.000725734312962	0.0212056	-	-	1745207	1745302	1744858	1744984	1746963	1747019	40;31;54	6;0;3	48;37;45	1;0;0	244	149	0.803;1.0;0.917	0.967;1.0;1.0	0.907	0.989	no	yes	XP_003530251.1 ACT domain-containing protein ACR11 [Glycine max]	-	-	-	-	-	GO:0008773//[protein-PII] uridylyltransferase activity	GO:0018177//protein uridylylation
SE_8393	Glyma.15G176600	dennd5b	no	Gm15	-	yes	0.089	1.47533456102e-05	0.000886802528421	Glyma.15G176600.1;Glyma.15G176600.2;Glyma.15G176600.3;Glyma.15G176600.4	Glyma.15G176600.5	16786204	16786312	16785670	16785736	16786512	16786647	85;86;80	0;0;0	76;83;84	13;2;0	257	149	1.0;1.0;1.0	0.772;0.96;1.0	1	0.911	yes	no	RZB65091.1 DENN domain-containing protein 5B isoform C [Glycine soja]	-	-	-	-	GO:0005634//nucleus	GO:0003677//DNA binding;GO:0003713//transcription coactivator activity	GO:0006260//DNA replication
SE_8404	Glyma.09G116600	--	yes	Gm09	-	yes	-0.115	1.09627453293e-06	9.94113087232e-05	Glyma.09G116600.1	-	27936031	27936201	27935741	27935771	27937288	27937352	66;90;87	2;3;13	109;84;69	0;1;0	319	149	0.939;0.933;0.758	1.0;0.975;1.0	0.877	0.992	no	yes	XP_003533932.2 uncharacterized protein LOC100787858 isoform X1 [Glycine max]	-	-	-	-	-	GO:0005515//protein binding	GO:0006457//protein folding;GO:0009408//response to heat
SE_8519	Glyma.03G136600	--	no	Gm03	-	yes	-0.491	1.61526003924e-05	0.000965393201862	Glyma.03G136600.7	Glyma.03G136600.3	36458516	36458625	36458351	36458402	36459138	36460054	2;2;9	6;2;0	11;5;2	0;0;0	258	149	0.161;0.366;1.0	1.0;1.0;1.0	0.509	1	no	yes	XP_006576822.1 DTW domain-containing protein 2 isoform X1 [Glycine max]	-	-	-	-	-	-	-
SE_8534	Glyma.08G245200	RBG3	no	Gm08	-	yes	-0.034	2.9361638898e-08	4.0863457902e-06	Glyma.08G245200.8	MSTRG.16685.4;Glyma.08G245200.1	21251046	21251546	21250725	21250870	21251664	21251708	2;8;4	104;93;133	13;24;23	104;100;97	649	149	0.004;0.019;0.007	0.028;0.052;0.052	0.01	0.044	no	yes	XP_014634713.1 glycine-rich RNA-binding protein 4, mitochondrial isoform X1 [Glycine max]	Genetic Information Processing	Transcription	ko03040//Spliceosome	K12741	-	GO:0003676//nucleic acid binding	GO:0008380//RNA splicing
SE_8544	Glyma.15G098400	PVA13	yes	Gm15	-	yes	-0.087	9.7523672471e-07	8.95940184037e-05	MSTRG.31357.2;Glyma.15G098400.1	-	7634646	7634775	7634216	7634411	7634879	7634995	65;69;183	5;1;12	104;91;102	0;0;0	278	149	0.874;0.974;0.891	1.0;1.0;1.0	0.913	1	no	yes	NP_001240997.1 uncharacterized protein LOC100816526 [Glycine max]	-	-	-	-	GO:0005940//septin ring;GO:0016021//integral component of membrane	-	GO:0000921//septin ring assembly
SE_8601	Glyma.09G193900	MC410	yes	Gm09	+	yes	0.024	0.00110819607801	0.0300054428432	-	-	42732096	42732235	42731845	42731963	42732813	42732843	261;372;402	3;2;0	383;330;366	10;1;10	288	149	0.978;0.99;1.0	0.952;0.994;0.95	0.989	0.965	yes	no	XP_003534217.1 ninja-family protein mc410 [Glycine max]	-	-	-	-	-	-	-
SE_8609	Glyma.02G166100	--	yes	Gm02	-	yes	0.238	0.000163501218142	0.00658953760014	Glyma.02G166100.1;MSTRG.3091.6	-	26861762	26861818	26861466	26861609	26862100	26862234	55;44;64	0;0;21	62;40;35	17;19;14	205	149	1.0;1.0;0.689	0.726;0.605;0.645	0.896	0.659	yes	no	XP_006575183.1 arginine/serine-rich coiled-coil protein 2 isoform X1 [Glycine max]	-	-	-	-	-	-	-
SE_8631	Glyma.17G186800	EMB2247	no	Gm17	-	yes	-0.046	0.00191478684488	0.0461435116181	Glyma.17G186800.6	Glyma.17G186800.4	23885752	23885885	23885144	23885321	23886179	23886346	2;1;1	25;33;61	3;4;8	51;32;34	282	149	0.041;0.016;0.009	0.03;0.062;0.111	0.022	0.068	no	yes	XP_003550098.1 valine--tRNA ligase, chloroplastic/mitochondrial 2 isoform X1 [Glycine max]	Genetic Information Processing	Translation	ko00970//Aminoacyl-tRNA biosynthesis	K01873	GO:0005575//cellular_component;GO:0005622//intracellular;GO:0005623//cell;GO:0005737//cytoplasm;GO:0044424//intracellular part;GO:0044464//cell part	GO:0000166//nucleotide binding;GO:0002161//aminoacyl-tRNA editing activity;GO:0003674//molecular_function;GO:0003824//catalytic activity;GO:0004812//aminoacyl-tRNA ligase activity;GO:0004817//cysteine-tRNA ligase activity;GO:0004822//isoleucine-tRNA ligase activity;GO:0004823//leucine-tRNA ligase activity;GO:0004824//lysine-tRNA ligase activity;GO:0004825//methionine-tRNA ligase activity;GO:00048…	GO:0006082//organic acid metabolic process;GO:0006139//nucleobase-containing compound metabolic process;GO:0006399//tRNA metabolic process;GO:0006412//translation;GO:0006418//tRNA aminoacylation for protein translation;GO:0006423//cysteinyl-tRNA aminoacylation;GO:0006428//isoleucyl-tRNA aminoacylation;GO:0006429//leucyl-tRNA aminoacylation;GO:0006430//lysyl-tRNA aminoacylation;GO:0006431//methion…
SE_8632	Glyma.10G163700	PURKE	yes	Gm10	+	yes	-0.506	0.000326164911179	0.0113419130601	MSTRG.20832.9	-	39896932	39897105	39895792	39895958	39897401	39897658	6;3;0	3;0;2	27;15;27	0;0;0	322	149	0.481;1.0;0.0	1.0;1.0;1.0	0.494	1	no	yes	XP_003536132.1 phosphoribosylaminoimidazole carboxylase, chloroplastic isoform X1 [Glycine max]	Metabolism;Metabolism;Metabolism	Global and overview maps;Global and overview maps;Nucleotide metabolism	ko01100//Metabolic pathways;ko01110//Biosynthesis of secondary metabolites;ko00230//Purine metabolism	K11808;K11808;K11808	GO:0005737//cytoplasm;GO:0005951//carbamoyl-phosphate synthase complex;GO:0009317//acetyl-CoA carboxylase complex;GO:0009320//phosphoribosylaminoimidazole carboxylase complex	GO:0003989//acetyl-CoA carboxylase activity;GO:0004075//biotin carboxylase activity;GO:0004088//carbamoyl-phosphate synthase (glutamine-hydrolyzing) activity;GO:0004617//phosphoglycerate dehydrogenase activity;GO:0004637//phosphoribosylamine-glycine ligase activity;GO:0004638//phosphoribosylaminoimidazole carboxylase activity;GO:0004644//phosphoribosylglycinamide formyltransferase activity;GO:000…	GO:0006094//gluconeogenesis;GO:0006189//'de novo' IMP biosynthetic process;GO:0006564//L-serine biosynthetic process;GO:0006631//fatty acid metabolic process;GO:0006633//fatty acid biosynthetic process;GO:0009152//purine ribonucleotide biosynthetic process;GO:0009220//pyrimidine ribonucleotide biosynthetic process;GO:0009252//peptidoglycan biosynthetic process;GO:0051235//maintenance of location;…
SE_8721	Glyma.03G065500	SWEET17	yes	Gm03	-	yes	-0.303	2.56343257443e-06	0.000204959997036	MSTRG.4596.3	-	11975232	11975297	11974960	11975094	11975777	11975939	15;6;10	6;5;0	5;15;15	0;0;0	214	149	0.635;0.455;1.0	1.0;1.0;1.0	0.697	1	no	yes	XP_025983592.1 uncharacterized protein GMSWEET50 isoform X3 [Glycine max]	-	-	-	-	GO:0000315//organellar large ribosomal subunit;GO:0016021//integral component of membrane;GO:0022625//cytosolic large ribosomal subunit	GO:0003735//structural constituent of ribosome;GO:0004045//aminoacyl-tRNA hydrolase activity;GO:0004553//hydrolase activity, hydrolyzing O-glycosyl compounds	GO:0005975//carbohydrate metabolic process;GO:0006412//translation
SE_8729	Glyma.01G231700	DET1	yes	Gm01	+	yes	-0.144	0.000220965847404	0.00827167170407	Glyma.01G231700.2;Glyma.01G231700.12;Glyma.01G231700.3	-	56959481	56959625	56958363	56958592	56960576	56960645	43;29;25	1;5;2	44;44;33	0;0;0	293	149	0.956;0.747;0.864	1.0;1.0;1.0	0.856	1	no	yes	XP_003517544.1 light-mediated development protein DET1 isoform X2 [Glycine max]	Genetic Information Processing	Folding, sorting and degradation	ko04120//Ubiquitin mediated proteolysis	K10571	-	-	-
SE_8766	Glyma.06G314500	AGO4	no	Gm06	-	yes	0.185	8.5101239968e-05	0.00389208670967	Glyma.06G314500.1	Glyma.06G314500.2	49879270	49879753	49878574	49878669	49879930	49880004	2;8;2	4;3;7	0;0;0	3;3;1	632	149	0.105;0.386;0.063	0.0;0.0;0.0	0.185	0	yes	no	XP_028237048.1 protein argonaute 4B-like [Glycine soja]	-	-	-	-	GO:0042729//DASH complex;GO:0072686//mitotic spindle	GO:0003676//nucleic acid binding;GO:0005515//protein binding	GO:0008608//attachment of spindle microtubules to kinetochore
SE_8792	Glyma.19G131700	NRPE5A	no	Gm19	-	yes	-0.374	3.61436599539e-08	4.90574398781e-06	MSTRG.39580.1	Glyma.19G131700.3	39662213	39662291	39660417	39660531	39662402	39662579	13;13;11	13;3;4	14;20;14	1;0;0	227	149	0.396;0.74;0.644	0.902;1.0;1.0	0.593	0.967	no	yes	KRG95122.1 hypothetical protein GLYMA_19G131700, partial [Glycine max]	Genetic Information Processing	Transcription	ko03020//RNA polymerase	K03013	-	GO:0003677//DNA binding;GO:0003899//DNA-directed RNA polymerase activity	GO:0006351//transcription, DNA-templated
SE_8866	Glyma.01G154600	At4g19185	yes	Gm01	+	yes	0.594	1.4140166531e-06	0.000124468963799	Glyma.01G154600.2	-	50309797	50309914	50309693	50309727	50314240	50315295	3;3;3	0;0;0	2;0;1	0;4;2	266	149	1.0;1.0;1.0	1.0;0.0;0.219	1	0.406	yes	no	XP_014630949.1 WAT1-related protein At4g19185 [Glycine max]	-	-	-	-	GO:0016020//membrane;GO:0016021//integral component of membrane	-	-
SE_8879	Glyma.17G003200	GSTZ1	yes	Gm17	-	yes	-0.227	0	0	Glyma.17G003200.17	-	358346	358431	358099	358228	360643	360772	5;2;8	280;341;304	28;41;43	61;70;100	234	149	0.011;0.004;0.016	0.226;0.272;0.215	0.01	0.238	no	yes	KRH01905.1 hypothetical protein GLYMA_17G003200 [Glycine max]	Metabolism;Metabolism	Global and overview maps;Amino acid metabolism	ko01100//Metabolic pathways;ko00350//Tyrosine metabolism	K01800;K01800	-	GO:0005515//protein binding;GO:0016034//maleylacetoacetate isomerase activity	GO:0006559//L-phenylalanine catabolic process;GO:0006572//tyrosine catabolic process;GO:0006749//glutathione metabolic process
SE_8917	Glyma.18G138400	BCA2	yes	Gm18	-	yes	-0.028	0.000639905198887	0.0191226215542	Glyma.18G138400.1	-	20501414	20501520	20500747	20501224	20501902	20501988	244;548;185	3;14;3	195;324;249	0;1;0	255	149	0.979;0.958;0.973	1.0;0.995;1.0	0.97	0.998	no	yes	XP_028215630.1 carbonic anhydrase 2-like isoform X2 [Glycine soja]	Metabolism;Metabolism	Global and overview maps;Energy metabolism	ko01100//Metabolic pathways;ko00910//Nitrogen metabolism	K01673;K01673	GO:0005575//cellular_component;GO:0005622//intracellular;GO:0005623//cell;GO:0005737//cytoplasm;GO:0009507//chloroplast;GO:0009532//plastid stroma;GO:0009536//plastid;GO:0009570//chloroplast stroma;GO:0043226//organelle;GO:0043227//membrane-bounded organelle;GO:0043229//intracellular organelle;GO:0043231//intracellular membrane-bounded organelle;GO:0044422//organelle part;GO:0044424//intracellula…	GO:0003674//molecular_function;GO:0003824//catalytic activity;GO:0004089//carbonate dehydratase activity;GO:0005488//binding;GO:0008270//zinc ion binding;GO:0016788//hydrolase activity, acting on ester bonds;GO:0016829//lyase activity;GO:0016835//carbon-oxygen lyase activity;GO:0016836//hydro-lyase activity;GO:0043167//ion binding;GO:0043169//cation binding;GO:0046872//metal ion binding;GO:004691…	GO:0008150//biological_process;GO:0015976//carbon utilization
SE_8920	Glyma.05G248100	--	yes	Gm05	+	yes	-0.298	0.000286353721787	0.0102454	Glyma.05G248100.3	-	42158877	42158948	42158381	42158798	42159225	42159290	4;13;16	3;19;27	10;8;21	3;4;6	220	149	0.475;0.317;0.286	0.693;0.575;0.703	0.359	0.657	no	yes	RZC14202.1 Caffeoylshikimate esterase [Glycine soja]	Metabolism;Metabolism	Global and overview maps;Lipid metabolism	ko01100//Metabolic pathways;ko00561//Glycerolipid metabolism	K01054;K01054	-	GO:0003674//molecular_function;GO:0008236//serine-type peptidase activity;GO:0047570//3-oxoadipate enol-lactonase activity;GO:0070205//2-succinyl-6-hydroxy-2,4-cyclohexadiene-1-carboxylate synthase activity	GO:0006508//proteolysis;GO:0009234//menaquinone biosynthetic process;GO:0015979//photosynthesis;GO:0042952//beta-ketoadipate pathway
SE_8930	Glyma.03G143100	SPL9	yes	Gm03	-	yes	-0.296	0.000142833408794	0.00589201814551	Glyma.03G143100.1	-	37071726	37071750	37069736	37069876	37072398	37073560	0;0;1	3;1;1	8;1;1	1;2;4	173	149	0.0;0.0;0.463	0.873;0.301;0.177	0.154	0.45	no	yes	XP_006576852.1 squamosa promoter-binding-like protein 9 isoform X1 [Glycine max]	-	-	-	-	-	GO:0003677//DNA binding	-
SE_8947	Glyma.02G118148	PPC4	no	Gm02	-	yes	-0.426	2.6923871046e-06	0.000210566691103	Glyma.02G118148.3	Glyma.02G118148.1	13619351	13619615	13617868	13618519	13626041	13626188	4;7;3	4;3;0	4;2;1	0;0;0	413	149	0.265;0.457;1.0	1.0;1.0;1.0	0.574	1	no	yes	KRH70922.1 hypothetical protein GLYMA_02G118400 [Glycine max]	Metabolism;Metabolism;Metabolism;Metabolism	Global and overview maps;Global and overview maps;Carbohydrate metabolism;Energy metabolism	ko01100//Metabolic pathways;ko01200//Carbon metabolism;ko00620//Pyruvate metabolism;ko00710//Carbon fixation in photosynthetic organisms	K01595;K01595;K01595;K01595	-	GO:0008964//phosphoenolpyruvate carboxylase activity;GO:0016787//hydrolase activity	GO:0006099//tricarboxylic acid cycle;GO:0015977//carbon fixation
SE_8967	Glyma.18G227200	PEX11C	yes	Gm18	-	yes	0.022	6.51339056692e-05	0.00312850937778	Glyma.18G227200.10	-	51925668	51925698	51923442	51923649	51925813	51925877	29;17;27	516;463;527	8;13;14	586;537;572	179	149	0.045;0.03;0.041	0.011;0.02;0.02	0.039	0.017	yes	no	NP_001235755.1 peroxisomal biogenesis factor 11 family protein [Glycine max]	-	-	-	-	GO:0005779//integral component of peroxisomal membrane;GO:0016020//membrane	-	GO:0016559//peroxisome fission
SE_9080	Glyma.06G067600	UGNT1	yes	Gm06	-	yes	0.348	4.72074606225e-05	0.00240472289728	Glyma.06G067600.1;Glyma.06G067600.3;Glyma.06G067600.2;Glyma.06G067600.5;Glyma.06G067600.4	-	5135749	5135880	5135601	5135646	5139666	5139800	4;12;11	0;1;0	5;9;10	8;0;4	280	149	1.0;0.865;1.0	0.25;1.0;0.571	0.955	0.607	yes	no	XP_003526382.1 nucleotide-sugar uncharacterized transporter 3 isoform X1 [Glycine max]	-	-	-	-	GO:0016020//membrane;GO:0016021//integral component of membrane	-	GO:0055085//transmembrane transport
SE_9093	Glyma.13G264200	NXD1	yes	Gm13	-	yes	0.412	1.22432582961e-08	1.86647585531e-06	-	-	36127248	36127295	36125580	36125619	36127447	36127511	38;31;30	6;0;8	31;23;34	36;20;29	196	149	0.828;1.0;0.74	0.396;0.466;0.471	0.856	0.444	yes	no	XP_006594708.1 protein NEOXANTHIN-DEFICIENT 1 [Glycine max]	-	-	-	-	-	GO:0016829//lyase activity	-
SE_9101	Glyma.13G102300	--	yes	Gm13	-	yes	0.53	2.58172826384e-06	0.000204959997036	Glyma.13G102300.1	-	20786509	20786609	20785697	20786093	20787352	20787457	8;20;23	0;2;6	7;6;10	8;9;12	249	149	1.0;0.857;0.696	0.344;0.285;0.333	0.851	0.321	yes	no	XP_003542288.1 uncharacterized protein LOC100812755 [Glycine max]	Genetic Information Processing	Folding, sorting and degradation	ko04130//SNARE interactions in vesicular transport	K08507	-	GO:0008883//glutamyl-tRNA reductase activity;GO:0050661//NADP binding	GO:0019058//viral life cycle;GO:0033014//tetrapyrrole biosynthetic process;GO:0055114//oxidation-reduction process
SE_9112	Glyma.15G054200	MBD8	yes	Gm15	-	yes	0.087	0.000395307729838	0.0130557048985	-	-	4246582	4246721	4243372	4246347	4246822	4247645	49;40;68	0;2;0	65;93;52	6;2;5	288	149	1.0;0.912;1.0	0.849;0.96;0.843	0.971	0.884	yes	no	RZB63210.1 Methyl-CpG-binding domain-containing protein 8 isoform A [Glycine soja]	-	-	-	-	-	GO:0003677//DNA binding;GO:0016491//oxidoreductase activity;GO:0070967//coenzyme F420 binding	GO:0006629//lipid metabolic process;GO:0008150//biological_process
SE_9117	Glyma.01G231700	DET1	yes	Gm01	+	yes	-0.109	0.000629714036871	0.0188858599953	Glyma.01G231700.1;MSTRG.1695.2	-	56959451	56959625	56958363	56958592	56960576	56960645	61;59;27	1;5;2	75;103;73	0;0;0	323	149	0.966;0.845;0.862	1.0;1.0;1.0	0.891	1	no	yes	XP_003517544.1 light-mediated development protein DET1 isoform X2 [Glycine max]	Genetic Information Processing	Folding, sorting and degradation	ko04120//Ubiquitin mediated proteolysis	K10571	-	-	-
SE_9129	Glyma.06G003000	xpo7-b	no	Gm06	-	yes	-0.108	0.000470202504327	0.0147864279313	MSTRG.10096.4	Glyma.06G003000.1;Glyma.06G003000.13;Glyma.06G003000.14;Glyma.06G003000.4	250719	250748	249963	250050	250836	250904	1;0;2	14;22;23	12;5;4	29;45;28	178	149	0.056;0.0;0.068	0.257;0.085;0.107	0.041	0.15	no	yes	XP_014632662.1 exportin-7-B isoform X3 [Glycine max]	-	-	-	-	-	GO:0005049//nuclear export signal receptor activity;GO:0031267//small GTPase binding	GO:0006886//intracellular protein transport
SE_9136	Glyma.08G203700	At3g16190	yes	Gm08	+	yes	0.409	1.81189956305e-06	0.000151867502022	MSTRG.16378.2	-	16595047	16595243	16594785	16594933	16595877	16596112	1;4;4	0;0;0	6;4;7	7;0;3	345	149	1.0;1.0;1.0	0.27;1.0;0.502	1	0.591	yes	no	RZB97905.1 putative inactive nicotinamidase [Glycine soja]	-	-	-	-	-	-	-
SE_9164	Glyma.17G139400	NPF6.3	no	Gm17	-	yes	1	0	0	Glyma.17G139400.1	MSTRG.35532.3	11314571	11314611	11313452	11314024	11314777	11314955	20;36;36	0;0;0	0;0;0	6;6;4	189	149	1.0;1.0;1.0	0.0;0.0;0.0	1	0	yes	no	XP_003549905.1 protein NRT1/ PTR FAMILY 6.3 [Glycine max]	-	-	-	-	GO:0016020//membrane	GO:0015333//peptide:proton symporter activity;GO:0022857//transmembrane transporter activity	GO:0015833//peptide transport;GO:0055085//transmembrane transport
SE_9174	Glyma.20G218600	IP5P12	yes	Gm20	+	yes	-0.068	0.000416340519453	0.0135587799509	Glyma.20G218600.1;Glyma.20G218600.5;MSTRG.42267.2	-	45378430	45378555	45377104	45377897	45378912	45378997	88;71;96	3;2;7	76;80;36	0;1;0	274	149	0.941;0.951;0.882	1.0;0.978;1.0	0.925	0.993	no	yes	XP_006606425.1 type II inositol polyphosphate 5-phosphatase 15 [Glycine max]	-	-	-	-	-	-	-
SE_9187	Glyma.09G223900	TIM22-1	yes	Gm09	-	yes	-0.083	0.000630668853639	0.0188858599953	-	Glyma.09G223900.4	45280830	45281005	45280205	45280496	45282535	45282608	1;1;5	27;39;30	3;7;10	12;22;34	324	149	0.017;0.012;0.071	0.103;0.128;0.119	0.033	0.117	no	yes	XP_003534366.1 mitochondrial import inner membrane translocase subunit TIM22-4 isoform X1 [Glycine max]	-	-	-	-	GO:0005576//extracellular region	-	GO:0042742//defense response to bacterium
SE_9308	Glyma.06G309800	TAF7	yes	Gm06	+	yes	0.113	0.00020654223514	0.00788608991447	-	-	49354251	49354287	49352486	49352610	49358314	49358568	0;0;14	19;23;22	0;0;0	15;20;14	185	149	0.0;0.0;0.339	0.0;0.0;0.0	0.113	0	yes	no	NP_001242881.2 transcription initiation factor TFIID subunit 7-like [Glycine max]	Genetic Information Processing	Transcription	ko03022//Basal transcription factors	K03132	GO:0005669//transcription factor TFIID complex	-	GO:0006367//transcription initiation from RNA polymerase II promoter
SE_9325	Glyma.08G230300	--	yes	Gm08	-	yes	-0.452	1.20891164661e-05	0.000759196514071	MSTRG.16577.1	-	18914927	18915040	18913144	18914247	18916180	18916436	4;5;3	1;2;3	2;4;9	0;0;0	262	149	0.695;0.587;0.363	1.0;1.0;1.0	0.548	1	no	yes	KRH44773.1 hypothetical protein GLYMA_08G230300 [Glycine max]	-	-	-	-	-	-	-
SE_9386	Glyma.08G209500	At3g20650	yes	Gm08	+	yes	-0.245	3.71924713249e-14	1.07185645443e-11	Glyma.08G209500.3	-	17040523	17040557	17040121	17040189	17040773	17041168	0;2;0	38;31;45	19;19;12	42;38;33	183	149	0.0;0.05;0.0	0.269;0.289;0.228	0.017	0.262	no	yes	XP_003531699.1 mRNA cap guanine-N7 methyltransferase 1 [Glycine max]	Genetic Information Processing	Translation	ko03015//mRNA surveillance pathway	K00565	-	GO:0003677//DNA binding;GO:0008168//methyltransferase activity;GO:0008170//N-methyltransferase activity;GO:0008171//O-methyltransferase activity;GO:0008757//S-adenosylmethionine-dependent methyltransferase activity	GO:0006306//DNA methylation;GO:0008299//isoprenoid biosynthetic process;GO:0009102//biotin biosynthetic process;GO:0009234//menaquinone biosynthetic process;GO:0032259//methylation
SE_9424	Glyma.16G115700	DGAT2D	yes	Gm16	-	yes	0.175	2.27481041137e-06	0.000186943208728	MSTRG.33496.4;Glyma.16G115700.5;Glyma.16G115700.1	-	25881059	25881175	25879339	25879446	25881296	25881371	23;36;51	0;0;0	32;30;33	9;4;0	265	149	1.0;1.0;1.0	0.667;0.808;1.0	1	0.825	yes	no	XP_014624648.1 diacylglycerol O-acyltransferase 2D-like isoform X1 [Glycine max]	Metabolism;Metabolism	Global and overview maps;Lipid metabolism	ko01100//Metabolic pathways;ko00561//Glycerolipid metabolism	K22848;K22848	-	GO:0016746//transferase activity, transferring acyl groups;GO:0016747//transferase activity, transferring acyl groups other than amino-acyl groups	-
SE_9477	Glyma.15G073000	ALN	yes	Gm15	+	yes	0.414	2.90257702318e-08	4.0863457902e-06	Glyma.15G073000.3;Glyma.15G073000.5;Glyma.15G073000.4;MSTRG.31163.3	-	5585383	5585420	5585009	5585086	5585491	5585577	12;33;16	0;1;0	9;6;6	5;11;1	186	149	1.0;0.964;1.0	0.59;0.304;0.828	0.988	0.574	yes	no	XP_003545922.1 allantoinase isoform X1 [Glycine max]	Metabolism;Metabolism	Global and overview maps;Nucleotide metabolism	ko01100//Metabolic pathways;ko00230//Purine metabolism	K01466;K01466	GO:0005575//cellular_component	GO:0000034//adenine deaminase activity;GO:0003674//molecular_function;GO:0004151//dihydroorotase activity;GO:0004157//dihydropyrimidinase activity;GO:0008448//N-acetylglucosamine-6-phosphate deacetylase activity;GO:0008798//beta-aspartyl-peptidase activity;GO:0008892//guanine deaminase activity;GO:0009039//urease activity;GO:0016151//nickel cation binding;GO:0016787//hydrolase activity;GO:0016788…	GO:0006040//amino sugar metabolic process;GO:0006147//guanine catabolic process;GO:0006168//adenine salvage;GO:0006508//proteolysis;GO:0006548//histidine catabolic process;GO:0008150//biological_process;GO:0008152//metabolic process;GO:0009220//pyrimidine ribonucleotide biosynthetic process;GO:0019627//urea metabolic process;GO:0019634//organic phosphonate metabolic process
SE_9478	Glyma.17G057700	At4g29890	no	Gm17	+	yes	-0.085	0.000187767386267	0.00728828463521	MSTRG.34855.4;MSTRG.34855.3;Glyma.17G057700.1;Glyma.17G057700.6	Glyma.17G057700.4;Glyma.17G057700.7	4372680	4372802	4372291	4372387	4372946	4373040	58;43;73	5;2;4	70;52;35	0;0;1	271	149	0.864;0.922;0.909	1.0;1.0;0.951	0.898	0.984	no	yes	XP_014625294.1 choline monooxygenase, chloroplastic isoform X1 [Glycine max]	Metabolism;Metabolism	Global and overview maps;Amino acid metabolism	ko01100//Metabolic pathways;ko00260//Glycine, serine and threonine metabolism	K00499;K00499	GO:0005575//cellular_component;GO:0005622//intracellular;GO:0005623//cell;GO:0005737//cytoplasm;GO:0009507//chloroplast;GO:0009532//plastid stroma;GO:0009536//plastid;GO:0009570//chloroplast stroma;GO:0043226//organelle;GO:0043227//membrane-bounded organelle;GO:0043229//intracellular organelle;GO:0043231//intracellular membrane-bounded organelle;GO:0044422//organelle part;GO:0044424//intracellula…	GO:0003674//molecular_function;GO:0003824//catalytic activity;GO:0004497//monooxygenase activity;GO:0005198//structural molecule activity;GO:0005488//binding;GO:0005506//iron ion binding;GO:0016491//oxidoreductase activity;GO:0016705//oxidoreductase activity, acting on paired donors, with incorporation or reduction of molecular oxygen;GO:0016713//oxidoreductase activity, acting on paired donors, …	GO:0001505//regulation of neurotransmitter levels;GO:0006569//tryptophan catabolic process;GO:0006575//cellular modified amino acid metabolic process;GO:0006577//amino-acid betaine metabolic process;GO:0006578//amino-acid betaine biosynthetic process;GO:0006807//nitrogen compound metabolic process;GO:0008150//biological_process;GO:0008152//metabolic process;GO:0009058//biosynthetic process;GO:000…
SE_9526	Glyma.15G148700	ESD4	yes	Gm15	+	yes	0.267	1.63505254686e-05	0.000971701567255	MSTRG.31743.2;Glyma.15G148700.3	-	12227127	12227226	12226898	12226992	12227539	12227632	19;16;11	0;0;1	8;17;13	4;1;5	248	149	1.0;1.0;0.869	0.546;0.911;0.61	0.956	0.689	yes	no	XP_003547377.2 ubiquitin-like-specific protease ESD4 isoform X1 [Glycine max]	-	-	-	-	GO:0000221//vacuolar proton-transporting V-type ATPase, V1 domain	GO:0008234//cysteine-type peptidase activity;GO:0046961//proton-transporting ATPase activity, rotational mechanism	GO:0006508//proteolysis;GO:1902600//hydrogen ion transmembrane transport
SE_9548	Glyma.08G010300	MORC4	yes	Gm08	-	yes	-0.237	0.000111143005392	0.0048611778533	Glyma.08G010300.2	-	811744	811854	811205	811401	813300	813388	15;17;9	1;2;4	23;21;16	0;0;0	259	149	0.896;0.83;0.564	1.0;1.0;1.0	0.763	1	no	yes	XP_003532495.1 protein MICRORCHIDIA 7 [Glycine max]	-	-	-	-	-	GO:0016887//ATPase activity	GO:0006298//mismatch repair
SE_9641	Glyma.17G091200	--	no	Gm17	-	yes	-0.555	2.28526241264e-08	3.38572891811e-06	Glyma.17G091200.8;Glyma.17G091200.9	MSTRG.35132.5	7110009	7110128	7109858	7109889	7110585	7110666	0;0;0	9;4;10	4;11;2	5;0;2	268	149	0.0;0.0;0.0	0.308;1.0;0.357	0	0.555	no	yes	XP_014625627.1 uncharacterized protein LOC100789102 isoform X1 [Glycine max]	-	-	-	-	GO:0016021//integral component of membrane	-	-
SE_9653	Glyma.18G278850	--	yes	Gm18	-	yes	0.031	2.64146047479e-07	2.89432528482e-05	MSTRG.38474.1	-	56285232	56285282	56284174	56284327	56285368	56285462	1894;2163;3530	38;94;50	1022;869;894	48;44;50	199	149	0.974;0.945;0.981	0.941;0.937;0.93	0.967	0.936	yes	no	KAA8530512.1 hypothetical protein F0562_005221 [Nyssa sinensis]	-	-	-	-	-	-	-
SE_9695	Glyma.04G208700	--	no	Gm04	+	yes	0.137	2.39204287267e-07	2.63475381965e-05	Glyma.04G208700.2	MSTRG.7699.4;MSTRG.7699.2;MSTRG.7699.3;Glyma.04G208700.8	46927721	46927778	46927522	46927625	46928328	46929002	33;39;28	56;133;95	22;13;22	139;153;185	206	149	0.299;0.175;0.176	0.103;0.058;0.079	0.217	0.08	yes	no	XP_003523209.1 uncharacterized protein LOC100816629 [Glycine max]	-	-	-	-	-	-	-
SE_9699	Glyma.07G068900	RHB1A	yes	Gm07	+	yes	0.086	1.64879802051e-05	0.000977110218464	MSTRG.13143.3	-	6073373	6073550	6072628	6072831	6075540	6075913	73;110;142	0;0;0	102;99;127	3;7;4	326	149	1.0;1.0;1.0	0.94;0.866;0.936	1	0.914	yes	no	XP_003528846.1 probable E3 ubiquitin-protein ligase RHB1A [Glycine max]	-	-	-	-	GO:0000109//nucleotide-excision repair complex;GO:0005634//nucleus;GO:0005680//anaphase-promoting complex;GO:0043189//H4/H2A histone acetyltransferase complex	GO:0003723//RNA binding;GO:0008270//zinc ion binding;GO:0043130//ubiquitin binding;GO:0046872//metal ion binding;GO:0061630//ubiquitin protein ligase activity;GO:0097602//cullin family protein binding	GO:0006289//nucleotide-excision repair;GO:0006355//regulation of transcription, DNA-templated;GO:0031145//anaphase-promoting complex-dependent proteasomal ubiquitin-dependent protein catabolic process
SE_9735	Glyma.15G222102	FRS3	yes	Gm15	+	yes	-0.667	5.07115399184e-06	0.000369051167231	MSTRG.32233.2	-	40915706	40915833	40915181	40915349	40916691	40918198	1;0;0	0;1;2	9;8;7	0;0;0	276	149	1.0;0.0;0.0	1.0;1.0;1.0	0.333	1	no	yes	KHN10135.1 Protein FAR1-RELATED SEQUENCE 3 [Glycine soja]	-	-	-	-	-	-	-
SE_9824	Glyma.08G099500	--	yes	Gm08	+	yes	-0.164	0.00138278819996	0.0354769489643	Glyma.08G099500.7	-	7617556	7617696	7614736	7614984	7617905	7618316	5;4;14	0;1;5	6;5;15	1;0;0	289	149	1.0;0.673;0.591	0.756;1.0;1.0	0.755	0.919	no	yes	XP_006585092.1 uncharacterized protein LOC100803736 [Glycine max]	-	-	-	-	-	GO:0008270//zinc ion binding	-
SE_9831	Glyma.06G120500	ACR3	yes	Gm06	+	yes	-0.576	0.00100017963266	0.0275329779832	-	-	9773775	9773920	9773527	9773671	9776405	9776514	3;0;2	3;1;2	16;4;6	3;1;0	294	149	0.336;0.0;0.336	0.73;0.67;1.0	0.224	0.8	no	yes	XP_014631845.1 ACT domain-containing protein ACR3 isoform X1 [Glycine max]	-	-	-	-	-	GO:0004794//L-threonine ammonia-lyase activity;GO:0008773//[protein-PII] uridylyltransferase activity;GO:0008864//formyltetrahydrofolate deformylase activity	GO:0006549//isoleucine metabolic process;GO:0009152//purine ribonucleotide biosynthetic process;GO:0018177//protein uridylylation
SE_9959	Glyma.04G239600	--	no	Gm04	-	yes	0.385	0.000748140494356	0.0216497657775	Glyma.04G239600.4	Glyma.04G239600.5	49630492	49630583	49630298	49630350	49631872	49632431	8;4;6	1;1;0	1;2;8	1;3;2	240	149	0.832;0.713;1.0	0.383;0.293;0.713	0.848	0.463	yes	no	XP_006578938.1 uncharacterized protein LOC102667509 [Glycine max]	-	-	-	-	-	GO:0004869//cysteine-type endopeptidase inhibitor activity	GO:0030638//polyketide metabolic process
SE_9993	Glyma.04G096100	BCHB	yes	Gm04	+	yes	-0.475	0.000124308042248	0.0052939121312	Glyma.04G096100.16;Glyma.04G096100.14	-	8548226	8548298	8547525	8548040	8548398	8548600	5;0;5	0;3;4	11;13;3	1;0;0	221	149	1.0;0.0;0.457	0.881;1.0;1.0	0.486	0.96	no	yes	XP_006578286.1 BEACH domain-containing protein B isoform X1 [Glycine max]	-	-	-	-	-	GO:0005515//protein binding	-
SE_9995	Glyma.10G102200	--	yes	Gm10	-	yes	-0.708	1.0361622671e-09	1.92909573232e-07	-	-	19086209	19086344	19077807	19077876	19094524	19094667	1;2;0	4;10;3	6;12;5	2;0;1	284	149	0.116;0.095;0.0	0.611;1.0;0.724	0.07	0.778	no	yes	XP_006589003.1 arginine/serine-rich coiled-coil protein 2 isoform X3 [Glycine max]	-	-	-	-	-	-	-
SE_10002	Glyma.11G008600	--	yes	Gm11	+	yes	0.34	9.17036957349e-06	0.000595451342861	Glyma.11G008600.1	-	592659	592729	591715	592165	593765	594525	35;25;36	7;3;12	27;18;17	20;18;18	219	149	0.773;0.85;0.671	0.479;0.405;0.391	0.765	0.425	yes	no	XP_006590425.1 uncharacterized protein LOC100806639 [Glycine max]	-	-	-	-	-	-	-
SE_10023	Glyma.12G075900	At2g28370	no	Gm12	-	yes	0.062	0.00118914845834	0.0316675	Glyma.12G075900.2	Glyma.12G075900.3;MSTRG.24705.1;MSTRG.24705.8	5811120	5811240	5810729	5811014	5811335	5811480	16;43;26	69;96;109	21;22;21	143;144;117	269	149	0.114;0.199;0.117	0.075;0.078;0.09	0.143	0.081	yes	no	NP_001236559.2 uncharacterized protein LOC100526963 [Glycine max]	-	-	-	-	-	-	-
SE_10030	Glyma.20G219800	PEL1	yes	Gm20	-	yes	0.084	0.000145333042607	0.00597171201243	MSTRG.42278.1	-	45471867	45471940	45470020	45470115	45472414	45472521	24;44;36	0;0;0	83;101;61	4;4;6	222	149	1.0;1.0;1.0	0.933;0.944;0.872	1	0.916	yes	no	XP_028219461.1 protein PELOTA 1-like [Glycine soja]	Genetic Information Processing	Translation	ko03015//mRNA surveillance pathway	K06965	-	GO:0003747//translation release factor activity	GO:0006402//mRNA catabolic process;GO:0006415//translational termination
SE_10063	Glyma.06G222400	AVT6A	yes	Gm06	+	yes	0.236	5.71635194735e-09	9.25081632833e-07	Glyma.06G222400.1	-	28611574	28612040	28603704	28603908	28612621	28613228	100;104;79	0;0;0	87;150;89	8;3;12	615	149	1.0;1.0;1.0	0.725;0.924;0.642	1	0.764	yes	no	XP_006582097.1 amino acid transporter AVT6A [Glycine max]	-	-	-	-	GO:0005887//integral component of plasma membrane	GO:0015173//aromatic amino acid transmembrane transporter activity	GO:0003333//amino acid transmembrane transport;GO:0015801//aromatic amino acid transport
SE_10094	Glyma.03G224200	--	yes	Gm03	-	yes	0.058	6.86263008209e-06	0.000473610972481	Glyma.03G224200.1	-	43825162	43825225	43824902	43824971	43825493	43825549	115;113;172	2;0;1	142;145;156	3;6;15	212	149	0.976;1.0;0.992	0.971;0.944;0.88	0.989	0.932	yes	no	XP_003520773.1 protein FAM192A [Glycine max]	-	-	-	-	-	-	-
SE_10103	Glyma.19G130200	TGAL1	yes	Gm19	-	yes	-0.036	3.83755318368e-05	0.00199837732372	Glyma.19G130200.2;Glyma.19G130200.6;Glyma.19G130200.5	-	39431785	39431833	39431651	39431711	39432025	39432217	344;413;384	13;36;8	440;508;456	5;12;9	197	149	0.952;0.897;0.973	0.985;0.97;0.975	0.941	0.977	no	yes	NP_001237098.2 bZIP transcription factor isoform 1 [Glycine max]	Environmental Information Processing	Signal transduction	ko04075//Plant hormone signal transduction	K14431	GO:0005840//ribosome	GO:0003677//DNA binding;GO:0003700//transcription factor activity, sequence-specific DNA binding;GO:0003735//structural constituent of ribosome;GO:0043565//sequence-specific DNA binding	GO:0006351//transcription, DNA-templated;GO:0006355//regulation of transcription, DNA-templated;GO:0006412//translation
SE_10192	Glyma.02G312300	FRS9	yes	Gm02	+	yes	0.091	0.000355889615219	0.0121545547483	MSTRG.4148.1	-	50385280	50386839	50384563	50384802	50388796	50389179	297;229;374	0;2;0	479;305;310	1;10;2	1708	149	1.0;0.909;1.0	0.977;0.727;0.931	0.97	0.878	yes	no	XP_003519700.1 protein FAR1-RELATED SEQUENCE 9 [Glycine max]	-	-	-	-	GO:0000145//exocyst	GO:0008270//zinc ion binding	GO:0006904//vesicle docking involved in exocytosis
SE_10213	Glyma.07G136500	UVR8	yes	Gm07	+	yes	0.326	5.23332859281e-06	0.000377050571697	MSTRG.13684.1	-	16004949	16005081	16002257	16002342	16005151	16005412	44;58;65	9;7;18	25;20;17	15;16;17	281	149	0.722;0.815;0.657	0.469;0.399;0.347	0.731	0.405	yes	no	XP_006583601.1 ultraviolet-B receptor UVR8 isoform X1 [Glycine max]	-	-	-	-	-	GO:0005515//protein binding	-
SE_10214	Glyma.09G093050	PRP2	yes	Gm09	+	yes	0.02	0.000360230026642	0.0122629762144	MSTRG.18258.1	-	12777542	12777692	12777139	12777332	12777722	12777948	398;262;616	2;0;3	488;626;392	0;27;0	299	149	0.99;1.0;0.99	1.0;0.92;1.0	0.993	0.973	yes	no	NP_001238593.2 repetitive proline-rich cell wall protein 2 precursor [Glycine max]	-	-	-	-	-	GO:0003677//DNA binding;GO:0005199//structural constituent of cell wall	GO:0030261//chromosome condensation
SE_10271	Glyma.04G148300	EMB1187	yes	Gm04	+	yes	-0.075	3.97487372084e-06	0.000299725424154	Glyma.04G148300.1	-	29182267	29182359	29181589	29181819	29182532	29182639	107;113;141	4;14;1	149;128;102	1;0;0	241	149	0.943;0.833;0.989	0.989;1.0;1.0	0.922	0.996	no	yes	XP_006578442.1 probable ethanolamine kinase [Glycine max]	Metabolism;Metabolism	Global and overview maps;Lipid metabolism	ko01100//Metabolic pathways;ko00564//Glycerophospholipid metabolism	K00894;K00894	-	GO:0003674//molecular_function;GO:0019165//thiamine kinase activity;GO:0046522//S-methyl-5-thioribose kinase activity	GO:0009228//thiamine biosynthetic process;GO:0019509//L-methionine biosynthetic process from methylthioadenosine;GO:0030436//asexual sporulation
SE_10289	Glyma.03G219000	SUD1	yes	Gm03	+	yes	0.043	0.00137223681108	0.0353355177864	Glyma.03G219000.1	-	43423827	43423898	43423189	43423261	43424069	43424199	118;163;163	0;5;0	199;145;255	6;11;5	220	149	1.0;0.957;1.0	0.957;0.899;0.972	0.986	0.943	yes	no	KRH68253.1 hypothetical protein GLYMA_03G219000 [Glycine max]	-	-	-	-	-	GO:0008270//zinc ion binding	-
SE_10304	Glyma.08G149800	SRG1	yes	Gm08	+	yes	-0.097	0.000517818893623	0.0161151980533	-	-	11584867	11585192	11583032	11583396	11585579	11586089	388;558;399	49;47;22	371;481;566	9;27;27	474	149	0.713;0.789;0.851	0.928;0.848;0.868	0.784	0.881	no	yes	XP_003531421.1 protein SRG1 [Glycine max]	-	-	-	-	-	GO:0016491//oxidoreductase activity	GO:0055114//oxidation-reduction process
SE_10311	Glyma.01G079200	--	yes	Gm01	-	yes	-0.49	1.55584560001e-05	0.000932532186126	-	-	20779207	20779366	20778796	20779023	20780486	20780687	4;2;5	2;1;2	3;2;4	0;0;0	308	149	0.492;0.492;0.547	1.0;1.0;1.0	0.51	1	no	yes	KRH75336.1 hypothetical protein GLYMA_01G079200 [Glycine max]	-	-	-	-	-	-	-
SE_10388	Glyma.06G069100	BSD2	yes	Gm06	-	yes	0.102	0.000412725592917	0.0135037652003	Glyma.06G069100.1	-	5269662	5269759	5269095	5269381	5270139	5270215	146;219;143	0;6;24	195;170;194	40;21;20	246	149	1.0;0.957;0.783	0.747;0.831;0.855	0.913	0.811	yes	no	XP_028235269.1 protein SPA, chloroplastic-like [Glycine soja]	-	-	-	-	-	GO:0005515//protein binding;GO:0031072//heat shock protein binding;GO:0051082//unfolded protein binding	GO:0006457//protein folding;GO:0009408//response to heat
SE_10408	Glyma.19G066800	ATX5	no	Gm19	+	yes	-0.191	0.000751465585175	0.0216874562195	Glyma.19G066800.31;Glyma.19G066800.12;Glyma.19G066800.13;Glyma.19G066800.5	Glyma.19G066800.36;Glyma.19G066800.3;Glyma.19G066800.32;Glyma.19G066800.33	21690142	21690271	21689685	21689905	21690402	21690471	19;49;51	5;7;9	60;44;44	5;2;0	278	149	0.671;0.79;0.752	0.865;0.922;1.0	0.738	0.929	no	yes	XP_003555086.1 histone-lysine N-methyltransferase ATX5 isoform X1 [Glycine max]	-	-	-	-	-	GO:0005515//protein binding	-
SE_10455	Glyma.18G205800	PFE	yes	Gm18	-	yes	0.019	3.85915543966e-09	6.6548288639e-07	Glyma.18G205800.1;Glyma.18G205800.2;Glyma.18G205800.3;MSTRG.37891.2;MSTRG.37891.1	-	49232152	49232240	49231925	49231987	49232380	49232441	2050;2778;2023	4;19;1	2032;2292;2239	25;55;24	237	149	0.997;0.989;0.999	0.981;0.963;0.983	0.995	0.976	yes	no	NP_001238501.2 ferritin-1, chloroplastic precursor [Glycine max]	-	-	-	-	-	GO:0004497//monooxygenase activity;GO:0008199//ferric iron binding;GO:0015095//magnesium ion transmembrane transporter activity;GO:0016491//oxidoreductase activity;GO:0046872//metal ion binding	GO:0006744//ubiquinone biosynthetic process;GO:0015693//magnesium ion transport;GO:0055114//oxidation-reduction process
SE_10511	Glyma.15G044000	--	yes	Gm15	-	yes	0.435	7.82463385307e-07	7.51665054799e-05	MSTRG.30925.1;MSTRG.30925.2	-	3472460	3472622	3472187	3472260	3473119	3473944	16;13;36	2;0;2	18;15;15	16;9;5	311	149	0.793;1.0;0.896	0.35;0.444;0.59	0.896	0.461	yes	no	RZB63030.1 hypothetical protein D0Y65_039946 [Glycine soja]	-	-	-	-	-	GO:0004810//tRNA adenylyltransferase activity;GO:0016437//tRNA cytidylyltransferase activity;GO:0016787//hydrolase activity	GO:0008152//metabolic process
SE_10538	Glyma.11G240900	SERK4	yes	Gm11	-	yes	0.105	0.000315027802248	0.0110172950432	Glyma.11G240900.1;MSTRG.23949.4;Glyma.11G240900.7;Glyma.11G240900.6	-	38393582	38393653	38393341	38393473	38394528	38394594	53;62;98	0;0;5	88;60;48	7;7;5	220	149	1.0;1.0;0.93	0.895;0.853;0.867	0.977	0.872	yes	no	XP_006591501.1 probable LRR receptor-like serine/threonine-protein kinase At5g10290 isoform X1 [Glycine max]	-	-	-	-	-	GO:0004672//protein kinase activity;GO:0005515//protein binding;GO:0005524//ATP binding	GO:0006468//protein phosphorylation
SE_10662	Glyma.04G212100	At5g09300	no	Gm04	+	yes	-0.096	0.000154454341259	0.00627299311082	Glyma.04G212100.1	MSTRG.7720.2;MSTRG.7720.1	47215160	47215260	47214874	47215032	47215623	47215735	74;136;81	12;17;1	142;124;130	5;5;0	249	149	0.787;0.827;0.98	0.944;0.937;1.0	0.865	0.96	no	yes	XP_003523224.1 2-oxoisovalerate dehydrogenase subunit alpha 2, mitochondrial [Glycine max]	Metabolism;Metabolism;Metabolism;Metabolism	Global and overview maps;Global and overview maps;Amino acid metabolism;Carbohydrate metabolism	ko01100//Metabolic pathways;ko01110//Biosynthesis of secondary metabolites;ko00280//Valine, leucine and isoleucine degradation;ko00640//Propanoate metabolism	K00166;K00166;K00166;K00166	GO:0005737//cytoplasm;GO:0015627//type II protein secretion system complex;GO:0045250//cytosolic pyruvate dehydrogenase complex	GO:0003824//catalytic activity;GO:0004739//pyruvate dehydrogenase (acetyl-transferring) activity;GO:0008661//1-deoxy-D-xylulose-5-phosphate synthase activity;GO:0016624//oxidoreductase activity, acting on the aldehyde or oxo group of donors, disulfide as acceptor;GO:0030976//thiamine pyrophosphate binding	GO:0006086//acetyl-CoA biosynthetic process from pyruvate;GO:0008615//pyridoxine biosynthetic process;GO:0009228//thiamine biosynthetic process;GO:0009240//isopentenyl diphosphate biosynthetic process;GO:0015628//protein secretion by the type II secretion system;GO:0016114//terpenoid biosynthetic process
SE_10674	Glyma.07G155200	PFE	yes	Gm07	-	yes	-0.059	0.000187362354478	0.00728828463521	-	-	18928997	18929063	18928521	18928585	18929401	18929489	64;86;73	1;11;0	122;87;35	0;0;0	215	149	0.978;0.844;1.0	1.0;1.0;1.0	0.941	1	no	yes	NP_001236534.2 ferritin [Glycine max]	-	-	-	-	-	GO:0008199//ferric iron binding;GO:0015095//magnesium ion transmembrane transporter activity;GO:0016491//oxidoreductase activity;GO:0046872//metal ion binding	GO:0015693//magnesium ion transport;GO:0055114//oxidation-reduction process
SE_10722	Glyma.06G322200	SFH13	yes	Gm06	-	yes	0.301	1.31774364126e-05	0.000812982132693	MSTRG.12529.1	-	50584365	50584417	50583959	50584066	50584806	50584962	19;18;25	2;3;4	45;38;62	30;34;27	201	149	0.876;0.816;0.822	0.527;0.453;0.63	0.838	0.537	yes	no	XP_003526390.1 phosphatidylinositol/phosphatidylcholine transfer protein SFH13 [Glycine max]	-	-	-	-	-	-	-
SE_10723	Glyma.15G079600	dtd	no	Gm15	-	yes	-0.119	4.01683009077e-08	5.41705586216e-06	MSTRG.31219.4	Glyma.15G079600.2;Glyma.15G079600.1	6103023	6103090	6102493	6102519	6103967	6104108	0;0;0	30;54;42	9;11;1	36;32;36	216	149	0.0;0.0;0.0	0.147;0.192;0.019	0	0.119	no	yes	XP_003546015.2 D-aminoacyl-tRNA deacylase isoform X1 [Glycine max]	-	-	-	-	GO:0005737//cytoplasm	GO:0002161//aminoacyl-tRNA editing activity;GO:0004045//aminoacyl-tRNA hydrolase activity;GO:0051499//D-aminoacyl-tRNA deacylase activity	GO:0008152//metabolic process
SE_10756	Glyma.12G223200	CHER1	yes	Gm12	-	yes	0.19	0.000219541789254	0.00826246898448	Glyma.12G223200.1	-	39738863	39739047	39737908	39737982	39739582	39739728	5;15;19	0;0;0	19;18;18	5;0;2	333	149	1.0;1.0;1.0	0.63;1.0;0.801	1	0.81	yes	no	XP_003540458.1 choline transporter protein 1 [Glycine max]	-	-	-	-	-	GO:0022857//transmembrane transporter activity	GO:0055085//transmembrane transport
SE_10801	Glyma.05G074400	CYC1-2	yes	Gm05	-	yes	0.033	0.000889886427911	0.0250957515689	Glyma.05G074400.2;MSTRG.8681.1	-	8905507	8905722	8899379	8899659	8910054	8910122	239;222;307	3;1;1	268;306;261	2;16;2	364	149	0.97;0.989;0.992	0.982;0.887;0.982	0.984	0.95	yes	no	XP_006579695.1 cytochrome c1-2, heme protein, mitochondrial isoform X1 [Glycine max]	Metabolism;Metabolism	Global and overview maps;Energy metabolism	ko01100//Metabolic pathways;ko00190//Oxidative phosphorylation	K00413;K00413	GO:0009523//photosystem II;GO:0009538//photosystem I reaction center;GO:0009654//photosystem II oxygen evolving complex	GO:0009055//electron carrier activity;GO:0010242//oxygen evolving activity;GO:0020037//heme binding	-
SE_10805	Glyma.04G053700	--	yes	Gm04	-	yes	0.294	0.000101048290401	0.00448492391025	MSTRG.6604.2	-	4350792	4350912	4350562	4350610	4351076	4351265	34;39;12	0;5;0	32;21;26	6;8;10	269	149	1.0;0.812;1.0	0.747;0.593;0.59	0.937	0.643	yes	no	KRH61546.1 hypothetical protein GLYMA_04G053700 [Glycine max]	-	-	-	-	-	GO:0003700//transcription factor activity, sequence-specific DNA binding	GO:0006355//regulation of transcription, DNA-templated
SE_10855	Glyma.11G193150	LIG1	no	Gm11	+	yes	-0.085	0.00103670384402	0.0283249032084	MSTRG.23338.5	Glyma.11G193150.1	16760545	16760606	16760051	16760150	16760808	16760921	0;0;1	31;30;34	2;3;4	26;15;26	210	149	0.0;0.0;0.02	0.052;0.124;0.098	0.007	0.091	no	yes	XP_025980252.1 DNA ligase 1 isoform X2 [Glycine max]	Genetic Information Processing;Genetic Information Processing;Genetic Information Processing;Genetic Information Processing	Replication and repair;Replication and repair;Replication and repair;Replication and repair	ko03420//Nucleotide excision repair;ko03030//DNA replication;ko03410//Base excision repair;ko03430//Mismatch repair	K10747;K10747;K10747;K10747	-	GO:0003910//DNA ligase (ATP) activity;GO:0005524//ATP binding	GO:0006281//DNA repair;GO:0006303//double-strand break repair via nonhomologous end joining;GO:0006310//DNA recombination
SE_10875	Glyma.13G113900	--	no	Gm13	+	yes	0.136	1.79190496494e-05	0.00104716935146	Glyma.13G113900.3	MSTRG.26703.5;Glyma.13G113900.8	21777160	21777425	21772967	21773153	21778748	21778901	6;0;4	7;3;7	0;0;0	15;8;10	414	149	0.236;0.0;0.171	0.0;0.0;0.0	0.136	0	yes	no	XP_028197318.1 uncharacterized protein LOC114382237 isoform X1 [Glycine soja]	-	-	-	-	GO:0016021//integral component of membrane	-	GO:0000910//cytokinesis
SE_10906	Glyma.11G148362	PRR37	yes	Gm11	-	yes	-0.068	0.000125659938675	0.00532990683436	Glyma.11G148362.1;MSTRG.23134.3;MSTRG.23134.2	-	11246389	11246539	11242379	11242529	11255893	11256027	124;113;105	0;10;7	80;100;58	0;0;2	299	149	1.0;0.849;0.882	1.0;1.0;0.935	0.91	0.978	no	yes	QAU55400.1 pseudo-response regulator 3A [Glycine max]	Organismal Systems	Environmental adaptation	ko04712//Circadian rhythm - plant	K12129	GO:0005575//cellular_component;GO:0005622//intracellular;GO:0005623//cell;GO:0005634//nucleus;GO:0016020//membrane;GO:0043226//organelle;GO:0043227//membrane-bounded organelle;GO:0043229//intracellular organelle;GO:0043231//intracellular membrane-bounded organelle;GO:0044424//intracellular part;GO:0044464//cell part	GO:0000156//phosphorelay response regulator activity;GO:0003677//DNA binding;GO:0003700//transcription factor activity, sequence-specific DNA binding;GO:0004673//protein histidine kinase activity;GO:0005515//protein binding;GO:0005524//ATP binding	GO:0000160//phosphorelay signal transduction system;GO:0006139//nucleobase-containing compound metabolic process;GO:0006351//transcription, DNA-templated;GO:0006355//regulation of transcription, DNA-templated;GO:0006725//cellular aromatic compound metabolic process;GO:0006796//phosphate-containing compound metabolic process;GO:0006807//nitrogen compound metabolic process;GO:0006808//regulation of…
SE_10941	Glyma.09G167900	RVE7	yes	Gm09	-	yes	-0.038	0.00129061258509	0.0338552463406	Glyma.09G167900.1	-	40121439	40121535	40119870	40119963	40121807	40121982	249;342;321	15;13;12	178;91;162	3;4;0	245	149	0.91;0.941;0.942	0.973;0.933;1.0	0.931	0.969	no	yes	XP_003534089.1 protein REVEILLE 7-like [Glycine max]	-	-	-	-	-	-	-
SE_10946	Glyma.20G204700	NRPE7	yes	Gm20	-	yes	0.062	3.39570422045e-05	0.00178151684264	Glyma.20G204700.1	-	44112836	44112909	44110517	44111497	44113261	44113349	2;2;11	30;33;48	0;2;0	53;45;60	222	149	0.043;0.039;0.133	0.0;0.029;0.0	0.072	0.01	yes	no	XP_006605319.1 uncharacterized protein LOC100527862 isoform X3 [Glycine max]	-	-	-	-	-	GO:0003676//nucleic acid binding;GO:0003899//DNA-directed RNA polymerase activity	GO:0006351//transcription, DNA-templated
SE_10947	Glyma.05G153500	RGTB1	yes	Gm05	+	yes	-0.289	9.52018358369e-07	8.82315516448e-05	MSTRG.9262.2	-	34746229	34746305	34746012	34746111	34746788	34747148	11;7;17	0;5;7	49;43;45	0;1;0	225	149	1.0;0.481;0.617	1.0;0.966;1.0	0.699	0.989	no	yes	XP_014631173.1 geranylgeranyl transferase type-2 subunit beta 1 [Glycine max]	-	-	-	-	GO:0005615//extracellular space	GO:0003824//catalytic activity;GO:0034073//tetrahymanol cyclase activity;GO:0051007//squalene-hopene cyclase activity	GO:0016114//terpenoid biosynthetic process;GO:0019746//hopanoid biosynthetic process
SE_10950	Glyma.05G056700	LPPB	yes	Gm05	+	yes	-0.139	0.000764859918364	0.0220124801129	Glyma.05G056700.2	-	5338210	5338338	5336335	5337121	5339308	5339685	1;1;0	23;22;15	8;0;2	7;14;12	277	149	0.023;0.024;0.0	0.381;0.0;0.082	0.016	0.154	no	yes	XP_003525807.1 probable lipid phosphate phosphatase beta [Glycine max]	-	-	-	-	-	-	-
SE_10978	Glyma.07G068900	RHB1A	yes	Gm07	+	yes	0.064	0.00016571352114	0.00661533407541	MSTRG.13143.2	-	6073376	6073550	6072624	6072831	6075540	6075913	72;103;136	0;0;0	152;134;164	3;7;4	323	149	1.0;1.0;1.0	0.959;0.898;0.95	1	0.936	yes	no	XP_003528846.1 probable E3 ubiquitin-protein ligase RHB1A [Glycine max]	-	-	-	-	GO:0000109//nucleotide-excision repair complex;GO:0005634//nucleus;GO:0005680//anaphase-promoting complex;GO:0043189//H4/H2A histone acetyltransferase complex	GO:0003723//RNA binding;GO:0008270//zinc ion binding;GO:0043130//ubiquitin binding;GO:0046872//metal ion binding;GO:0061630//ubiquitin protein ligase activity;GO:0097602//cullin family protein binding	GO:0006289//nucleotide-excision repair;GO:0006355//regulation of transcription, DNA-templated;GO:0031145//anaphase-promoting complex-dependent proteasomal ubiquitin-dependent protein catabolic process
SE_10998	Glyma.11G029600	KEU	yes	Gm11	-	yes	0.05	0.00100668757642	0.0276123770961	Glyma.11G029600.1	-	2134946	2135024	2134433	2134618	2135106	2135226	153;230;145	0;6;1	134;163;168	9;9;3	227	149	1.0;0.962;0.99	0.907;0.922;0.974	0.984	0.934	yes	no	XP_003538607.1 SNARE-interacting protein KEULE isoform X1 [Glycine max]	-	-	-	-	-	-	GO:0016192//vesicle-mediated transport;GO:0030705//cytoskeleton-dependent intracellular transport
SE_11001	Glyma.20G155600	DAPB3	yes	Gm20	+	yes	0.136	0.00161797202122	0.0401291290024	Glyma.20G155600.6	-	39421679	39421775	39421082	39421177	39421987	39422104	14;9;12	0;0;1	21;1;8	4;0;2	245	149	1.0;1.0;0.879	0.761;1.0;0.709	0.96	0.823	yes	no	XP_003556086.1 dihydrodipicolinate reductase-like protein CRR1, chloroplastic isoform X1 [Glycine max]	-	-	-	-	GO:0005944//phosphatidylinositol 3-kinase complex, class IB	GO:0008839//4-hydroxy-tetrahydrodipicolinate reductase;GO:0046935//1-phosphatidylinositol-3-kinase regulator activity	GO:0009089//lysine biosynthetic process via diaminopimelate;GO:0055114//oxidation-reduction process
SE_11030	Glyma.01G163000	APF1	yes	Gm01	+	yes	0.09	4.0773018295e-10	7.94243295269e-08	-	Glyma.01G163000.6	51198514	51198650	51197993	51198218	51199453	51199525	270;352;156	2;0;0	180;243;240	20;3;12	285	149	0.986;1.0;1.0	0.825;0.977;0.913	0.995	0.905	yes	no	XP_003517157.1 aspartyl protease family protein 1 isoform X1 [Glycine max]	-	-	-	-	-	-	-
SE_11033	Glyma.05G004700	At5g11010	yes	Gm05	+	yes	0.211	0.000187453359287	0.00728828463521	Glyma.05G004700.2;MSTRG.8138.2	-	410378	410478	409833	410014	411300	411428	13;23;31	0;2;0	20;15;9	8;0;3	249	149	1.0;0.873;1.0	0.599;1.0;0.642	0.958	0.747	yes	no	XP_003525672.1 polynucleotide 5'-hydroxyl-kinase NOL9 [Glycine max]	-	-	-	-	-	GO:0000166//nucleotide binding;GO:0003677//DNA binding;GO:0003723//RNA binding;GO:0003724//RNA helicase activity;GO:0005524//ATP binding;GO:0005525//GTP binding;GO:0016757//transferase activity, transferring glycosyl groups	GO:0006777//Mo-molybdopterin cofactor biosynthetic process
SE_11076	Glyma.11G005300	IDM1	yes	Gm11	+	yes	-0.087	8.10927469175e-07	7.75467822568e-05	Glyma.11G005300.1	-	401322	401422	400422	400509	401562	401755	81;109;93	2;15;2	81;93;101	0;0;0	249	149	0.96;0.813;0.965	1.0;1.0;1.0	0.913	1	no	yes	XP_006590404.1 increased DNA methylation 1 [Glycine max]	-	-	-	-	-	-	-
SE_11088	Glyma.02G072000	ECT2	no	Gm02	-	yes	-0.302	0.000121651991751	0.0052093121116	MSTRG.2383.6	MSTRG.2383.4;MSTRG.2383.7	6294647	6294756	6293340	6293913	6294851	6294951	2;6;3	1;8;5	7;25;0	0;0;1	258	149	0.536;0.302;0.257	1.0;1.0;0.0	0.365	0.667	no	yes	XP_014621004.1 YTH domain-containing family protein 2 isoform X3 [Glycine max]	-	-	-	-	-	GO:0003723//RNA binding	-
SE_11222	Glyma.11G138400	SCL14	yes	Gm11	-	yes	-0.118	0.00117007895052	0.0313981134707	MSTRG.23067.2	-	10506842	10506929	10506455	10506505	10507096	10509376	21;23;15	0;8;0	4;23;7	0;0;0	236	149	1.0;0.645;1.0	1.0;1.0;1.0	0.882	1	no	yes	XP_003539082.1 scarecrow-like protein 14 [Glycine max]	-	-	-	-	-	-	-
SE_11252	Glyma.13G117700	UBI11	yes	Gm13	-	yes	-0.096	7.75257635866e-12	1.81220779371e-09	-	-	22114956	22115929	22110264	22111461	22116511	22116611	7251;7861;8140	48;0;388	6864;7473;6802	14;7;0	1122	149	0.953;1.0;0.736	0.985;0.993;1.0	0.896	0.993	no	yes	NP_001356126.1 polyubiquitin [Glycine max]	-	-	-	-	-	GO:0003980//UDP-glucose:glycoprotein glucosyltransferase activity;GO:0005515//protein binding	GO:0006289//nucleotide-excision repair;GO:0006486//protein glycosylation
SE_11310	Glyma.15G097100	LIP	yes	Gm15	+	yes	-0.04	0.000253221194097	0.00923269927455	-	-	7530625	7530691	7529902	7529982	7530962	7531030	107;149;82	0;14;0	98;103;115	0;0;0	215	149	1.0;0.881;1.0	1.0;1.0;1.0	0.96	1	no	yes	KHN33125.1 Lipase [Glycine soja]	-	-	-	-	-	GO:0016787//hydrolase activity	GO:0006629//lipid metabolic process
SE_11342	Glyma.11G138700	TRP4	yes	Gm11	-	yes	-0.121	8.18927207769e-06	0.000542122964432	Glyma.11G138700.3	-	10527772	10527853	10527236	10527410	10528316	10528571	9;10;5	47;60;78	14;27;27	44;72;54	230	149	0.11;0.097;0.04	0.171;0.195;0.245	0.082	0.204	no	yes	XP_006590983.1 telomere repeat-binding protein 5 isoform X1 [Glycine max]	-	-	-	-	-	GO:0005515//protein binding	GO:0006260//DNA replication
SE_11359	Glyma.18G041500	Cenpv	yes	Gm18	+	yes	-0.428	0.00176029316003	0.0429617720426	-	-	3507337	3507422	3503914	3504078	3508587	3509167	14;5;0	6;5;10	21;17;7	0;0;12	234	149	0.598;0.389;0.0	1.0;1.0;0.271	0.329	0.757	no	yes	RZB50597.1 Centromere protein V [Glycine soja]	-	-	-	-	-	GO:0016846//carbon-sulfur lyase activity	-
SE_11361	Glyma.07G074400	SDR1	yes	Gm07	-	yes	0.038	8.45632162686e-05	0.00387590619577	MSTRG.13191.2	-	6627840	6627895	6627449	6627696	6629071	6629270	369;342;367	0;4;2	189;235;408	13;6;5	204	149	1.0;0.984;0.993	0.914;0.966;0.983	0.992	0.954	yes	no	XP_006583331.1 (+)-neomenthol dehydrogenase [Glycine max]	Metabolism;Metabolism	Global and overview maps;Metabolism of terpenoids and polyketides	ko01110//Biosynthesis of secondary metabolites;ko00902//Monoterpenoid biosynthesis	K15095;K15095	-	GO:0003824//catalytic activity;GO:0004316//3-oxoacyl-[acyl-carrier-protein] reductase (NADPH) activity;GO:0004757//sepiapterin reductase activity;GO:0008667//2,3-dihydro-2,3-dihydroxybenzoate dehydrogenase activity;GO:0008678//2-deoxy-D-gluconate 3-dehydrogenase activity;GO:0016491//oxidoreductase activity;GO:0016630//protochlorophyllide reductase activity;GO:0016757//transferase activity, transf…	GO:0000272//polysaccharide catabolic process;GO:0005975//carbohydrate metabolic process;GO:0005983//starch catabolic process;GO:0006633//fatty acid biosynthetic process;GO:0006729//tetrahydrobiopterin biosynthetic process;GO:0015995//chlorophyll biosynthetic process;GO:0051678//pullulan catabolic process;GO:0055114//oxidation-reduction process
SE_11392	Glyma.06G236651	SRL2	yes	Gm06	-	yes	0.334	0.000752880581223	0.0216973995449	Glyma.06G236651.1;MSTRG.11926.1	-	38024542	38024671	38024308	38024356	38025277	38025392	5;7;4	0;0;2	4;6;7	3;4;2	278	149	1.0;1.0;0.517	0.417;0.446;0.652	0.839	0.505	yes	no	XP_025983440.1 LOW QUALITY PROTEIN: protein EFR3 homolog B-like [Glycine max]	-	-	-	-	-	-	-
SE_11441	Glyma.14G077500	LPAT4	yes	Gm14	-	yes	0.033	0.000421882445306	0.0137180260964	Glyma.14G077500.1	-	6426393	6426998	6426010	6426141	6427659	6427699	473;706;757	3;0;0	656;705;595	13;2;3	754	149	0.969;1.0;1.0	0.909;0.986;0.975	0.99	0.957	yes	no	NP_001241383.1 uncharacterized protein LOC100808657 [Glycine max]	Metabolism;Metabolism;Metabolism;Metabolism	Global and overview maps;Global and overview maps;Lipid metabolism;Lipid metabolism	ko01100//Metabolic pathways;ko01110//Biosynthesis of secondary metabolites;ko00564//Glycerophospholipid metabolism;ko00561//Glycerolipid metabolism	K13513;K13513;K13513;K13513	-	GO:0016746//transferase activity, transferring acyl groups	-
SE_11448	Glyma.18G240700	TGD3	yes	Gm18	+	yes	0.12	0	0	Glyma.18G240700.1	-	53213398	53213529	53212594	53212679	53214242	53214665	15;41;12	84;89;58	1;3;2	131;124;158	280	149	0.087;0.197;0.099	0.004;0.013;0.007	0.128	0.008	yes	no	XP_006601795.1 uncharacterized protein LOC100783283 isoform X1 [Glycine max]	-	-	-	-	GO:0005575//cellular_component;GO:0005887//integral component of plasma membrane;GO:0009380//excinuclease repair complex;GO:0009898//cytoplasmic side of plasma membrane;GO:0016021//integral component of membrane;GO:0043190//ATP-binding cassette (ABC) transporter complex;GO:0055051//ATP-binding cassette (ABC) transporter complex, integrated substrate binding;GO:0055052//ATP-binding cassette (ABC) …	GO:0003723//RNA binding;GO:0003724//RNA helicase activity;GO:0003924//GTPase activity;GO:0004127//cytidylate kinase activity;GO:0005260//channel-conductance-controlling ATPase activity;GO:0005319//lipid transporter activity;GO:0005524//ATP binding;GO:0005525//GTP binding;GO:0008565//protein transporter activity;GO:0009381//excinuclease ABC activity;GO:0015220//choline transmembrane transporter ac…	GO:0000910//cytokinesis;GO:0006139//nucleobase-containing compound metabolic process;GO:0006289//nucleotide-excision repair;GO:0006810//transport;GO:0006817//phosphate ion transport;GO:0006824//cobalt ion transport;GO:0006855//drug transmembrane transport;GO:0006869//lipid transport;GO:0007601//visual perception;GO:0008150//biological_process;GO:0008272//sulfate transport;GO:0015675//nickel catio…
SE_11485	Glyma.20G211600	arl5	yes	Gm20	-	yes	0.071	8.26858134022e-05	0.00380644232463	MSTRG.42217.2	-	44769858	44770051	44767734	44768256	44770235	44770379	292;501;237	0;7;18	303;294;391	21;16;29	342	149	1.0;0.969;0.852	0.863;0.889;0.855	0.94	0.869	yes	no	XP_006605323.1 uncharacterized protein LOC100527908 isoform X1 [Glycine max]	-	-	-	-	GO:0005737//cytoplasm;GO:0048501//signal recognition particle, plasma membrane targeting	GO:0003924//GTPase activity;GO:0005048//signal sequence binding;GO:0005525//GTP binding;GO:0019001//guanyl nucleotide binding;GO:0031683//G-protein beta/gamma-subunit complex binding;GO:0043022//ribosome binding	GO:0007186//G-protein coupled receptor signaling pathway;GO:0009306//protein secretion;GO:0042254//ribosome biogenesis
SE_11486	Glyma.13G099002	--	yes	Gm13	+	yes	-0.127	0.00135586177522	0.0350425307458	MSTRG.26580.2	-	20442111	20442512	20440087	20442032	20442758	20443107	48;47;53	6;0;1	73;65;53	0;0;0	550	149	0.684;1.0;0.935	1.0;1.0;1.0	0.873	1	no	yes	RZB70991.1 BTB/POZ domain-containing protein [Glycine soja]	-	-	-	-	-	-	-
SE_11511	Glyma.04G122100	--	yes	Gm04	+	yes	0.107	0.00199469296753	0.0474173453682	MSTRG.7083.2	-	14726031	14726238	14723273	14723560	14728227	14728939	50;46;69	0;3;0	37;42;41	7;3;0	356	149	1.0;0.865;1.0	0.689;0.854;1.0	0.955	0.848	yes	no	XP_003522852.1 uncharacterized protein LOC100804348 [Glycine max]	-	-	-	-	GO:0000315//organellar large ribosomal subunit;GO:0005840//ribosome;GO:0022625//cytosolic large ribosomal subunit	GO:0003735//structural constituent of ribosome	GO:0006412//translation
SE_11512	Glyma.03G219033	MSH6	yes	Gm03	+	yes	0.131	0.000766835012285	0.0220391734815	MSTRG.5738.1	-	43425785	43426002	43424842	43424995	43426097	43426191	47;58;48	0;2;0	37;32;33	0;1;9	366	149	1.0;0.922;1.0	1.0;0.929;0.599	0.974	0.843	yes	no	KHN19219.1 DNA mismatch repair protein Msh6-1 [Glycine soja]	Genetic Information Processing	Replication and repair	ko03430//Mismatch repair	K08737	-	GO:0005524//ATP binding;GO:0030983//mismatched DNA binding	GO:0006298//mismatch repair
SE_11516	Glyma.18G090500	--	yes	Gm18	-	yes	-0.171	1.47481028783e-05	0.000886802528421	MSTRG.37182.1	-	8931394	8931583	8930059	8930477	8937115	8937260	53;29;62	0;8;4	54;39;34	0;0;0	338	149	1.0;0.615;0.872	1.0;1.0;1.0	0.829	1	no	yes	XP_003551777.1 upstream activation factor subunit UAF30 [Glycine max]	-	-	-	-	-	GO:0005515//protein binding	-
SE_11554	Glyma.01G163000	APF1	yes	Gm01	+	yes	0.089	0	0	Glyma.01G163000.5;Glyma.01G163000.4;Glyma.01G163000.1;MSTRG.1126.4	-	51198737	51198817	51198514	51198650	51198901	51198995	491;487;305	0;0;1	240;403;355	16;27;22	229	149	1.0;1.0;0.995	0.907;0.907;0.913	0.998	0.909	yes	no	XP_003517157.1 aspartyl protease family protein 1 isoform X1 [Glycine max]	-	-	-	-	-	-	-
SE_11590	Glyma.07G096100	LRK10L-1.2	yes	Gm07	+	yes	0.331	3.45890865949e-08	4.75611244303e-06	Glyma.07G096100.5	-	8860188	8860265	8858990	8859322	8860405	8860509	14;20;9	0;0;0	7;11;11	1;5;5	226	149	1.0;1.0;1.0	0.822;0.592;0.592	1	0.669	yes	no	XP_003530033.1 probable LRR receptor-like serine/threonine-protein kinase At1g07560 isoform X1 [Glycine max]	-	-	-	-	-	GO:0004672//protein kinase activity;GO:0005524//ATP binding	GO:0006468//protein phosphorylation
SE_11598	Glyma.05G148700	FLC	yes	Gm05	-	yes	-0.244	0.00133974714327	0.034797	Glyma.05G148700.2	-	34325139	34325200	34324488	34324550	34332274	34332525	13;23;22	4;15;17	20;8;15	1;3;2	210	149	0.698;0.521;0.479	0.934;0.654;0.842	0.566	0.81	no	yes	XP_003524905.1 MADS-box protein FLOWERING LOCUS C isoform X2 [Glycine max]	-	-	-	-	GO:0005634//nucleus	GO:0003677//DNA binding;GO:0003700//transcription factor activity, sequence-specific DNA binding;GO:0046983//protein dimerization activity	GO:0006355//regulation of transcription, DNA-templated
SE_11631	Glyma.18G260700	CML46	yes	Gm18	+	yes	0.357	1.11093353738e-06	9.98499982532e-05	MSTRG.38333.1	-	54937371	54938269	54935978	54936732	54938516	54939105	7;36;9	0;0;0	33;9;18	4;0;4	1047	149	1.0;1.0;1.0	0.54;1.0;0.39	1	0.643	yes	no	XP_006602906.1 probable calcium-binding protein CML45 isoform X1 [Glycine max]	Organismal Systems;Environmental Information Processing;Environmental Information Processing	Environmental adaptation;Signal transduction;Signal transduction	ko04626//Plant-pathogen interaction;ko04016//MAPK signaling pathway - plant;ko04070//Phosphatidylinositol signaling system	K02183;K02183;K02183	-	GO:0004553//hydrolase activity, hydrolyzing O-glycosyl compounds;GO:0005509//calcium ion binding;GO:0005515//protein binding	GO:0000272//polysaccharide catabolic process
SE_11674	Glyma.07G197600	DJC76	no	Gm07	-	yes	-0.357	0.00118384431384	0.0316510774306	MSTRG.14101.1	Glyma.07G197600.1	36940478	36940699	36939720	36939901	36941421	36941678	6;6;5	8;1;2	47;38;21	0;2;5	370	149	0.232;0.707;0.502	1.0;0.884;0.628	0.48	0.837	no	yes	XP_003528458.2 chaperone protein dnaJ C76, chloroplastic [Glycine max]	-	-	-	-	GO:0016020//membrane	GO:0005515//protein binding;GO:0009055//electron carrier activity;GO:0051539//4 iron, 4 sulfur cluster binding;GO:0070283//radical SAM enzyme activity	GO:0006457//protein folding;GO:0009408//response to heat;GO:0043687//post-translational protein modification
SE_11719	Glyma.15G148700	ESD4	yes	Gm15	+	yes	0.314	5.75870431108e-06	0.000406549064753	MSTRG.31743.1	-	12227099	12227226	12226898	12226992	12227539	12227632	12;14;7	0;0;1	10;8;8	4;1;5	276	149	1.0;1.0;0.791	0.574;0.812;0.463	0.93	0.616	yes	no	XP_003547377.2 ubiquitin-like-specific protease ESD4 isoform X1 [Glycine max]	-	-	-	-	GO:0000221//vacuolar proton-transporting V-type ATPase, V1 domain	GO:0008234//cysteine-type peptidase activity;GO:0046961//proton-transporting ATPase activity, rotational mechanism	GO:0006508//proteolysis;GO:1902600//hydrogen ion transmembrane transport
SE_11762	MSTRG.15914	NPF8.3	yes	Gm08	+	yes	-0.217	5.8530822411e-09	9.32857152941e-07	-	-	11367360	11367426	11367082	11367254	11369292	11370287	28;38;26	9;8;2	39;33;42	0;0;0	215	149	0.683;0.767;0.9	1.0;1.0;1.0	0.783	1	no	yes	protein NRT1/ PTR FAMILY 8.3 isoform X5 [Glycine max]	-	-	-	-	GO:0031224//intrinsic component of membrane	-	GO:0015833//peptide transport
SE_11769	Glyma.01G163000	APF1	yes	Gm01	+	yes	0.086	7.05511871146e-10	1.34932352229e-07	-	Glyma.01G163000.6	51199090	51199148	51197993	51198218	51199453	51199525	201;215;131	2;0;0	144;168;178	20;3;12	207	149	0.986;1.0;1.0	0.838;0.976;0.914	0.995	0.909	yes	no	XP_003517157.1 aspartyl protease family protein 1 isoform X1 [Glycine max]	-	-	-	-	-	-	-
SE_11813	Glyma.20G246100	UTR6	yes	Gm20	+	yes	0.191	5.11811171222e-08	6.68787790073e-06	-	-	47559146	47559338	47558883	47559000	47559631	47559838	39;39;44	0;0;0	94;86;56	11;5;8	341	149	1.0;1.0;1.0	0.789;0.883;0.754	1	0.809	yes	no	NP_001242719.2 UDP-galactose/UDP-glucose transporter [Glycine max]	-	-	-	-	GO:0000139//Golgi membrane;GO:0016020//membrane;GO:0016021//integral component of membrane	GO:0015165//pyrimidine nucleotide-sugar transmembrane transporter activity	GO:0090481//pyrimidine nucleotide-sugar transmembrane transport
SE_11831	Glyma.09G103500	HPT2	yes	Gm09	+	yes	0.042	6.48398818381e-05	0.00312300589175	MSTRG.18324.1;MSTRG.18324.2;Glyma.09G103500.2	-	18839850	18839997	18839634	18839759	18840254	18840480	222;135;287	0;1;0	270;251;219	9;7;3	296	149	1.0;0.985;1.0	0.938;0.948;0.974	0.995	0.953	yes	no	RZB91481.1 Homogentisate solanesyltransferase, chloroplastic isoform B [Glycine soja]	Metabolism	Metabolism of cofactors and vitamins	ko00130//Ubiquinone and other terpenoid-quinone biosynthesis	K12501	GO:0016021//integral component of membrane	GO:0008412//4-hydroxybenzoate octaprenyltransferase activity;GO:0016765//transferase activity, transferring alkyl or aryl (other than methyl) groups;GO:0016767//geranylgeranyl-diphosphate geranylgeranyltransferase activity;GO:0046408//chlorophyll synthetase activity	GO:0006744//ubiquinone biosynthetic process
SE_11832	Glyma.05G248000	ANN5	yes	Gm05	-	yes	-0.541	0.000234678879369	0.00867693192296	MSTRG.10045.5	-	42156648	42156985	42155338	42155554	42157069	42157158	1;14;2	7;4;4	7;3;6	0;2;0	486	149	0.042;0.518;0.133	1.0;0.315;1.0	0.231	0.772	no	yes	KHN10523.1 Annexin D5 [Glycine soja]	-	-	-	-	-	GO:0005509//calcium ion binding;GO:0005544//calcium-dependent phospholipid binding	-
SE_11834	Glyma.18G032000	GC1	yes	Gm18	-	yes	-0.13	1.78409443347e-05	0.00104550915575	-	-	2480514	2480803	2479085	2479197	2481627	2481815	61;65;84	5;0;7	39;56;31	0;0;0	438	149	0.806;1.0;0.803	1.0;1.0;1.0	0.87	1	no	yes	XP_014625663.1 guanylyl cyclase isoform X1 [Glycine max]	-	-	-	-	GO:0016021//integral component of membrane	GO:0005524//ATP binding;GO:0008233//peptidase activity	GO:0006508//proteolysis
SE_11842	Glyma.02G144267	--	yes	Gm02	+	yes	0.933	0	0	MSTRG.2932.2	-	15313756	15313775	15313503	15313623	15314952	15315018	5;20;14	0;0;0	0;2;0	7;7;5	168	149	1.0;1.0;1.0	0.0;0.202;0.0	1	0.067	yes	no	KRH71369.1 hypothetical protein GLYMA_02G144300 [Glycine max]	-	-	-	-	-	-	-
SE_11899	Glyma.01G073000	D2HGDH	yes	Gm01	+	yes	0.071	0.00154397072677	0.0389677160195	MSTRG.541.3;MSTRG.541.1	-	13448546	13448758	13448328	13448420	13448832	13448905	54;61;57	0;0;0	90;88;71	0;8;1	361	149	1.0;1.0;1.0	1.0;0.82;0.967	1	0.929	yes	no	KRH75245.1 hypothetical protein GLYMA_01G073000 [Glycine max]	-	-	-	-	GO:0005575//cellular_component;GO:0005622//intracellular;GO:0005623//cell;GO:0005737//cytoplasm;GO:0005739//mitochondrion;GO:0005759//mitochondrial matrix;GO:0031974//membrane-enclosed lumen;GO:0043226//organelle;GO:0043227//membrane-bounded organelle;GO:0043229//intracellular organelle;GO:0043231//intracellular membrane-bounded organelle;GO:0043233//organelle lumen;GO:0044422//organelle part;GO:…	GO:0000166//nucleotide binding;GO:0003674//molecular_function;GO:0003824//catalytic activity;GO:0004457//lactate dehydrogenase activity;GO:0004458//D-lactate dehydrogenase (cytochrome) activity;GO:0005488//binding;GO:0016491//oxidoreductase activity;GO:0016614//oxidoreductase activity, acting on CH-OH group of donors;GO:0016898//oxidoreductase activity, acting on the CH-OH group of donors, cytoch…	GO:0006082//organic acid metabolic process;GO:0006089//lactate metabolic process;GO:0006091//generation of precursor metabolites and energy;GO:0006103//2-oxoglutarate metabolic process;GO:0006807//nitrogen compound metabolic process;GO:0008150//biological_process;GO:0008152//metabolic process;GO:0009853//photorespiration;GO:0009987//cellular process;GO:0010035//response to inorganic substance;GO:…
SE_11910	Glyma.02G266800	ZW10	no	Gm02	+	yes	-0.089	0.000679328561114	0.0200726323999	Glyma.02G266800.8;Glyma.02G266800.7;Glyma.02G266800.2;Glyma.02G266800.3;Glyma.02G266800.1	MSTRG.3787.8	46962654	46962750	46962228	46962321	46962996	46963125	57;52;60	2;9;3	47;53;55	0;3;0	245	149	0.945;0.778;0.924	1.0;0.915;1.0	0.882	0.972	no	yes	XP_006575570.1 centromere/kinetochore protein zw10 homolog isoform X1 [Glycine max]	-	-	-	-	GO:0000775//chromosome, centromeric region;GO:0005634//nucleus	-	GO:0000278//mitotic cell cycle
SE_11930	Glyma.10G028000	SKIP30	yes	Gm10	-	yes	-0.242	3.4156192897e-05	0.00178750742828	Glyma.10G028000.8	-	2426945	2427105	2424216	2425492	2427913	2428100	9;15;20	15;22;50	21;18;36	17;8;20	309	149	0.224;0.247;0.162	0.373;0.52;0.465	0.211	0.453	no	yes	XP_003536597.1 F-box/kelch-repeat protein SKIP30 [Glycine max]	-	-	-	-	-	GO:0005515//protein binding	-
SE_11957	Glyma.17G029200	At3g05640	yes	Gm17	+	yes	-0.035	0.00104764931897	0.0285868305739	Glyma.17G029200.2	-	2157337	2157455	2156391	2156700	2157714	2157938	374;322;396	8;21;5	174;185;200	3;3;0	267	149	0.963;0.895;0.978	0.97;0.972;1.0	0.945	0.981	no	yes	XP_025982305.1 probable protein phosphatase 2C 34 isoform X1 [Glycine max]	-	-	-	-	-	GO:0016791//phosphatase activity	-
SE_11990	Glyma.17G175600	At3g27390	yes	Gm17	+	yes	-0.029	8.05839768413e-05	0.00374048114442	Glyma.17G175600.1	-	18441683	18441792	18441081	18441519	18442016	18442212	84;271;96	0;20;0	93;156;106	0;1;1	258	149	1.0;0.887;1.0	1.0;0.989;0.984	0.962	0.991	no	yes	XP_003551034.2 uncharacterized membrane protein At3g27390 [Glycine max]	-	-	-	-	GO:0016020//membrane	GO:0015116//sulfate transmembrane transporter activity	GO:0008272//sulfate transport
SE_12113	Glyma.04G078900	AFC3	yes	Gm04	-	yes	-0.514	0	0	-	-	6593355	6593734	6592417	6592482	6594151	6594200	35;49;72	14;18;13	68;81;65	0;0;0	528	149	0.414;0.434;0.61	1.0;1.0;1.0	0.486	1	no	yes	XP_028228174.1 serine/threonine-protein kinase AFC3-like isoform X1 [Glycine soja]	-	-	-	-	-	GO:0004672//protein kinase activity;GO:0005524//ATP binding	GO:0006468//protein phosphorylation
SE_12162	Glyma.20G166400	FBPban1	yes	Gm20	+	yes	0.209	0.000137609479812	0.00574410364342	-	MSTRG.41854.2	40391683	40391745	40391286	40391334	40391867	40391934	27;47;38	2;0;1	10;20;9	3;4;2	211	149	0.905;1.0;0.964	0.702;0.779;0.761	0.956	0.747	yes	no	NP_001242168.2 fructose-1,6-bisphosphatase [Glycine max]	Metabolism;Metabolism;Metabolism;Metabolism;Metabolism;Metabolism;Metabolism	Global and overview maps;Global and overview maps;Global and overview maps;Carbohydrate metabolism;Energy metabolism;Carbohydrate metabolism;Carbohydrate metabolism	ko01100//Metabolic pathways;ko01110//Biosynthesis of secondary metabolites;ko01200//Carbon metabolism;ko00010//Glycolysis / Gluconeogenesis;ko00710//Carbon fixation in photosynthetic organisms;ko00051//Fructose and mannose metabolism;ko00030//Pentose phosphate pathway	K03841;K03841;K03841;K03841;K03841;K03841;K03841	-	-	-
SE_12168	Glyma.14G119400	Sbds	no	Gm14	+	yes	-0.588	0	0	MSTRG.30044.2	MSTRG.30044.3;MSTRG.30044.1	33621327	33621479	33620879	33621003	33622152	33622356	51;24;55	67;64;63	94;87;115	9;13;7	301	149	0.274;0.157;0.302	0.838;0.768;0.89	0.244	0.832	no	yes	XP_014622533.1 ribosome maturation protein SBDS [Glycine max]	Genetic Information Processing	Translation	ko03008//Ribosome biogenesis in eukaryotes	K14574	-	GO:0003723//RNA binding	GO:0042254//ribosome biogenesis
SE_12206	Glyma.16G134900	At5g66470	yes	Gm16	-	yes	-0.144	2.18072005675e-07	2.43368569993e-05	Glyma.16G134900.1;MSTRG.33615.1	-	29411536	29411638	29411070	29411151	29411758	29411857	113;170;119	16;17;23	134;117;106	2;5;4	251	149	0.807;0.856;0.754	0.975;0.933;0.94	0.806	0.949	no	yes	XP_003547969.1 GTPase ERA-like, chloroplastic isoform X2 [Glycine max]	-	-	-	-	GO:0005737//cytoplasm	GO:0003723//RNA binding;GO:0003924//GTPase activity;GO:0005524//ATP binding;GO:0005525//GTP binding;GO:0015639//ferrous iron uptake transmembrane transporter activity;GO:0019843//rRNA binding;GO:0043022//ribosome binding;GO:0051539//4 iron, 4 sulfur cluster binding	GO:0006400//tRNA modification;GO:0006412//translation;GO:0006576//cellular biogenic amine metabolic process;GO:0008150//biological_process;GO:0015684//ferrous iron transport;GO:0042254//ribosome biogenesis;GO:0046336//ethanolamine catabolic process;GO:0051186//cofactor metabolic process
SE_12320	MSTRG.15914	NPF8.3	yes	Gm08	+	yes	-0.506	3.66418007047e-12	8.96360701425e-10	MSTRG.15914.1	-	11367360	11367415	11367038	11367254	11369292	11370319	6;6;11	9;8;2	46;47;49	0;0;0	204	149	0.327;0.354;0.801	1.0;1.0;1.0	0.494	1	no	yes	protein NRT1/ PTR FAMILY 8.3 isoform X5 [Glycine max]	-	-	-	-	GO:0031224//intrinsic component of membrane	-	GO:0015833//peptide transport
SE_12365	Glyma.10G102200	--	yes	Gm10	-	yes	0.029	0.000846651008067	0.0240051804686	Glyma.10G102200.3;Glyma.10G102200.4;MSTRG.20408.5	-	19085816	19085908	19077807	19077876	19086209	19086344	236;301;342	0;1;0	315;350;332	3;12;5	241	149	1.0;0.995;1.0	0.985;0.947;0.976	0.998	0.969	yes	no	XP_006589003.1 arginine/serine-rich coiled-coil protein 2 isoform X3 [Glycine max]	-	-	-	-	-	-	-
SE_12369	Glyma.06G272400	DURF2	yes	Gm06	+	yes	0.217	6.73014985554e-05	0.00321792937866	Glyma.06G272400.3	-	45908144	45908227	45907295	45907988	45908737	45909468	6;27;13	0;1;0	13;24;20	9;2;1	232	149	1.0;0.945;1.0	0.481;0.885;0.928	0.982	0.765	yes	no	XP_014632260.1 uncharacterized protein LOC100802085 isoform X1 [Glycine max]	-	-	-	-	GO:0000109//nucleotide-excision repair complex;GO:0005680//anaphase-promoting complex	GO:0008270//zinc ion binding;GO:0046872//metal ion binding;GO:0061630//ubiquitin protein ligase activity;GO:0097602//cullin family protein binding	GO:0006289//nucleotide-excision repair;GO:0031145//anaphase-promoting complex-dependent proteasomal ubiquitin-dependent protein catabolic process
SE_12374	Glyma.16G063000	PRP31	yes	Gm16	+	yes	-0.071	4.88869770298e-05	0.00246638902339	Glyma.16G063000.1	-	6155715	6155818	6154636	6154707	6155981	6156057	80;102;111	3;11;0	86;98;70	0;0;0	252	149	0.94;0.846;1.0	1.0;1.0;1.0	0.929	1	no	yes	XP_003547677.1 U4/U6 small nuclear ribonucleoprotein Prp31 homolog [Glycine max]	Genetic Information Processing	Transcription	ko03040//Spliceosome	K12844	-	-	-
SE_12387	Glyma.10G163700	PURKE	yes	Gm10	+	yes	-0.868	0	0	MSTRG.20832.8	-	39896932	39897105	39895792	39895958	39897345	39897658	3;0;2	7;1;6	29;20;33	0;1;0	322	149	0.165;0.0;0.134	1.0;0.902;1.0	0.1	0.967	no	yes	XP_003536132.1 phosphoribosylaminoimidazole carboxylase, chloroplastic isoform X1 [Glycine max]	Metabolism;Metabolism;Metabolism	Global and overview maps;Global and overview maps;Nucleotide metabolism	ko01100//Metabolic pathways;ko01110//Biosynthesis of secondary metabolites;ko00230//Purine metabolism	K11808;K11808;K11808	GO:0005737//cytoplasm;GO:0005951//carbamoyl-phosphate synthase complex;GO:0009317//acetyl-CoA carboxylase complex;GO:0009320//phosphoribosylaminoimidazole carboxylase complex	GO:0003989//acetyl-CoA carboxylase activity;GO:0004075//biotin carboxylase activity;GO:0004088//carbamoyl-phosphate synthase (glutamine-hydrolyzing) activity;GO:0004617//phosphoglycerate dehydrogenase activity;GO:0004637//phosphoribosylamine-glycine ligase activity;GO:0004638//phosphoribosylaminoimidazole carboxylase activity;GO:0004644//phosphoribosylglycinamide formyltransferase activity;GO:000…	GO:0006094//gluconeogenesis;GO:0006189//'de novo' IMP biosynthetic process;GO:0006564//L-serine biosynthetic process;GO:0006631//fatty acid metabolic process;GO:0006633//fatty acid biosynthetic process;GO:0009152//purine ribonucleotide biosynthetic process;GO:0009220//pyrimidine ribonucleotide biosynthetic process;GO:0009252//peptidoglycan biosynthetic process;GO:0051235//maintenance of location;…
SE_12445	Glyma.07G073500	--	yes	Gm07	+	yes	-0.151	2.22044604925e-16	8.19539368142e-14	Glyma.07G073500.7	-	6544387	6544446	6543976	6544140	6544815	6544892	2;0;1	56;59;110	15;18;40	77;73;106	208	149	0.025;0.0;0.006	0.122;0.15;0.213	0.01	0.162	no	yes	XP_003529953.1 uncharacterized protein LOC100790647 isoform X1 [Glycine max]	-	-	-	-	-	-	-
SE_12452	Glyma.07G095900	LRK10L-1.2	yes	Gm07	-	yes	-0.362	2.90173122197e-08	4.0863457902e-06	Glyma.07G095900.7	-	8836607	8837519	8832149	8832182	8844063	8844853	126;215;69	17;39;12	117;192;157	7;2;4	1061	149	0.51;0.436;0.447	0.701;0.931;0.846	0.464	0.826	no	yes	XP_006583427.1 LEAF RUST 10 DISEASE-RESISTANCE LOCUS RECEPTOR-LIKE PROTEIN KINASE-like 1.2 isoform X1 [Glycine max]	-	-	-	-	-	GO:0004672//protein kinase activity;GO:0005524//ATP binding;GO:0030247//polysaccharide binding	GO:0006468//protein phosphorylation
SE_12543	Glyma.06G254000	AGD5	yes	Gm06	+	yes	-0.048	0.000107417611969	0.00471785327892	Glyma.06G254000.3;Glyma.06G254000.2	-	42636753	42636812	42636354	42636663	42637311	42637778	108;136;94	0;14;4	152;115;156	3;1;0	208	149	1.0;0.874;0.944	0.973;0.988;1.0	0.939	0.987	no	yes	XP_003527279.1 ADP-ribosylation factor GTPase-activating protein AGD5 [Glycine max]	Cellular Processes	Transport and catabolism	ko04144//Endocytosis	K12486	-	GO:0005096//GTPase activator activity	-
SE_12544	Glyma.06G115300	At1g21780	yes	Gm06	+	yes	0.058	0.00206273184147	0.0488690906316	MSTRG.10998.1	-	9357866	9357982	9356726	9356872	9358404	9359082	61;63;70	0;2;0	78;52;63	2;0;8	265	149	1.0;0.947;1.0	0.956;1.0;0.816	0.982	0.924	yes	no	XP_003526644.1 BTB/POZ domain-containing protein At1g21780 [Glycine max]	-	-	-	-	-	GO:0005515//protein binding	-
SE_12558	Glyma.09G268900	AHL1	yes	Gm09	+	yes	-0.209	8.51447971018e-08	1.04143967525e-05	MSTRG.19514.2	-	49030434	49030570	49030224	49030268	49031423	49031832	22;37;28	1;8;5	51;37;30	0;0;0	285	149	0.92;0.707;0.745	1.0;1.0;1.0	0.791	1	no	yes	XP_003534610.1 AT-hook motif nuclear-localized protein 7 [Glycine max]	-	-	-	-	-	-	-
SE_12567	Glyma.03G101000	ABCC9	yes	Gm03	-	yes	-0.099	0	0	Glyma.03G101000.3;Glyma.03G101000.2;Glyma.03G101000.5;Glyma.03G101000.4	-	30199672	30199736	30199338	30199578	30200157	30200463	465;367;563	11;66;25	707;906;639	0;0;0	213	149	0.967;0.795;0.94	1.0;1.0;1.0	0.901	1	no	yes	XP_003521031.1 putative ABC transporter C family member 15 [Glycine max]	Environmental Information Processing	Membrane transport	ko02010//ABC transporters	K05665	GO:0005575//cellular_component;GO:0005737//cytoplasm;GO:0005887//integral component of plasma membrane;GO:0009380//excinuclease repair complex;GO:0009898//cytoplasmic side of plasma membrane;GO:0016021//integral component of membrane;GO:0043190//ATP-binding cassette (ABC) transporter complex;GO:0055051//ATP-binding cassette (ABC) transporter complex, integrated substrate binding;GO:0055052//ATP-b…	GO:0000166//nucleotide binding;GO:0003676//nucleic acid binding;GO:0003677//DNA binding;GO:0003924//GTPase activity;GO:0004527//exonuclease activity;GO:0005260//channel-conductance-controlling ATPase activity;GO:0005319//lipid transporter activity;GO:0005524//ATP binding;GO:0005525//GTP binding;GO:0008134//transcription factor binding;GO:0008565//protein transporter activity;GO:0009381//excinucle…	GO:0000910//cytokinesis;GO:0006260//DNA replication;GO:0006289//nucleotide-excision repair;GO:0006310//DNA recombination;GO:0006355//regulation of transcription, DNA-templated;GO:0006810//transport;GO:0006817//phosphate ion transport;GO:0006824//cobalt ion transport;GO:0006855//drug transmembrane transport;GO:0006869//lipid transport;GO:0007601//visual perception;GO:0008150//biological_process;GO…
SE_12645	Glyma.03G070300	SCPL11	yes	Gm03	+	yes	0.772	0	0	-	MSTRG.4625.1	15994725	15994802	15992520	15992669	15995067	15995165	174;146;179	7;12;10	0;9;6	20;19;16	226	149	0.942;0.889;0.922	0.0;0.238;0.198	0.918	0.145	yes	no	XP_003520964.1 serine carboxypeptidase-like 11 isoform X2 [Glycine max]	Metabolism	Biosynthesis of other secondary metabolites	ko00940//Phenylpropanoid biosynthesis	K09756	-	GO:0004185//serine-type carboxypeptidase activity	GO:0006508//proteolysis
SE_12646	MSTRG.15914	NPF8.3	yes	Gm08	+	yes	-0.64	0	0	-	-	11367360	11367415	11367038	11367254	11369204	11370523	4;6;11	7;11;8	45;42;37	0;0;0	204	149	0.294;0.285;0.501	1.0;1.0;1.0	0.36	1	no	yes	protein NRT1/ PTR FAMILY 8.3 isoform X5 [Glycine max]	-	-	-	-	GO:0031224//intrinsic component of membrane	-	GO:0015833//peptide transport
SE_12649	Glyma.16G005600	--	yes	Gm16	-	yes	0.078	0.000647690803439	0.0192947386252	Glyma.16G005600.2;Glyma.16G005600.6;Glyma.16G005600.7;Glyma.16G005600.12;Glyma.16G005600.13;Glyma.16G005600.10;Glyma.16G005600.11;Glyma.16G005600.15	-	388009	388100	387687	387816	393725	393811	72;86;83	3;1;0	88;49;64	8;4;3	240	149	0.937;0.982;1.0	0.872;0.884;0.93	0.973	0.895	yes	no	KRH06133.1 hypothetical protein GLYMA_16G005600 [Glycine max]	Genetic Information Processing	Replication and repair	ko03440//Homologous recombination	K10728	GO:0000785//chromatin;GO:0000922//spindle pole;GO:0005575//cellular_component;GO:0005622//intracellular;GO:0005623//cell;GO:0005634//nucleus;GO:0005694//chromosome;GO:0005737//cytoplasm;GO:0005815//microtubule organizing center;GO:0005819//spindle;GO:0005856//cytoskeleton;GO:0015630//microtubule cytoskeleton;GO:0043226//organelle;GO:0043227//membrane-bounded organelle;GO:0043228//non-membrane-bou…	GO:0003674//molecular_function;GO:0003676//nucleic acid binding;GO:0003677//DNA binding;GO:0003682//chromatin binding;GO:0003911//DNA ligase (NAD+) activity;GO:0005488//binding;GO:0005515//protein binding;GO:0019899//enzyme binding;GO:0019900//kinase binding;GO:0097159//organic cyclic compound binding;GO:1901363//heterocyclic compound binding	GO:0000075//cell cycle checkpoint;GO:0000076//DNA replication checkpoint;GO:0001932//regulation of protein phosphorylation;GO:0001934//positive regulation of protein phosphorylation;GO:0006139//nucleobase-containing compound metabolic process;GO:0006259//DNA metabolic process;GO:0006260//DNA replication;GO:0006261//DNA-dependent DNA replication;GO:0006270//DNA replication initiation;GO:0006275//r…
SE_12699	Glyma.08G278600	EHD2	yes	Gm08	+	yes	0.199	0.000589555009197	0.0179234946293	-	MSTRG.16886.4;MSTRG.16886.1;MSTRG.16886.2	37069775	37069830	37069038	37069167	37069920	37070061	10;11;22	17;29;19	7;5;8	35;35;31	204	149	0.301;0.217;0.458	0.127;0.094;0.159	0.325	0.127	yes	no	XP_025985519.1 EH domain-containing protein 2 isoform X2 [Glycine max]	Cellular Processes	Transport and catabolism	ko04144//Endocytosis	K12483	GO:0005575//cellular_component;GO:0005622//intracellular;GO:0005623//cell;GO:0005634//nucleus;GO:0005654//nucleoplasm;GO:0005730//nucleolus;GO:0005737//cytoplasm;GO:0005739//mitochondrion;GO:0030684//preribosome;GO:0030686//90S preribosome;GO:0030688//preribosome, small subunit precursor;GO:0030689//Noc complex;GO:0030692//Noc4p-Nop14p complex;GO:0031974//membrane-enclosed lumen;GO:0031981//nucle…	GO:0003674//molecular_function;GO:0003676//nucleic acid binding;GO:0003723//RNA binding;GO:0005488//binding;GO:0005509//calcium ion binding;GO:0005515//protein binding;GO:0019899//enzyme binding;GO:0030515//snoRNA binding;GO:0097159//organic cyclic compound binding;GO:1901363//heterocyclic compound binding	GO:0000447//endonucleolytic cleavage in ITS1 to separate SSU-rRNA from 5.8S rRNA and LSU-rRNA from tricistronic rRNA transcript (SSU-rRNA, 5.8S rRNA, LSU-rRNA);GO:0000460//maturation of 5.8S rRNA;GO:0000462//maturation of SSU-rRNA from tricistronic rRNA transcript (SSU-rRNA, 5.8S rRNA, LSU-rRNA);GO:0000466//maturation of 5.8S rRNA from tricistronic rRNA transcript (SSU-rRNA, 5.8S rRNA, LSU-rRNA);…
SE_12843	Glyma.14G065500	--	yes	Gm14	+	yes	-0.155	0.000359314666161	0.0122516401081	Glyma.14G065500.1	-	5280351	5280435	5280211	5280251	5281863	5282029	29;31;45	10;6;0	71;47;40	0;4;0	233	149	0.65;0.768;1.0	1.0;0.883;1.0	0.806	0.961	no	yes	NP_001241169.1 uncharacterized protein LOC100813483 [Glycine max]	-	-	-	-	GO:0016020//membrane	-	-
SE_12861	Glyma.02G155000	SPAST	yes	Gm02	+	yes	-0.23	0.000667459211277	0.0197496580687	-	MSTRG.3012.2	16287393	16287466	16286548	16286882	16288992	16289109	0;0;1	2;2;0	6;6;1	3;0;5	222	149	0.0;0.0;1.0	0.573;1.0;0.118	0.333	0.564	no	yes	KHN46576.1 Spastin [Glycine soja]	-	-	-	-	GO:0000502//proteasome complex;GO:0009368//endopeptidase Clp complex;GO:0009379//Holliday junction helicase complex	GO:0003678//DNA helicase activity;GO:0003723//RNA binding;GO:0003724//RNA helicase activity;GO:0004176//ATP-dependent peptidase activity;GO:0004222//metalloendopeptidase activity;GO:0004252//serine-type endopeptidase activity;GO:0004386//helicase activity;GO:0005515//protein binding;GO:0005524//ATP binding;GO:0009378//four-way junction helicase activity;GO:0016818//hydrolase activity, acting on a…	GO:0002949//tRNA threonylcarbamoyladenosine modification;GO:0006281//DNA repair;GO:0006310//DNA recombination;GO:0006457//protein folding;GO:0006508//proteolysis;GO:0009306//protein secretion;GO:0010498//proteasomal protein catabolic process;GO:0019941//modification-dependent protein catabolic process;GO:0032297//negative regulation of DNA-dependent DNA replication initiation;GO:0043335//protein …
SE_12946	Glyma.17G032400	smek1	yes	Gm17	+	yes	-0.294	0.00167701485632	0.0412643725699	Glyma.17G032400.10	-	2378056	2378105	2375122	2375449	2381399	2381499	13;19;24	12;19;8	23;22;15	1;2;7	198	149	0.449;0.429;0.693	0.945;0.892;0.617	0.524	0.818	no	yes	XP_003550593.1 serine/threonine-protein phosphatase 4 regulatory subunit 3 isoform X1 [Glycine max]	-	-	-	-	-	-	-
SE_12991	Glyma.15G053000	LNK1	yes	Gm15	-	yes	-0.085	2.22044604925e-16	8.19539368142e-14	-	-	4152652	4152829	4151179	4152189	4153625	4153731	0;0;0	132;138;194	11;9;23	77;69;65	326	149	0.0;0.0;0.0	0.061;0.056;0.139	0	0.085	no	yes	XP_003547078.2 protein LNK1 [Glycine max]	-	-	-	-	-	-	-
SE_13019	Glyma.13G296400	At1g09600	yes	Gm13	-	yes	0.071	0.000461441619954	0.0145544359829	Glyma.13G296400.1	-	38921302	38921400	38920800	38920915	38921712	38921940	180;396;115	4;19;2	190;294;271	12;19;31	247	149	0.964;0.926;0.972	0.905;0.903;0.841	0.954	0.883	yes	no	XP_003543334.1 probable serine/threonine-protein kinase At1g54610 [Glycine max]	-	-	-	-	-	GO:0004672//protein kinase activity;GO:0005524//ATP binding	GO:0006468//protein phosphorylation
SE_13020	Glyma.19G144200	BHLH130	no	Gm19	+	yes	-0.089	4.72920884675e-08	6.25247365963e-06	Glyma.19G144200.1	Glyma.19G144200.2	40992561	40992732	40992157	40992477	40992918	40992984	145;121;219	12;6;2	271;250;270	0;0;0	320	149	0.849;0.904;0.981	1.0;1.0;1.0	0.911	1	no	yes	XP_003554190.1 transcription factor bHLH130 isoform X1 [Glycine max]	-	-	-	-	-	GO:0046983//protein dimerization activity	-
SE_13032	Glyma.16G115700	DGAT2D	yes	Gm16	-	yes	0.095	2.15542384818e-05	0.00122225894658	Glyma.16G115700.2	-	25881059	25881145	25879339	25879446	25881296	25881371	53;49;100	0;0;0	58;65;73	9;4;0	235	149	1.0;1.0;1.0	0.803;0.912;1.0	1	0.905	yes	no	XP_014624648.1 diacylglycerol O-acyltransferase 2D-like isoform X1 [Glycine max]	Metabolism;Metabolism	Global and overview maps;Lipid metabolism	ko01100//Metabolic pathways;ko00561//Glycerolipid metabolism	K22848;K22848	-	GO:0016746//transferase activity, transferring acyl groups;GO:0016747//transferase activity, transferring acyl groups other than amino-acyl groups	-
SE_13042	Glyma.06G162200	CLPD	no	Gm06	-	yes	-0.059	2.98557791064e-05	0.00161882958979	Glyma.06G162200.5;Glyma.06G162200.7;Glyma.06G162200.6;Glyma.06G162200.1;Glyma.06G162200.3	Glyma.06G162200.4	13350824	13350926	13350452	13350734	13352191	13352322	858;677;853	12;102;11	1103;922;855	21;12;9	251	149	0.977;0.798;0.979	0.969;0.979;0.983	0.918	0.977	no	yes	XP_003526908.1 chaperone protein ClpD, chloroplastic [Glycine max]	-	-	-	-	GO:0009360//DNA polymerase III complex;GO:0009368//endopeptidase Clp complex;GO:0009376//HslUV protease complex;GO:0009379//Holliday junction helicase complex;GO:0033104//type VI protein secretion system complex	GO:0003677//DNA binding;GO:0003723//RNA binding;GO:0003724//RNA helicase activity;GO:0003887//DNA-directed DNA polymerase activity;GO:0003924//GTPase activity;GO:0004176//ATP-dependent peptidase activity;GO:0004252//serine-type endopeptidase activity;GO:0005198//structural molecule activity;GO:0005524//ATP binding;GO:0005525//GTP binding;GO:0008134//transcription factor binding;GO:0009378//four-w…	GO:0002949//tRNA threonylcarbamoyladenosine modification;GO:0006260//DNA replication;GO:0006281//DNA repair;GO:0006310//DNA recombination;GO:0006355//regulation of transcription, DNA-templated;GO:0006457//protein folding;GO:0006508//proteolysis;GO:0006614//SRP-dependent cotranslational protein targeting to membrane;GO:0009306//protein secretion;GO:0030436//asexual sporulation;GO:0031412//gas vesi…
SE_13060	Glyma.08G272100	IKU1	yes	Gm08	-	yes	-0.518	0	0	Glyma.08G272100.7	-	35054280	35055191	35049986	35052181	35055326	35055413	102;88;143	30;18;8	284;249;271	0;0;0	1060	149	0.323;0.407;0.715	1.0;1.0;1.0	0.482	1	no	yes	XP_003530566.1 protein HAIKU1 [Glycine max]	-	-	-	-	-	-	-
SE_13134	Glyma.12G005100	INV*DC4	yes	Gm12	-	yes	-0.023	0.000201254584433	0.00772626632719	Glyma.12G005100.1	-	392963	393051	391360	392786	393144	393371	419;445;527	1;29;0	869;485;427	3;0;7	237	149	0.996;0.906;1.0	0.995;1.0;0.975	0.967	0.99	no	yes	XP_003540575.1 beta-fructofuranosidase, soluble isoenzyme I [Glycine max]	Metabolism;Metabolism;Metabolism;Metabolism	Global and overview maps;Global and overview maps;Carbohydrate metabolism;Carbohydrate metabolism	ko01100//Metabolic pathways;ko01110//Biosynthesis of secondary metabolites;ko00500//Starch and sucrose metabolism;ko00052//Galactose metabolism	K01193;K01193;K01193;K01193	-	GO:0004564//beta-fructofuranosidase activity;GO:0004575//sucrose alpha-glucosidase activity	-
SE_13147	Glyma.17G134700	spg21	no	Gm17	+	yes	-0.285	0.000293229996455	0.0104029893177	Glyma.17G134700.1	MSTRG.35497.1	10828557	10828665	10828195	10828304	10829047	10829188	20;14;25	6;17;8	155;169;142	20;15;21	257	149	0.659;0.323;0.644	0.818;0.867;0.797	0.542	0.827	no	yes	NP_001242374.2 uncharacterized protein LOC100789629 [Glycine max]	Cellular Processes	Transport and catabolism	ko04144//Endocytosis	K19367	GO:0016020//membrane	GO:0003674//molecular_function;GO:0003824//catalytic activity;GO:0004414//homoserine O-acetyltransferase activity;GO:0008519//ammonium transmembrane transporter activity;GO:0016787//hydrolase activity;GO:0016788//hydrolase activity, acting on ester bonds;GO:0047570//3-oxoadipate enol-lactonase activity;GO:0070205//2-succinyl-6-hydroxy-2,4-cyclohexadiene-1-carboxylate synthase activity	GO:0006112//energy reserve metabolic process;GO:0009058//biosynthetic process;GO:0009086//methionine biosynthetic process;GO:0009102//biotin biosynthetic process;GO:0009234//menaquinone biosynthetic process;GO:0015696//ammonium transport;GO:0015979//photosynthesis;GO:0030163//protein catabolic process;GO:0042952//beta-ketoadipate pathway
SE_13152	Glyma.08G278600	EHD2	yes	Gm08	+	yes	0.226	0.00175929857705	0.0429617720426	Glyma.08G278600.3	-	37068119	37068189	37067974	37068007	37068801	37068851	4;6;5	2;0;0	13;5;6	4;5;1	219	149	0.576;1.0;1.0	0.689;0.405;0.803	0.859	0.632	yes	no	XP_025985519.1 EH domain-containing protein 2 isoform X2 [Glycine max]	Cellular Processes	Transport and catabolism	ko04144//Endocytosis	K12483	GO:0005575//cellular_component;GO:0005622//intracellular;GO:0005623//cell;GO:0005634//nucleus;GO:0005654//nucleoplasm;GO:0005730//nucleolus;GO:0005737//cytoplasm;GO:0005739//mitochondrion;GO:0030684//preribosome;GO:0030686//90S preribosome;GO:0030688//preribosome, small subunit precursor;GO:0030689//Noc complex;GO:0030692//Noc4p-Nop14p complex;GO:0031974//membrane-enclosed lumen;GO:0031981//nucle…	GO:0003674//molecular_function;GO:0003676//nucleic acid binding;GO:0003723//RNA binding;GO:0005488//binding;GO:0005509//calcium ion binding;GO:0005515//protein binding;GO:0019899//enzyme binding;GO:0030515//snoRNA binding;GO:0097159//organic cyclic compound binding;GO:1901363//heterocyclic compound binding	GO:0000447//endonucleolytic cleavage in ITS1 to separate SSU-rRNA from 5.8S rRNA and LSU-rRNA from tricistronic rRNA transcript (SSU-rRNA, 5.8S rRNA, LSU-rRNA);GO:0000460//maturation of 5.8S rRNA;GO:0000462//maturation of SSU-rRNA from tricistronic rRNA transcript (SSU-rRNA, 5.8S rRNA, LSU-rRNA);GO:0000466//maturation of 5.8S rRNA from tricistronic rRNA transcript (SSU-rRNA, 5.8S rRNA, LSU-rRNA);…
SE_13345	Glyma.20G017100	SULTR3;3	yes	Gm20	-	yes	0.049	0.00119485929223	0.0317793296965	Glyma.20G017100.2;Glyma.20G017100.1;MSTRG.40751.2	-	1619925	1619991	1617277	1617391	1620127	1620299	197;199;303	3;5;10	218;290;236	19;11;15	215	149	0.978;0.965;0.955	0.888;0.948;0.916	0.966	0.917	yes	no	XP_003556073.1 probable sulfate transporter 3.3 [Glycine max]	-	-	-	-	GO:0016020//membrane;GO:0016021//integral component of membrane	GO:0015116//sulfate transmembrane transporter activity;GO:0045152//antisigma factor binding	GO:0006355//regulation of transcription, DNA-templated;GO:0008272//sulfate transport
SE_13389	Glyma.17G041200	ABCB11	yes	Gm17	+	yes	-0.006	2.19963557387e-05	0.00124397669901	MSTRG.34719.2;Glyma.17G041200.2;Glyma.17G041200.1	-	3043637	3043911	3042968	3043494	3044008	3044892	606;2527;76	0;56;0	260;581;458	3;2;0	423	149	1.0;0.941;1.0	0.968;0.99;1.0	0.98	0.986	no	yes	XP_014625441.1 ABC transporter B family member 11 [Glycine max]	Environmental Information Processing	Membrane transport	ko02010//ABC transporters	K05658	GO:0005575//cellular_component;GO:0005737//cytoplasm;GO:0005887//integral component of plasma membrane;GO:0009380//excinuclease repair complex;GO:0009898//cytoplasmic side of plasma membrane;GO:0016021//integral component of membrane;GO:0043190//ATP-binding cassette (ABC) transporter complex;GO:0055051//ATP-binding cassette (ABC) transporter complex, integrated substrate binding;GO:0055052//ATP-b…	GO:0003674//molecular_function;GO:0003676//nucleic acid binding;GO:0003723//RNA binding;GO:0003724//RNA helicase activity;GO:0003924//GTPase activity;GO:0004020//adenylylsulfate kinase activity;GO:0004140//dephospho-CoA kinase activity;GO:0005260//channel-conductance-controlling ATPase activity;GO:0005319//lipid transporter activity;GO:0005524//ATP binding;GO:0005525//GTP binding;GO:0008134//tran…	GO:0000910//cytokinesis;GO:0006289//nucleotide-excision repair;GO:0006355//regulation of transcription, DNA-templated;GO:0006412//translation;GO:0006790//sulfur compound metabolic process;GO:0006810//transport;GO:0006817//phosphate ion transport;GO:0006824//cobalt ion transport;GO:0006855//drug transmembrane transport;GO:0006869//lipid transport;GO:0007186//G-protein coupled receptor signaling pa…
SE_13482	Glyma.14G197700	TAF15B	yes	Gm14	+	yes	0.051	0.000776787297834	0.0222643748935	Glyma.14G197700.2;MSTRG.30332.1	-	47156793	47157445	47156564	47156643	47157776	47157927	293;380;378	0;2;0	332;297;280	9;1;2	801	149	1.0;0.972;1.0	0.873;0.982;0.963	0.991	0.939	yes	no	XP_028200257.1 transcription initiation factor TFIID subunit 15b-like [Glycine soja]	-	-	-	-	-	GO:0003676//nucleic acid binding	GO:0008380//RNA splicing
SE_13514	Glyma.13G049900	EVI5	no	Gm13	+	yes	-0.135	1.75142021774e-07	2.00252057287e-05	MSTRG.26192.1	Glyma.13G049900.1	13649988	13650175	13647298	13647642	13652760	13652979	0;4;0	29;76;16	5;3;15	25;16;18	336	149	0.0;0.023;0.0	0.081;0.077;0.27	0.008	0.143	no	yes	XP_003541213.1 ecotropic viral integration site 5 protein homolog [Glycine max]	-	-	-	-	-	-	-
SE_13519	Glyma.10G001200	TAF13	yes	Gm10	+	yes	0.088	0.000185313082198	0.00725317157335	-	-	134578	134691	133358	133463	137945	138152	29;61;37	0;0;0	40;49;28	0;10;0	262	149	1.0;1.0;1.0	1.0;0.736;1.0	1	0.912	yes	no	NP_001240103.1 uncharacterized protein LOC100796504 [Glycine max]	Genetic Information Processing	Transcription	ko03022//Basal transcription factors	K03127	-	GO:0003723//RNA binding;GO:0003779//actin binding	GO:0006366//transcription from RNA polymerase II promoter;GO:0007010//cytoskeleton organization
SE_13520	Glyma.08G149800	SRG1	yes	Gm08	+	yes	-0.096	0.000178179026767	0.00701971978488	-	-	11584288	11584536	11583032	11583396	11585579	11586089	348;548;325	49;47;22	366;479;478	9;27;27	397	149	0.727;0.814;0.847	0.939;0.869;0.869	0.796	0.892	no	yes	XP_003531421.1 protein SRG1 [Glycine max]	-	-	-	-	-	GO:0016491//oxidoreductase activity	GO:0055114//oxidation-reduction process
SE_13535	Glyma.04G165500	EIF-5A2	yes	Gm04	+	yes	0.014	0.000187421452877	0.00728828463521	Glyma.04G165500.1	-	40217344	40217419	40216580	40216637	40217808	40218213	782;789;1375	5;6;6	1118;1070;1156	20;16;18	224	149	0.99;0.989;0.993	0.974;0.978;0.977	0.991	0.976	yes	no	NP_001235981.2 eukaryotic translation initiation factor 5A-1 [Glycine max]	-	-	-	-	GO:0005737//cytoplasm	GO:0003723//RNA binding;GO:0003746//translation elongation factor activity;GO:0043022//ribosome binding	GO:0006414//translational elongation;GO:0045901//positive regulation of translational elongation;GO:0045905//positive regulation of translational termination
SE_13600	Glyma.07G123900	SCAI	yes	Gm07	+	yes	-0.299	8.1944625292e-06	0.000542122964432	-	-	14513163	14513226	14511290	14511512	14519970	14520062	8;9;10	3;4;3	5;15;9	0;0;1	212	149	0.652;0.613;0.701	1.0;1.0;0.863	0.655	0.954	no	yes	XP_006583491.1 protein SCAI [Glycine max]	-	-	-	-	-	GO:0003714//transcription corepressor activity	GO:0006351//transcription, DNA-templated
SE_13623	Glyma.09G116600	--	yes	Gm09	-	yes	-0.082	2.05912099682e-06	0.000170550344611	MSTRG.18395.2;MSTRG.18395.3	-	27936031	27936349	27935741	27935771	27937288	27937352	149;200;189	2;3;13	228;193;178	0;1;0	467	149	0.96;0.955;0.823	1.0;0.984;1.0	0.913	0.995	no	yes	XP_003533932.2 uncharacterized protein LOC100787858 isoform X1 [Glycine max]	-	-	-	-	-	GO:0005515//protein binding	GO:0006457//protein folding;GO:0009408//response to heat
SE_13637	Glyma.11G193150	LIG1	yes	Gm11	+	yes	-0.385	0.0013139365714	0.0342535	MSTRG.23338.1	-	16755638	16755761	16754632	16755447	16756744	16756846	2;8;5	3;0;2	11;10;6	0;0;0	272	149	0.268;1.0;0.578	1.0;1.0;1.0	0.615	1	no	yes	XP_025980252.1 DNA ligase 1 isoform X2 [Glycine max]	Genetic Information Processing;Genetic Information Processing;Genetic Information Processing;Genetic Information Processing	Replication and repair;Replication and repair;Replication and repair;Replication and repair	ko03420//Nucleotide excision repair;ko03030//DNA replication;ko03410//Base excision repair;ko03430//Mismatch repair	K10747;K10747;K10747;K10747	-	GO:0003910//DNA ligase (ATP) activity;GO:0005524//ATP binding	GO:0006281//DNA repair;GO:0006303//double-strand break repair via nonhomologous end joining;GO:0006310//DNA recombination
SE_13703	Glyma.19G191000	HDT1	yes	Gm19	-	yes	-0.066	0.000583768912897	0.0178248626844	Glyma.19G191000.2	-	45296015	45296086	45295706	45295924	45296933	45297037	58;72;80	3;5;3	81;61;78	1;0;0	220	149	0.929;0.907;0.948	0.982;1.0;1.0	0.928	0.994	no	yes	XP_003554417.1 histone deacetylase HDT1 [Glycine max]	-	-	-	-	GO:0032040//small-subunit processome	-	-
SE_13712	Glyma.17G052300	--	yes	Gm17	-	yes	0.085	3.08562074303e-05	0.00166114099861	Glyma.17G052300.1	-	3970460	3970578	3969383	3969991	3970646	3970773	93;100;88	2;0;2	104;104;123	5;6;13	267	149	0.963;1.0;0.961	0.921;0.906;0.841	0.975	0.889	yes	no	XP_003551168.1 uncharacterized protein LOC100795083 [Glycine max]	-	-	-	-	-	-	-
SE_13735	Glyma.07G136000	At5g06060	yes	Gm07	+	yes	-0.07	6.64340370455e-05	0.00318368854525	Glyma.07G136000.1	-	15951776	15951889	15951248	15951465	15952526	15952968	63;125;137	3;4;15	138;86;71	1;1;2	262	149	0.923;0.947;0.839	0.987;0.98;0.953	0.903	0.973	no	yes	XP_006583599.1 tropinone reductase homolog [Glycine max]	Metabolism;Metabolism;Metabolism	Global and overview maps;Global and overview maps;Biosynthesis of other secondary metabolites	ko01100//Metabolic pathways;ko01110//Biosynthesis of secondary metabolites;ko00960//Tropane, piperidine and pyridine alkaloid biosynthesis	K08081;K08081;K08081	-	GO:0003824//catalytic activity;GO:0004316//3-oxoacyl-[acyl-carrier-protein] reductase (NADPH) activity;GO:0004488//methylenetetrahydrofolate dehydrogenase (NADP+) activity;GO:0004757//sepiapterin reductase activity;GO:0008667//2,3-dihydro-2,3-dihydroxybenzoate dehydrogenase activity;GO:0008678//2-deoxy-D-gluconate 3-dehydrogenase activity;GO:0016491//oxidoreductase activity;GO:0016630//protochlor…	GO:0000272//polysaccharide catabolic process;GO:0005975//carbohydrate metabolic process;GO:0006633//fatty acid biosynthetic process;GO:0006729//tetrahydrobiopterin biosynthetic process;GO:0015995//chlorophyll biosynthetic process;GO:0030436//asexual sporulation;GO:0055114//oxidation-reduction process
SE_13739	Glyma.06G307900	CSLH1	yes	Gm06	+	yes	0.188	0	0	-	-	49212415	49212769	49210808	49211008	49213463	49213860	508;239;572	0;0;0	164;134;187	16;7;11	503	149	1.0;1.0;1.0	0.752;0.85;0.834	1	0.812	yes	no	XP_006582367.1 cellulose synthase-like protein H1 isoform X1 [Glycine max]	-	-	-	-	GO:0016020//membrane	GO:0016760//cellulose synthase (UDP-forming) activity	GO:0030244//cellulose biosynthetic process;GO:0044528//regulation of mitochondrial mRNA stability
SE_13743	Glyma.01G080600	CSE	no	Gm01	+	yes	-0.126	0.00170275111634	0.0418433202014	Glyma.01G080600.2;Glyma.01G080600.1	MSTRG.587.2	22757191	22757329	22755360	22755491	22758473	22758572	48;74;80	8;7;15	107;54;81	0;4;8	287	149	0.757;0.846;0.735	1.0;0.875;0.84	0.779	0.905	no	yes	XP_003516824.1 caffeoylshikimate esterase isoform X1 [Glycine max]	Metabolism;Metabolism	Global and overview maps;Lipid metabolism	ko01100//Metabolic pathways;ko00561//Glycerolipid metabolism	K01054;K01054	-	GO:0003674//molecular_function;GO:0003824//catalytic activity;GO:0008236//serine-type peptidase activity;GO:0016787//hydrolase activity;GO:0018738//S-formylglutathione hydrolase activity;GO:0047570//3-oxoadipate enol-lactonase activity;GO:0070205//2-succinyl-6-hydroxy-2,4-cyclohexadiene-1-carboxylate synthase activity	GO:0006508//proteolysis;GO:0009102//biotin biosynthetic process;GO:0009234//menaquinone biosynthetic process;GO:0015979//photosynthesis;GO:0042952//beta-ketoadipate pathway;GO:0046292//formaldehyde metabolic process
SE_13764	Glyma.10G212800	--	yes	Gm10	-	yes	-0.133	0.00136967960467	0.0353128915724	MSTRG.21217.2;MSTRG.21217.1;Glyma.10G212800.1	-	44611485	44611624	44610095	44610181	44611742	44612065	33;21;36	1;7;0	28;39;46	0;1;0	288	149	0.945;0.608;1.0	1.0;0.953;1.0	0.851	0.984	no	yes	XP_006588389.1 uncharacterized protein LOC100499678 isoform X1 [Glycine max]	-	-	-	-	-	GO:0008233//peptidase activity	GO:0070072//vacuolar proton-transporting V-type ATPase complex assembly
SE_13774	Glyma.20G004000	Os04g0620700	yes	Gm20	+	yes	-0.113	0.000140597271962	0.00584562333505	MSTRG.40665.3	-	369330	369617	359279	359310	369715	369749	68;78;48	0;6;3	81;69;76	0;0;0	436	149	1.0;0.816;0.845	1.0;1.0;1.0	0.887	1	no	yes	XP_006605430.1 nucleolin 2 isoform X6 [Glycine max]	-	-	-	-	-	GO:0003676//nucleic acid binding	GO:0008380//RNA splicing
SE_13789	Glyma.13G052600	--	no	Gm13	-	yes	0.642	2.67227684425e-10	5.25754238712e-08	Glyma.13G052600.1	MSTRG.26216.1	14018475	14018703	14018144	14018278	14018794	14018889	125;96;125	0;1;0	0;1;5	20;8;0	377	149	1.0;0.974;1.0	0.0;0.047;1.0	0.991	0.349	yes	no	KRH18337.1 hypothetical protein GLYMA_13G052600 [Glycine max]	-	-	-	-	-	-	-
SE_13823	Glyma.13G036000	TOL3	no	Gm13	-	yes	0.364	1.10218270066e-08	1.6925342815e-06	Glyma.13G036000.1	Glyma.13G036000.2	10274576	10274672	10274126	10274240	10274955	10275034	61;43;64	0;3;2	25;32;27	24;15;4	245	149	1.0;0.897;0.951	0.388;0.565;0.804	0.949	0.586	yes	no	XP_003541937.1 TOM1-like protein 3 isoform X2 [Glycine max]	-	-	-	-	GO:0000159//protein phosphatase type 2A complex	GO:0019888//protein phosphatase regulator activity	GO:0006886//intracellular protein transport;GO:0007165//signal transduction
SE_13846	Glyma.17G187400	RRP6L2	yes	Gm17	-	yes	-0.073	0.000113729431643	0.00495370555467	Glyma.17G187400.1	-	24102154	24102310	24101206	24101365	24103769	24104551	114;122;140	6;8;4	144;211;167	0;3;2	305	149	0.903;0.882;0.945	1.0;0.972;0.976	0.91	0.983	no	yes	XP_003551099.1 protein RRP6-like 2 isoform X1 [Glycine max]	Genetic Information Processing	Folding, sorting and degradation	ko03018//RNA degradation	K12591	GO:0000176//nuclear exosome (RNase complex)	GO:0003676//nucleic acid binding;GO:0008408//3'-5' exonuclease activity;GO:0016891//endoribonuclease activity, producing 5'-phosphomonoesters	GO:0006139//nucleobase-containing compound metabolic process;GO:0006396//RNA processing
SE_13879	Glyma.15G176600	dennd5b	no	Gm15	-	yes	0.159	1.25546657601e-05	0.000781435083612	Glyma.15G176600.7	Glyma.15G176600.5	16786204	16786308	16785670	16785736	16786512	16786647	34;29;33	0;0;0	34;38;29	13;2;0	253	149	1.0;1.0;1.0	0.606;0.918;1.0	1	0.841	yes	no	RZB65091.1 DENN domain-containing protein 5B isoform C [Glycine soja]	-	-	-	-	GO:0005634//nucleus	GO:0003677//DNA binding;GO:0003713//transcription coactivator activity	GO:0006260//DNA replication
SE_13943	Glyma.08G203700	At3g16190	yes	Gm08	+	yes	0.392	7.29665796217e-06	0.000498399643533	Glyma.08G203700.1	-	16595047	16595161	16594785	16594933	16595877	16596072	2;10;12	0;0;0	3;5;9	7;0;3	263	149	1.0;1.0;1.0	0.195;1.0;0.63	1	0.608	yes	no	RZB97905.1 putative inactive nicotinamidase [Glycine soja]	-	-	-	-	-	-	-
SE_13962	Glyma.20G246100	UTR6	yes	Gm20	+	yes	0.188	4.34672853267e-08	5.82461623378e-06	MSTRG.42487.2	-	47559157	47559338	47558883	47559000	47559631	47559838	39;41;45	0;0;0	94;83;56	11;5;8	330	149	1.0;1.0;1.0	0.794;0.882;0.76	1	0.812	yes	no	NP_001242719.2 UDP-galactose/UDP-glucose transporter [Glycine max]	-	-	-	-	GO:0000139//Golgi membrane;GO:0016020//membrane;GO:0016021//integral component of membrane	GO:0015165//pyrimidine nucleotide-sugar transmembrane transporter activity	GO:0090481//pyrimidine nucleotide-sugar transmembrane transport
SE_13993	Glyma.07G009000	SPCC777.06c	yes	Gm07	+	yes	0.214	0.00164468446929	0.0407069080764	MSTRG.12657.3	-	672662	672780	672387	672436	672882	672983	23;8;7	1;0;0	12;7;16	4;2;0	267	149	0.928;1.0;1.0	0.626;0.661;1.0	0.976	0.762	yes	no	XP_006582900.1 uncharacterized protein LOC100786919 isoform X1 [Glycine max]	-	-	-	-	-	GO:0004416//hydroxyacylglutathione hydrolase activity;GO:0005215//transporter activity;GO:0016891//endoribonuclease activity, producing 5'-phosphomonoesters	GO:0009290//DNA import into cell involved in transformation;GO:0019243//methylglyoxal catabolic process to D-lactate via S-lactoyl-glutathione;GO:0042779//tRNA 3'-trailer cleavage
SE_14046	Glyma.07G221900	PETJ	yes	Gm07	+	yes	0.046	0.00039836874587	0.0131156207756	Glyma.07G221900.1	-	40036252	40036284	40036051	40036149	40036669	40036733	100;58;155	0;0;0	187;120;164	0;8;9	181	149	1.0;1.0;1.0	1.0;0.925;0.938	1	0.954	yes	no	RZC04113.1 Cytochrome c6, chloroplastic isoform A [Glycine soja]	Metabolism	Energy metabolism	ko00195//Photosynthesis	K08906	GO:0005575//cellular_component;GO:0005622//intracellular;GO:0005623//cell;GO:0005737//cytoplasm;GO:0009507//chloroplast;GO:0009523//photosystem II;GO:0009534//chloroplast thylakoid;GO:0009536//plastid;GO:0009538//photosystem I reaction center;GO:0009543//chloroplast thylakoid lumen;GO:0009579//thylakoid;GO:0009654//photosystem II oxygen evolving complex;GO:0031976//plastid thylakoid;GO:0031977//t…	GO:0003674//molecular_function;GO:0003824//catalytic activity;GO:0004129//cytochrome-c oxidase activity;GO:0005488//binding;GO:0009055//electron carrier activity;GO:0010242//oxygen evolving activity;GO:0016491//oxidoreductase activity;GO:0020037//heme binding;GO:0043167//ion binding;GO:0043169//cation binding;GO:0046872//metal ion binding;GO:0046906//tetrapyrrole binding;GO:0048037//cofactor bind…	GO:0006091//generation of precursor metabolites and energy;GO:0008150//biological_process;GO:0008152//metabolic process;GO:0009987//cellular process;GO:0015979//photosynthesis;GO:0022900//electron transport chain;GO:0044237//cellular metabolic process;GO:0055114//oxidation-reduction process
SE_14055	Glyma.09G258100	RCOM_0855130	yes	Gm09	-	yes	0.135	0.00100542003564	0.0276123770961	Glyma.09G258100.4	-	48087021	48087099	48086333	48086786	48088357	48088559	8;7;11	22;19;23	7;4;2	36;35;33	227	149	0.193;0.195;0.239	0.113;0.07;0.038	0.209	0.074	yes	no	XP_006587844.1 translation factor GUF1 homolog, mitochondrial [Glycine max]	-	-	-	-	GO:0005737//cytoplasm	GO:0003743//translation initiation factor activity;GO:0003746//translation elongation factor activity;GO:0003747//translation release factor activity;GO:0003924//GTPase activity;GO:0004781//sulfate adenylyltransferase (ATP) activity;GO:0005525//GTP binding;GO:0043022//ribosome binding;GO:0051539//4 iron, 4 sulfur cluster binding	GO:0000103//sulfate assimilation;GO:0001514//selenocysteine incorporation;GO:0006412//translation;GO:0006413//translational initiation;GO:0006414//translational elongation;GO:0006415//translational termination;GO:0006950//response to stress;GO:0042254//ribosome biogenesis;GO:0051186//cofactor metabolic process
SE_14064	Glyma.02G266800	ZW10	no	Gm02	+	yes	-0.142	0.000378452228296	0.0127465531438	MSTRG.3787.6;MSTRG.3787.4	MSTRG.3787.8	46962658	46962750	46962228	46962321	46962996	46963125	27;33;26	2;9;3	28;29;33	0;3;0	241	149	0.893;0.694;0.843	1.0;0.857;1.0	0.81	0.952	no	yes	XP_006575570.1 centromere/kinetochore protein zw10 homolog isoform X1 [Glycine max]	-	-	-	-	GO:0000775//chromosome, centromeric region;GO:0005634//nucleus	-	GO:0000278//mitotic cell cycle
SE_14130	Glyma.18G252100	CSN7	yes	Gm18	+	yes	-0.15	0.000144393560396	0.00594471961568	Glyma.18G252100.6;Glyma.18G252100.9	-	54169468	54169554	54167927	54168060	54170346	54170922	20;26;41	2;3;11	30;35;22	3;0;0	235	149	0.864;0.846;0.703	0.864;1.0;1.0	0.804	0.955	no	yes	XP_003552495.2 COP9 signalosome complex subunit 7 isoform X1 [Glycine max]	-	-	-	-	GO:0008180//COP9 signalosome	-	GO:0010387//COP9 signalosome assembly
SE_14241	Glyma.09G000400	PCMP-H42	yes	Gm09	-	yes	-0.361	3.07940740008e-06	0.000236440047018	Glyma.09G000400.1	-	26087	26153	21274	25750	26642	27017	2;7;11	1;5;2	27;14;15	1;0;0	215	149	0.581;0.492;0.792	0.949;1.0;1.0	0.622	0.983	no	yes	XP_006586725.1 pentatricopeptide repeat-containing protein At2g13600 isoform X2 [Glycine max]	-	-	-	-	-	GO:0008270//zinc ion binding	-
SE_14245	Glyma.05G243300	--	yes	Gm05	-	yes	-0.124	7.37472815526e-06	0.000500971976726	Glyma.05G243300.1	-	41838284	41838344	41833224	41833905	41838453	41838636	79;60;64	11;12;4	100;67;83	4;1;1	209	149	0.837;0.781;0.919	0.947;0.979;0.983	0.846	0.97	no	yes	XP_003525204.1 uncharacterized protein LOC100785302 [Glycine max]	-	-	-	-	-	-	-
SE_14307	Glyma.12G168200	At4g06676	yes	Gm12	+	yes	-0.271	2.75529149392e-05	0.00150952662628	Glyma.12G168200.2;MSTRG.25302.2	-	33770501	33770578	33769717	33769800	33770747	33770863	6;22;29	7;0;4	42;24;31	0;0;0	226	149	0.361;1.0;0.827	1.0;1.0;1.0	0.729	1	no	yes	XP_003540152.2 protein EI24 homolog isoform X1 [Glycine max]	-	-	-	-	-	-	-
SE_14310	Glyma.11G086100	--	yes	Gm11	+	yes	-1	0	0	MSTRG.22629.1	-	6474163	6474308	6473640	6473768	6474902	6475077	0;0;0	16;13;28	98;60;76	0;0;0	294	149	0.0;0.0;0.0	1.0;1.0;1.0	0	1	no	yes	RZB78964.1 hypothetical protein D0Y65_029368, partial [Glycine soja]	Metabolism;Metabolism	Global and overview maps;Glycan biosynthesis and metabolism	ko01100//Metabolic pathways;ko00563//Glycosylphosphatidylinositol (GPI)-anchor biosynthesis	K03858;K03858	-	GO:0017176//phosphatidylinositol N-acetylglucosaminyltransferase activity	-
SE_14325	Glyma.08G329200	--	yes	Gm08	+	yes	0.038	0.00033602695825	0.0116081036907	Glyma.08G329200.4;MSTRG.17283.3;MSTRG.17283.2;Glyma.08G329200.1;MSTRG.17283.4	-	44092297	44092404	44091417	44092042	44093421	44093452	222;226;305	0;0;0	291;234;196	10;0;7	256	149	1.0;1.0;1.0	0.944;1.0;0.942	1	0.962	yes	no	NP_001358680.1 DEK domain-containing protein isoform 2 [Glycine max]	-	-	-	-	-	-	-
SE_14347	Glyma.09G067100	GPC1	yes	Gm09	-	yes	0.144	2.55975518559e-09	4.45058922268e-07	Glyma.09G067100.1	-	6585517	6585618	6584717	6584813	6585723	6585781	53;66;81	0;0;0	107;101;107	3;13;17	250	149	1.0;1.0;1.0	0.955;0.822;0.79	1	0.856	yes	no	XP_006587032.2 uncharacterized membrane protein C776.05 [Glycine max]	-	-	-	-	-	-	-
SE_14402	Glyma.07G013900	MIOX1	yes	Gm07	+	yes	0.095	1.20221638322e-06	0.000106718262743	-	Glyma.07G013900.9	1090825	1090928	1090071	1090382	1092325	1092530	69;36;151	0;1;1	262;77;114	14;9;7	252	149	1.0;0.955;0.989	0.917;0.835;0.906	0.981	0.886	yes	no	KRH47182.1 hypothetical protein GLYMA_07G013900 [Glycine max]	Metabolism;Metabolism;Metabolism	Global and overview maps;Carbohydrate metabolism;Carbohydrate metabolism	ko01100//Metabolic pathways;ko00562//Inositol phosphate metabolism;ko00053//Ascorbate and aldarate metabolism	K00469;K00469;K00469	GO:0005737//cytoplasm	GO:0005506//iron ion binding;GO:0050113//inositol oxygenase activity	GO:0019310//inositol catabolic process;GO:0055114//oxidation-reduction process
SE_14432	Glyma.03G244500	wdr48	yes	Gm03	+	yes	-0.124	5.82936104054e-07	5.81223211236e-05	Glyma.03G244500.1	-	45367725	45367836	45367087	45367227	45368467	45368574	0;0;2	27;20;27	3;8;11	18;24;32	260	149	0.0;0.0;0.041	0.087;0.16;0.165	0.014	0.137	no	yes	XP_006577273.1 WD repeat-containing protein 48 isoform X1 [Glycine max]	-	-	-	-	-	GO:0005515//protein binding	-
SE_14468	Glyma.19G154800	At2g27310	yes	Gm19	+	yes	0.396	5.97032603356e-08	7.65876335939e-06	MSTRG.39785.2	-	41956203	41956286	41952151	41952352	41957229	41958546	3;7;1	2;3;6	0;0;0	32;39;62	232	149	0.491;0.6;0.097	0.0;0.0;0.0	0.396	0	yes	no	KHN45364.1 F-box protein [Glycine soja]	-	-	-	-	-	GO:0005515//protein binding	-
SE_14472	Glyma.18G035300	At2g44920	yes	Gm18	+	yes	0.07	8.07195759848e-05	0.00374048114442	MSTRG.36751.2;Glyma.18G035300.1	-	2745834	2745916	2745160	2745222	2746568	2746629	160;161;154	0;3;8	245;152;150	18;9;14	231	149	1.0;0.972;0.925	0.898;0.916;0.874	0.966	0.896	yes	no	NP_001240959.1 uncharacterized protein LOC100806792 [Glycine max]	-	-	-	-	-	-	-
SE_14514	Glyma.20G247700	EPSIN2	no	Gm20	-	yes	-0.65	0	0	Glyma.20G247700.11;MSTRG.42499.4	Glyma.20G247700.12;Glyma.20G247700.3	47647784	47647871	47647509	47647712	47647975	47648017	15;18;12	21;18;14	50;59;49	0;0;0	236	149	0.311;0.387;0.351	1.0;1.0;1.0	0.35	1	no	yes	RZB45683.1 Clathrin interactor EPSIN 3 isoform A [Glycine soja]	Cellular Processes	Transport and catabolism	ko04144//Endocytosis	K12471	-	GO:0005543//phospholipid binding	GO:0006886//intracellular protein transport
SE_14589	Glyma.15G070700	CIP7	no	Gm15	+	yes	0.234	0.00044623350816	0.0142319207542	MSTRG.31143.2	Glyma.15G070700.1;Glyma.15G070700.2	5413170	5413236	5412831	5412984	5413540	5413776	11;10;16	8;16;16	8;9;16	56;37;31	215	149	0.488;0.302;0.409	0.09;0.144;0.263	0.4	0.166	yes	no	XP_003545875.1 COP1-interacting protein 7 isoform X1 [Glycine max]	-	-	-	-	-	-	-
SE_14642	Glyma.14G077900	IP5P11	yes	Gm14	-	yes	-0.033	0.000237994925279	0.00873811036304	Glyma.14G077900.1	-	6487118	6487195	6486897	6487023	6488326	6488466	36;116;24	0;12;0	38;70;56	1;0;0	226	149	1.0;0.864;1.0	0.962;1.0;1.0	0.955	0.987	no	yes	KRH15266.1 hypothetical protein GLYMA_14G077900 [Glycine max]	-	-	-	-	-	-	-
SE_14784	Glyma.06G083200	--	no	Gm06	-	yes	0.072	0.000586792870921	0.0178912295919	Glyma.06G083200.1;MSTRG.10725.2	Glyma.06G083200.3	6357156	6357210	6356922	6357013	6358105	6358192	8;7;15	0;1;0	26;15;21	8;1;0	203	149	1.0;0.837;1.0	0.705;0.917;1.0	0.946	0.874	yes	no	XP_006581428.1 uncharacterized protein LOC100811861 isoform X1 [Glycine max]	-	-	-	-	-	GO:0008236//serine-type peptidase activity;GO:0016787//hydrolase activity;GO:0047570//3-oxoadipate enol-lactonase activity;GO:0047746//chlorophyllase activity	GO:0006508//proteolysis;GO:0015996//chlorophyll catabolic process;GO:0042952//beta-ketoadipate pathway
SE_14898	Glyma.17G032400	smek1	yes	Gm17	+	yes	-0.346	0.00045391294281	0.0143816573657	Glyma.17G032400.6	-	2377658	2378137	2375135	2375449	2381399	2381499	35;41;52	12;19;8	48;46;50	1;2;7	628	149	0.409;0.339;0.607	0.919;0.845;0.629	0.452	0.798	no	yes	XP_003550593.1 serine/threonine-protein phosphatase 4 regulatory subunit 3 isoform X1 [Glycine max]	-	-	-	-	-	-	-
SE_15015	Glyma.18G203733	EBP1	yes	Gm18	+	yes	0.662	9.31881342545e-05	0.0042161117601	Glyma.18G203733.2	-	48858079	48858140	48857796	48857887	48858434	48858564	2;1;3	2;0;0	0;1;5	6;7;7	210	149	0.415;1.0;1.0	0.0;0.092;0.336	0.805	0.143	yes	no	XP_028213367.1 ERBB-3 BINDING PROTEIN 1-like isoform X2 [Glycine soja]	-	-	-	-	-	-	-
SE_15022	Glyma.11G221200	AHL15	yes	Gm11	-	yes	0.287	0.00128919281398	0.0338552463406	-	-	36517067	36517158	36515292	36516197	36521004	36521253	11;9;3	2;0;0	4;9;12	4;5;0	240	149	0.773;1.0;1.0	0.383;0.528;1.0	0.924	0.637	yes	no	XP_006591349.1 AT-hook motif nuclear-localized protein 15 [Glycine max]	-	-	-	-	GO:0005634//nucleus	-	GO:0006397//mRNA processing
SE_15148	Glyma.15G163900	APUM6	yes	Gm15	-	yes	0.096	1.28950603973e-07	1.51556581362e-05	-	MSTRG.31859.4	14093944	14094124	14093274	14093512	14094247	14094416	40;54;57	92;120;106	29;26;32	160;135;156	329	149	0.165;0.169;0.196	0.076;0.08;0.085	0.177	0.08	yes	no	XP_003547443.1 pumilio homolog 6, chloroplastic isoform X1 [Glycine max]	-	-	-	-	-	GO:0003723//RNA binding	-
SE_15216	Glyma.16G025700	RH31	yes	Gm16	+	yes	-0.086	0.00052738165712	0.0163885602696	Glyma.16G025700.2	-	2480298	2480354	2478595	2479644	2480496	2480603	2;1;0	28;13;45	6;4;6	64;24;19	205	149	0.049;0.053;0.0	0.064;0.108;0.187	0.034	0.12	no	yes	XP_003548422.1 DEAD-box ATP-dependent RNA helicase 31 isoform X1 [Glycine max]	-	-	-	-	GO:0009380//excinuclease repair complex;GO:0009898//cytoplasmic side of plasma membrane	GO:0003676//nucleic acid binding;GO:0003677//DNA binding;GO:0004003//ATP-dependent DNA helicase activity;GO:0004386//helicase activity;GO:0004527//exonuclease activity;GO:0005524//ATP binding;GO:0008026//ATP-dependent helicase activity;GO:0009381//excinuclease ABC activity;GO:0016787//hydrolase activity;GO:0042626//ATPase activity, coupled to transmembrane movement of substances	GO:0006139//nucleobase-containing compound metabolic process;GO:0006268//DNA unwinding involved in DNA replication;GO:0006281//DNA repair;GO:0006289//nucleotide-excision repair;GO:0006310//DNA recombination;GO:0006810//transport;GO:0043571//maintenance of CRISPR repeat elements
SE_15229	Glyma.06G158400	--	no	Gm06	-	yes	0.072	0.000697057409905	0.0205100612442	MSTRG.11365.3	Glyma.06G158400.2;Glyma.06G158400.1	12964485	12964582	12963399	12963850	12964666	12964752	10;11;8	54;53;48	1;0;3	29;19;24	246	149	0.101;0.112;0.092	0.02;0.0;0.07	0.102	0.03	yes	no	XP_003528072.1 uncharacterized protein LOC100777483 isoform X1 [Glycine max]	-	-	-	-	-	-	-
SE_15339	Glyma.01G006500	NRPC2	no	Gm01	+	yes	-0.186	5.07293734953e-06	0.000369051167231	Glyma.01G006500.2;Glyma.01G006500.3;Glyma.01G006500.1;Glyma.01G006500.5;Glyma.01G006500.8;MSTRG.53.3	Glyma.01G006500.4	640694	640765	640113	640169	642309	642394	16;27;31	3;7;4	44;28;28	0;2;0	220	149	0.783;0.723;0.84	1.0;0.905;1.0	0.782	0.968	no	yes	XP_028226516.1 DNA-directed RNA polymerase III subunit 2-like isoform X1 [Glycine soja]	-	-	-	-	GO:0000345//cytosolic DNA-directed RNA polymerase complex	GO:0003677//DNA binding;GO:0003899//DNA-directed RNA polymerase activity	GO:0006351//transcription, DNA-templated
SE_15376	Glyma.14G123400	--	yes	Gm14	-	yes	-0.881	0	0	Glyma.14G123400.1	-	35466783	35466882	35465753	35466025	35467858	35468035	0;0;0	4;6;4	13;3;3	0;1;0	248	149	0.0;0.0;0.0	1.0;0.643;1.0	0	0.881	no	yes	KRH15974.1 hypothetical protein GLYMA_14G123400 [Glycine max]	-	-	-	-	-	-	-
SE_15415	Glyma.13G167900	At2g37990	yes	Gm13	+	yes	0.082	1.57664423706e-06	0.000136499759092	Glyma.13G167900.1	-	27661152	27661204	27660726	27660877	27661357	27661486	184;136;257	3;3;3	122;104;170	21;8;4	201	149	0.978;0.971;0.984	0.812;0.906;0.969	0.978	0.896	yes	no	XP_003542685.1 ribosome biogenesis regulatory protein homolog [Glycine max]	-	-	-	-	GO:0005634//nucleus	-	GO:0042254//ribosome biogenesis
SE_15453	Glyma.15G232000	TGAL1	no	Gm15	-	yes	0.061	1.50214285455e-11	3.36192355043e-09	Glyma.15G232000.4	Glyma.15G232000.6;Glyma.15G232000.2	44385367	44385687	44384465	44384563	44386498	44386637	54;50;42	142;143;245	14;16;28	209;220;251	469	149	0.108;0.1;0.052	0.021;0.023;0.034	0.087	0.026	yes	no	KRH13334.1 hypothetical protein GLYMA_15G232000 [Glycine max]	Environmental Information Processing	Signal transduction	ko04075//Plant hormone signal transduction	K14431	GO:0005576//extracellular region	GO:0003700//transcription factor activity, sequence-specific DNA binding;GO:0008289//lipid binding;GO:0043565//sequence-specific DNA binding	GO:0006351//transcription, DNA-templated;GO:0006355//regulation of transcription, DNA-templated;GO:0006869//lipid transport;GO:0042157//lipoprotein metabolic process
SE_15533	Glyma.18G269500	At1g50180	yes	Gm18	+	yes	0.062	0.000351398279151	0.0120796029359	-	-	55596413	55597439	55595500	55595663	55600463	55600744	326;269;395	0;1;0	326;453;402	2;6;4	1175	149	1.0;0.972;1.0	0.954;0.905;0.927	0.991	0.929	yes	no	XP_006602948.1 putative disease resistance protein At1g50180 [Glycine max]	-	-	-	-	GO:0005783//endoplasmic reticulum	GO:0004656//procollagen-proline 4-dioxygenase activity;GO:0004803//transposase activity;GO:0005515//protein binding;GO:0005524//ATP binding;GO:0016702//oxidoreductase activity, acting on single donors with incorporation of molecular oxygen, incorporation of two atoms of oxygen;GO:0016887//ATPase activity;GO:0043531//ADP binding	GO:0000469//cleavage involved in rRNA processing;GO:0006313//transposition, DNA-mediated;GO:0055114//oxidation-reduction process
SE_15536	Glyma.04G094232	MSL2	yes	Gm04	-	yes	0.337	1.39909639429e-10	2.87080901014e-08	Glyma.04G094232.1	-	8357558	8357685	8357382	8357474	8358473	8358622	62;53;74	0;0;0	28;11;19	8;6;2	276	149	1.0;1.0;1.0	0.654;0.497;0.837	1	0.663	yes	no	KRH62219.1 hypothetical protein GLYMA_04G094200 [Glycine max]	-	-	-	-	GO:0016020//membrane	-	GO:0055085//transmembrane transport
SE_15547	Glyma.08G051300	SIA2	yes	Gm08	+	yes	0.232	0.00100925060162	0.0276466330168	Glyma.08G051300.1	-	3992062	3992140	3991762	3991852	3992356	3992457	25;14;33	4;0;1	27;12;18	6;2;11	227	149	0.804;1.0;0.956	0.747;0.798;0.518	0.92	0.688	yes	no	NP_001238441.1 sialyltransferase-like [Glycine max]	-	-	-	-	-	GO:0008373//sialyltransferase activity	GO:0006486//protein glycosylation
SE_15600	Glyma.09G161500	--	yes	Gm09	+	yes	-0.103	0.00156040733832	0.0393147899205	MSTRG.18661.3	-	39482313	39482450	39480785	39481052	39482714	39482828	22;17;33	2;0;5	25;23;27	0;0;1	286	149	0.851;1.0;0.775	1.0;1.0;0.934	0.875	0.978	no	yes	KRH38839.1 hypothetical protein GLYMA_09G161500 [Glycine max]	-	-	-	-	-	-	-
SE_15603	Glyma.10G153800	ALY2	yes	Gm10	-	yes	0.511	2.55472995222e-05	0.00141437917723	-	-	39047566	39047613	39046704	39046829	39047795	39047897	1;1;2	1;0;0	3;2;3	8;2;7	196	149	0.432;1.0;1.0	0.222;0.432;0.246	0.811	0.3	yes	no	XP_006589138.1 protein ALWAYS EARLY 2 isoform X1 [Glycine max]	-	-	-	-	-	-	-
SE_15695	Glyma.10G075300	SPY	no	Gm10	+	yes	0.121	1.61426388912e-06	0.000137814344526	Glyma.10G075300.1;Glyma.10G075300.4	Glyma.10G075300.2;Glyma.10G075300.5;Glyma.10G075300.6	7587223	7587325	7586312	7586511	7587718	7587913	5;4;4	18;22;17	0;0;0	63;24;26	251	149	0.142;0.097;0.123	0.0;0.0;0.0	0.121	0	yes	no	XP_006588849.1 probable UDP-N-acetylglucosamine--peptide N-acetylglucosaminyltransferase SPINDLY isoform X1 [Glycine max]	Metabolism	Glycan biosynthesis and metabolism	ko00514//Other types of O-glycan biosynthesis	K09667	GO:0045203//integral component of cell outer membrane	GO:0005215//transporter activity;GO:0005515//protein binding	GO:0015774//polysaccharide transport;GO:0042710//biofilm formation
SE_15792	Glyma.09G190100	Sdhaf4	yes	Gm09	+	yes	0.503	0	0	MSTRG.18894.2	-	42358873	42359031	42358020	42358204	42359884	42360364	175;76;170	67;35;101	3;2;0	209;170;178	307	149	0.559;0.513;0.45	0.007;0.006;0.0	0.507	0.004	yes	no	NP_001236613.1 uncharacterized protein LOC100527223 [Glycine max]	-	-	-	-	-	-	-
SE_15858	Glyma.08G157400	CALS2	no	Gm08	-	yes	0.685	0	0	MSTRG.15994.3;MSTRG.15994.4	MSTRG.15994.2	12273873	12273926	12273659	12273760	12274256	12274320	33;49;19	0;1;0	11;19;9	18;25;20	202	149	1.0;0.973;1.0	0.311;0.359;0.249	0.991	0.306	yes	no	XP_006585363.1 callose synthase 2 [Glycine max]	-	-	-	-	GO:0000148//1,3-beta-D-glucan synthase complex;GO:0016020//membrane	GO:0003843//1,3-beta-D-glucan synthase activity	GO:0006075//(1->3)-beta-D-glucan biosynthetic process
SE_15884	Glyma.03G000100	--	no	Gm03	-	yes	-0.236	0.000557420775339	0.0171698656978	Glyma.03G000100.1	MSTRG.4149.2	16839	16961	10103	10175	19899	19959	37;19;33	1;7;13	96;62;43	7;0;1	271	149	0.953;0.599;0.583	0.883;1.0;0.959	0.712	0.947	no	yes	XP_003521213.1 uncharacterized protein LOC100779006 [Glycine max]	-	-	-	-	-	-	-
SE_16042	Glyma.12G056800	CCME	no	Gm12	-	yes	-0.704	3.0227513681e-07	3.26116119395e-05	Glyma.12G056800.2	Glyma.12G056800.3	4110524	4111445	4109281	4109486	4112181	4113109	6;1;8	2;2;1	7;2;2	0;0;0	1070	149	0.295;0.065;0.527	1.0;1.0;1.0	0.296	1	no	yes	XP_014620007.1 cytochrome c-type biogenesis protein CcmE homolog, mitochondrial [Glycine max]	-	-	-	-	-	GO:0020037//heme binding	GO:0017003//protein-heme linkage;GO:0017004//cytochrome complex assembly
SE_16043	Glyma.11G188100	IPT2	yes	Gm11	+	yes	0.116	0.000610468923281	0.0183997782349	Glyma.11G188100.1;MSTRG.23294.2	-	16107694	16107763	16107046	16107126	16107916	16107989	13;19;36	0;0;0	29;32;28	4;2;2	218	149	1.0;1.0;1.0	0.832;0.916;0.905	1	0.884	yes	no	XP_003539178.1 tRNA dimethylallyltransferase 2 [Glycine max]	Metabolism;Metabolism;Metabolism	Global and overview maps;Global and overview maps;Metabolism of terpenoids and polyketides	ko01100//Metabolic pathways;ko01110//Biosynthesis of secondary metabolites;ko00908//Zeatin biosynthesis	K00791;K00791;K00791	GO:0005737//cytoplasm	GO:0000166//nucleotide binding;GO:0003779//actin binding;GO:0004127//cytidylate kinase activity;GO:0005524//ATP binding;GO:0016773//phosphotransferase activity, alcohol group as acceptor;GO:0043752//adenosylcobinamide kinase activity;GO:0052381//tRNA dimethylallyltransferase activity	GO:0006139//nucleobase-containing compound metabolic process;GO:0006400//tRNA modification;GO:0009236//cobalamin biosynthetic process;GO:0015949//nucleobase-containing small molecule interconversion;GO:0016260//selenocysteine biosynthetic process
SE_16055	Glyma.05G013200	--	yes	Gm05	-	yes	-0.155	7.05694131786e-05	0.00332878770056	Glyma.05G013200.2;Glyma.05G013200.1;MSTRG.8203.1	-	1226585	1226631	1226227	1226474	1227441	1227511	35;24;17	0;4;6	44;28;30	1;0;0	195	149	1.0;0.821;0.684	0.971;1.0;1.0	0.835	0.99	no	yes	XP_028231211.1 uncharacterized protein LOC114411732 isoform X2 [Glycine soja]	-	-	-	-	-	-	-
SE_16065	Glyma.19G134500	ELD1	yes	Gm19	+	yes	0.123	4.98474114891e-05	0.00250283972054	Glyma.19G134500.4;MSTRG.39605.1	-	40002645	40002787	40001923	40002111	40003194	40003241	81;110;38	1;2;0	56;100;66	9;2;6	291	149	0.976;0.966;1.0	0.761;0.962;0.849	0.981	0.857	yes	no	KRG95159.1 hypothetical protein GLYMA_19G134500 [Glycine max]	-	-	-	-	-	-	-
SE_16267	Glyma.02G166100	--	yes	Gm02	-	yes	0.381	0.000630034881741	0.0188858599953	Glyma.02G166100.4	-	26861762	26861813	26861466	26861609	26862100	26862234	18;22;24	0;0;21	25;12;17	17;19;14	200	149	1.0;1.0;0.46	0.523;0.32;0.475	0.82	0.439	yes	no	XP_006575183.1 arginine/serine-rich coiled-coil protein 2 isoform X1 [Glycine max]	-	-	-	-	-	-	-
SE_16279	Glyma.20G247850	--	yes	Gm20	-	yes	-0.352	1.23702968529e-05	0.00077342099833	-	-	47659730	47659763	47657958	47658123	47660261	47660564	4;18;3	0;5;10	2;9;13	0;0;0	182	149	1.0;0.747;0.197	1.0;1.0;1.0	0.648	1	no	yes	XP_028221621.1 extensin-2-like [Glycine soja]	-	-	-	-	-	GO:0005199//structural constituent of cell wall	GO:0009664//plant-type cell wall organization
SE_16281	Glyma.16G217700	RVE7	yes	Gm16	-	yes	0.079	9.88072967889e-09	1.52846169842e-06	Glyma.16G217700.1;Glyma.16G217700.2;MSTRG.34335.2	-	37694214	37694276	37693574	37694000	37694366	37694478	237;250;269	0;5;1	128;116;132	5;7;15	211	149	1.0;0.972;0.995	0.948;0.921;0.861	0.989	0.91	yes	no	XP_003548314.1 protein REVEILLE 7 [Glycine max]	-	-	-	-	-	-	-
SE_16307	Glyma.19G099900	--	yes	Gm19	+	yes	-0.146	0.0019909049414	0.0473808350194	-	-	35188050	35188056	35187509	35187618	35188448	35189103	23;12;13	0;9;0	21;40;26	0;0;0	155	149	1.0;0.562;1.0	1.0;1.0;1.0	0.854	1	no	yes	NP_001238351.1 uncharacterized protein LOC100306406 precursor [Glycine max]	Genetic Information Processing	Folding, sorting and degradation	ko04141//Protein processing in endoplasmic reticulum	K13250	-	-	-
SE_16355	Glyma.14G182100	ATR1	yes	Gm14	-	yes	0.174	3.10583896405e-05	0.00166685306443	-	-	45405394	45405454	45404935	45404993	45406598	45406798	6;9;25	0;0;0	26;41;34	13;0;3	209	149	1.0;1.0;1.0	0.588;1.0;0.89	1	0.826	yes	no	NP_001236742.2 NADPH:P450 reductase [Glycine max]	-	-	-	-	GO:0009337//sulfite reductase complex (NADPH)	GO:0004783//sulfite reductase (NADPH) activity;GO:0009055//electron carrier activity;GO:0010181//FMN binding;GO:0016491//oxidoreductase activity;GO:0051213//dioxygenase activity	GO:0006790//sulfur compound metabolic process;GO:0010128//benzoate catabolic process via CoA ligation;GO:0055114//oxidation-reduction process
SE_16377	Glyma.05G077200	rps21	yes	Gm05	-	yes	-0.2	0.00109804554931	0.0298073319566	Glyma.05G077200.7	-	10137639	10137700	10137282	10137560	10138039	10138170	3;3;5	4;0;2	4;2;2	0;1;0	210	149	0.347;1.0;0.639	1.0;0.587;1.0	0.662	0.862	no	yes	XP_003524616.1 30S ribosomal protein S21, chloroplastic isoform X2 [Glycine max]	-	-	-	-	GO:0000314//organellar small ribosomal subunit;GO:0005840//ribosome;GO:0022627//cytosolic small ribosomal subunit	GO:0003735//structural constituent of ribosome	GO:0006412//translation
SE_16490	Glyma.16G025200	ALG11	yes	Gm16	-	yes	0.175	1.31464923415e-05	0.000812982132693	Glyma.16G025200.2	-	2420714	2420804	2420222	2420618	2422743	2422937	16;26;19	0;0;0	22;27;29	8;2;1	239	149	1.0;1.0;1.0	0.632;0.894;0.948	1	0.825	yes	no	XP_003548425.1 GDP-Man:Man(3)GlcNAc(2)-PP-Dol alpha-1,2-mannosyltransferase [Glycine max]	Metabolism;Metabolism;Metabolism	Global and overview maps;Glycan biosynthesis and metabolism;Glycan biosynthesis and metabolism	ko01100//Metabolic pathways;ko00510//N-Glycan biosynthesis;ko00513//Various types of N-glycan biosynthesis	K03844;K03844;K03844	-	GO:0004373//glycogen (starch) synthase activity;GO:0008194//UDP-glycosyltransferase activity;GO:0009011//starch synthase activity;GO:0016757//transferase activity, transferring glycosyl groups	GO:0005978//glycogen biosynthetic process;GO:0009058//biosynthetic process;GO:0010125//mycothiol biosynthetic process;GO:0071793//bacillithiol biosynthetic process
SE_16500	Glyma.08G324700	At1g50590	no	Gm08	+	yes	0.168	0.0010890885611	0.0296023839127	Glyma.08G324700.1	MSTRG.17247.1	43669115	43669154	43668964	43669014	43669264	43669293	46;32;72	11;2;8	63;60;70	34;17;20	188	149	0.768;0.927;0.877	0.595;0.737;0.735	0.857	0.689	yes	no	XP_003532157.1 pirin-like protein isoform X2 [Glycine max]	-	-	-	-	-	GO:0003700//transcription factor activity, sequence-specific DNA binding	-
SE_16511	Glyma.04G228300	APRR5	yes	Gm04	-	yes	-0.158	0.000100013911729	0.00445782346389	Glyma.04G228300.7	-	48583077	48583183	48582736	48582898	48583888	48584293	21;54;59	63;104;84	68;67;48	58;55;55	255	149	0.163;0.233;0.291	0.407;0.416;0.338	0.229	0.387	no	yes	XP_006578870.1 two-component response regulator-like APRR5 isoform X1 [Glycine max]	Organismal Systems	Environmental adaptation	ko04712//Circadian rhythm - plant	K12130	GO:0016020//membrane	GO:0000156//phosphorelay response regulator activity;GO:0003677//DNA binding;GO:0003700//transcription factor activity, sequence-specific DNA binding;GO:0004673//protein histidine kinase activity;GO:0005515//protein binding;GO:0005524//ATP binding	GO:0000160//phosphorelay signal transduction system;GO:0006355//regulation of transcription, DNA-templated;GO:0006796//phosphate-containing compound metabolic process;GO:0006808//regulation of nitrogen utilization;GO:0030436//asexual sporulation;GO:0042173//regulation of sporulation resulting in formation of a cellular spore
SE_16522	Glyma.15G111700	rplD	no	Gm15	-	yes	0.135	4.09581601968e-09	7.00551035951e-07	Glyma.15G111700.1	MSTRG.31461.2;Glyma.15G111700.2;Glyma.15G111700.3	8726492	8726507	8726123	8726272	8727141	8727259	11;11;5	54;37;77	2;0;0	92;58;68	164	149	0.156;0.213;0.056	0.019;0.0;0.0	0.142	0.006	yes	no	XP_006597049.1 uncharacterized protein LOC100804238 isoform X1 [Glycine max]	Genetic Information Processing	Translation	ko03010//Ribosome	K02926	GO:0005840//ribosome;GO:0022625//cytosolic large ribosomal subunit	GO:0003735//structural constituent of ribosome	GO:0006412//translation
SE_16569	Glyma.07G123900	SCAI	yes	Gm07	+	yes	-0.316	1.40693071559e-05	0.000855462670364	-	-	14512975	14513042	14511290	14511512	14519970	14520062	6;8;10	3;4;3	11;4;6	0;0;1	216	149	0.58;0.58;0.697	1.0;1.0;0.805	0.619	0.935	no	yes	XP_006583491.1 protein SCAI [Glycine max]	-	-	-	-	-	GO:0003714//transcription corepressor activity	GO:0006351//transcription, DNA-templated
SE_16588	Glyma.15G253100	--	yes	Gm15	+	yes	-0.077	0.00188338533335	0.0454909995901	Glyma.15G253100.4	-	50147494	50147754	50145336	50147089	50149988	50150426	62;69;81	3;0;6	93;49;77	2;0;0	409	149	0.883;1.0;0.831	0.944;1.0;1.0	0.905	0.981	no	yes	XP_003545901.1 uncharacterized protein LOC100780158 isoform X1 [Glycine max]	-	-	-	-	-	GO:0008270//zinc ion binding;GO:0043565//sequence-specific DNA binding	GO:0006355//regulation of transcription, DNA-templated
SE_16621	Glyma.20G231000	RBK2	no	Gm20	-	yes	-0.424	1.03657082917e-11	2.39641506638e-09	Glyma.20G231000.1	MSTRG.42365.2	46428931	46429011	46428711	46428847	46429532	46429690	32;21;27	10;15;13	9;10;34	0;0;0	229	149	0.676;0.477;0.575	1.0;1.0;1.0	0.576	1	no	yes	XP_003555591.2 receptor-like cytosolic serine/threonine-protein kinase RBK2 [Glycine max]	-	-	-	-	-	GO:0004672//protein kinase activity;GO:0005524//ATP binding	GO:0006468//protein phosphorylation
SE_16643	Glyma.09G116600	--	yes	Gm09	-	yes	0.071	7.84387604691e-06	0.000525539695143	Glyma.09G116600.1;MSTRG.18395.2;MSTRG.18395.3	-	27933697	27933788	27932926	27933227	27934691	27934790	99;130;112	0;0;2	148;128;122	4;7;10	240	149	1.0;1.0;0.972	0.958;0.919;0.883	0.991	0.92	yes	no	XP_003533932.2 uncharacterized protein LOC100787858 isoform X1 [Glycine max]	-	-	-	-	-	GO:0005515//protein binding	GO:0006457//protein folding;GO:0009408//response to heat
SE_16694	Glyma.13G278700	BGLU18	yes	Gm13	-	yes	-0.148	1.60301197172e-06	0.000137649656576	Glyma.13G278700.1;MSTRG.28085.1;MSTRG.28085.2	-	37385633	37385721	37385198	37385451	37386126	37386201	38;34;64	2;7;9	24;43;39	1;0;0	237	149	0.923;0.753;0.817	0.938;1.0;1.0	0.831	0.979	no	yes	XP_006594785.1 beta-glucosidase 18 isoform X2 [Glycine max]	Metabolism;Metabolism;Metabolism;Metabolism;Metabolism	Global and overview maps;Global and overview maps;Biosynthesis of other secondary metabolites;Carbohydrate metabolism;Metabolism of other amino acids	ko01100//Metabolic pathways;ko01110//Biosynthesis of secondary metabolites;ko00940//Phenylpropanoid biosynthesis;ko00500//Starch and sucrose metabolism;ko00460//Cyanoamino acid metabolism	K05350;K05350;K05350;K05350;K05350	GO:0009341//beta-galactosidase complex	GO:0004553//hydrolase activity, hydrolyzing O-glycosyl compounds;GO:0004565//beta-galactosidase activity	GO:0005975//carbohydrate metabolic process;GO:0006012//galactose metabolic process;GO:0071704//organic substance metabolic process
SE_16728	Glyma.06G323800	GDPD4	yes	Gm06	+	yes	0.54	8.63793091721e-07	8.18580138001e-05	-	-	50686525	50686618	50686029	50686090	50689569	50689697	2;6;2	0;0;0	2;1;0	2;0;5	242	149	1.0;1.0;1.0	0.381;1.0;0.0	1	0.46	yes	no	XP_028238506.1 glycerophosphodiester phosphodiesterase GDPD4-like isoform X1 [Glycine soja]	-	-	-	-	-	GO:0003684//damaged DNA binding;GO:0008081//phosphoric diester hydrolase activity	GO:0006289//nucleotide-excision repair;GO:0006629//lipid metabolic process;GO:0039693//viral DNA genome replication;GO:0043161//proteasome-mediated ubiquitin-dependent protein catabolic process
SE_16793	Glyma.20G110300	--	no	Gm20	-	yes	0.112	0.000333542736538	0.0115412369922	Glyma.20G110300.4;Glyma.20G110300.1;Glyma.20G110300.3	Glyma.20G110300.5	35208580	35208640	35208366	35208455	35209491	35209586	33;27;16	0;0;2	24;32;34	5;3;4	209	149	1.0;1.0;0.851	0.774;0.884;0.858	0.95	0.839	yes	no	XP_006605879.1 uncharacterized protein LOC100801531 isoform X1 [Glycine max]	-	-	-	-	-	-	-
SE_16825	Glyma.10G054000	--	yes	Gm10	-	yes	-0.166	2.6645352591e-15	8.62407581245e-13	MSTRG.20119.3	-	4889172	4889245	4887683	4887810	4889898	4889994	2;1;0	75;62;90	16;36;14	71;62;72	222	149	0.018;0.011;0.0	0.131;0.28;0.115	0.01	0.175	no	yes	XP_003537301.1 uncharacterized protein LOC100804493 isoform X1 [Glycine max]	-	-	-	-	-	-	-
SE_16863	Glyma.02G152100	ucpB	yes	Gm02	-	yes	0.126	0.000595275060912	0.0180452402471	Glyma.02G152100.2	-	16053820	16053870	16053265	16053398	16053981	16054152	20;31;38	2;0;1	23;18;10	9;1;1	199	149	0.882;1.0;0.966	0.657;0.931;0.882	0.949	0.823	yes	no	XP_003518947.1 mitochondrial substrate carrier family protein ucpB [Glycine max]	-	-	-	-	GO:0005575//cellular_component;GO:0005622//intracellular;GO:0005623//cell;GO:0005737//cytoplasm;GO:0005739//mitochondrion;GO:0005740//mitochondrial envelope;GO:0005743//mitochondrial inner membrane;GO:0016020//membrane;GO:0016021//integral component of membrane;GO:0019866//organelle inner membrane;GO:0031090//organelle membrane;GO:0031224//intrinsic component of membrane;GO:0031966//mitochondrial…	GO:0003674//molecular_function;GO:0005215//transporter activity;GO:0022857//transmembrane transporter activity	GO:0006810//transport;GO:0006839//mitochondrial transport;GO:0008150//biological_process;GO:0051179//localization;GO:0051234//establishment of localization;GO:0055085//transmembrane transport
SE_16972	Glyma.08G272100	IKU1	yes	Gm08	-	yes	-0.158	4.01841804663e-05	0.00208225317401	-	-	35052082	35052181	35049994	35050583	35055326	35055501	44;34;23	7;0;5	4;4;5	0;0;0	248	149	0.791;1.0;0.734	1.0;1.0;1.0	0.842	1	no	yes	XP_003530566.1 protein HAIKU1 [Glycine max]	-	-	-	-	-	-	-
SE_17028	Glyma.15G031400	BGLU12	yes	Gm15	+	yes	-0.212	1.96152412625e-05	0.00113059026214	-	Glyma.15G031400.18;Glyma.15G031400.16;Glyma.15G031400.17;Glyma.15G031400.14;Glyma.15G031400.15	2529428	2529607	2528668	2528771	2530742	2530765	2;4;62	0;1;11	2;2;1	0;0;0	328	149	1.0;0.645;0.719	1.0;1.0;1.0	0.788	1	no	yes	XP_003546992.2 beta-glucosidase 12 [Glycine max]	Metabolism;Metabolism;Metabolism;Metabolism;Metabolism	Global and overview maps;Global and overview maps;Biosynthesis of other secondary metabolites;Carbohydrate metabolism;Metabolism of other amino acids	ko01100//Metabolic pathways;ko01110//Biosynthesis of secondary metabolites;ko00940//Phenylpropanoid biosynthesis;ko00500//Starch and sucrose metabolism;ko00460//Cyanoamino acid metabolism	K01188;K01188;K01188;K01188;K01188	GO:0009341//beta-galactosidase complex	GO:0004553//hydrolase activity, hydrolyzing O-glycosyl compounds;GO:0004565//beta-galactosidase activity	GO:0005975//carbohydrate metabolic process;GO:0006012//galactose metabolic process
SE_17061	Glyma.07G045600	FAB1B	yes	Gm07	+	yes	0.092	0.00118406929916	0.0316510774306	-	-	3795190	3795535	3793078	3793813	3796050	3796381	69;57;76	0;0;3	126;106;85	8;7;1	494	149	1.0;1.0;0.884	0.826;0.82;0.962	0.961	0.869	yes	no	XP_006583187.1 1-phosphatidylinositol-3-phosphate 5-kinase FAB1B [Glycine max]	Metabolism;Cellular Processes;Metabolism;Environmental Information Processing	Global and overview maps;Transport and catabolism;Carbohydrate metabolism;Signal transduction	ko01100//Metabolic pathways;ko04145//Phagosome;ko00562//Inositol phosphate metabolism;ko04070//Phosphatidylinositol signaling system	K00921;K00921;K00921;K00921	-	GO:0005524//ATP binding;GO:0016307//phosphatidylinositol phosphate kinase activity;GO:0016887//ATPase activity;GO:0046872//metal ion binding	GO:0046488//phosphatidylinositol metabolic process
SE_17093	Glyma.06G125200	MTM1	yes	Gm06	+	yes	-0.084	3.06855931862e-05	0.00165954629679	MSTRG.11081.2	-	10171993	10172083	10170889	10171563	10172313	10172442	68;82;97	2;12;1	68;45;51	0;0;0	239	149	0.955;0.81;0.984	1.0;1.0;1.0	0.916	1	no	yes	XP_025984666.1 mitochondrial carrier protein MTM1 [Glycine max]	-	-	-	-	-	-	-
SE_17122	Glyma.04G122700	RPL13B	yes	Gm04	+	yes	-0.042	6.76656596303e-05	0.00322800486917	Glyma.04G122700.2	-	14940968	14941085	14940100	14940150	14941221	14941355	471;452;593	10;37;18	525;510;562	9;11;7	266	149	0.963;0.872;0.949	0.97;0.963;0.978	0.928	0.97	no	yes	XP_003522855.1 60S ribosomal protein L13-1 [Glycine max]	Genetic Information Processing	Translation	ko03010//Ribosome	K02873	GO:0005840//ribosome	GO:0003735//structural constituent of ribosome	GO:0006364//rRNA processing;GO:0006412//translation
SE_17131	Glyma.07G064400	--	yes	Gm07	+	yes	-0.092	9.48602229877e-05	0.00426425079319	MSTRG.13106.3	-	5618974	5619124	5616460	5618350	5619795	5620208	78;81;78	5;10;2	76;42;35	0;2;0	299	149	0.886;0.801;0.951	1.0;0.913;1.0	0.879	0.971	no	yes	KRH48036.1 hypothetical protein GLYMA_07G064400 [Glycine max]	-	-	-	-	-	-	-
SE_17146	Glyma.15G003100	KAS3A	yes	Gm15	+	yes	-0.294	6.67935142751e-08	8.46507200795e-06	-	MSTRG.30591.3	277386	277451	277168	277287	278231	278863	0;1;0	21;4;11	6;6;5	10;5;9	214	149	0.0;0.148;0.0	0.295;0.455;0.279	0.049	0.343	no	yes	XP_006597099.2 3-oxoacyl-[acyl-carrier-protein] synthase 3 A, chloroplastic, partial [Glycine max]	Metabolism;Metabolism;Metabolism	Global and overview maps;Global and overview maps;Lipid metabolism	ko01100//Metabolic pathways;ko01212//Fatty acid metabolism;ko00061//Fatty acid biosynthesis	K00648;K00648;K00648	-	GO:0004315//3-oxoacyl-[acyl-carrier-protein] synthase activity	GO:0006633//fatty acid biosynthetic process
SE_17165	Glyma.03G070300	SCPL11	yes	Gm03	+	yes	0.719	0	0	Glyma.03G070300.1	-	15994725	15994802	15992520	15992669	15995045	15995165	346;251;320	0;0;0	2;10;12	9;10;17	226	149	1.0;1.0;1.0	0.128;0.397;0.318	1	0.281	yes	no	XP_003520964.1 serine carboxypeptidase-like 11 isoform X2 [Glycine max]	Metabolism	Biosynthesis of other secondary metabolites	ko00940//Phenylpropanoid biosynthesis	K09756	-	GO:0004185//serine-type carboxypeptidase activity	GO:0006508//proteolysis
SE_17192	Glyma.11G247900	POLA2	yes	Gm11	+	yes	-0.363	0.000397603615906	0.0131109480743	MSTRG.24005.5	-	38929805	38929898	38929578	38929683	38930171	38930195	1;13;21	4;4;0	8;13;7	0;1;0	242	149	0.133;0.667;1.0	1.0;0.889;1.0	0.6	0.963	no	yes	XP_003537544.1 DNA polymerase alpha subunit B isoform X1 [Glycine max]	Genetic Information Processing	Replication and repair	ko03030//DNA replication	K02321	-	GO:0003677//DNA binding	GO:0006260//DNA replication
SE_17221	Glyma.05G206900	GSTT1	yes	Gm05	-	yes	0.11	0.00085883388417	0.0242525466512	MSTRG.9689.2	-	38943539	38944245	38943159	38943413	38944392	38944598	90;99;125	1;0;1	83;134;150	5;5;0	855	149	0.94;1.0;0.956	0.743;0.824;1.0	0.965	0.856	yes	no	NP_001242886.2 glutathione S-transferase GSTT2 [Glycine max]	Metabolism;Metabolism	Global and overview maps;Metabolism of other amino acids	ko01100//Metabolic pathways;ko00480//Glutathione metabolism	K00799;K00799	-	GO:0005515//protein binding;GO:0016034//maleylacetoacetate isomerase activity;GO:0016844//strictosidine synthase activity	GO:0006559//L-phenylalanine catabolic process;GO:0006572//tyrosine catabolic process;GO:0006749//glutathione metabolic process;GO:0009058//biosynthetic process
SE_17243	Glyma.03G009700	--	yes	Gm03	-	yes	0.226	9.86231730302e-05	0.00440516839535	Glyma.03G009700.1	-	950602	950738	949687	950168	951278	951407	24;29;45	0;0;3	56;18;32	6;7;4	285	149	1.0;1.0;0.887	0.83;0.573;0.807	0.962	0.737	yes	no	XP_003521000.1 uncharacterized protein LOC100800227 [Glycine max]	-	-	-	-	-	-	GO:0006629//lipid metabolic process;GO:0016042//lipid catabolic process
SE_17254	Glyma.18G240200	ALB3L2	yes	Gm18	+	yes	0.377	0.000841780837327	0.0238993053383	-	-	53174838	53174886	53173956	53174022	53175805	53175895	13;13;14	0;0;0	8;1;12	3;3;0	197	149	1.0;1.0;1.0	0.669;0.201;1.0	1	0.623	yes	no	XP_006602838.1 ALBINO3-like protein 2, chloroplastic [Glycine max]	-	-	-	-	GO:0016021//integral component of membrane;GO:0031224//intrinsic component of membrane	GO:0003674//molecular_function;GO:0005515//protein binding;GO:0032977//membrane insertase activity	GO:0051205//protein insertion into membrane
SE_17293	Glyma.01G052200	--	yes	Gm01	+	yes	0.221	2.71260791607e-12	6.7937911117e-10	Glyma.01G052200.1	-	6317643	6317766	6316852	6317042	6323530	6323633	47;59;102	0;0;1	72;84;93	12;14;14	272	149	1.0;1.0;0.982	0.767;0.767;0.784	0.994	0.773	yes	no	XP_003516272.1 uncharacterized protein LOC100817240 isoform X1 [Glycine max]	-	-	-	-	GO:0005763//mitochondrial small ribosomal subunit;GO:0005840//ribosome	GO:0003735//structural constituent of ribosome	GO:0006412//translation
SE_17312	Glyma.01G052600	ILK1	yes	Gm01	-	yes	-0.051	0.000924804776923	0.0258037704203	Glyma.01G052600.9;Glyma.01G052600.3	-	6427709	6427784	6427252	6427369	6427946	6428289	90;101;67	0;10;1	113;123;154	0;0;0	224	149	1.0;0.87;0.978	1.0;1.0;1.0	0.949	1	no	yes	XP_003517809.1 integrin-linked protein kinase 1 isoform X1 [Glycine max]	-	-	-	-	-	GO:0004672//protein kinase activity;GO:0005515//protein binding;GO:0005524//ATP binding	GO:0006468//protein phosphorylation
SE_17342	Glyma.09G201800	--	yes	Gm09	-	yes	0.537	1.52750262916e-06	0.000132791736828	MSTRG.18982.2	-	43489490	43489639	43486483	43486618	43491427	43491521	7;17;8	0;2;0	3;4;5	6;1;5	298	149	1.0;0.81;1.0	0.2;0.667;0.333	0.937	0.4	yes	no	KRH39496.1 hypothetical protein GLYMA_09G201800 [Glycine max]	-	-	-	-	-	-	-
SE_17345	Glyma.04G238200	SIGE	yes	Gm04	-	yes	0.278	2.15221317802e-05	0.00122225894658	Glyma.04G238200.1	-	49500110	49500812	49499755	49499902	49500987	49501302	20;16;49	1;0;0	24;16;13	4;0;3	851	149	0.778;1.0;1.0	0.512;1.0;0.431	0.926	0.648	yes	no	XP_006578934.1 RNA polymerase sigma factor sigE, chloroplastic/mitochondrial [Glycine max]	-	-	-	-	-	GO:0003677//DNA binding;GO:0003700//transcription factor activity, sequence-specific DNA binding;GO:0016987//sigma factor activity	GO:0006352//DNA-templated transcription, initiation;GO:0006355//regulation of transcription, DNA-templated;GO:0006950//response to stress;GO:0030436//asexual sporulation;GO:0042173//regulation of sporulation resulting in formation of a cellular spore
SE_17457	Glyma.14G096100	FTSH4	no	Gm14	-	yes	-0.106	4.84938032463e-06	0.000359229800245	Glyma.14G096100.6	Glyma.14G096100.2	9238677	9239458	9237927	9238164	9239797	9239870	203;264;285	4;11;3	377;317;285	0;2;1	930	149	0.89;0.794;0.938	1.0;0.962;0.979	0.874	0.98	no	yes	XP_003545383.1 ATP-dependent zinc metalloprotease FTSH 4, mitochondrial isoform X1 [Glycine max]	-	-	-	-	GO:0000502//proteasome complex;GO:0009360//DNA polymerase III complex;GO:0009368//endopeptidase Clp complex;GO:0009376//HslUV protease complex;GO:0009379//Holliday junction helicase complex	GO:0003678//DNA helicase activity;GO:0003887//DNA-directed DNA polymerase activity;GO:0004176//ATP-dependent peptidase activity;GO:0004222//metalloendopeptidase activity;GO:0004252//serine-type endopeptidase activity;GO:0005198//structural molecule activity;GO:0005524//ATP binding;GO:0009378//four-way junction helicase activity;GO:0016301//kinase activity;GO:0016887//ATPase activity;GO:0051082//u…	GO:0002949//tRNA threonylcarbamoyladenosine modification;GO:0006260//DNA replication;GO:0006281//DNA repair;GO:0006310//DNA recombination;GO:0006508//proteolysis;GO:0009306//protein secretion;GO:0010498//proteasomal protein catabolic process;GO:0019941//modification-dependent protein catabolic process;GO:0030436//asexual sporulation;GO:0031412//gas vesicle organization;GO:0043335//protein unfoldi…
SE_17480	Glyma.08G123300	At4g27190	yes	Gm08	-	yes	-0.511	3.35807525231e-07	3.56803975546e-05	MSTRG.15723.4	-	9487671	9487739	9484032	9487246	9488373	9488475	4;12;11	19;16;0	6;8;8	0;0;0	217	149	0.126;0.34;1.0	1.0;1.0;1.0	0.489	1	no	yes	XP_006585198.1 disease resistance protein At4g27190 [Glycine max]	Organismal Systems	Environmental adaptation	ko04626//Plant-pathogen interaction	K13459	-	GO:0005515//protein binding;GO:0005524//ATP binding;GO:0005525//GTP binding;GO:0016301//kinase activity;GO:0016887//ATPase activity;GO:0043531//ADP binding	GO:0001887//selenium compound metabolic process;GO:0006400//tRNA modification;GO:0009306//protein secretion
SE_17510	Glyma.07G073500	--	yes	Gm07	+	yes	-0.531	2.10942374679e-15	6.93407137265e-13	Glyma.07G073500.24	-	6544387	6544451	6543869	6544039	6544815	6544892	4;0;0	43;21;50	18;17;23	5;25;10	213	149	0.061;0.0;0.0	0.716;0.322;0.617	0.02	0.552	no	yes	XP_003529953.1 uncharacterized protein LOC100790647 isoform X1 [Glycine max]	-	-	-	-	-	-	-
SE_17518	Glyma.05G243400	Gspt1	yes	Gm05	-	yes	-0.105	0	0	Glyma.05G243400.4	-	41841095	41841327	41840536	41841013	41841427	41841488	6;11;6	253;224;237	93;84;73	253;225;258	381	149	0.009;0.019;0.01	0.126;0.127;0.1	0.013	0.118	no	yes	XP_006580407.1 eukaryotic peptide chain release factor GTP-binding subunit ERF3A-like isoform X1 [Glycine max]	Genetic Information Processing	Translation	ko03015//mRNA surveillance pathway	K03267	GO:0005737//cytoplasm	GO:0003743//translation initiation factor activity;GO:0003746//translation elongation factor activity;GO:0003747//translation release factor activity;GO:0003924//GTPase activity;GO:0004781//sulfate adenylyltransferase (ATP) activity;GO:0005525//GTP binding;GO:0019001//guanyl nucleotide binding;GO:0031683//G-protein beta/gamma-subunit complex binding	GO:0000103//sulfate assimilation;GO:0001514//selenocysteine incorporation;GO:0006412//translation;GO:0006413//translational initiation;GO:0006414//translational elongation;GO:0006415//translational termination;GO:0006950//response to stress;GO:0007186//G-protein coupled receptor signaling pathway
SE_17560	Glyma.10G191600	tmem135	yes	Gm10	+	yes	0.104	0.000172956121651	0.00682673712438	Glyma.10G191600.1	-	42509785	42509885	42509498	42509638	42510011	42510110	27;9;45	0;1;0	34;24;36	3;4;3	249	149	1.0;0.843;1.0	0.871;0.782;0.878	0.948	0.844	yes	no	XP_003535461.1 uncharacterized protein LOC100808570 [Glycine max]	-	-	-	-	-	-	-
SE_17590	Glyma.13G124400	At1g04430	no	Gm13	+	yes	-0.574	8.35220781426e-13	2.25274035893e-10	Glyma.13G124400.10	MSTRG.26789.1	22877718	22877904	22877348	22877419	22880747	22880938	3;4;8	3;13;19	45;36;28	7;5;3	335	149	0.308;0.12;0.158	0.741;0.762;0.806	0.195	0.77	no	yes	XP_003541361.2 probable methyltransferase PMT3 isoform X1 [Glycine max]	-	-	-	-	-	GO:0008168//methyltransferase activity;GO:0008170//N-methyltransferase activity;GO:0008171//O-methyltransferase activity	GO:0009102//biotin biosynthetic process;GO:0044272//sulfur compound biosynthetic process
SE_17600	Glyma.08G019800	--	yes	Gm08	-	yes	-0.039	2.38353660809e-07	2.63475381965e-05	MSTRG.14884.2	-	1616074	1616154	1612387	1615163	1617246	1617440	324;347;521	2;17;13	463;461;405	0;0;0	229	149	0.991;0.93;0.963	1.0;1.0;1.0	0.961	1	no	yes	XP_003533040.1 uncharacterized protein LOC100784837 [Glycine max]	-	-	-	-	-	-	-
SE_17601	Glyma.16G031500	--	yes	Gm16	-	yes	-0.997	0	0	Glyma.16G031500.1	-	2941150	2941276	2940409	2940929	2941348	2941478	0;0;1	32;38;61	17;9;15	0;0;0	275	149	0.0;0.0;0.009	1.0;1.0;1.0	0.003	1	no	yes	XP_003548630.1 39S ribosomal protein L46, mitochondrial isoform X2 [Glycine max]	-	-	-	-	-	-	-
SE_17618	Glyma.02G258100	APC1	no	Gm02	-	yes	0.65	1.92287408218e-10	3.88975239816e-08	MSTRG.3728.3;Glyma.02G258100.1	MSTRG.3728.2;MSTRG.3728.4	46307975	46308056	46297211	46297283	46314896	46315037	3;23;21	10;4;0	0;0;0	13;13;1	230	149	0.163;0.788;1.0	0.0;0.0;0.0	0.65	0	yes	no	XP_006575543.1 anaphase-promoting complex subunit 1 isoform X1 [Glycine max]	Genetic Information Processing	Folding, sorting and degradation	ko04120//Ubiquitin mediated proteolysis	K03348	GO:0005680//anaphase-promoting complex	-	-
SE_17809	Glyma.04G080200	SPP	yes	Gm04	+	yes	-0.077	6.02397232097e-08	7.68074725385e-06	MSTRG.6814.1;Glyma.04G080200.1	-	6719774	6719825	6719376	6719504	6720212	6720299	112;136;96	10;11;2	125;114;124	0;0;0	200	149	0.893;0.902;0.973	1.0;1.0;1.0	0.923	1	no	yes	XP_003522689.1 signal peptide peptidase [Glycine max]	-	-	-	-	GO:0016021//integral component of membrane	GO:0004190//aspartic-type endopeptidase activity	GO:0016485//protein processing
SE_17831	Glyma.04G189600	AFC2	yes	Gm04	-	yes	0.105	0.000648125199072	0.0192947386252	Glyma.04G189600.1	-	44870775	44870953	44870244	44870425	44871474	44871667	224;261;324	9;30;28	299;273;341	47;47;45	327	149	0.919;0.799;0.841	0.744;0.726;0.775	0.853	0.748	yes	no	XP_003523111.1 serine/threonine-protein kinase AFC2 isoform X1 [Glycine max]	-	-	-	-	-	GO:0004672//protein kinase activity;GO:0005524//ATP binding	GO:0006468//protein phosphorylation
SE_17847	Glyma.05G147000	FAOMT	no	Gm05	+	yes	-0.033	2.65615574672e-05	0.00146283258114	Glyma.05G147000.1	Glyma.05G147000.3	34127987	34128116	34127521	34127669	34128601	34129084	617;1135;111	53;60;4	255;858;1175	15;27;25	278	149	0.862;0.91;0.937	0.901;0.945;0.962	0.903	0.936	no	yes	NP_001237478.1 putative caffeoyl-CoA 3-O-methyltransferase [Glycine max]	Metabolism;Metabolism;Metabolism;Metabolism;Metabolism	Global and overview maps;Global and overview maps;Biosynthesis of other secondary metabolites;Biosynthesis of other secondary metabolites;Biosynthesis of other secondary metabolites	ko01100//Metabolic pathways;ko01110//Biosynthesis of secondary metabolites;ko00940//Phenylpropanoid biosynthesis;ko00941//Flavonoid biosynthesis;ko00945//Stilbenoid, diarylheptanoid and gingerol biosynthesis	K00588;K00588;K00588;K00588;K00588	-	GO:0004719//protein-L-isoaspartate (D-aspartate) O-methyltransferase activity;GO:0008168//methyltransferase activity;GO:0008171//O-methyltransferase activity;GO:0016429//tRNA (adenine-N1-)-methyltransferase activity;GO:0046025//precorrin-6Y C5,15-methyltransferase (decarboxylating) activity	GO:0009234//menaquinone biosynthetic process;GO:0030091//protein repair;GO:0046140//corrin biosynthetic process
SE_17871	Glyma.16G181500	ASK21	yes	Gm16	+	yes	-0.177	6.17784890499e-05	0.00302254849449	MSTRG.33998.15	-	34465055	34465379	34463139	34463244	34466635	34466857	28;45;43	4;0;6	46;34;33	0;0;1	473	149	0.688;1.0;0.693	1.0;1.0;0.912	0.794	0.971	no	yes	XP_006599562.1 SKP1-like protein 21 isoform X1 [Glycine max]	Genetic Information Processing;Genetic Information Processing	Folding, sorting and degradation;Folding, sorting and degradation	ko04141//Protein processing in endoplasmic reticulum;ko04120//Ubiquitin mediated proteolysis	K03094;K03094	-	-	GO:0006511//ubiquitin-dependent protein catabolic process
SE_17926	Glyma.20G231700	--	no	Gm20	+	yes	-0.337	0.000210775848546	0.00798973387696	MSTRG.42371.5	Glyma.20G231700.1	46455591	46455671	46455446	46455519	46456051	46456169	3;2;6	4;0;2	4;1;3	0;0;0	229	149	0.328;1.0;0.661	1.0;1.0;1.0	0.663	1	no	yes	KRG92820.1 hypothetical protein GLYMA_20G231700 [Glycine max]	-	-	-	-	GO:0009523//photosystem II;GO:0009654//photosystem II oxygen evolving complex;GO:0019898//extrinsic component of membrane	GO:0005509//calcium ion binding	GO:0015979//photosynthesis
SE_17968	Glyma.15G172400	--	yes	Gm15	+	yes	-0.212	0.00154478	0.0389677160195	Glyma.15G172400.14	-	15760085	15760131	15759864	15759997	15762038	15762585	2;6;1	11;21;28	11;7;2	20;7;5	195	149	0.122;0.179;0.027	0.296;0.433;0.234	0.109	0.321	no	yes	XP_006597828.1 uncharacterized protein LOC100812435 isoform X2 [Glycine max]	-	-	-	-	-	GO:0003796//lysozyme activity	GO:0009253//peptidoglycan catabolic process;GO:0016998//cell wall macromolecule catabolic process
SE_18036	Glyma.09G126850	--	yes	Gm09	-	yes	-0.427	0.000608675032978	0.0183720306224	MSTRG.18449.2	-	32110613	32110741	32109692	32109816	32110830	32110914	5;12;14	8;13;4	4;3;3	2;0;0	277	149	0.252;0.332;0.653	0.518;1.0;1.0	0.412	0.839	no	yes	XP_014617598.1 uncharacterized protein LOC102670532 [Glycine max]	-	-	-	-	-	-	-
SE_18120	Glyma.01G073000	D2HGDH	yes	Gm01	+	yes	-0.215	0.00153649317788	0.0388986082747	Glyma.01G073000.1	-	13448328	13448420	13447602	13447629	13448668	13448758	19;15;39	0;17;4	38;23;40	2;1;0	241	149	1.0;0.353;0.858	0.922;0.934;1.0	0.737	0.952	no	yes	KRH75245.1 hypothetical protein GLYMA_01G073000 [Glycine max]	-	-	-	-	GO:0005575//cellular_component;GO:0005622//intracellular;GO:0005623//cell;GO:0005737//cytoplasm;GO:0005739//mitochondrion;GO:0005759//mitochondrial matrix;GO:0031974//membrane-enclosed lumen;GO:0043226//organelle;GO:0043227//membrane-bounded organelle;GO:0043229//intracellular organelle;GO:0043231//intracellular membrane-bounded organelle;GO:0043233//organelle lumen;GO:0044422//organelle part;GO:…	GO:0000166//nucleotide binding;GO:0003674//molecular_function;GO:0003824//catalytic activity;GO:0004457//lactate dehydrogenase activity;GO:0004458//D-lactate dehydrogenase (cytochrome) activity;GO:0005488//binding;GO:0016491//oxidoreductase activity;GO:0016614//oxidoreductase activity, acting on CH-OH group of donors;GO:0016898//oxidoreductase activity, acting on the CH-OH group of donors, cytoch…	GO:0006082//organic acid metabolic process;GO:0006089//lactate metabolic process;GO:0006091//generation of precursor metabolites and energy;GO:0006103//2-oxoglutarate metabolic process;GO:0006807//nitrogen compound metabolic process;GO:0008150//biological_process;GO:0008152//metabolic process;GO:0009853//photorespiration;GO:0009987//cellular process;GO:0010035//response to inorganic substance;GO:…
SE_18138	Glyma.02G038500	maoI	yes	Gm02	-	yes	0.055	0.000166379579008	0.00662934390752	Glyma.02G038500.1	-	3565124	3565206	3564291	3564812	3565604	3565873	108;59;125	0;0;2	139;127;106	10;3;4	231	149	1.0;1.0;0.976	0.9;0.965;0.945	0.992	0.937	yes	no	XP_003519633.1 uncharacterized protein LOC100778802 [Glycine max]	Metabolism;Metabolism;Metabolism;Metabolism;Metabolism;Metabolism;Metabolism;Metabolism	Global and overview maps;Global and overview maps;Amino acid metabolism;Metabolism of other amino acids;Amino acid metabolism;Amino acid metabolism;Biosynthesis of other secondary metabolites;Biosynthesis of other secondary metabolites	ko01100//Metabolic pathways;ko01110//Biosynthesis of secondary metabolites;ko00260//Glycine, serine and threonine metabolism;ko00410//beta-Alanine metabolism;ko00350//Tyrosine metabolism;ko00360//Phenylalanine metabolism;ko00950//Isoquinoline alkaloid biosynthesis;ko00960//Tropane, piperidine and pyridine alkaloid biosynthesis	K00276;K00276;K00276;K00276;K00276;K00276;K00276;K00276	-	GO:0005507//copper ion binding;GO:0008131//primary amine oxidase activity;GO:0048038//quinone binding	GO:0009308//amine metabolic process;GO:0055114//oxidation-reduction process
SE_18164	Glyma.12G162800	At5g53940	yes	Gm12	+	yes	0.122	0.000797721162433	0.0228332759391	MSTRG.25246.1	-	31670124	31670168	31666285	31666532	31671648	31671757	106;113;118	20;12;26	90;128;99	34;49;25	193	149	0.804;0.879;0.778	0.671;0.669;0.754	0.82	0.698	yes	no	NP_001237190.1 uncharacterized protein LOC100305822 [Glycine max]	-	-	-	-	-	GO:0003677//DNA binding;GO:0003899//DNA-directed RNA polymerase activity	GO:0006351//transcription, DNA-templated
SE_18240	Glyma.14G206451	CALS2	yes	Gm14	-	yes	0.339	7.40569393098e-06	0.000500971976726	Glyma.14G206451.1	-	48040060	48040130	48034516	48034635	48040280	48040336	2;2;4	0;0;0	6;6;2	9;2;0	219	149	1.0;1.0;1.0	0.312;0.671;1.0	1	0.661	yes	no	XP_006596485.1 callose synthase 2-like [Glycine max]	-	-	-	-	-	-	GO:0009401//phosphoenolpyruvate-dependent sugar phosphotransferase system
SE_18319	Glyma.18G207500	--	no	Gm18	-	yes	0.435	0.00073893562554	0.0214423830208	Glyma.18G207500.14	Glyma.18G207500.15;Glyma.18G207500.17;Glyma.18G207500.13;Glyma.18G207500.1	49486197	49486353	49485857	49486021	49486691	49486864	4;1;3	0;4;6	0;0;0	1;8;4	305	149	1.0;0.109;0.196	0.0;0.0;0.0	0.435	0	yes	no	KRH00339.1 hypothetical protein GLYMA_18G207500 [Glycine max]	-	-	-	-	-	GO:0005515//protein binding	-
SE_18329	Glyma.07G064400	--	yes	Gm07	+	yes	-0.085	0.000141730918089	0.00587752631724	MSTRG.13106.1	-	5618974	5619066	5616460	5618350	5619795	5620644	55;72;64	5;10;2	56;28;30	0;2;0	241	149	0.872;0.817;0.952	1.0;0.896;1.0	0.88	0.965	no	yes	KRH48036.1 hypothetical protein GLYMA_07G064400 [Glycine max]	-	-	-	-	-	-	-
SE_18343	Glyma.15G161100	yjbQ	no	Gm15	+	yes	-0.304	3.64008823084e-12	8.96360701425e-10	Glyma.15G161100.1	MSTRG.31844.2	13721073	13721168	13720911	13720972	13721665	13721699	41;41;47	11;11;15	39;33;42	1;0;0	244	149	0.695;0.695;0.657	0.96;1.0;1.0	0.682	0.987	no	yes	NP_001236524.2 uncharacterized protein LOC100500593 [Glycine max]	-	-	-	-	GO:0005737//cytoplasm	GO:0003824//catalytic activity	GO:0008150//biological_process
SE_18376	Glyma.13G005300	--	no	Gm13	+	yes	0.212	0.000258529687792	0.0093936918338	Glyma.13G005300.20;Glyma.13G005300.18;Glyma.13G005300.19	Glyma.13G005300.6	1562013	1562112	1557188	1557261	1562911	1562991	8;9;12	0;0;1	9;14;23	2;8;0	248	149	1.0;1.0;0.878	0.73;0.513;1.0	0.959	0.748	yes	no	XP_014621853.1 uncharacterized protein LOC100791140 isoform X1 [Glycine max]	-	-	-	-	-	GO:0008270//zinc ion binding	-
SE_18400	Glyma.20G188600	CSLA9	yes	Gm20	-	yes	0.164	1.01806936892e-05	0.00065100739767	MSTRG.42038.1	-	42693894	42694006	42693644	42693743	42696279	42696402	12;7;5	0;0;0	121;140;158	14;24;9	261	149	1.0;1.0;1.0	0.831;0.769;0.909	1	0.836	yes	no	XP_003556282.1 glucomannan 4-beta-mannosyltransferase 9 isoform X1 [Glycine max]	-	-	-	-	-	GO:0008375//acetylglucosaminyltransferase activity	GO:0042710//biofilm formation
SE_18408	Glyma.08G195900	UBP6	no	Gm08	-	yes	0.064	5.23140157537e-05	0.00260801484224	Glyma.08G195900.2;Glyma.08G195900.3;Glyma.08G195900.1;Glyma.08G195900.4	Glyma.08G195900.5	15878753	15878789	15878553	15878661	15878995	15879141	188;242;264	10;14;7	252;236;253	41;23;17	185	149	0.938;0.933;0.968	0.832;0.892;0.923	0.946	0.882	yes	no	XP_014634599.1 ubiquitin carboxyl-terminal hydrolase 6 [Glycine max]	-	-	-	-	-	GO:0004843//thiol-dependent ubiquitin-specific protease activity;GO:0005515//protein binding;GO:0032183//SUMO binding;GO:0070140//SUMO-specific isopeptidase activity	GO:0016579//protein deubiquitination
SE_18455	Glyma.01G117900	At4g27290	no	Gm01	-	yes	0.077	0.00151831896647	0.0384848125501	Glyma.01G117900.19;Glyma.01G117900.4	Glyma.01G117900.15;Glyma.01G117900.7;Glyma.01G117900.6	41203083	41203200	41202062	41202208	41203343	41204567	65;43;30	0;0;0	61;55;84	2;4;3	266	149	1.0;1.0;1.0	0.945;0.885;0.94	1	0.923	yes	no	XP_006573356.1 G-type lectin S-receptor-like serine/threonine-protein kinase At4g27290 isoform X1 [Glycine max]	-	-	-	-	GO:0016021//integral component of membrane	GO:0004672//protein kinase activity;GO:0005524//ATP binding	GO:0006468//protein phosphorylation;GO:0015886//heme transport;GO:0017004//cytochrome complex assembly;GO:0048544//recognition of pollen
SE_18475	Glyma.04G117400	2025-10-01	no	Gm04	-	yes	0.567	7.39197592026e-12	1.76097692982e-09	Glyma.04G117400.1;Glyma.04G117400.3;MSTRG.7064.5	MSTRG.7064.3	12933001	12933097	12932154	12932274	12933686	12933909	7;9;24	0;0;0	9;8;12	4;15;8	245	149	1.0;1.0;1.0	0.578;0.245;0.477	1	0.433	yes	no	XP_003523867.2 mitochondrial intermediate peptidase, mitochondrial [Glycine max]	-	-	-	-	-	GO:0004222//metalloendopeptidase activity	GO:0006508//proteolysis
SE_18518	Glyma.09G278600	TOL6	yes	Gm09	-	yes	-0.037	0.000270561464646	0.00976341696951	Glyma.09G278600.8;Glyma.09G278600.9;Glyma.09G278600.10;Glyma.09G278600.7;MSTRG.19590.1	-	49786994	49787076	49786822	49786908	49787195	49787359	202;201;213	0;15;3	226;203;221	0;2;0	231	149	1.0;0.896;0.979	1.0;0.985;1.0	0.958	0.995	no	yes	XP_028248034.1 TOM1-like protein 6 [Glycine soja]	-	-	-	-	-	-	GO:0006886//intracellular protein transport
SE_18606	Glyma.16G024600	TSS	yes	Gm16	-	yes	-0.083	7.31472381554e-07	7.15754230843e-05	Glyma.16G024600.1;Glyma.16G024600.5;MSTRG.32845.4;Glyma.16G024600.4;Glyma.16G024600.7	-	2377179	2377247	2376971	2377103	2377337	2377622	85;72;114	1;6;14	194;167;105	4;0;0	217	149	0.983;0.892;0.848	0.971;1.0;1.0	0.908	0.99	no	yes	XP_014624324.1 protein TSS isoform X1 [Glycine max]	-	-	-	-	-	GO:0005515//protein binding	-
SE_18619	Glyma.11G063700	At2g23790	yes	Gm11	-	yes	-0.416	0.00157869584833	0.0396331781112	MSTRG.22460.2	-	4803588	4803621	4802169	4802836	4803884	4804411	4;3;5	15;13;3	8;17;8	9;2;1	182	149	0.179;0.159;0.577	0.421;0.874;0.868	0.305	0.721	no	yes	XP_003537504.1 calcium uniporter protein 2, mitochondrial [Glycine max]	-	-	-	-	-	-	-
SE_18629	Glyma.14G171100	--	yes	Gm14	-	yes	0.085	0.000200674949867	0.00772626632719	Glyma.14G171100.1	-	43236903	43237110	43235489	43235681	43240432	43240616	52;43;22	0;0;0	92;98;72	6;4;1	356	149	1.0;1.0;1.0	0.865;0.911;0.968	1	0.915	yes	no	XP_003544784.1 transport and Golgi organization 2 homolog [Glycine max]	-	-	-	-	-	-	-
SE_18659	Glyma.20G227000	FTSHI5	no	Gm20	-	yes	-0.257	0.000132754229649	0.00558576696671	MSTRG.42335.2	Glyma.20G227000.1	46065181	46066244	46062745	46062835	46074498	46074783	11;12;25	12;13;13	52;51;40	20;7;6	1212	149	0.101;0.102;0.191	0.242;0.472;0.45	0.131	0.388	no	yes	XP_003555576.1 probable inactive ATP-dependent zinc metalloprotease FTSHI 5, chloroplastic isoform X1 [Glycine max]	-	-	-	-	GO:0000502//proteasome complex;GO:0009368//endopeptidase Clp complex;GO:0009376//HslUV protease complex;GO:0009379//Holliday junction helicase complex	GO:0003678//DNA helicase activity;GO:0004176//ATP-dependent peptidase activity;GO:0004222//metalloendopeptidase activity;GO:0004252//serine-type endopeptidase activity;GO:0005198//structural molecule activity;GO:0005524//ATP binding;GO:0008134//transcription factor binding;GO:0009378//four-way junction helicase activity;GO:0016887//ATPase activity;GO:0051082//unfolded protein binding	GO:0006310//DNA recombination;GO:0006355//regulation of transcription, DNA-templated;GO:0006508//proteolysis;GO:0007155//cell adhesion;GO:0009306//protein secretion;GO:0010498//proteasomal protein catabolic process;GO:0019941//modification-dependent protein catabolic process;GO:0031412//gas vesicle organization;GO:0051301//cell division
SE_18698	Glyma.08G293900	ALA3	yes	Gm08	-	yes	0.045	0.00196261929158	0.0468667	MSTRG.17002.7;Glyma.08G293900.1;Glyma.08G293900.3;Glyma.08G293900.2;Glyma.08G293900.5;Glyma.08G293900.4;Glyma.08G293900.6	-	40310184	40310248	40309882	40310095	40310333	40310435	107;145;97	0;4;0	148;136;101	3;8;5	213	149	1.0;0.962;1.0	0.972;0.922;0.934	0.987	0.943	yes	no	XP_003530670.1 phospholipid-transporting ATPase 3 [Glycine max]	-	-	-	-	-	GO:0004008//copper-exporting ATPase activity;GO:0004647//phosphoserine phosphatase activity;GO:0005375//copper ion transmembrane transporter activity;GO:0005388//calcium-transporting ATPase activity;GO:0015434//cadmium-transporting ATPase activity;GO:0015444//magnesium-importing ATPase activity;GO:0016034//maleylacetoacetate isomerase activity;GO:0016787//hydrolase activity;GO:0042625//ATPase cou…	GO:0006545//glycine biosynthetic process;GO:0006559//L-phenylalanine catabolic process;GO:0006564//L-serine biosynthetic process;GO:0006572//tyrosine catabolic process;GO:0006816//calcium ion transport;GO:0006825//copper ion transport;GO:0008152//metabolic process;GO:0015691//cadmium ion transport;GO:0015693//magnesium ion transport;GO:0030001//metal ion transport
SE_18722	Glyma.13G005300	--	no	Gm13	+	yes	0.115	0.000729696418087	0.0212328537257	Glyma.13G005300.17;Glyma.13G005300.4;Glyma.13G005300.5;Glyma.13G005300.3;MSTRG.25957.3	Glyma.13G005300.6	1562021	1562112	1557188	1557261	1562911	1562991	15;14;17	0;0;1	29;26;43	2;8;0	240	149	1.0;1.0;0.913	0.9;0.669;1.0	0.971	0.856	yes	no	XP_014621853.1 uncharacterized protein LOC100791140 isoform X1 [Glycine max]	-	-	-	-	-	GO:0008270//zinc ion binding	-
SE_18752	Glyma.15G125200	--	yes	Gm15	+	yes	-0.103	4.61004093247e-05	0.00235975769191	-	-	9881284	9881591	9879907	9880046	9882020	9882076	106;69;104	0;3;8	96;96;61	0;0;0	456	149	1.0;0.883;0.809	1.0;1.0;1.0	0.897	1	no	yes	NP_001239735.1 uncharacterized protein LOC100795925 [Glycine max]	Genetic Information Processing	Folding, sorting and degradation	ko04130//SNARE interactions in vesicular transport	K08497	-	GO:0005484//SNAP receptor activity	GO:0006890//retrograde vesicle-mediated transport, Golgi to ER
SE_18805	Glyma.06G235500	At5g53970	yes	Gm06	-	yes	0.038	0.00131219237021	0.0342505001048	Glyma.06G235500.9	-	37491207	37491265	37485217	37485628	37491356	37491475	74;56;119	299;345;556	69;64;77	544;356;667	207	149	0.151;0.105;0.133	0.084;0.115;0.077	0.13	0.092	yes	no	XP_006581072.1 tyrosine aminotransferase isoform X1 [Glycine max]	Metabolism;Metabolism;Metabolism;Metabolism;Metabolism;Metabolism;Metabolism;Metabolism;Metabolism;Metabolism	Global and overview maps;Global and overview maps;Global and overview maps;Amino acid metabolism;Metabolism of cofactors and vitamins;Amino acid metabolism;Amino acid metabolism;Amino acid metabolism;Biosynthesis of other secondary metabolites;Biosynthesis of other secondary metabolites	ko01100//Metabolic pathways;ko01110//Biosynthesis of secondary metabolites;ko01230//Biosynthesis of amino acids;ko00270//Cysteine and methionine metabolism;ko00130//Ubiquinone and other terpenoid-quinone biosynthesis;ko00350//Tyrosine metabolism;ko00400//Phenylalanine, tyrosine and tryptophan biosynthesis;ko00360//Phenylalanine metabolism;ko00950//Isoquinoline alkaloid biosynthesis;ko00960//Tropa…	K00815;K00815;K00815;K00815;K00815;K00815;K00815;K00815;K00815;K00815	GO:0005737//cytoplasm	GO:0003824//catalytic activity;GO:0004400//histidinol-phosphate transaminase activity;GO:0004838//L-tyrosine:2-oxoglutarate aminotransferase activity;GO:0009016//succinyldiaminopimelate transaminase activity;GO:0016829//lyase activity;GO:0016835//carbon-oxygen lyase activity;GO:0030170//pyridoxal phosphate binding;GO:0031071//cysteine desulfurase activity;GO:0047688//aspartate 4-decarboxylase act…	GO:0000105//histidine biosynthetic process;GO:0006520//cellular amino acid metabolic process;GO:0006531//aspartate metabolic process;GO:0006559//L-phenylalanine catabolic process;GO:0006572//tyrosine catabolic process;GO:0008652//cellular amino acid biosynthetic process;GO:0009058//biosynthetic process;GO:0009236//cobalamin biosynthetic process;GO:0016226//iron-sulfur cluster assembly;GO:0019346/…
SE_18863	Glyma.09G276900	TBP	no	Gm09	-	yes	-0.204	2.57639485712e-06	0.000204959997036	Glyma.09G276900.1	Glyma.09G276900.3	49628941	49628986	49628754	49628847	49629257	49629308	18;17;16	3;1;7	20;23;11	0;0;0	194	149	0.822;0.929;0.637	1.0;1.0;1.0	0.796	1	no	yes	XP_014617945.1 TATA-box-binding protein isoform X1 [Glycine max]	Genetic Information Processing	Transcription	ko03022//Basal transcription factors	K03120	-	GO:0003677//DNA binding	GO:0006352//DNA-templated transcription, initiation
SE_18894	Glyma.20G108800	MPC1	yes	Gm20	-	yes	-0.114	3.15165100367e-05	0.00167953830335	-	-	35081922	35082034	35081508	35081644	35082878	35083029	46;48;73	1;12;0	55;71;97	0;0;0	261	149	0.963;0.695;1.0	1.0;1.0;1.0	0.886	1	no	yes	XP_003555865.1 mitochondrial pyruvate carrier 1 isoform X1 [Glycine max]	-	-	-	-	GO:0005743//mitochondrial inner membrane	-	GO:0006850//mitochondrial pyruvate transport
SE_18990	Glyma.16G209800	AGAL2	yes	Gm16	-	yes	0.051	7.69544080681e-08	9.63670736272e-06	Glyma.16G209800.1	-	37128161	37128218	37128055	37128090	37128324	37128383	508;409;331	0;4;10	269;292;419	25;11;13	206	149	1.0;0.987;0.96	0.886;0.95;0.959	0.982	0.932	yes	no	XP_003548276.1 alpha-galactosidase [Glycine max]	Metabolism;Metabolism;Metabolism;Metabolism;Metabolism	Global and overview maps;Lipid metabolism;Carbohydrate metabolism;Lipid metabolism;Glycan biosynthesis and metabolism	ko01100//Metabolic pathways;ko00561//Glycerolipid metabolism;ko00052//Galactose metabolism;ko00600//Sphingolipid metabolism;ko00603//Glycosphingolipid biosynthesis - globo and isoglobo series	K07407;K07407;K07407;K07407;K07407	-	GO:0004553//hydrolase activity, hydrolyzing O-glycosyl compounds	GO:0005975//carbohydrate metabolic process
SE_19034	Glyma.10G102200	--	yes	Gm10	-	yes	-0.076	2.5449056738e-05	0.00141265766663	-	-	19085816	19085908	19077807	19077876	19094524	19094667	71;96;102	4;10;3	99;116;112	2;0;1	241	149	0.916;0.856;0.955	0.968;1.0;0.986	0.909	0.985	no	yes	XP_006589003.1 arginine/serine-rich coiled-coil protein 2 isoform X3 [Glycine max]	-	-	-	-	-	-	-
SE_19042	Glyma.07G088700	--	yes	Gm07	+	yes	0.073	0.00128946024536	0.0338552463406	Glyma.07G088700.1	-	8124501	8124573	8123847	8124242	8126543	8126696	7;2;10	24;46;61	1;1;5	59;54;63	221	149	0.164;0.028;0.1	0.011;0.012;0.051	0.097	0.025	yes	no	XP_014633355.1 uncharacterized protein LOC106799436 [Glycine max]	-	-	-	-	GO:0016020//membrane	-	GO:0006886//intracellular protein transport
SE_19209	Glyma.09G126850	--	yes	Gm09	-	yes	-0.232	0.00171556775992	0.0420164313541	-	-	32109692	32109816	32109143	32109598	32110830	32110914	14;23;13	0;7;9	13;4;3	2;0;0	273	149	1.0;0.642;0.441	0.78;1.0;1.0	0.694	0.927	no	yes	XP_014617598.1 uncharacterized protein LOC102670532 [Glycine max]	-	-	-	-	-	-	-
SE_19217	Glyma.08G220100	At4g31860	yes	Gm08	-	yes	0.07	1.65997357104e-06	0.000140816628982	MSTRG.16503.5;MSTRG.16503.3	-	17963226	17963349	17962523	17962587	17963762	17963997	273;404;436	2;12;7	293;299;350	19;17;22	272	149	0.987;0.949;0.972	0.894;0.906;0.897	0.969	0.899	yes	no	XP_014634650.1 probable protein phosphatase 2C 60 isoform X2 [Glycine max]	-	-	-	-	-	GO:0016791//phosphatase activity	-
SE_19234	Glyma.18G021600	CIPK2	yes	Gm18	+	yes	0.506	4.41796682571e-08	5.88260671388e-06	MSTRG.36637.2	-	1585424	1585548	1583267	1583682	1585907	1587872	2;16;5	3;1;5	0;0;0	1;2;1	273	149	0.267;0.897;0.353	0.0;0.0;0.0	0.506	0	yes	no	XP_006601945.1 CBL-interacting protein kinase 2 [Glycine max]	-	-	-	-	-	GO:0003674//molecular_function;GO:0004672//protein kinase activity;GO:0005524//ATP binding;GO:0016709//oxidoreductase activity, acting on paired donors, with incorporation or reduction of molecular oxygen, NAD(P)H as one donor, and incorporation of one atom of oxygen	GO:0006468//protein phosphorylation;GO:0006744//ubiquinone biosynthetic process;GO:0007165//signal transduction;GO:0009306//protein secretion
SE_19295	Glyma.08G013700	GSTT1	yes	Gm08	-	yes	0.2	0.00134729048519	0.0349067699845	Glyma.08G013700.1	-	1071046	1071252	1070255	1070899	1071796	1071876	21;15;33	0;0;1	21;10;11	1;0;6	355	149	1.0;1.0;0.933	0.898;1.0;0.435	0.978	0.778	yes	no	NP_001304542.1 glutathione S-transferase T1-like [Glycine max]	Metabolism;Metabolism	Global and overview maps;Metabolism of other amino acids	ko01100//Metabolic pathways;ko00480//Glutathione metabolism	K00799;K00799	-	GO:0005515//protein binding;GO:0016034//maleylacetoacetate isomerase activity;GO:0016844//strictosidine synthase activity	GO:0006281//DNA repair;GO:0006310//DNA recombination;GO:0006559//L-phenylalanine catabolic process;GO:0006572//tyrosine catabolic process;GO:0006749//glutathione metabolic process;GO:0009058//biosynthetic process
SE_19332	Glyma.06G143800	POT2	yes	Gm06	-	yes	0.16	0.000352924317241	0.0120925436256	Glyma.06G143800.3	-	11665570	11665662	11665298	11665462	11667305	11667560	35;33;52	2;1;2	30;49;41	6;7;8	241	149	0.915;0.953;0.941	0.756;0.812;0.76	0.936	0.776	yes	no	XP_003526809.1 potassium transporter 2 [Glycine max]	-	-	-	-	GO:0016020//membrane	GO:0015079//potassium ion transmembrane transporter activity	GO:0006813//potassium ion transport;GO:0071805//potassium ion transmembrane transport
SE_19337	Glyma.19G109500	CNOT3	yes	Gm19	+	yes	-0.19	4.01001454264e-11	8.69718411836e-09	Glyma.19G109500.1;Glyma.19G109500.3;MSTRG.39394.4;Glyma.19G109500.9	-	36804328	36804474	36803560	36803726	36805099	36805378	54;71;87	10;10;4	123;101;111	0;0;0	295	149	0.732;0.782;0.917	1.0;1.0;1.0	0.81	1	no	yes	XP_006604218.1 general negative regulator of transcription subunit 3 isoform X1 [Glycine max]	Genetic Information Processing	Folding, sorting and degradation	ko03018//RNA degradation	K12580	GO:0005634//nucleus	GO:0005524//ATP binding	GO:0006355//regulation of transcription, DNA-templated;GO:0007059//chromosome segregation;GO:0030261//chromosome condensation
SE_19391	Glyma.06G140400	ATG18C	yes	Gm06	-	yes	0.093	0.00128675043855	0.0338552463406	MSTRG.11209.3	-	11407265	11407350	11406990	11407075	11407540	11407625	52;34;47	0;0;0	61;66;36	3;0;6	234	149	1.0;1.0;1.0	0.928;1.0;0.793	1	0.907	yes	no	XP_006581702.1 autophagy-related protein 18c isoform X1 [Glycine max]	-	-	-	-	-	GO:0005515//protein binding	-
SE_19397	Glyma.06G118100	USP1	yes	Gm06	+	yes	0.192	3.33195743663e-05	0.0017586330983	Glyma.06G118100.2;Glyma.06G118100.1	-	9589565	9589630	9589336	9589408	9589965	9590026	15;19;17	0;1;0	29;25;16	6;0;8	214	149	1.0;0.93;1.0	0.771;1.0;0.582	0.977	0.784	yes	no	XP_003526657.1 UDP-sugar pyrophosphorylase 1 [Glycine max]	Metabolism;Metabolism;Metabolism;Metabolism;Metabolism;Metabolism	Global and overview maps;Global and overview maps;Carbohydrate metabolism;Carbohydrate metabolism;Carbohydrate metabolism;Carbohydrate metabolism	ko01100//Metabolic pathways;ko01110//Biosynthesis of secondary metabolites;ko00520//Amino sugar and nucleotide sugar metabolism;ko00040//Pentose and glucuronate interconversions;ko00052//Galactose metabolism;ko00053//Ascorbate and aldarate metabolism	K12447;K12447;K12447;K12447;K12447;K12447	-	GO:0070569//uridylyltransferase activity	-
SE_19409	Glyma.15G272400	At3g63550	yes	Gm15	+	yes	-0.044	0.000451586559373	0.0143295294662	Glyma.15G272400.5;Glyma.15G272400.3	-	52970755	52970825	52969656	52970453	52971303	52971392	110;130;135	0;18;0	141;169;130	1;2;1	219	149	1.0;0.831;1.0	0.99;0.983;0.989	0.944	0.987	no	yes	XP_003546878.1 putative RING-type E3 ubiquitin transferase C3H69 isoform X1 [Glycine max]	-	-	-	-	-	GO:0008270//zinc ion binding;GO:0046872//metal ion binding	-
SE_19429	Glyma.09G167900	RVE7	yes	Gm09	-	yes	-0.155	0.00194375799709	0.0466394690919	-	-	40120068	40120192	40119870	40119963	40121807	40121982	52;118;101	15;13;12	54;46;34	3;4;0	273	149	0.654;0.832;0.821	0.908;0.863;1.0	0.769	0.924	no	yes	XP_003534089.1 protein REVEILLE 7-like [Glycine max]	-	-	-	-	-	-	-
SE_19443	Glyma.14G000500	CLC-E	yes	Gm14	-	yes	0.108	4.52568424886e-05	0.00232222793238	Glyma.14G000500.1	-	67011	67478	64578	65139	68545	68746	128;107;162	2;0;0	131;145;120	5;2;7	616	149	0.939;1.0;1.0	0.864;0.946;0.806	0.98	0.872	yes	no	XP_003545359.1 chloride channel protein CLC-e isoform X1 [Glycine max]	-	-	-	-	GO:0016020//membrane	GO:0003938//IMP dehydrogenase activity;GO:0005247//voltage-gated chloride channel activity	GO:0006821//chloride transport;GO:0009152//purine ribonucleotide biosynthetic process;GO:0055085//transmembrane transport
SE_19510	Glyma.08G265300	RRC1	yes	Gm08	+	yes	0.206	2.81214270638e-05	0.00153637807569	Glyma.08G265300.2;Glyma.08G265300.1	-	30916513	30916580	30916161	30916274	30917293	30917389	18;23;23	35;33;21	12;9;7	51;46;30	216	149	0.262;0.325;0.43	0.14;0.119;0.139	0.339	0.133	yes	no	XP_025985507.1 protein RRC1 [Glycine max]	Genetic Information Processing	Transcription	ko03040//Spliceosome	K12842	-	GO:0003676//nucleic acid binding;GO:0003723//RNA binding	GO:0006396//RNA processing;GO:0008380//RNA splicing
SE_19576	Glyma.18G133800	--	yes	Gm18	-	yes	0.09	2.17172320127e-07	2.43368569993e-05	Glyma.18G133800.2	-	19065055	19065136	19063592	19063716	19065263	19065689	114;195;162	0;6;1	172;193;172	13;20;10	230	149	1.0;0.955;0.991	0.896;0.862;0.918	0.982	0.892	yes	no	XP_028215690.1 protein LSM12 homolog [Glycine soja]	-	-	-	-	-	-	-
SE_19583	Glyma.11G012000	RSH2	yes	Gm11	+	yes	-0.076	0.00115063311948	0.0310346404713	Glyma.11G012000.3;Glyma.11G012000.13;MSTRG.22031.3;Glyma.11G012000.12	-	837640	837831	836249	836423	843186	843253	65;93;89	3;5;1	61;87;76	0;0;0	340	149	0.905;0.891;0.975	1.0;1.0;1.0	0.924	1	no	yes	XP_028189741.1 uncharacterized protein LOC114376035 isoform X3 [Glycine soja]	-	-	-	-	-	GO:0003824//catalytic activity	GO:0015968//stringent response;GO:0015969//guanosine tetraphosphate metabolic process
SE_19653	Glyma.01G139000	--	yes	Gm01	+	yes	-0.086	0.0017673647579	0.0429847627476	Glyma.01G139000.5	-	47779701	47780120	47779094	47779223	47781051	47782129	91;90;128	3;5;1	131;126;112	0;2;0	568	149	0.888;0.825;0.971	1.0;0.943;1.0	0.895	0.981	no	yes	XP_003517035.1 uncharacterized protein LOC100787144 [Glycine max]	-	-	-	-	-	GO:0000179//rRNA (adenine-N6,N6-)-dimethyltransferase activity;GO:0046025//precorrin-6Y C5,15-methyltransferase (decarboxylating) activity	GO:0000154//rRNA modification;GO:0046140//corrin biosynthetic process
SE_19697	Glyma.03G206900	PP2A	yes	Gm03	+	yes	-0.032	0.0011610545216	0.0312639641986	Glyma.03G206900.1	-	42612906	42612978	42612251	42612323	42613190	42613231	159;192;201	1;7;7	250;246;268	1;0;1	221	149	0.991;0.949;0.951	0.994;1.0;0.994	0.964	0.996	no	yes	XP_003521515.1 serine/threonine-protein phosphatase PP2A catalytic subunit [Glycine max]	Genetic Information Processing;Cellular Processes	Translation;Transport and catabolism	ko03015//mRNA surveillance pathway;ko04136//Autophagy - other	K04382;K04382	-	GO:0004113//2',3'-cyclic-nucleotide 3'-phosphodiesterase activity;GO:0016787//hydrolase activity;GO:0051731//polynucleotide 5'-hydroxyl-kinase activity	GO:0042245//RNA repair
SE_19710	Glyma.06G170700	KING1	yes	Gm06	-	yes	0.055	0.000572366741182	0.0175275858821	Glyma.06G170700.2	-	14245678	14245872	14244930	14245089	14246432	14246652	136;209;113	0;0;0	150;206;270	9;1;4	343	149	1.0;1.0;1.0	0.879;0.989;0.967	1	0.945	yes	no	XP_003526961.1 SNF1-related protein kinase regulatory subunit gamma-1 isoform X2 [Glycine max]	-	-	-	-	GO:0009898//cytoplasmic side of plasma membrane;GO:0043190//ATP-binding cassette (ABC) transporter complex	GO:0003938//IMP dehydrogenase activity;GO:0004122//cystathionine beta-synthase activity;GO:0005524//ATP binding;GO:0015095//magnesium ion transmembrane transporter activity;GO:0016853//isomerase activity;GO:0031263//amine-transporting ATPase activity	GO:0005975//carbohydrate metabolic process;GO:0009152//purine ribonucleotide biosynthetic process;GO:0015693//magnesium ion transport;GO:0015837//amine transport;GO:0019344//cysteine biosynthetic process
SE_19743	Glyma.15G151000	SUS2	no	Gm15	-	yes	0.179	0.000900067934101	0.0252812	Glyma.15G151000.1;Glyma.15G151000.3;Glyma.15G151000.4	Glyma.15G151000.2;Glyma.15G151000.5	12493313	12493409	12493057	12493231	12493769	12493986	14;7;0	0;0;1	2;4;7	4;2;2	245	149	1.0;1.0;0.0	0.233;0.549;0.68	0.667	0.487	yes	no	XP_003547390.1 sucrose synthase 2 isoform X1 [Glycine max]	Metabolism;Metabolism;Metabolism	Global and overview maps;Global and overview maps;Carbohydrate metabolism	ko01100//Metabolic pathways;ko01110//Biosynthesis of secondary metabolites;ko00500//Starch and sucrose metabolism	K00695;K00695;K00695	GO:0005575//cellular_component;GO:0005618//cell wall;GO:0005622//intracellular;GO:0005623//cell;GO:0005737//cytoplasm;GO:0005829//cytosol;GO:0009505//plant-type cell wall;GO:0009526//plastid envelope;GO:0009536//plastid;GO:0016020//membrane;GO:0030312//external encapsulating structure;GO:0031090//organelle membrane;GO:0031967//organelle envelope;GO:0031975//envelope;GO:0042170//plastid membrane;G…	GO:0003674//molecular_function;GO:0003824//catalytic activity;GO:0004373//glycogen (starch) synthase activity;GO:0008194//UDP-glycosyltransferase activity;GO:0009011//starch synthase activity;GO:0016157//sucrose synthase activity;GO:0016740//transferase activity;GO:0016757//transferase activity, transferring glycosyl groups;GO:0016758//transferase activity, transferring hexosyl groups;GO:0035251/…	GO:0000003//reproduction;GO:0001666//response to hypoxia;GO:0003006//developmental process involved in reproduction;GO:0005975//carbohydrate metabolic process;GO:0005976//polysaccharide metabolic process;GO:0005978//glycogen biosynthetic process;GO:0005982//starch metabolic process;GO:0005984//disaccharide metabolic process;GO:0005985//sucrose metabolic process;GO:0006073//cellular glucan metabol…
SE_19835	Glyma.06G323800	GDPD4	yes	Gm06	+	yes	0.421	0.000415637542327	0.0135587799509	-	-	50688135	50688198	50686029	50686090	50689569	50689697	2;1;1	0;0;0	8;8;0	2;0;5	212	149	1.0;1.0;1.0	0.738;1.0;0.0	1	0.579	yes	no	XP_028238506.1 glycerophosphodiester phosphodiesterase GDPD4-like isoform X1 [Glycine soja]	-	-	-	-	-	GO:0003684//damaged DNA binding;GO:0008081//phosphoric diester hydrolase activity	GO:0006289//nucleotide-excision repair;GO:0006629//lipid metabolic process;GO:0039693//viral DNA genome replication;GO:0043161//proteasome-mediated ubiquitin-dependent protein catabolic process
SE_19889	Glyma.17G188300	ABC1K8	yes	Gm17	+	yes	0.058	0.000223158392255	0.00833890986902	Glyma.17G188300.3	-	24543384	24543436	24543203	24543278	24545512	24545600	5;14;16	91;129;72	6;5;2	115;124;102	201	149	0.039;0.074;0.141	0.037;0.029;0.014	0.085	0.027	yes	no	XP_003550103.1 uncharacterized protein LOC100775929 [Glycine max]	-	-	-	-	-	GO:0016709//oxidoreductase activity, acting on paired donors, with incorporation or reduction of molecular oxygen, NAD(P)H as one donor, and incorporation of one atom of oxygen	GO:0006744//ubiquinone biosynthetic process
SE_19909	Glyma.15G125200	--	yes	Gm15	+	yes	-0.193	1.3780429956e-05	0.000840326624389	-	-	9881753	9881823	9879907	9880046	9882020	9882076	19;9;35	0;3;8	8;20;21	0;0;0	219	149	1.0;0.671;0.749	1.0;1.0;1.0	0.807	1	no	yes	NP_001239735.1 uncharacterized protein LOC100795925 [Glycine max]	Genetic Information Processing	Folding, sorting and degradation	ko04130//SNARE interactions in vesicular transport	K08497	-	GO:0005484//SNAP receptor activity	GO:0006890//retrograde vesicle-mediated transport, Golgi to ER
SE_19929	Glyma.01G097400	PCKA	yes	Gm01	-	yes	-0.039	0.00141364123386	0.0361802728442	Glyma.01G097400.3	-	32613245	32613311	32612734	32612913	32613401	32613575	23;289;7	1;12;0	29;69;25	0;0;0	215	149	0.941;0.943;1.0	1.0;1.0;1.0	0.961	1	no	yes	XP_003516278.1 phosphoenolpyruvate carboxykinase (ATP) isoform X2 [Glycine max]	Metabolism;Metabolism;Metabolism;Metabolism;Metabolism;Metabolism;Metabolism	Global and overview maps;Global and overview maps;Global and overview maps;Carbohydrate metabolism;Carbohydrate metabolism;Energy metabolism;Carbohydrate metabolism	ko01100//Metabolic pathways;ko01110//Biosynthesis of secondary metabolites;ko01200//Carbon metabolism;ko00010//Glycolysis / Gluconeogenesis;ko00620//Pyruvate metabolism;ko00710//Carbon fixation in photosynthetic organisms;ko00020//Citrate cycle (TCA cycle)	K01610;K01610;K01610;K01610;K01610;K01610;K01610	-	GO:0004612//phosphoenolpyruvate carboxykinase (ATP) activity;GO:0005524//ATP binding	GO:0006094//gluconeogenesis
SE_19941	Glyma.05G122467	MAA3	no	Gm05	-	yes	0.429	2.31911139625e-06	0.000189842278421	MSTRG.8991.3;Glyma.05G122467.1	MSTRG.8991.5	31646515	31646588	31644892	31645006	31646698	31646796	2;1;1	0;0;0	2;14;5	6;1;2	222	149	1.0;1.0;1.0	0.183;0.904;0.627	1	0.571	yes	no	KRH58355.1 hypothetical protein GLYMA_05G122500 [Glycine max]	-	-	-	-	-	GO:0003678//DNA helicase activity;GO:0004386//helicase activity	GO:0000724//double-strand break repair via homologous recombination;GO:0006281//DNA repair
SE_19946	Glyma.11G051133	SRFR1	no	Gm11	+	yes	0.385	0.000100396764029	0.00446542731848	Glyma.11G051133.1	MSTRG.22355.1	3814941	3815004	3814557	3814647	3815126	3815435	4;3;0	1;0;1	2;0;0	1;6;1	212	149	0.738;1.0;0.0	0.584;0.0;0.0	0.579	0.195	yes	no	KHN12971.1 Protein STIP1 like [Glycine soja]	-	-	-	-	-	GO:0005515//protein binding	-
SE_19954	Glyma.17G102200	APRR1	yes	Gm17	+	yes	0.083	0.000226264546321	0.00842505048761	Glyma.17G102200.1	-	8020516	8020558	8020114	8020214	8020732	8022153	70;94;158	6;0;9	164;134;152	24;21;12	191	149	0.901;1.0;0.932	0.842;0.833;0.908	0.944	0.861	yes	no	XP_006600701.1 two-component response regulator-like APRR1 isoform X1 [Glycine max]	Organismal Systems	Environmental adaptation	ko04712//Circadian rhythm - plant	K12127	-	GO:0000156//phosphorelay response regulator activity;GO:0003677//DNA binding;GO:0003700//transcription factor activity, sequence-specific DNA binding;GO:0005515//protein binding	GO:0000160//phosphorelay signal transduction system;GO:0006355//regulation of transcription, DNA-templated;GO:0006796//phosphate-containing compound metabolic process;GO:0006808//regulation of nitrogen utilization;GO:0030436//asexual sporulation;GO:0042173//regulation of sporulation resulting in formation of a cellular spore
SE_19959	Glyma.16G155500	At2g28370	yes	Gm16	+	yes	-0.041	0.000364326932654	0.0123226849022	Glyma.16G155500.1	-	31767653	31767786	31765752	31766057	31768314	31769130	160;191;207	0;8;7	173;196;193	0;0;1	282	149	1.0;0.927;0.94	1.0;1.0;0.99	0.956	0.997	no	yes	NP_001236668.1 uncharacterized protein LOC100306043 [Glycine max]	-	-	-	-	GO:0016020//membrane	-	-
SE_19969	Glyma.13G211900	SAC3B	no	Gm13	-	yes	0.299	8.38612362535e-05	0.00385212377358	MSTRG.27512.2	Glyma.13G211900.1	31970050	31970169	31969480	31969708	31970521	31970737	10;4;7	7;3;11	1;2;0	4;9;5	268	149	0.443;0.426;0.261	0.122;0.11;0.0	0.377	0.077	yes	no	XP_006594449.1 SAC3 family protein B [Glycine max]	-	-	-	-	-	-	-
SE_19971	Glyma.09G079100	--	yes	Gm09	-	yes	0.29	0.000228777838889	0.00850358334726	Glyma.09G079100.6	-	8859965	8860057	8856682	8858120	8860278	8860434	17;27;27	4;3;0	23;15;17	11;7;8	241	149	0.724;0.848;1.0	0.564;0.57;0.568	0.857	0.567	yes	no	XP_003533816.1 uncharacterized protein LOC100814604 [Glycine max]	-	-	-	-	-	GO:0003677//DNA binding;GO:0004070//aspartate carbamoyltransferase activity;GO:0046983//protein dimerization activity	GO:0009220//pyrimidine ribonucleotide biosynthetic process;GO:0035556//intracellular signal transduction
SE_19992	Glyma.17G000400	At5g08565	yes	Gm17	+	yes	0.019	0.0003128187199	0.0109921300438	Glyma.17G000400.1	-	28037	28696	27643	27751	29460	29592	16;7;18	77;68;82	10;2;6	68;95;119	808	149	0.037;0.019;0.039	0.026;0.004;0.009	0.032	0.013	yes	no	NP_001238307.1 transcription elongation factor SPT4-like protein [Glycine max]	-	-	-	-	GO:0000228//nuclear chromosome;GO:0000775//chromosome, centromeric region;GO:0000776//kinetochore;GO:0000781//chromosome, telomeric region;GO:0000784//nuclear chromosome, telomeric region;GO:0000785//chromatin;GO:0000790//nuclear chromatin;GO:0000792//heterochromatin;GO:0005575//cellular_component;GO:0005622//intracellular;GO:0005623//cell;GO:0005634//nucleus;GO:0005654//nucleoplasm;GO:0005694//c…	GO:0000182//rDNA binding;GO:0000988//transcription factor activity, protein binding;GO:0000990//transcription factor activity, core RNA polymerase binding;GO:0000991//transcription factor activity, core RNA polymerase II binding;GO:0000993//RNA polymerase II core binding;GO:0001098//basal transcription machinery binding;GO:0001099//basal RNA polymerase II transcription machinery binding;GO:000118…	GO:0000122//negative regulation of transcription from RNA polymerase II promoter;GO:0000375//RNA splicing, via transesterification reactions;GO:0000377//RNA splicing, via transesterification reactions with bulged adenosine as nucleophile;GO:0000398//mRNA splicing, via spliceosome;GO:0006139//nucleobase-containing compound metabolic process;GO:0006282//regulation of DNA repair;GO:0006325//chromati…
SE_19996	Glyma.15G097100	LIP	yes	Gm15	+	yes	-0.036	0.000656834323175	0.0194900994231	Glyma.15G097100.3	-	7530830	7530878	7529902	7529982	7530962	7531030	96;151;109	0;14;0	97;105;99	0;0;0	197	149	1.0;0.891;1.0	1.0;1.0;1.0	0.964	1	no	yes	KHN33125.1 Lipase [Glycine soja]	-	-	-	-	-	GO:0016787//hydrolase activity	GO:0006629//lipid metabolic process
SE_19999	MSTRG.15914	NPF8.3	yes	Gm08	+	yes	-0.314	2.00817140694e-12	5.21579136533e-10	MSTRG.15914.3	-	11367360	11367426	11367082	11367254	11369204	11370523	18;34;32	7;11;8	41;33;38	0;0;0	215	149	0.641;0.682;0.735	1.0;1.0;1.0	0.686	1	no	yes	protein NRT1/ PTR FAMILY 8.3 isoform X5 [Glycine max]	-	-	-	-	GO:0031224//intrinsic component of membrane	-	GO:0015833//peptide transport
SE_20001	Glyma.02G133600	--	yes	Gm02	-	yes	0.082	0.000724629647846	0.0212027239658	MSTRG.2843.2	-	14260174	14260232	14259922	14260003	14261941	14262413	41;46;71	0;0;2	40;44;42	7;3;0	207	149	1.0;1.0;0.962	0.804;0.913;1.0	0.987	0.906	yes	no	NP_001242521.2 uncharacterized protein LOC100798622 [Glycine max]	-	-	-	-	-	GO:0008236//serine-type peptidase activity	GO:0006508//proteolysis
SE_20005	Glyma.08G272100	IKU1	yes	Gm08	-	yes	-0.576	0	0	Glyma.08G272100.9	-	35053962	35055143	35052082	35052181	35055326	35055479	98;88;132	30;18;8	265;223;233	0;0;0	1330	149	0.268;0.354;0.649	1.0;1.0;1.0	0.424	1	no	yes	XP_003530566.1 protein HAIKU1 [Glycine max]	-	-	-	-	-	-	-
SE_20037	Glyma.06G314500	AGO4	no	Gm06	-	yes	0.371	4.61894552162e-07	4.76340077862e-05	Glyma.06G314500.3	Glyma.06G314500.2	49879547	49879753	49878574	49878669	49879930	49880004	7;10;2	4;3;7	0;0;0	3;3;1	355	149	0.423;0.583;0.107	0.0;0.0;0.0	0.371	0	yes	no	XP_028237048.1 protein argonaute 4B-like [Glycine soja]	-	-	-	-	GO:0042729//DASH complex;GO:0072686//mitotic spindle	GO:0003676//nucleic acid binding;GO:0005515//protein binding	GO:0008608//attachment of spindle microtubules to kinetochore
SE_20043	Glyma.02G204300	CNGC5	yes	Gm02	-	yes	-0.026	0.0019654697443	0.0468815787762	Glyma.02G204300.1;Glyma.02G204300.3;Glyma.02G204300.2	-	40792024	40792136	40790276	40790513	40796947	40797246	244;285;287	2;11;6	265;258;259	1;0;4	261	149	0.986;0.937;0.965	0.993;1.0;0.974	0.963	0.989	no	yes	XP_003519149.1 probable cyclic nucleotide-gated ion channel 5 [Glycine max]	Organismal Systems	Environmental adaptation	ko04626//Plant-pathogen interaction	K05391	GO:0016020//membrane	GO:0005216//ion channel activity;GO:0005515//protein binding	GO:0006811//ion transport;GO:0055085//transmembrane transport
SE_20097	Glyma.17G250700	nt5c2	no	Gm17	+	yes	0.148	4.79396983744e-06	0.000356379990954	Glyma.17G250700.1	Glyma.17G250700.2	40658004	40658058	40657779	40657842	40658240	40658298	42;36;48	1;0;3	91;79;73	22;9;11	203	149	0.969;1.0;0.922	0.752;0.866;0.83	0.964	0.816	yes	no	XP_003549434.1 5'-nucleotidase domain-containing protein 4 [Glycine max]	-	-	-	-	-	GO:0016787//hydrolase activity	GO:0008152//metabolic process
SE_20120	Glyma.16G078300	CB5LP	yes	Gm16	+	yes	0.123	0.000934598463384	0.0259736888675	Glyma.16G078300.7;Glyma.16G078300.3;Glyma.16G078300.2	-	8013288	8013394	8012991	8013146	8013504	8013545	19;23;42	0;0;0	47;23;41	3;5;0	255	149	1.0;1.0;1.0	0.902;0.729;1.0	1	0.877	yes	no	XP_028206170.1 cytochrome B5-like protein isoform X1 [Glycine soja]	-	-	-	-	-	-	-
SE_20137	Glyma.14G166000	MEKK1	yes	Gm14	-	yes	0.07	6.48370246381e-13	1.7714822394e-10	Glyma.14G166000.1	-	41830796	41831284	41830229	41830686	41831462	41831705	7;32;29	35;56;57	14;5;15	150;158;110	637	149	0.045;0.118;0.106	0.021;0.007;0.031	0.09	0.02	yes	no	XP_003544772.1 mitogen-activated protein kinase kinase kinase 1 [Glycine max]	Organismal Systems;Environmental Information Processing	Environmental adaptation;Signal transduction	ko04626//Plant-pathogen interaction;ko04016//MAPK signaling pathway - plant	K13414;K13414	-	GO:0004672//protein kinase activity;GO:0005524//ATP binding	GO:0006468//protein phosphorylation
SE_20177	Glyma.10G220400	tilS/hprT	yes	Gm10	+	yes	0.089	1.11505329414e-07	1.34048521155e-05	MSTRG.21281.2	-	45258872	45259209	45253119	45253165	45259519	45259684	192;172;252	0;0;0	257;304;273	15;4;6	486	149	1.0;1.0;1.0	0.84;0.959;0.933	1	0.911	yes	no	XP_028185457.1 uncharacterized protein LOC114372202 isoform X3 [Glycine soja]	Metabolism;Metabolism;Metabolism	Global and overview maps;Global and overview maps;Nucleotide metabolism	ko01100//Metabolic pathways;ko01110//Biosynthesis of secondary metabolites;ko00230//Purine metabolism	K00760;K00760;K00760	-	GO:0004422//hypoxanthine phosphoribosyltransferase activity;GO:0004588//orotate phosphoribosyltransferase activity;GO:0004749//ribose phosphate diphosphokinase activity;GO:0004845//uracil phosphoribosyltransferase activity	GO:0006166//purine ribonucleoside salvage;GO:0008655//pyrimidine-containing compound salvage;GO:0009116//nucleoside metabolic process;GO:0009152//purine ribonucleotide biosynthetic process;GO:0009220//pyrimidine ribonucleotide biosynthetic process
SE_20231	Glyma.07G075000	RH10	yes	Gm07	-	yes	-1	0	0	Glyma.07G075000.4;Glyma.07G075000.1	-	6677529	6677604	6676464	6676584	6679258	6679321	0;0;0	2;7;2	7;5;6	0;0;0	224	149	0.0;0.0;0.0	1.0;1.0;1.0	0	1	no	yes	KRH48210.1 hypothetical protein GLYMA_07G075000 [Glycine max]	-	-	-	-	GO:0009380//excinuclease repair complex	GO:0003676//nucleic acid binding;GO:0003690//double-stranded DNA binding;GO:0004003//ATP-dependent DNA helicase activity;GO:0004386//helicase activity;GO:0005515//protein binding;GO:0005524//ATP binding;GO:0008026//ATP-dependent helicase activity;GO:0009381//excinuclease ABC activity;GO:0016887//ATPase activity	GO:0006139//nucleobase-containing compound metabolic process;GO:0006268//DNA unwinding involved in DNA replication;GO:0006281//DNA repair;GO:0006289//nucleotide-excision repair;GO:0006310//DNA recombination;GO:0043571//maintenance of CRISPR repeat elements
SE_20261	Glyma.13G274000	At5g53940	yes	Gm13	-	yes	0.064	1.78655211835e-06	0.000150341933863	Glyma.13G274000.1	-	36943723	36943832	36943473	36943529	36944601	36944645	203;169;228	1;0;0	174;188;133	7;6;7	258	149	0.992;1.0;1.0	0.935;0.948;0.916	0.997	0.933	yes	no	XP_003543228.1 protein yippee-like At5g53940 [Glycine max]	-	-	-	-	-	GO:0003677//DNA binding;GO:0003899//DNA-directed RNA polymerase activity	GO:0006351//transcription, DNA-templated
SE_20381	Glyma.19G144200	BHLH130	no	Gm19	+	yes	-0.142	4.33092917085e-09	7.28912703171e-07	Glyma.19G144200.3	Glyma.19G144200.2	40992561	40992736	40992157	40992477	40992918	40992984	87;68;119	12;6;2	149;143;144	0;0;0	324	149	0.769;0.839;0.965	1.0;1.0;1.0	0.858	1	no	yes	XP_003554190.1 transcription factor bHLH130 isoform X1 [Glycine max]	-	-	-	-	-	GO:0046983//protein dimerization activity	-
SE_20417	Glyma.17G003200	GSTZ1	yes	Gm17	-	yes	-0.555	0	0	-	-	358346	358463	358099	358228	361475	361554	8;2;10	43;30;50	43;60;53	10;20;23	266	149	0.094;0.036;0.101	0.707;0.627;0.563	0.077	0.632	no	yes	KRH01905.1 hypothetical protein GLYMA_17G003200 [Glycine max]	Metabolism;Metabolism	Global and overview maps;Amino acid metabolism	ko01100//Metabolic pathways;ko00350//Tyrosine metabolism	K01800;K01800	-	GO:0005515//protein binding;GO:0016034//maleylacetoacetate isomerase activity	GO:0006559//L-phenylalanine catabolic process;GO:0006572//tyrosine catabolic process;GO:0006749//glutathione metabolic process
SE_20439	Glyma.14G089093	GRF6	yes	Gm14	-	yes	0.084	0.000513124368623	0.0160164843725	Glyma.14G089093.1	-	8257131	8257347	8256046	8256386	8258022	8258774	9;23;50	0;0;0	78;21;31	7;0;1	365	149	1.0;1.0;1.0	0.82;1.0;0.927	1	0.916	yes	no	XP_014628641.1 growth-regulating factor 1 [Glycine max]	-	-	-	-	GO:0005634//nucleus	GO:0005524//ATP binding	GO:0006355//regulation of transcription, DNA-templated
SE_20462	Glyma.06G164800	FIB2	no	Gm06	-	yes	-0.131	2.91991234525e-08	4.0863457902e-06	Glyma.06G164800.1	MSTRG.11420.2	13599030	13599108	13598764	13598941	13599217	13599313	154;107;179	12;15;38	163;102;153	4;5;3	227	149	0.894;0.824;0.756	0.964;0.931;0.971	0.825	0.955	no	yes	XP_003528091.1 mediator of RNA polymerase II transcription subunit 36a [Glycine max]	Genetic Information Processing	Translation	ko03008//Ribosome biogenesis in eukaryotes	K14563	GO:0031515//tRNA (m1A) methyltransferase complex	GO:0003723//RNA binding;GO:0008168//methyltransferase activity;GO:0008649//rRNA methyltransferase activity;GO:0016429//tRNA (adenine-N1-)-methyltransferase activity;GO:0046025//precorrin-6Y C5,15-methyltransferase (decarboxylating) activity	GO:0000154//rRNA modification;GO:0006364//rRNA processing;GO:0030488//tRNA methylation;GO:0032259//methylation;GO:0046140//corrin biosynthetic process
SE_20487	Glyma.01G168600	At3g51130	yes	Gm01	-	yes	0.057	0.00100117540437	0.0275329779832	Glyma.01G168600.1	-	51733699	51733799	51733517	51733594	51733884	51733998	93;74;104	4;0;0	142;113;132	7;6;7	249	149	0.933;1.0;1.0	0.924;0.918;0.919	0.978	0.92	yes	no	XP_006573565.1 UPF0183 protein At3g51130 isoform X1 [Glycine max]	-	-	-	-	-	-	-
SE_20502	Glyma.12G075900	At2g28370	no	Gm12	-	yes	0.07	0.000381898959277	0.0128140196256	Glyma.12G075900.5	Glyma.12G075900.3;MSTRG.24705.1;MSTRG.24705.8	5811120	5811211	5810729	5811014	5811335	5811480	13;41;20	69;96;109	17;17;14	143;144;117	240	149	0.105;0.21;0.102	0.069;0.068;0.069	0.139	0.069	yes	no	NP_001236559.2 uncharacterized protein LOC100526963 [Glycine max]	-	-	-	-	-	-	-
SE_20505	Glyma.18G156300	SRP9	yes	Gm18	+	yes	-0.046	0.00157206321295	0.0395610835814	Glyma.18G156300.1	-	34267143	34267237	34252113	34252182	34267524	34267601	108;109;177	4;6;4	126;115;139	3;0;0	243	149	0.943;0.918;0.964	0.963;1.0;1.0	0.942	0.988	no	yes	NP_001236715.1 putative signal recognition particle SRP9 [Glycine max]	Genetic Information Processing	Folding, sorting and degradation	ko03060//Protein export	K03109	GO:0042597//periplasmic space	GO:0016638//oxidoreductase activity, acting on the CH-NH2 group of donors	GO:0009308//amine metabolic process;GO:0055114//oxidation-reduction process
SE_20586	Glyma.05G195300	CDKE-1	yes	Gm05	-	yes	0.093	2.81890834307e-05	0.00153637807569	Glyma.05G195300.1;MSTRG.9591.1	-	37970552	37970600	37970212	37970245	37971144	37971222	95;108;140	4;4;3	100;93;130	17;9;12	197	149	0.947;0.953;0.972	0.816;0.887;0.891	0.957	0.865	yes	no	XP_003525137.1 cyclin-dependent kinase E-1 [Glycine max]	-	-	-	-	-	GO:0004672//protein kinase activity;GO:0005524//ATP binding	GO:0006468//protein phosphorylation
SE_20619	Glyma.10G119400	SBT4.3	yes	Gm10	-	yes	-0.063	3.37883578864e-05	0.00177709868304	Glyma.10G119400.1	-	30265611	30265723	30265145	30265359	30265877	30266099	9;90;1	0;12;0	24;13;5	0;0;0	261	149	1.0;0.811;1.0	1.0;1.0;1.0	0.937	1	no	yes	XP_006590070.1 cucumisin [Glycine max]	-	-	-	-	-	GO:0008236//serine-type peptidase activity	GO:0006508//proteolysis;GO:0009306//protein secretion
SE_20647	Glyma.02G281000	CHR5	yes	Gm02	-	yes	-0.092	0.000136797254428	0.00572155196552	Glyma.02G281000.5	-	48165133	48165189	48164497	48164935	48165332	48166231	17;34;24	0;9;1	52;30;21	0;1;0	205	149	1.0;0.733;0.946	1.0;0.956;1.0	0.893	0.985	no	yes	XP_006575632.1 protein CHROMATIN REMODELING 5 [Glycine max]	-	-	-	-	-	GO:0003677//DNA binding;GO:0005524//ATP binding;GO:0016787//hydrolase activity	-
SE_20664	Glyma.20G071200	UBP13	yes	Gm20	+	yes	-0.08	3.5068302604e-06	0.000266341859272	MSTRG.41098.2;Glyma.20G071200.4;Glyma.20G071200.3	-	25254367	25254478	25254123	25254192	25257498	25257554	87;76;109	1;5;11	144;170;158	2;1;0	260	149	0.98;0.897;0.85	0.976;0.99;1.0	0.909	0.989	no	yes	NP_001238608.1 ubiquitin specific protease 12 [Glycine max]	-	-	-	-	-	GO:0004843//thiol-dependent ubiquitin-specific protease activity;GO:0005515//protein binding	GO:0016579//protein deubiquitination
SE_20729	Glyma.11G176309	At5g03900	yes	Gm11	-	yes	-0.214	4.6612228044e-07	4.78355148093e-05	Glyma.11G176309.1;MSTRG.23606.1	-	31587702	31587775	31587550	31587616	31589257	31589341	20;25;29	0;13;5	20;32;43	0;0;0	222	149	1.0;0.563;0.796	1.0;1.0;1.0	0.786	1	no	yes	XP_003537336.1 uncharacterized protein At5g03900, chloroplastic [Glycine max]	-	-	-	-	-	GO:0003677//DNA binding	GO:0006355//regulation of transcription, DNA-templated
SE_20759	Glyma.20G164100	--	no	Gm20	-	yes	-0.056	0.00143802215872	0.0367149	MSTRG.41838.2;Glyma.20G164100.1	Glyma.20G164100.2	40140024	40140093	40137723	40137789	40141050	40141203	129;150;184	13;9;6	122;80;92	2;1;3	218	149	0.872;0.919;0.954	0.977;0.982;0.954	0.915	0.971	no	yes	XP_003556136.1 uncharacterized protein LOC100808097 isoform X2 [Glycine max]	-	-	-	-	-	-	-
SE_20777	Glyma.09G093050	PRP2	yes	Gm09	+	yes	-0.172	1.0812145681e-06	9.84700956004e-05	-	-	12777542	12777692	12777139	12777332	12777752	12777931	110;66;141	16;9;25	139;115;114	11;3;0	299	149	0.774;0.785;0.738	0.863;0.95;1.0	0.766	0.938	no	yes	NP_001238593.2 repetitive proline-rich cell wall protein 2 precursor [Glycine max]	-	-	-	-	-	GO:0003677//DNA binding;GO:0005199//structural constituent of cell wall	GO:0030261//chromosome condensation
SE_20980	Glyma.14G116600	WDL5	yes	Gm14	+	yes	-0.065	0.00126826209989	0.0334864603871	Glyma.14G116600.5	-	14451987	14452031	14450816	14451250	14452322	14452602	0;5;1	23;15;71	13;4;9	63;31;31	193	149	0.0;0.205;0.011	0.137;0.091;0.183	0.072	0.137	no	yes	XP_003545471.1 protein WVD2-like 5 isoform X1 [Glycine max]	-	-	-	-	-	-	-
SE_21032	Glyma.14G077000	At1g19340	no	Gm14	-	yes	-0.341	0.0020128167763	0.0477941753271	Glyma.14G077000.1;Glyma.14G077000.2	MSTRG.29482.3	6353655	6353689	6353158	6353234	6353887	6354027	6;12;1	11;12;12	13;17;15	9;8;6	183	149	0.308;0.449;0.064	0.54;0.634;0.671	0.274	0.615	no	yes	XP_003544427.1 methyltransferase-like protein 2 isoform X1 [Glycine max]	-	-	-	-	-	-	-
SE_21038	Glyma.08G123000	SRO2	yes	Gm08	-	yes	-0.193	9.07253951162e-05	0.0041135363415	Glyma.08G123000.1	-	9468934	9469176	9468556	9468687	9469448	9470477	198;193;162	34;47;19	137;71;83	13;3;2	391	149	0.689;0.61;0.765	0.801;0.9;0.941	0.688	0.881	no	yes	XP_006585197.1 probable inactive poly [ADP-ribose] polymerase SRO2 [Glycine max]	-	-	-	-	-	GO:0003950//NAD+ ADP-ribosyltransferase activity	-
SE_21116	Glyma.11G035200	ACX1	yes	Gm11	-	yes	-0.033	0.000355126806196	0.0121482239817	Glyma.11G035200.2;Glyma.11G035200.1	-	2548034	2548122	2547792	2547955	2548331	2548541	107;206;112	0;14;0	242;260;256	0;0;0	237	149	1.0;0.902;1.0	1.0;1.0;1.0	0.967	1	no	yes	XP_025980073.1 acyl-CoA oxidase isoform X1 [Glycine max]	Metabolism;Metabolism;Metabolism;Cellular Processes;Metabolism;Metabolism;Metabolism;Metabolism;Metabolism;Metabolism	Global and overview maps;Global and overview maps;Global and overview maps;Transport and catabolism;Global and overview maps;Lipid metabolism;Metabolism of other amino acids;Lipid metabolism;Carbohydrate metabolism;Lipid metabolism	ko01100//Metabolic pathways;ko01110//Biosynthesis of secondary metabolites;ko01200//Carbon metabolism;ko04146//Peroxisome;ko01212//Fatty acid metabolism;ko00071//Fatty acid degradation;ko00410//beta-Alanine metabolism;ko00592//alpha-Linolenic acid metabolism;ko00640//Propanoate metabolism;ko01040//Biosynthesis of unsaturated fatty acids	K00232;K00232;K00232;K00232;K00232;K00232;K00232;K00232;K00232;K00232	GO:0000775//chromosome, centromeric region;GO:0005634//nucleus;GO:0005777//peroxisome	GO:0003997//acyl-CoA oxidase activity;GO:0016627//oxidoreductase activity, acting on the CH-CH group of donors;GO:0018515//pimeloyl-CoA dehydrogenase activity;GO:0050660//flavin adenine dinucleotide binding	GO:0000278//mitotic cell cycle;GO:0006635//fatty acid beta-oxidation;GO:0055114//oxidation-reduction process
SE_21159	Glyma.14G103000	APRF1	no	Gm14	-	yes	0.334	2.86497052004e-06	0.000222410515869	MSTRG.29716.1;Glyma.14G103000.33	MSTRG.29716.3	10554815	10554900	10554459	10554509	10555009	10555147	31;44;32	4;1;2	18;14;10	7;10;4	234	149	0.832;0.966;0.911	0.621;0.471;0.614	0.903	0.569	yes	no	XP_003545408.1 protein ANTHESIS POMOTING FACTOR 1 isoform X1 [Glycine max]	Genetic Information Processing	Translation	ko03015//mRNA surveillance pathway	K14962	-	GO:0004553//hydrolase activity, hydrolyzing O-glycosyl compounds;GO:0005515//protein binding	GO:0000272//polysaccharide catabolic process
SE_21219	Glyma.04G157200	CNGC17	no	Gm04	+	yes	0.081	2.52060851091e-06	0.00020239909104	Glyma.04G157200.1;MSTRG.7323.2	Glyma.04G157200.2	35933528	35933741	35932378	35932910	35933925	35934227	172;131;203	2;2;0	205;204;178	12;10;6	362	149	0.973;0.964;1.0	0.875;0.894;0.924	0.979	0.898	yes	no	XP_003522943.1 cyclic nucleotide-gated ion channel 17 isoform X1 [Glycine max]	Organismal Systems	Environmental adaptation	ko04626//Plant-pathogen interaction	K05391	GO:0016020//membrane	GO:0005216//ion channel activity;GO:0005515//protein binding	GO:0006811//ion transport;GO:0055085//transmembrane transport
SE_21220	Glyma.16G042200	--	yes	Gm16	+	yes	0.169	2.36993222358e-06	0.000193250519844	MSTRG.32991.2;Glyma.16G042200.2	-	3921378	3921460	3919924	3920016	3923477	3923561	60;40;55	0;1;0	27;43;21	3;4;5	231	149	1.0;0.963;1.0	0.853;0.874;0.73	0.988	0.819	yes	no	XP_003548757.1 uncharacterized protein LOC100810482 isoform X2 [Glycine max]	-	-	-	-	-	GO:0003676//nucleic acid binding;GO:0004519//endonuclease activity	-
SE_21251	Glyma.07G215300	PAB8	yes	Gm07	-	yes	-0.015	2.73674510155e-05	0.00150328050774	MSTRG.14235.1;Glyma.07G215300.3;Glyma.07G215300.4	-	39077509	39077587	39077328	39077418	39077669	39078326	2664;2296;2701	19;113;16	2708;2865;2756	28;22;30	227	149	0.989;0.93;0.991	0.984;0.988;0.984	0.97	0.985	no	yes	XP_003529405.1 polyadenylate-binding protein 2 [Glycine max]	Genetic Information Processing;Genetic Information Processing;Genetic Information Processing	Translation;Translation;Folding, sorting and degradation	ko03013//Nucleocytoplasmic transport;ko03015//mRNA surveillance pathway;ko03018//RNA degradation	K13126;K13126;K13126	-	GO:0003676//nucleic acid binding;GO:0003723//RNA binding	GO:0008380//RNA splicing
SE_21267	Glyma.14G089078	PRP40A	yes	Gm14	-	yes	0.281	1.50245491548e-06	0.000131156209593	Glyma.14G089078.1	-	8210451	8210523	8209451	8209500	8210603	8210787	58;62;77	5;8;16	61;31;41	29;25;18	221	149	0.887;0.839;0.764	0.586;0.455;0.606	0.83	0.549	yes	no	XP_014628635.1 pre-mRNA-processing protein 40A isoform X1 [Glycine max]	Genetic Information Processing	Transcription	ko03040//Spliceosome	K12821	-	GO:0005515//protein binding	-
SE_21268	Glyma.06G057700	CID7	yes	Gm06	+	yes	-0.035	0.000141923346761	0.00587752631724	MSTRG.10504.1	-	4321536	4322416	4320263	4320704	4323262	4323716	1008;1016;1204	2;11;8	1233;1099;1234	2;0;2	1029	149	0.986;0.93;0.956	0.989;1.0;0.989	0.957	0.993	no	yes	XP_006581312.1 polyadenylate-binding protein-interacting protein 7 isoform X1 [Glycine max]	-	-	-	-	-	-	-
SE_21323	Glyma.06G323800	GDPD4	yes	Gm06	+	yes	0.281	0.000456590584351	0.0144357163902	-	-	50686525	50686618	50686029	50686090	50688135	50688198	7;5;5	0;0;0	5;8;8	2;4;0	242	149	1.0;1.0;1.0	0.606;0.552;1.0	1	0.719	yes	no	XP_028238506.1 glycerophosphodiester phosphodiesterase GDPD4-like isoform X1 [Glycine soja]	-	-	-	-	-	GO:0003684//damaged DNA binding;GO:0008081//phosphoric diester hydrolase activity	GO:0006289//nucleotide-excision repair;GO:0006629//lipid metabolic process;GO:0039693//viral DNA genome replication;GO:0043161//proteasome-mediated ubiquitin-dependent protein catabolic process
SE_21334	Glyma.13G275600	DTX19	yes	Gm13	+	yes	-0.297	5.51127167236e-06	0.000393037740485	Glyma.13G275600.2;Glyma.13G275600.3	-	37109094	37109333	37108929	37108986	37109439	37109558	12;23;9	6;1;1	5;15;4	0;0;0	388	149	0.434;0.898;0.776	1.0;1.0;1.0	0.703	1	no	yes	XP_028191569.1 protein DETOXIFICATION 19-like [Glycine soja]	-	-	-	-	GO:0016020//membrane	GO:0003674//molecular_function;GO:0015238//drug transmembrane transporter activity;GO:0015297//antiporter activity;GO:0042910//xenobiotic transporter activity	GO:0006855//drug transmembrane transport;GO:0030436//asexual sporulation;GO:0042493//response to drug;GO:0055085//transmembrane transport
SE_21342	Glyma.07G064400	--	no	Gm07	+	yes	0.319	2.34686192376e-05	0.00131662083072	MSTRG.13106.2	MSTRG.13106.1	5616151	5616332	5614464	5614899	5616460	5618350	32;31;37	10;18;14	11;4;6	12;8;17	330	149	0.591;0.437;0.544	0.293;0.184;0.137	0.524	0.205	yes	no	KRH48036.1 hypothetical protein GLYMA_07G064400 [Glycine max]	-	-	-	-	-	-	-
SE_21406	Glyma.08G141400	--	yes	Gm08	-	yes	0.128	0.000514169108353	0.0160253180763	Glyma.08G141400.1	-	10884415	10884506	10884252	10884318	10884687	10884817	59;70;52	0;4;0	52;33;25	7;1;5	240	149	1.0;0.916;1.0	0.822;0.953;0.756	0.972	0.844	yes	no	XP_003531378.1 uncharacterized protein LOC100306288 isoform X1 [Glycine max]	-	-	-	-	-	-	GO:0006629//lipid metabolic process
SE_21484	Glyma.04G203200	RBOHC	yes	Gm04	-	yes	0.033	0.00121560269639	0.0322494949895	Glyma.04G203200.2	-	46406585	46407148	46405216	46405877	46408358	46408432	494;352;657	1;0;2	640;579;552	12;2;3	712	149	0.99;1.0;0.986	0.918;0.984;0.975	0.992	0.959	yes	no	XP_003522455.1 respiratory burst oxidase homolog protein C isoform X1 [Glycine max]	Organismal Systems;Environmental Information Processing	Environmental adaptation;Signal transduction	ko04626//Plant-pathogen interaction;ko04016//MAPK signaling pathway - plant	K13447;K13447	-	GO:0004601//peroxidase activity;GO:0005509//calcium ion binding;GO:0016491//oxidoreductase activity;GO:0050664//oxidoreductase activity, acting on NAD(P)H, oxygen as acceptor	GO:0055114//oxidation-reduction process
SE_21500	Glyma.09G193900	MC410	yes	Gm09	+	yes	0.049	0.000312971094983	0.0109921300438	Glyma.09G193900.3	-	42732096	42732240	42731918	42731963	42732813	42733876	140;175;190	3;2;0	189;159;172	10;1;10	293	149	0.96;0.978;1.0	0.906;0.988;0.897	0.979	0.93	yes	no	XP_003534217.1 ninja-family protein mc410 [Glycine max]	-	-	-	-	-	-	-
SE_21520	Glyma.13G368200	LPXC1	yes	Gm13	+	yes	-0.064	0.00188615313333	0.0455056073612	MSTRG.28813.1	-	44740350	44740414	44736182	44736762	44740735	44740858	7;41;33	0;7;1	29;12;7	1;0;0	213	149	1.0;0.804;0.958	0.953;1.0;1.0	0.921	0.984	no	yes	KRH23616.1 hypothetical protein GLYMA_13G368200 [Glycine max]	Metabolism	Global and overview maps	ko01100//Metabolic pathways	K02535	-	GO:0008759//UDP-3-O-[3-hydroxymyristoyl] N-acetylglucosamine deacetylase activity	GO:0009245//lipid A biosynthetic process
SE_21600	Glyma.09G066300	CBK1	no	Gm09	-	yes	-0.269	0.00160645709613	0.0400099284213	Glyma.09G066300.2;Glyma.09G066300.1;Glyma.09G066300.4	Glyma.09G066300.3;Glyma.09G066300.5	6453138	6453222	6452765	6453007	6455092	6455267	15;4;17	7;6;3	27;17;3	2;1;1	233	149	0.578;0.299;0.784	0.896;0.916;0.657	0.554	0.823	no	yes	XP_006587023.1 serine/threonine-protein kinase tricorner [Glycine max]	-	-	-	-	-	GO:0003968//RNA-directed RNA polymerase activity;GO:0004197//cysteine-type endopeptidase activity;GO:0004252//serine-type endopeptidase activity;GO:0004672//protein kinase activity;GO:0004674//protein serine/threonine kinase activity;GO:0005524//ATP binding;GO:0016817//hydrolase activity, acting on acid anhydrides;GO:0017111//nucleoside-triphosphatase activity;GO:0070008//serine-type exopeptidase…	GO:0006468//protein phosphorylation
SE_21627	Glyma.05G049200	PUX8	yes	Gm05	+	yes	0.038	0.00149384222929	0.0380477637044	Glyma.05G049200.1	-	4515887	4515944	4515667	4515811	4516053	4516449	127;103;147	0;0;0	147;148;165	2;3;9	206	149	1.0;1.0;1.0	0.982;0.973;0.93	1	0.962	yes	no	XP_003525724.1 plant UBX domain-containing protein 8 [Glycine max]	-	-	-	-	-	GO:0005515//protein binding	-
SE_21737	Glyma.14G014100	TPK1	no	Gm14	-	yes	0.194	0.000172721793074	0.00682673712438	Glyma.14G014100.4	Glyma.14G014100.7	1033814	1033893	1032640	1033594	1034837	1035096	5;2;4	4;29;18	0;1;0	12;17;13	228	149	0.45;0.043;0.127	0.0;0.037;0.0	0.207	0.012	yes	no	XP_006595693.2 two-pore potassium channel 1 isoform X1 [Glycine max]	-	-	-	-	GO:0016020//membrane	GO:0005216//ion channel activity;GO:0005509//calcium ion binding;GO:0034257//nicotinamide riboside transmembrane transporter activity	GO:0006811//ion transport;GO:0034258//nicotinamide riboside transport;GO:0055085//transmembrane transport
SE_21742	Glyma.06G087700	SHH2	no	Gm06	+	yes	0.259	0.0015988243401	0.0399478224074	MSTRG.10757.11;MSTRG.10757.13;Glyma.06G087700.3;Glyma.06G087700.1	MSTRG.10757.12	6747081	6747163	6746868	6746914	6747695	6747759	12;23;46	0;0;8	31;26;29	15;9;5	231	149	1.0;1.0;0.788	0.571;0.651;0.789	0.929	0.67	yes	no	XP_003526503.1 protein SAWADEE HOMEODOMAIN HOMOLOG 1 isoform X1 [Glycine max]	-	-	-	-	-	GO:0003682//chromatin binding	-
SE_21765	Glyma.16G214669	ROQ1	yes	Gm16	-	yes	-0.086	0.000662361772625	0.0196264323556	-	-	37450522	37450813	37448853	37450435	37450970	37452075	88;159;164	0;9;18	179;214;234	2;3;5	440	149	1.0;0.857;0.755	0.968;0.96;0.941	0.871	0.956	no	yes	XP_014628764.1 TMV resistance protein N, partial [Glycine max]	-	-	-	-	-	GO:0005515//protein binding;GO:0005524//ATP binding;GO:0043531//ADP binding	GO:0007165//signal transduction
SE_21777	Glyma.06G032000	--	no	Gm06	+	yes	-0.161	1.8168131813e-05	0.00105878436865	Glyma.06G032000.3	Glyma.06G032000.2	2463556	2463659	2463105	2463452	2463741	2463872	31;23;20	2;6;1	33;27;22	0;0;0	252	149	0.902;0.694;0.922	1.0;1.0;1.0	0.839	1	no	yes	XP_003528103.1 uncharacterized protein LOC100796598 [Glycine max]	-	-	-	-	-	-	-
SE_21812	Glyma.04G231700	GYP7	yes	Gm04	+	yes	-0.233	0.0013907719455	0.0356383193538	Glyma.04G231700.4	-	48840983	48841030	48840129	48840885	48842375	48842684	3;8;15	8;0;4	7;15;6	1;0;1	196	149	0.222;1.0;0.74	0.842;1.0;0.82	0.654	0.887	no	yes	XP_003523334.1 GTPase-activating protein GYP7 isoform X1 [Glycine max]	-	-	-	-	-	-	-
SE_21884	Glyma.16G198400	CCB2	no	Gm16	+	yes	0.415	4.50700941479e-06	0.000337432256471	MSTRG.34177.3	MSTRG.34177.2	36145205	36145300	36144987	36145106	36146613	36146757	8;15;26	2;1;2	9;9;7	13;7;4	244	149	0.71;0.902;0.888	0.297;0.44;0.517	0.833	0.418	yes	no	XP_028207589.1 protein COFACTOR ASSEMBLY OF COMPLEX C SUBUNIT B CCB2, chloroplastic isoform X1 [Glycine soja]	-	-	-	-	GO:0005575//cellular_component;GO:0005622//intracellular;GO:0005623//cell;GO:0005737//cytoplasm;GO:0009507//chloroplast;GO:0009534//chloroplast thylakoid;GO:0009535//chloroplast thylakoid membrane;GO:0009536//plastid;GO:0009579//thylakoid;GO:0016020//membrane;GO:0016021//integral component of membrane;GO:0031224//intrinsic component of membrane;GO:0031976//plastid thylakoid;GO:0031984//organelle …	-	GO:0008150//biological_process;GO:0009987//cellular process;GO:0010190//cytochrome b6f complex assembly;GO:0016043//cellular component organization;GO:0017004//cytochrome complex assembly;GO:0022607//cellular component assembly;GO:0034622//cellular macromolecular complex assembly;GO:0043933//macromolecular complex subunit organization;GO:0044085//cellular component biogenesis;GO:0065003//macromol…
SE_21899	Glyma.15G131200	At4g20930	yes	Gm15	-	yes	0.165	6.3363582772e-05	0.00308490440906	Glyma.15G131200.1	-	10482629	10482780	10481730	10481813	10483441	10483556	16;64;49	0;3;0	52;97;102	12;8;7	300	149	1.0;0.914;1.0	0.683;0.858;0.879	0.971	0.807	yes	no	NP_001242761.2 3-hydroxyisobutyrate dehydrogenase, mitochondrial-like [Glycine max]	Metabolism;Metabolism;Metabolism;Metabolism;Metabolism	Global and overview maps;Global and overview maps;Amino acid metabolism;Metabolism of other amino acids;Carbohydrate metabolism	ko01100//Metabolic pathways;ko01200//Carbon metabolism;ko00280//Valine, leucine and isoleucine degradation;ko00410//beta-Alanine metabolism;ko00640//Propanoate metabolism	K23146;K23146;K23146;K23146;K23146	GO:0005737//cytoplasm	GO:0004616//phosphogluconate dehydrogenase (decarboxylating) activity;GO:0004617//phosphoglycerate dehydrogenase activity;GO:0004735//pyrroline-5-carboxylate reductase activity;GO:0008442//3-hydroxyisobutyrate dehydrogenase activity;GO:0008679//2-hydroxy-3-oxopropionate reductase activity;GO:0050661//NADP binding;GO:0051287//NAD binding;GO:0070403//NAD+ binding	GO:0006098//pentose-phosphate shunt;GO:0006561//proline biosynthetic process;GO:0006564//L-serine biosynthetic process;GO:0006574//valine catabolic process;GO:0006631//fatty acid metabolic process;GO:0008652//cellular amino acid biosynthetic process;GO:0055114//oxidation-reduction process
SE_21978	Glyma.17G082800	--	yes	Gm17	-	yes	0.932	4.7440107398e-09	7.89122053823e-07	Glyma.17G082800.7	-	6438920	6439354	6438070	6438839	6439495	6440041	2;7;1	0;0;0	2;0;0	2;1;1	583	149	1.0;1.0;1.0	0.204;0.0;0.0	1	0.068	yes	no	XP_006600611.1 serine/threonine-protein kinase rio2 [Glycine max]	-	-	-	-	-	-	-
SE_21994	Glyma.13G033500	LRK10	no	Gm13	-	yes	-0.16	0.000303297034974	0.0107067600312	Glyma.13G033500.1;MSTRG.26061.12	Glyma.13G033500.2	9623651	9623684	9622831	9622855	9624191	9625126	43;65;32	8;22;11	40;32;32	2;3;4	182	149	0.815;0.708;0.704	0.942;0.897;0.868	0.742	0.902	no	yes	XP_006593813.1 LEAF RUST 10 DISEASE-RESISTANCE LOCUS RECEPTOR-LIKE PROTEIN KINASE-like 2.2 isoform X1 [Glycine max]	-	-	-	-	-	GO:0004672//protein kinase activity;GO:0005524//ATP binding;GO:0030247//polysaccharide binding	GO:0006468//protein phosphorylation
SE_22025	Glyma.06G175800	STR11	yes	Gm06	+	yes	0.09	8.76632390456e-07	8.20692960717e-05	Glyma.06G175800.1	-	14825548	14825656	14824935	14825031	14825995	14826092	144;112;121	0;0;0	86;97;121	8;4;5	257	149	1.0;1.0;1.0	0.862;0.934;0.933	1	0.91	yes	no	XP_003526989.1 rhodanese-like domain-containing protein 11, chloroplastic [Glycine max]	-	-	-	-	GO:0005575//cellular_component;GO:0005622//intracellular;GO:0005623//cell;GO:0005737//cytoplasm;GO:0009507//chloroplast;GO:0009536//plastid;GO:0043226//organelle;GO:0043227//membrane-bounded organelle;GO:0043229//intracellular organelle;GO:0043231//intracellular membrane-bounded organelle;GO:0044424//intracellular part;GO:0044444//cytoplasmic part;GO:0044464//cell part	GO:0008336//gamma-butyrobetaine dioxygenase activity	GO:0001887//selenium compound metabolic process;GO:0006400//tRNA modification
SE_22029	Glyma.17G226800	mettl21a	no	Gm17	+	yes	-0.111	0.000712915231346	0.0209181459373	MSTRG.36141.3;MSTRG.36141.2	Glyma.17G226800.3	38062257	38062382	38062093	38062156	38062648	38062856	33;23;45	9;0;0	42;36;22	0;0;0	274	149	0.666;1.0;1.0	1.0;1.0;1.0	0.889	1	no	yes	KRH05425.1 hypothetical protein GLYMA_17G226800 [Glycine max]	-	-	-	-	-	GO:0000179//rRNA (adenine-N6,N6-)-dimethyltransferase activity;GO:0004719//protein-L-isoaspartate (D-aspartate) O-methyltransferase activity;GO:0008168//methyltransferase activity;GO:0008171//O-methyltransferase activity;GO:0008276//protein methyltransferase activity;GO:0008689//3-demethylubiquinone-9 3-O-methyltransferase activity;GO:0008757//S-adenosylmethionine-dependent methyltransferase acti…	GO:0000154//rRNA modification;GO:0006412//translation;GO:0006464//cellular protein modification process;GO:0006744//ubiquinone biosynthetic process;GO:0008152//metabolic process;GO:0015995//chlorophyll biosynthetic process;GO:0016051//carbohydrate biosynthetic process;GO:0018364//peptidyl-glutamine methylation;GO:0030091//protein repair;GO:0046140//corrin biosynthetic process
SE_22086	Glyma.13G186500	ZIFL1	yes	Gm13	+	yes	0.048	3.49008373313e-08	4.76781698556e-06	Glyma.13G186500.6;Glyma.13G186500.7;Glyma.13G186500.5;Glyma.13G186500.2;Glyma.13G186500.1;MSTRG.27326.8	-	29436059	29436147	29435784	29435964	29436842	29436928	663;731;1057	3;46;0	978;728;752	44;56;33	237	149	0.993;0.909;1.0	0.933;0.891;0.935	0.967	0.92	yes	no	XP_006594342.1 protein ZINC INDUCED FACILITATOR-LIKE 1 isoform X1 [Glycine max]	-	-	-	-	GO:0005887//integral component of plasma membrane;GO:0016020//membrane;GO:0016021//integral component of membrane	GO:0008028//monocarboxylic acid transmembrane transporter activity;GO:0015114//phosphate ion transmembrane transporter activity;GO:0015238//drug transmembrane transporter activity;GO:0015295//solute:proton symporter activity;GO:0015307//drug:proton antiporter activity;GO:0022857//transmembrane transporter activity;GO:0042910//xenobiotic transporter activity;GO:0051119//sugar transmembrane transpo…	GO:0006810//transport;GO:0006817//phosphate ion transport;GO:0006855//drug transmembrane transport;GO:0008643//carbohydrate transport;GO:0015718//monocarboxylic acid transport;GO:0015893//drug transport;GO:0042493//response to drug;GO:0042908//xenobiotic transport;GO:0055085//transmembrane transport
SE_22149	Glyma.13G329300	Dcaf8	yes	Gm13	+	yes	-0.409	0.000168792387966	0.00670010237364	MSTRG.28494.1	-	41754566	41755300	41754124	41754376	41755385	41756075	3;2;11	2;2;0	7;8;15	0;1;0	883	149	0.202;0.144;1.0	1.0;0.574;1.0	0.449	0.858	no	yes	XP_014621552.1 DDB1- and CUL4-associated factor 8 isoform X1 [Glycine max]	-	-	-	-	-	GO:0005515//protein binding	-
SE_22182	Glyma.05G186500	UBP27	yes	Gm05	-	yes	-0.391	5.0765943671e-09	8.34385877305e-07	Glyma.05G186500.1	-	37319909	37320038	37319641	37319779	37320157	37320226	10;16;13	6;4;6	36;45;24	0;0;2	278	149	0.472;0.682;0.537	1.0;1.0;0.865	0.564	0.955	no	yes	XP_003524288.2 ubiquitin carboxyl-terminal hydrolase 27-like isoform X1 [Glycine max]	-	-	-	-	-	GO:0004843//thiol-dependent ubiquitin-specific protease activity	GO:0016579//protein deubiquitination
SE_22206	Glyma.12G052700	SRL2	no	Gm12	+	yes	-0.762	0	0	MSTRG.24514.2	MSTRG.24514.1	3772636	3772723	3772444	3772553	3772922	3772987	9;6;5	26;26;41	36;38;30	8;2;0	236	149	0.179;0.127;0.071	0.74;0.923;1.0	0.126	0.888	no	yes	KHN25286.1 Protein EFR3 like B [Glycine soja]	-	-	-	-	GO:0030117//membrane coat	-	GO:0006886//intracellular protein transport;GO:0016192//vesicle-mediated transport
SE_22317	Glyma.02G027500	--	no	Gm02	+	yes	-0.157	0.00194826609043	0.0466829407864	MSTRG.2043.5	Glyma.02G027500.8;Glyma.02G027500.7;Glyma.02G027500.2;Glyma.02G027500.1	2449396	2449475	2449158	2449222	2450328	2450437	11;10;12	0;3;3	18;11;11	0;0;1	228	149	1.0;0.685;0.723	1.0;1.0;0.878	0.803	0.959	no	yes	KRH69444.1 hypothetical protein GLYMA_02G027500 [Glycine max]	-	-	-	-	GO:0005575//cellular_component;GO:0005622//intracellular;GO:0005623//cell;GO:0005634//nucleus;GO:0005737//cytoplasm;GO:0043226//organelle;GO:0043227//membrane-bounded organelle;GO:0043229//intracellular organelle;GO:0043231//intracellular membrane-bounded organelle;GO:0044424//intracellular part;GO:0044464//cell part	GO:0003674//molecular_function;GO:0005488//binding;GO:0005515//protein binding;GO:0019899//enzyme binding;GO:0042826//histone deacetylase binding;GO:0043167//ion binding;GO:0043169//cation binding;GO:0046872//metal ion binding	GO:0000003//reproduction;GO:0003006//developmental process involved in reproduction;GO:0006139//nucleobase-containing compound metabolic process;GO:0006351//transcription, DNA-templated;GO:0006355//regulation of transcription, DNA-templated;GO:0006725//cellular aromatic compound metabolic process;GO:0006807//nitrogen compound metabolic process;GO:0007276//gamete generation;GO:0007281//germ cell d…
SE_22365	Glyma.05G023300	SCAPER	yes	Gm05	+	yes	0.41	3.19549249617e-07	3.42102412698e-05	MSTRG.8284.1	-	2046760	2046980	2046373	2046648	2047114	2047181	8;15;12	0;0;0	13;18;4	3;2;3	369	149	1.0;1.0;1.0	0.636;0.784;0.35	1	0.59	yes	no	XP_014630910.1 uncharacterized protein LOC100811838 isoform X1 [Glycine max]	-	-	-	-	-	-	-
SE_22454	Glyma.15G248200	UBP15	yes	Gm15	+	yes	-0.017	0.000315258656527	0.0110172950432	Glyma.15G248200.3;Glyma.15G248200.4;Glyma.15G248200.5;Glyma.15G248200.19;Glyma.15G248200.9;Glyma.15G248200.13;Glyma.15G248200.16;Glyma.15G248200.17;Glyma.15G248200.14;Glyma.15G248200.15;Glyma.15G248200.23;Glyma.15G248200.22;Glyma.15G248200.21;Glyma.15G248200.20;Glyma.15G248200.18;Glyma.15G248200.25;Glyma.15G248200.24	-	49339887	49339973	49339431	49339520	49340079	49340242	477;678;398	3;27;1	404;470;429	0;1;5	235	149	0.99;0.941;0.996	1.0;0.997;0.982	0.976	0.993	no	yes	RZB66140.1 Ubiquitin carboxyl-terminal hydrolase 15 isoform B [Glycine soja]	-	-	-	-	-	GO:0004843//thiol-dependent ubiquitin-specific protease activity	GO:0016579//protein deubiquitination
SE_22497	MSTRG.6035	--	yes	Gm03	+	yes	0.241	5.62442067475e-07	5.63459819788e-05	MSTRG.6035.2	-	46099679	46099896	46098695	46098877	46100978	46103189	46;43;76	29;26;30	39;14;28	46;39;47	366	149	0.392;0.402;0.508	0.257;0.128;0.195	0.434	0.193	yes	no	zinc finger SWIM domain-containing protein 3 [Spatholobus suberectus]	-	-	-	-	-	GO:0046914//transition metal ion binding	-
SE_22566	Glyma.06G132300	MIP2	yes	Gm06	+	yes	0.085	0.000362670473195	0.0123226849022	MSTRG.11137.1	-	10855458	10855547	10852995	10853967	10856134	10856494	28;44;42	2;0;0	28;47;34	2;10;0	238	149	0.898;1.0;1.0	0.898;0.746;1.0	0.966	0.881	yes	no	XP_006581664.1 MAG2-interacting protein 2 isoform X1 [Glycine max]	-	-	-	-	-	-	GO:0006890//retrograde vesicle-mediated transport, Golgi to ER
SE_22569	Glyma.03G242400	EMB3004	yes	Gm03	-	yes	0.231	0.000259826220334	0.00942452417825	Glyma.03G242400.1;Glyma.03G242400.6;Glyma.03G242400.5;Glyma.03G242400.4;Glyma.03G242400.9;Glyma.03G242400.13;Glyma.03G242400.12;Glyma.03G242400.11;Glyma.03G242400.10;Glyma.03G242400.17;Glyma.03G242400.16;Glyma.03G242400.15;Glyma.03G242400.14	-	45218332	45218441	45217112	45217262	45218807	45218871	5;4;8	0;0;1	22;8;7	4;2;2	258	149	1.0;1.0;0.822	0.761;0.698;0.669	0.941	0.709	yes	no	XP_014629492.1 bifunctional 3-dehydroquinate dehydratase/shikimate dehydrogenase, chloroplastic isoform X1 [Glycine max]	Metabolism;Metabolism;Metabolism;Metabolism	Global and overview maps;Global and overview maps;Global and overview maps;Amino acid metabolism	ko01100//Metabolic pathways;ko01110//Biosynthesis of secondary metabolites;ko01230//Biosynthesis of amino acids;ko00400//Phenylalanine, tyrosine and tryptophan biosynthesis	K13832;K13832;K13832;K13832	-	GO:0003855//3-dehydroquinate dehydratase activity;GO:0004013//adenosylhomocysteinase activity;GO:0004764//shikimate 3-dehydrogenase (NADP+) activity	GO:0006730//one-carbon metabolic process;GO:0009423//chorismate biosynthetic process;GO:0055114//oxidation-reduction process
SE_22594	Glyma.14G077500	LPAT4	yes	Gm14	-	yes	0.405	0.000201038119631	0.00772626632719	-	-	6427659	6427699	6426010	6426141	6428297	6428835	3;1;3	0;0;0	8;3;2	0;3;3	189	149	1.0;1.0;1.0	1.0;0.441;0.345	1	0.595	yes	no	NP_001241383.1 uncharacterized protein LOC100808657 [Glycine max]	Metabolism;Metabolism;Metabolism;Metabolism	Global and overview maps;Global and overview maps;Lipid metabolism;Lipid metabolism	ko01100//Metabolic pathways;ko01110//Biosynthesis of secondary metabolites;ko00564//Glycerophospholipid metabolism;ko00561//Glycerolipid metabolism	K13513;K13513;K13513;K13513	-	GO:0016746//transferase activity, transferring acyl groups	-
SE_22617	Glyma.18G169600	EAF1A	no	Gm18	+	yes	-0.37	9.06425143156e-05	0.0041135363415	Glyma.18G169600.12	Glyma.18G169600.11;Glyma.18G169600.15	40102948	40102997	40102740	40102798	40104107	40104296	5;4;2	3;2;3	2;1;2	1;0;0	198	149	0.556;0.601;0.334	0.601;1.0;1.0	0.497	0.867	no	yes	XP_006602517.1 chromatin modification-related protein EAF1 B isoform X1 [Glycine max]	-	-	-	-	-	-	-
SE_22628	Glyma.01G037400	Zmynd15	yes	Gm01	-	yes	0.147	5.87776648614e-05	0.00288916942372	MSTRG.314.2	-	3966718	3966837	3964567	3966524	3966926	3967040	26;54;38	0;0;2	34;30;42	0;8;6	268	149	1.0;1.0;0.914	1.0;0.676;0.796	0.971	0.824	yes	no	XP_003517868.1 zinc finger MYND domain-containing protein 15 [Glycine max]	-	-	-	-	GO:0005575//cellular_component;GO:0005622//intracellular;GO:0005623//cell;GO:0005634//nucleus;GO:0005737//cytoplasm;GO:0043226//organelle;GO:0043227//membrane-bounded organelle;GO:0043229//intracellular organelle;GO:0043231//intracellular membrane-bounded organelle;GO:0044424//intracellular part;GO:0044464//cell part	GO:0003674//molecular_function;GO:0005488//binding;GO:0005515//protein binding;GO:0019899//enzyme binding;GO:0042826//histone deacetylase binding;GO:0043167//ion binding;GO:0043169//cation binding;GO:0046872//metal ion binding;GO:0050611//arsenate reductase (azurin) activity	GO:0000003//reproduction;GO:0003006//developmental process involved in reproduction;GO:0006139//nucleobase-containing compound metabolic process;GO:0006351//transcription, DNA-templated;GO:0006355//regulation of transcription, DNA-templated;GO:0006725//cellular aromatic compound metabolic process;GO:0006807//nitrogen compound metabolic process;GO:0007276//gamete generation;GO:0007281//germ cell d…
SE_22636	Glyma.20G219800	PEL1	yes	Gm20	-	yes	1	0	0	-	-	45471656	45471695	45470020	45470115	45472414	45472521	11;17;25	0;0;0	0;0;0	4;4;6	188	149	1.0;1.0;1.0	0.0;0.0;0.0	1	0	yes	no	XP_028219461.1 protein PELOTA 1-like [Glycine soja]	Genetic Information Processing	Translation	ko03015//mRNA surveillance pathway	K06965	-	GO:0003747//translation release factor activity	GO:0006402//mRNA catabolic process;GO:0006415//translational termination
SE_22664	Glyma.04G179400	At5g50100	yes	Gm04	-	yes	0.053	6.38793895558e-09	1.01044706577e-06	Glyma.04G179400.1	-	43282206	43282267	43281657	43281701	43282419	43282485	361;196;516	2;1;0	314;200;194	14;9;8	210	149	0.992;0.993;1.0	0.941;0.94;0.945	0.995	0.942	yes	no	NP_001242656.2 uncharacterized protein LOC100785087 [Glycine max]	-	-	-	-	-	-	-
SE_22691	Glyma.05G206900	GSTT1	yes	Gm05	-	yes	0.11	0.000858139557417	0.0242525466512	MSTRG.9689.1	-	38943561	38944245	38943147	38943413	38944392	38944598	92;99;125	1;0;1	82;132;152	5;5;0	833	149	0.943;1.0;0.957	0.746;0.825;1.0	0.967	0.857	yes	no	NP_001242886.2 glutathione S-transferase GSTT2 [Glycine max]	Metabolism;Metabolism	Global and overview maps;Metabolism of other amino acids	ko01100//Metabolic pathways;ko00480//Glutathione metabolism	K00799;K00799	-	GO:0005515//protein binding;GO:0016034//maleylacetoacetate isomerase activity;GO:0016844//strictosidine synthase activity	GO:0006559//L-phenylalanine catabolic process;GO:0006572//tyrosine catabolic process;GO:0006749//glutathione metabolic process;GO:0009058//biosynthetic process
SE_22818	Glyma.06G209000	DR1	yes	Gm06	+	yes	0.063	5.13722486772e-09	8.37805711373e-07	Glyma.06G209000.1;MSTRG.11762.2	-	20350243	20350338	20349722	20349812	20351380	20351449	421;657;593	0;23;7	637;584;610	39;42;26	244	149	1.0;0.946;0.981	0.909;0.895;0.935	0.976	0.913	yes	no	KHN03685.1 Protein Dr1 like, partial [Glycine soja]	-	-	-	-	-	GO:0003677//DNA binding	GO:0000278//mitotic cell cycle;GO:0051382//kinetochore assembly
SE_22839	Glyma.07G095900	LRK10L-1.2	yes	Gm07	-	yes	-0.362	2.95239357406e-08	4.0863457902e-06	MSTRG.13370.1;Glyma.07G095900.6	-	8836607	8837522	8832149	8832182	8844063	8844857	126;215;69	17;39;12	117;192;157	7;2;4	1064	149	0.509;0.436;0.446	0.701;0.931;0.846	0.464	0.826	no	yes	XP_006583427.1 LEAF RUST 10 DISEASE-RESISTANCE LOCUS RECEPTOR-LIKE PROTEIN KINASE-like 1.2 isoform X1 [Glycine max]	-	-	-	-	-	GO:0004672//protein kinase activity;GO:0005524//ATP binding;GO:0030247//polysaccharide binding	GO:0006468//protein phosphorylation
SE_22862	Glyma.16G181200	TIC32	no	Gm16	-	yes	0.198	4.21156743111e-05	0.00217164106901	Glyma.16G181200.1;MSTRG.33994.4	Glyma.16G181200.3;Glyma.16G181200.2	34434097	34434182	34433716	34433772	34435013	34435092	26;20;37	0;0;3	25;54;33	5;7;9	234	149	1.0;1.0;0.887	0.761;0.831;0.7	0.962	0.764	yes	no	XP_003548174.2 short-chain dehydrogenase TIC 32, chloroplastic [Glycine max]	-	-	-	-	-	GO:0004316//3-oxoacyl-[acyl-carrier-protein] reductase (NADPH) activity;GO:0004757//sepiapterin reductase activity;GO:0008667//2,3-dihydro-2,3-dihydroxybenzoate dehydrogenase activity;GO:0008678//2-deoxy-D-gluconate 3-dehydrogenase activity;GO:0016491//oxidoreductase activity;GO:0016630//protochlorophyllide reductase activity;GO:0050662//coenzyme binding;GO:0051287//NAD binding	GO:0000272//polysaccharide catabolic process;GO:0006633//fatty acid biosynthetic process;GO:0006729//tetrahydrobiopterin biosynthetic process;GO:0015995//chlorophyll biosynthetic process;GO:0055114//oxidation-reduction process
SE_22931	Glyma.03G248100	At2g34160	yes	Gm03	+	yes	-0.181	0.000322516772698	0.0112336222914	Glyma.03G248100.1;Glyma.03G248100.3	-	45639844	45639893	45638917	45639310	45640038	45640101	37;12;56	0;10;8	15;4;8	0;0;1	198	149	1.0;0.475;0.84	1.0;1.0;0.858	0.772	0.953	no	yes	XP_003520842.1 uncharacterized protein At2g34160 isoform X1 [Glycine max]	-	-	-	-	GO:0000311//plastid large ribosomal subunit;GO:0005634//nucleus;GO:0022625//cytosolic large ribosomal subunit	GO:0003676//nucleic acid binding;GO:0003677//DNA binding;GO:0003735//structural constituent of ribosome;GO:0004526//ribonuclease P activity	GO:0006325//chromatin organization;GO:0006412//translation;GO:0008033//tRNA processing
SE_22969	Glyma.09G203500	PCKA	no	Gm09	+	yes	0.035	2.4217092659e-06	0.000195953536677	Glyma.09G203500.2;Glyma.09G203500.1	MSTRG.18998.2	43682096	43682395	43681720	43681821	43682635	43682809	2633;1207;3271	38;26;24	3474;1779;2469	49;75;68	448	149	0.958;0.939;0.978	0.959;0.888;0.924	0.958	0.924	yes	no	XP_025979608.1 phosphoenolpyruvate carboxykinase (ATP) [Glycine max]	Metabolism;Metabolism;Metabolism;Metabolism;Metabolism;Metabolism;Metabolism	Global and overview maps;Global and overview maps;Global and overview maps;Carbohydrate metabolism;Carbohydrate metabolism;Energy metabolism;Carbohydrate metabolism	ko01100//Metabolic pathways;ko01110//Biosynthesis of secondary metabolites;ko01200//Carbon metabolism;ko00010//Glycolysis / Gluconeogenesis;ko00620//Pyruvate metabolism;ko00710//Carbon fixation in photosynthetic organisms;ko00020//Citrate cycle (TCA cycle)	K01610;K01610;K01610;K01610;K01610;K01610;K01610	-	GO:0004612//phosphoenolpyruvate carboxykinase (ATP) activity;GO:0005524//ATP binding	GO:0006094//gluconeogenesis
SE_23073	Glyma.10G163700	PURKE	no	Gm10	+	yes	-0.402	1.99543576884e-07	2.25698804865e-05	Glyma.10G163700.17	MSTRG.20832.5	39896932	39897027	39895791	39895958	39897345	39897658	7;4;12	7;1;6	17;9;8	0;1;0	244	149	0.379;0.71;0.55	1.0;0.846;1.0	0.546	0.949	no	yes	XP_003536132.1 phosphoribosylaminoimidazole carboxylase, chloroplastic isoform X1 [Glycine max]	Metabolism;Metabolism;Metabolism	Global and overview maps;Global and overview maps;Nucleotide metabolism	ko01100//Metabolic pathways;ko01110//Biosynthesis of secondary metabolites;ko00230//Purine metabolism	K11808;K11808;K11808	GO:0005737//cytoplasm;GO:0005951//carbamoyl-phosphate synthase complex;GO:0009317//acetyl-CoA carboxylase complex;GO:0009320//phosphoribosylaminoimidazole carboxylase complex	GO:0003989//acetyl-CoA carboxylase activity;GO:0004075//biotin carboxylase activity;GO:0004088//carbamoyl-phosphate synthase (glutamine-hydrolyzing) activity;GO:0004617//phosphoglycerate dehydrogenase activity;GO:0004637//phosphoribosylamine-glycine ligase activity;GO:0004638//phosphoribosylaminoimidazole carboxylase activity;GO:0004644//phosphoribosylglycinamide formyltransferase activity;GO:000…	GO:0006094//gluconeogenesis;GO:0006189//'de novo' IMP biosynthetic process;GO:0006564//L-serine biosynthetic process;GO:0006631//fatty acid metabolic process;GO:0006633//fatty acid biosynthetic process;GO:0009152//purine ribonucleotide biosynthetic process;GO:0009220//pyrimidine ribonucleotide biosynthetic process;GO:0009252//peptidoglycan biosynthetic process;GO:0051235//maintenance of location;…
SE_23118	Glyma.15G232000	TGAL1	no	Gm15	-	yes	0.054	3.16789927624e-11	7.015396313e-09	Glyma.15G232000.1	Glyma.15G232000.6;Glyma.15G232000.2	44385367	44385555	44384465	44384563	44386498	44386637	34;23;27	142;143;245	5;10;9	209;220;251	337	149	0.096;0.066;0.046	0.01;0.02;0.016	0.069	0.015	yes	no	KRH13334.1 hypothetical protein GLYMA_15G232000 [Glycine max]	Environmental Information Processing	Signal transduction	ko04075//Plant hormone signal transduction	K14431	GO:0005576//extracellular region	GO:0003700//transcription factor activity, sequence-specific DNA binding;GO:0008289//lipid binding;GO:0043565//sequence-specific DNA binding	GO:0006351//transcription, DNA-templated;GO:0006355//regulation of transcription, DNA-templated;GO:0006869//lipid transport;GO:0042157//lipoprotein metabolic process
SE_23197	Glyma.03G228900	ACLA-2	yes	Gm03	-	yes	-0.076	8.881784197e-16	3.06319632683e-13	Glyma.03G228900.2	-	44268881	44268963	44268447	44268543	44269080	44269195	228;248;271	7;19;15	453;552;642	1;0;0	231	149	0.955;0.894;0.921	0.997;1.0;1.0	0.923	0.999	no	yes	XP_003521649.1 ATP-citrate synthase alpha chain protein 2 isoform X2 [Glycine max]	Metabolism;Metabolism;Metabolism	Global and overview maps;Global and overview maps;Carbohydrate metabolism	ko01100//Metabolic pathways;ko01110//Biosynthesis of secondary metabolites;ko00020//Citrate cycle (TCA cycle)	K01648;K01648;K01648	GO:0005575//cellular_component;GO:0005622//intracellular;GO:0005623//cell;GO:0005737//cytoplasm;GO:0005829//cytosol;GO:0009346//citrate lyase complex;GO:0032991//macromolecular complex;GO:0044424//intracellular part;GO:0044444//cytoplasmic part;GO:0044464//cell part	GO:0000166//nucleotide binding;GO:0003674//molecular_function;GO:0003824//catalytic activity;GO:0003878//ATP citrate synthase activity;GO:0004774//succinate-CoA ligase activity;GO:0004775//succinate-CoA ligase (ADP-forming) activity;GO:0004776//succinate-CoA ligase (GDP-forming) activity;GO:0005488//binding;GO:0005524//ATP binding;GO:0008144//drug binding;GO:0016740//transferase activity;GO:00167…	GO:0006082//organic acid metabolic process;GO:0006084//acetyl-CoA metabolic process;GO:0006085//acetyl-CoA biosynthetic process;GO:0006099//tricarboxylic acid cycle;GO:0006139//nucleobase-containing compound metabolic process;GO:0006163//purine nucleotide metabolic process;GO:0006164//purine nucleotide biosynthetic process;GO:0006629//lipid metabolic process;GO:0006631//fatty acid metabolic proce…
SE_23280	Glyma.03G008400	PRFB3	yes	Gm03	-	yes	-0.116	0.000364045523467	0.0123226849022	Glyma.03G008400.1	-	809713	809891	807201	808873	810460	810673	80;89;113	7;7;11	154;73;55	4;3;0	327	149	0.839;0.853;0.824	0.946;0.917;1.0	0.839	0.954	no	yes	XP_006576304.1 peptide chain release factor PrfB3, chloroplastic isoform X2 [Glycine max]	-	-	-	-	-	GO:0003747//translation release factor activity	GO:0006415//translational termination
SE_23330	Glyma.18G249600	elmoA	no	Gm18	-	yes	-0.098	0.00170797258662	0.0418791693209	Glyma.18G249600.1	Glyma.18G249600.2;Glyma.18G249600.3;Glyma.18G249600.5	53884313	53884364	53884070	53884191	53885303	53885358	1;0;4	7;29;35	6;5;9	21;22;39	200	149	0.096;0.0;0.078	0.176;0.145;0.147	0.058	0.156	no	yes	XP_006602864.1 ELMO domain-containing protein A isoform X1 [Glycine max]	-	-	-	-	-	-	-
SE_23369	Glyma.17G231700	--	yes	Gm17	+	yes	0.046	0.000347241146808	0.0119562344461	Glyma.17G231700.1	-	38589693	38589736	38589450	38589583	38590133	38590533	88;104;111	0;1;1	130;122;135	8;7;2	192	149	1.0;0.988;0.989	0.927;0.931;0.981	0.992	0.946	yes	no	XP_006601248.1 egalitarian protein homolog isoform X1 [Glycine max]	-	-	-	-	-	GO:0003676//nucleic acid binding;GO:0003723//RNA binding;GO:0008408//3'-5' exonuclease activity;GO:0016891//endoribonuclease activity, producing 5'-phosphomonoesters	GO:0006139//nucleobase-containing compound metabolic process;GO:0006396//RNA processing
SE_23425	Glyma.03G183400	At3g46100	no	Gm03	+	yes	0.147	2.09659649655e-05	0.0011953440947	Glyma.03G183400.1;MSTRG.5456.3	Glyma.03G183400.2	40705503	40705632	40702569	40702712	40707783	40707947	99;96;102	3;2;4	103;83;63	9;11;12	278	149	0.946;0.963;0.932	0.86;0.802;0.738	0.947	0.8	yes	no	XP_003521406.1 histidine--tRNA ligase, chloroplastic/mitochondrial isoform X1 [Glycine max]	Genetic Information Processing	Translation	ko00970//Aminoacyl-tRNA biosynthesis	K01892	GO:0005575//cellular_component;GO:0005622//intracellular;GO:0005623//cell;GO:0005737//cytoplasm;GO:0009328//phenylalanine-tRNA ligase complex;GO:0044424//intracellular part;GO:0044464//cell part	GO:0000049//tRNA binding;GO:0000166//nucleotide binding;GO:0003674//molecular_function;GO:0003824//catalytic activity;GO:0003879//ATP phosphoribosyltransferase activity;GO:0004725//protein tyrosine phosphatase activity;GO:0004812//aminoacyl-tRNA ligase activity;GO:0004821//histidine-tRNA ligase activity;GO:0004826//phenylalanine-tRNA ligase activity;GO:0004827//proline-tRNA ligase activity;GO:000…	GO:0000105//histidine biosynthetic process;GO:0006082//organic acid metabolic process;GO:0006139//nucleobase-containing compound metabolic process;GO:0006399//tRNA metabolic process;GO:0006412//translation;GO:0006418//tRNA aminoacylation for protein translation;GO:0006427//histidyl-tRNA aminoacylation;GO:0006432//phenylalanyl-tRNA aminoacylation;GO:0006433//prolyl-tRNA aminoacylation;GO:0006434//…
SE_23488	Glyma.16G218200	CNGC20	yes	Gm16	-	yes	-0.038	7.80792983256e-05	0.0036502939515	Glyma.16G218200.1	-	37793747	37794260	37792720	37792912	37795110	37795473	645;765;1072	14;7;1	998;1094;1124	1;0;3	662	149	0.912;0.961;0.996	0.996;1.0;0.988	0.956	0.995	no	yes	XP_003548317.1 probable cyclic nucleotide-gated ion channel 20, chloroplastic isoform X1 [Glycine max]	Organismal Systems	Environmental adaptation	ko04626//Plant-pathogen interaction	K05391	GO:0016020//membrane	GO:0005216//ion channel activity	GO:0006811//ion transport;GO:0055085//transmembrane transport
SE_23491	Glyma.14G056800	PFE2	no	Gm14	+	yes	0.06	0.000278214327396	0.0100223853078	Glyma.14G056800.1	MSTRG.29315.2	4458498	4458560	4457506	4457594	4458694	4458760	127;98;233	12;7;1	274;226;217	37;15;27	211	149	0.882;0.908;0.994	0.839;0.914;0.85	0.928	0.868	yes	no	NP_001237049.1 ferritin-4, chloroplastic [Glycine max]	-	-	-	-	GO:0005575//cellular_component;GO:0005622//intracellular;GO:0005623//cell;GO:0005737//cytoplasm;GO:0009507//chloroplast;GO:0009536//plastid;GO:0043226//organelle;GO:0043227//membrane-bounded organelle;GO:0043229//intracellular organelle;GO:0043231//intracellular membrane-bounded organelle;GO:0044424//intracellular part;GO:0044444//cytoplasmic part;GO:0044464//cell part	GO:0003674//molecular_function;GO:0003824//catalytic activity;GO:0004322//ferroxidase activity;GO:0005488//binding;GO:0005506//iron ion binding;GO:0008199//ferric iron binding;GO:0016491//oxidoreductase activity;GO:0016722//oxidoreductase activity, oxidizing metal ions;GO:0016724//oxidoreductase activity, oxidizing metal ions, oxygen as acceptor;GO:0043167//ion binding;GO:0043169//cation binding;…	GO:0000041//transition metal ion transport;GO:0006810//transport;GO:0006811//ion transport;GO:0006812//cation transport;GO:0006826//iron ion transport;GO:0006873//cellular ion homeostasis;GO:0006875//cellular metal ion homeostasis;GO:0006879//cellular iron ion homeostasis;GO:0006880//intracellular sequestering of iron ion;GO:0008150//biological_process;GO:0008152//metabolic process;GO:0009987//ce…
SE_23499	Glyma.17G178700	IP5P3	no	Gm17	+	yes	0.207	0.000563078153216	0.0173187692798	MSTRG.35825.3	MSTRG.35825.5;MSTRG.35825.4	19468944	19469299	19468604	19468709	19470050	19470183	82;62;88	3;1;5	59;55;63	12;5;8	504	149	0.89;0.948;0.839	0.592;0.765;0.7	0.892	0.686	yes	no	RZB57400.1 Type IV inositol polyphosphate 5-phosphatase 3 isoform E [Glycine soja]	Metabolism;Metabolism;Environmental Information Processing	Global and overview maps;Carbohydrate metabolism;Signal transduction	ko01100//Metabolic pathways;ko00562//Inositol phosphate metabolism;ko04070//Phosphatidylinositol signaling system	K20279;K20279;K20279	-	-	-
SE_23501	Glyma.17G114902	--	no	Gm17	+	yes	0.208	0.00176535838775	0.0429847627476	MSTRG.35335.1	MSTRG.35335.2	9091149	9091230	9090360	9090463	9091814	9092464	39;28;55	19;11;21	26;14;15	27;19;10	230	149	0.571;0.623;0.629	0.384;0.323;0.493	0.608	0.4	yes	no	RZB56428.1 hypothetical protein D0Y65_045547 [Glycine soja]	-	-	-	-	-	-	-
SE_23507	Glyma.02G037100	CRK2	yes	Gm02	-	yes	-0.46	1.73820425567e-05	0.00102432328097	Glyma.02G037100.10	-	3430353	3430424	3429318	3430137	3431871	3431979	8;4;11	5;15;8	15;19;21	3;4;0	220	149	0.52;0.153;0.482	0.772;0.763;1.0	0.385	0.845	no	yes	NP_001235136.2 cysteine-rich receptor-like protein kinase precursor [Glycine max]	-	-	-	-	-	GO:0004672//protein kinase activity;GO:0005524//ATP binding	GO:0006468//protein phosphorylation;GO:0019068//virion assembly
SE_23520	Glyma.10G262300	DDB_G0292320	yes	Gm10	+	yes	0.062	0.000807845958354	0.0230603300839	Glyma.10G262300.1	-	48773736	48773827	48770966	48770992	48774187	48774283	61;74;108	1;0;1	101;76;72	0;8;4	240	149	0.974;1.0;0.985	1.0;0.855;0.918	0.986	0.924	yes	no	NP_001235443.1 UNC-50 family protein [Glycine max]	-	-	-	-	GO:0016021//integral component of membrane	-	-
SE_23528	Glyma.20G230200	PVA22	yes	Gm20	+	yes	-0.12	5.17772034803e-07	5.2369654174e-05	Glyma.20G230200.3;Glyma.20G230200.2;Glyma.20G230200.1	-	46371524	46371595	46371201	46371380	46371694	46371776	45;55;66	1;11;5	73;57;42	0;0;0	220	149	0.968;0.772;0.899	1.0;1.0;1.0	0.88	1	no	yes	XP_006606493.1 vesicle-associated protein 2-2 isoform X1 [Glycine max]	-	-	-	-	-	GO:0016787//hydrolase activity	-
SE_23593	Glyma.18G273000	RLP13	no	Gm18	-	yes	0.917	4.52970994047e-14	1.28778429362e-11	Glyma.18G273000.2	Glyma.18G273000.1	55851928	55852003	55851118	55851268	55853424	55853571	2;6;3	0;0;0	2;0;0	4;1;3	224	149	1.0;1.0;1.0	0.25;0.0;0.0	1	0.083	yes	no	XP_006602959.2 receptor like protein 21 isoform X1 [Glycine max]	-	-	-	-	-	GO:0005515//protein binding	-
SE_23595	Glyma.04G212900	ABCI10	yes	Gm04	-	yes	0.173	0.000728897555287	0.0212328537257	MSTRG.7727.2	-	47277144	47278460	47274981	47275327	47280234	47280452	320;462;406	2;7;8	276;266;235	18;6;10	1465	149	0.942;0.87;0.838	0.609;0.818;0.705	0.883	0.711	yes	no	KRH64041.1 hypothetical protein GLYMA_04G212900 [Glycine max]	-	-	-	-	GO:0005887//integral component of plasma membrane;GO:0009898//cytoplasmic side of plasma membrane;GO:0043190//ATP-binding cassette (ABC) transporter complex;GO:0055052//ATP-binding cassette (ABC) transporter complex, substrate-binding subunit-containing	GO:0005319//lipid transporter activity;GO:0005524//ATP binding;GO:0008565//protein transporter activity;GO:0015412//molybdate transmembrane-transporting ATPase activity;GO:0015415//phosphate ion transmembrane-transporting ATPase activity;GO:0015419//sulfate transmembrane-transporting ATPase activity;GO:0015440//peptide-transporting ATPase activity;GO:0033225//2-aminoethylphosphonate transporting …	GO:0006810//transport;GO:0006817//phosphate ion transport;GO:0006869//lipid transport;GO:0008272//sulfate transport;GO:0015689//molybdate ion transport;GO:0030253//protein secretion by the type I secretion system;GO:0033223//2-aminoethylphosphonate transport;GO:0033308//hydroxyectoine transport;GO:0043213//bacteriocin transport;GO:0051470//ectoine transport
SE_23605	Glyma.16G207200	ASHH3	yes	Gm16	+	yes	-0.078	0.000456991497094	0.0144357163902	MSTRG.34247.1	-	36923805	36923972	36921886	36922056	36924583	36924713	48;51;108	1;0;18	153;74;61	3;1;0	316	149	0.958;1.0;0.739	0.96;0.972;1.0	0.899	0.977	no	yes	XP_003548258.1 histone-lysine N-methyltransferase ASHH3 isoform X1 [Glycine max]	Metabolism;Metabolism	Global and overview maps;Amino acid metabolism	ko01100//Metabolic pathways;ko00310//Lysine degradation	K11423;K11423	-	GO:0005515//protein binding	-
SE_23612	Glyma.15G091200	PTAC12	yes	Gm15	-	yes	-0.611	1.13750120434e-11	2.60116851488e-09	Glyma.15G091200.1	-	7024258	7024589	7023420	7024172	7024804	7025025	4;7;8	2;2;7	7;1;1	0;0;0	480	149	0.383;0.521;0.262	1.0;1.0;1.0	0.389	1	no	yes	KRH11135.1 hypothetical protein GLYMA_15G091200 [Glycine max]	-	-	-	-	-	-	-
SE_23642	Glyma.15G053000	LNK1	no	Gm15	-	yes	-0.101	0	0	Glyma.15G053000.7	Glyma.15G053000.22;Glyma.15G053000.21;Glyma.15G053000.3	4152652	4152812	4151648	4152189	4153625	4153783	0;0;0	132;138;194	15;11;23	77;69;65	309	149	0.0;0.0;0.0	0.086;0.071;0.146	0	0.101	no	yes	XP_003547078.2 protein LNK1 [Glycine max]	-	-	-	-	-	-	-
SE_23655	Glyma.08G259100	PPC6-1	yes	Gm08	-	yes	0.067	2.07491153071e-05	0.00118619534737	MSTRG.16781.1;Glyma.08G259100.2;MSTRG.16781.2	-	23486118	23486236	23484823	23485047	23486320	23486698	89;166;116	0;0;0	148;121;140	3;10;3	267	149	1.0;1.0;1.0	0.965;0.871;0.963	1	0.933	yes	no	XP_028245170.1 probable protein phosphatase 2C 33 [Glycine soja]	-	-	-	-	-	GO:0016791//phosphatase activity	-
SE_23669	Glyma.11G176312	--	yes	Gm11	-	yes	0.546	0.00130083103259	0.0340384120194	-	-	31661748	31661871	31657834	31658714	31661967	31662060	3;4;6	2;0;1	0;2;5	2;3;6	272	149	0.451;1.0;0.767	0.0;0.268;0.313	0.739	0.194	yes	no	KRG88857.1 hypothetical protein GLYMA_U023900 [Glycine max]	-	-	-	-	-	-	-
SE_23697	Glyma.18G001500	TBC1D13	yes	Gm18	+	yes	0.131	1.49491806378e-07	1.7280267157e-05	Glyma.18G001500.2	-	143673	143862	140866	140983	144044	144391	6;12;6	21;20;26	0;0;1	25;12;22	338	149	0.112;0.209;0.092	0.0;0.0;0.02	0.138	0.007	yes	no	XP_003552768.1 TBC1 domain family member 13 isoform X1 [Glycine max]	-	-	-	-	-	-	-
SE_23706	Glyma.17G003200	GSTZ1	yes	Gm17	-	yes	-0.623	2.31492602865e-12	5.93919680375e-10	-	-	358346	358463	358099	358228	360888	360942	10;2;11	8;5;12	41;59;50	1;6;0	266	149	0.412;0.183;0.339	0.958;0.846;1.0	0.311	0.935	no	yes	KRH01905.1 hypothetical protein GLYMA_17G003200 [Glycine max]	Metabolism;Metabolism	Global and overview maps;Amino acid metabolism	ko01100//Metabolic pathways;ko00350//Tyrosine metabolism	K01800;K01800	-	GO:0005515//protein binding;GO:0016034//maleylacetoacetate isomerase activity	GO:0006559//L-phenylalanine catabolic process;GO:0006572//tyrosine catabolic process;GO:0006749//glutathione metabolic process
SE_23737	Glyma.01G218600	AVT1A	yes	Gm01	-	yes	-0.048	0.000118088411264	0.00509086884461	Glyma.01G218600.3;MSTRG.1587.1	-	55947311	55947374	55946974	55947136	55947898	55947942	416;420;454	28;31;42	369;405;473	14;20;13	212	149	0.913;0.905;0.884	0.949;0.934;0.962	0.901	0.948	no	yes	XP_006573771.1 amino acid transporter AVT1A [Glycine max]	-	-	-	-	GO:0005887//integral component of plasma membrane	GO:0015173//aromatic amino acid transmembrane transporter activity	GO:0015801//aromatic amino acid transport
SE_23756	Glyma.15G106900	RBP45	yes	Gm15	+	yes	-0.013	0.000435143156217	0.0140192063101	Glyma.15G106900.1	-	8349284	8349346	8347090	8347565	8349416	8349547	1328;1398;1521	0;56;6	1321;1294;1344	3;14;3	211	149	1.0;0.946;0.994	0.997;0.985;0.997	0.98	0.993	no	yes	XP_003546146.1 polyadenylate-binding protein RBP45 [Glycine max]	-	-	-	-	-	GO:0003676//nucleic acid binding;GO:0003723//RNA binding	GO:0008380//RNA splicing
SE_23858	Glyma.04G146900	NUP1	yes	Gm04	+	yes	0.106	0.00175895983982	0.0429617720426	Glyma.04G146900.2;Glyma.04G146900.1	-	27490565	27490779	27489108	27489275	27505080	27505386	74;70;54	2;0;0	57;48;65	0;12;0	363	149	0.938;1.0;1.0	1.0;0.621;1.0	0.979	0.874	yes	no	XP_006578449.1 nuclear pore complex protein NUP1 isoform X1 [Glycine max]	-	-	-	-	-	-	-
SE_23869	Glyma.18G251900	NRG2	yes	Gm18	-	yes	0.096	3.11938430801e-05	0.00166986277537	Glyma.18G251900.4	-	54135427	54135904	54133551	54134589	54137260	54137484	94;84;97	64;58;102	64;60;50	119;66;86	626	149	0.259;0.256;0.185	0.113;0.178;0.122	0.233	0.138	yes	no	XP_028214621.1 nitrate regulatory gene2 protein-like [Glycine soja]	-	-	-	-	GO:0000145//exocyst	GO:0003700//transcription factor activity, sequence-specific DNA binding	GO:0006355//regulation of transcription, DNA-templated;GO:0006768//biotin metabolic process;GO:0006904//vesicle docking involved in exocytosis
SE_23915	Glyma.04G090300	At5g64460	yes	Gm04	+	yes	0.034	0.000109245286813	0.00478812988327	Glyma.04G090300.1	-	7929009	7929071	7928237	7928485	7929450	7929558	218;280;222	0;1;1	236;292;304	6;10;7	211	149	1.0;0.995;0.994	0.965;0.954;0.968	0.996	0.962	yes	no	KRH62161.1 hypothetical protein GLYMA_04G090300 [Glycine max]	-	-	-	-	-	GO:0008969//phosphohistidine phosphatase activity	GO:0000160//phosphorelay signal transduction system;GO:0009236//cobalamin biosynthetic process
SE_23936	Glyma.17G171100	CCOAOMT1	yes	Gm17	-	yes	0.282	2.14212314553e-10	4.29199873673e-08	MSTRG.35784.2	-	16124507	16125154	16123185	16123580	16129430	16129778	22;36;18	18;5;27	0;2;0	18;14;21	796	149	0.186;0.574;0.111	0.0;0.026;0.0	0.29	0.009	yes	no	NP_001236240.1 O-methyltransferase SOMT-9 isoform 1 [Glycine max]	Metabolism;Metabolism;Metabolism;Metabolism;Metabolism	Global and overview maps;Global and overview maps;Biosynthesis of other secondary metabolites;Biosynthesis of other secondary metabolites;Biosynthesis of other secondary metabolites	ko01100//Metabolic pathways;ko01110//Biosynthesis of secondary metabolites;ko00940//Phenylpropanoid biosynthesis;ko00941//Flavonoid biosynthesis;ko00945//Stilbenoid, diarylheptanoid and gingerol biosynthesis	K00588;K00588;K00588;K00588;K00588	-	GO:0008171//O-methyltransferase activity	-
SE_24009	Glyma.02G191500	FPGS2	no	Gm02	-	yes	-0.278	0.00134552438489	0.0349039975454	Glyma.02G191500.8;Glyma.02G191500.6;Glyma.02G191500.1;Glyma.02G191500.3;Glyma.02G191500.10	Glyma.02G191500.9;Glyma.02G191500.4;Glyma.02G191500.5;Glyma.02G191500.7;Glyma.02G191500.2	38018915	38018993	38018036	38018195	38019161	38019208	21;11;21	8;7;7	8;21;11	0;1;3	227	149	0.633;0.508;0.663	1.0;0.932;0.706	0.601	0.879	no	yes	NP_001235825.2 putative folylpolyglutamate synthase [Glycine max]	Metabolism;Metabolism	Global and overview maps;Metabolism of cofactors and vitamins	ko01100//Metabolic pathways;ko00790//Folate biosynthesis	K01930;K01930	GO:0005737//cytoplasm	GO:0004326//tetrahydrofolylpolyglutamate synthase activity;GO:0005524//ATP binding;GO:0008763//UDP-N-acetylmuramate-L-alanine ligase activity;GO:0008764//UDP-N-acetylmuramoylalanine-D-glutamate ligase activity;GO:0008841//dihydrofolate synthase activity;GO:0016881//acid-amino acid ligase activity;GO:0047480//UDP-N-acetylmuramoyl-tripeptide-D-alanyl-D-alanine ligase activity	GO:0006760//folic acid-containing compound metabolic process;GO:0009058//biosynthetic process;GO:0009252//peptidoglycan biosynthetic process;GO:0046654//tetrahydrofolate biosynthetic process;GO:0070501//poly-gamma-glutamate biosynthetic process
SE_24023	Glyma.14G038500	CYS6	yes	Gm14	+	yes	-0.301	0	0	-	-	2855889	2856168	2855680	2855800	2872352	2873112	73;187;110	21;14;15	1081;498;1620	0;1;0	428	149	0.548;0.823;0.719	1.0;0.994;1.0	0.697	0.998	no	yes	KRH14632.1 hypothetical protein GLYMA_14G038500 [Glycine max]	-	-	-	-	-	GO:0004869//cysteine-type endopeptidase inhibitor activity	GO:0015986//ATP synthesis coupled proton transport
SE_24073	Glyma.01G149800	NPG1	yes	Gm01	+	yes	-0.451	3.20344972438e-07	3.42102412698e-05	Glyma.01G149800.2	-	49808053	49808200	49807566	49807875	49808337	49808508	2;8;16	3;2;3	22;7;13	0;0;0	296	149	0.251;0.668;0.729	1.0;1.0;1.0	0.549	1	no	yes	XP_003516493.1 protein NPG1 [Glycine max]	-	-	-	-	-	GO:0005515//protein binding	-
SE_24107	Glyma.02G091900	ACT11	yes	Gm02	-	yes	0.042	1.84297022088e-14	5.53891535812e-12	Glyma.02G091900.1	-	8105087	8105157	8104550	8104944	8106635	8106731	625;697;859	0;0;0	1005;879;898	24;25;34	219	149	1.0;1.0;1.0	0.966;0.96;0.947	1	0.958	yes	no	NP_001239660.1 actin [Glycine max]	-	-	-	-	-	-	-
SE_24111	Glyma.08G245200	RBG3	no	Gm08	-	yes	-0.033	3.88302509469e-06	0.000293852812741	Glyma.08G245200.9	MSTRG.16685.4;Glyma.08G245200.1	21251046	21251303	21250725	21250870	21251664	21251708	0;2;3	104;93;133	7;15;11	104;100;97	406	149	0.0;0.008;0.008	0.024;0.052;0.04	0.005	0.039	no	yes	XP_014634713.1 glycine-rich RNA-binding protein 4, mitochondrial isoform X1 [Glycine max]	Genetic Information Processing	Transcription	ko03040//Spliceosome	K12741	-	GO:0003676//nucleic acid binding	GO:0008380//RNA splicing
SE_24115	Glyma.11G170937	--	yes	Gm11	-	yes	0.16	0.00207961764215	0.0492137187352	Glyma.11G170937.2;Glyma.11G170937.1	-	14328235	14328342	14326859	14327010	14329263	14329553	19;12;19	2;0;0	19;8;16	3;1;3	256	149	0.847;1.0;1.0	0.787;0.823;0.756	0.949	0.789	yes	no	XP_003538075.2 uncharacterized protein LOC100808072 [Glycine max]	-	-	-	-	-	-	-
SE_24153	Glyma.05G079100	TOM20	yes	Gm05	+	yes	0.121	0.000435871661576	0.0140212049178	MSTRG.8709.2	-	10970704	10972176	10970168	10970216	10972873	10973265	205;247;177	0;0;0	164;252;189	6;2;0	1621	149	1.0;1.0;1.0	0.715;0.921;1.0	1	0.879	yes	no	NP_001241027.1 uncharacterized protein LOC100819858 [Glycine max]	-	-	-	-	-	GO:0005515//protein binding	-
SE_24182	Glyma.06G109600	HCS1	yes	Gm06	-	yes	-0.066	0.00131133151806	0.0342505001048	Glyma.06G109600.1	-	8840494	8840650	8839362	8839408	8840858	8840979	66;87;122	5;0;5	87;70;171	0;0;1	305	149	0.866;1.0;0.923	1.0;1.0;0.988	0.93	0.996	no	yes	XP_003526610.1 biotin--protein ligase 2 isoform X1 [Glycine max]	Metabolism;Metabolism	Global and overview maps;Metabolism of cofactors and vitamins	ko01100//Metabolic pathways;ko00780//Biotin metabolism	K01942;K01942	-	GO:0004077//biotin-[acetyl-CoA-carboxylase] ligase activity	GO:0006464//cellular protein modification process
SE_24268	Glyma.12G195900	CYCU1-1	yes	Gm12	-	yes	0.19	3.16140872766e-05	0.00167953830335	-	-	37175357	37176889	37174359	37174993	37177689	37177855	216;176;247	0;0;1	96;81;105	5;0;3	1681	149	1.0;1.0;0.956	0.63;1.0;0.756	0.985	0.795	yes	no	XP_003540320.1 cyclin-U1-1 [Glycine max]	-	-	-	-	-	GO:0019901//protein kinase binding	GO:0000079//regulation of cyclin-dependent protein serine/threonine kinase activity
SE_24280	Glyma.07G125400	EMB1027	yes	Gm07	-	yes	0.04	0.00159633400717	0.0399330259725	Glyma.07G125400.1;Glyma.07G125400.2	-	14835471	14835541	14834897	14834967	14835722	14835909	189;214;206	0;0;1	144;135;150	2;6;5	219	149	1.0;1.0;0.993	0.98;0.939;0.953	0.998	0.957	yes	no	XP_003529061.1 arginine--tRNA ligase, cytoplasmic [Glycine max]	Genetic Information Processing	Translation	ko00970//Aminoacyl-tRNA biosynthesis	K01887	GO:0005737//cytoplasm	GO:0000166//nucleotide binding;GO:0004814//arginine-tRNA ligase activity;GO:0004823//leucine-tRNA ligase activity;GO:0005524//ATP binding	GO:0006420//arginyl-tRNA aminoacylation;GO:0006429//leucyl-tRNA aminoacylation
SE_24350	Glyma.08G161500	XI-F	yes	Gm08	-	yes	-0.071	0.00193501102925	0.0465331386827	Glyma.08G161500.1;Glyma.08G161500.3	-	12616124	12616231	12615729	12615790	12616327	12616459	13;40;19	0;12;0	57;56;35	0;0;3	256	149	1.0;0.66;1.0	1.0;1.0;0.872	0.887	0.957	no	yes	XP_006585385.1 myosin-12 [Glycine max]	-	-	-	-	GO:0016459//myosin complex	GO:0000155//phosphorelay sensor kinase activity;GO:0003774//motor activity;GO:0004672//protein kinase activity;GO:0005515//protein binding;GO:0005524//ATP binding	GO:0000160//phosphorelay signal transduction system;GO:0006109//regulation of carbohydrate metabolic process;GO:0006357//regulation of transcription from RNA polymerase II promoter;GO:0006520//cellular amino acid metabolic process;GO:0055114//oxidation-reduction process
SE_24457	Glyma.10G276300	At1g68650	yes	Gm10	+	yes	0.081	0.00147847985409	0.0377021323277	MSTRG.21738.2	-	49950625	49950731	49950329	49950391	49951105	49951371	24;18;51	0;0;0	32;50;35	1;7;0	255	149	1.0;1.0;1.0	0.949;0.807;1.0	1	0.919	yes	no	NP_001236310.2 GDT1 domain-containing protein [Glycine max]	-	-	-	-	GO:0016021//integral component of membrane	GO:0003674//molecular_function	GO:0030436//asexual sporulation
SE_24522	Glyma.14G037200	SCAB1	yes	Gm14	+	yes	-0.076	1.78035628462e-08	2.67536682256e-06	Glyma.14G037200.2;Glyma.14G037200.1	-	2797861	2797990	2797372	2797671	2798367	2798460	186;182;250	14;9;3	280;183;210	0;0;0	278	149	0.877;0.916;0.978	1.0;1.0;1.0	0.924	1	no	yes	XP_028201144.1 stomatal closure-related actin-binding protein 1-like [Glycine soja]	-	-	-	-	-	GO:0003779//actin binding	-
SE_24525	Glyma.01G124500	PFE	yes	Gm01	-	yes	-0.054	0.00195523724505	0.0467966793645	-	-	44074385	44074447	44074148	44074214	44075352	44075413	104;87;125	0;12;0	75;48;63	0;0;0	211	149	1.0;0.837;1.0	1.0;1.0;1.0	0.946	1	no	yes	NP_001237034.2 ferritin-2, chloroplastic [Glycine max]	-	-	-	-	-	GO:0008199//ferric iron binding;GO:0016491//oxidoreductase activity;GO:0046872//metal ion binding	GO:0055114//oxidation-reduction process
SE_24626	Glyma.13G348900	--	yes	Gm13	-	yes	0.221	6.92900820389e-05	0.00329057504726	MSTRG.28651.1	-	43267671	43268159	43266489	43266948	43268660	43269107	19;14;15	0;0;0	36;30;34	1;0;10	637	149	1.0;1.0;1.0	0.894;1.0;0.443	1	0.779	yes	no	KRH23296.1 hypothetical protein GLYMA_13G348900 [Glycine max]	-	-	-	-	-	-	GO:0006383//transcription from RNA polymerase III promoter
SE_24654	Glyma.19G007300	fray2	yes	Gm19	-	yes	0.525	4.78846976515e-07	4.89028286016e-05	Glyma.19G007300.9	-	717108	717184	713399	713615	717268	717585	10;20;19	0;1;7	25;23;19	27;34;28	225	149	1.0;0.93;0.643	0.38;0.309;0.31	0.858	0.333	yes	no	XP_003553827.1 serine/threonine-protein kinase BLUS1 isoform X1 [Glycine max]	-	-	-	-	-	GO:0004672//protein kinase activity;GO:0005524//ATP binding;GO:0016709//oxidoreductase activity, acting on paired donors, with incorporation or reduction of molecular oxygen, NAD(P)H as one donor, and incorporation of one atom of oxygen	GO:0006468//protein phosphorylation;GO:0006744//ubiquinone biosynthetic process
SE_24660	Glyma.14G071700	BBD1	yes	Gm14	+	yes	0.037	0.00053279745651	0.0165287371202	Glyma.14G071700.4	-	5936787	5936879	5936485	5936604	5937515	5937570	221;254;221	0;5;0	159;154;200	8;0;9	241	149	1.0;0.969;1.0	0.925;1.0;0.932	0.99	0.952	yes	no	XP_025981252.1 LOW QUALITY PROTEIN: bifunctional nuclease 1-like [Glycine max]	-	-	-	-	-	GO:0004518//nuclease activity;GO:0005515//protein binding	-
SE_24669	Glyma.20G139200	CRK29	yes	Gm20	-	yes	0.11	4.73377041355e-06	0.000353152701987	Glyma.20G139200.1	-	37830988	37831226	37830696	37830847	37831346	37831557	92;160;64	0;2;0	114;207;204	11;9;5	387	149	1.0;0.969;1.0	0.8;0.899;0.94	0.99	0.88	yes	no	XP_025983320.1 putative receptor-like protein kinase At4g00960 [Glycine max]	-	-	-	-	-	GO:0004672//protein kinase activity;GO:0005524//ATP binding	GO:0006468//protein phosphorylation
SE_24681	Glyma.18G061800	JAL3	no	Gm18	-	yes	0.184	0.000696770563053	0.0205100612442	Glyma.18G061800.1	Glyma.18G061800.2	5576989	5577211	5576237	5576732	5577568	5577931	17;18;22	2;0;0	14;15;34	2;2;5	371	149	0.773;1.0;1.0	0.738;0.751;0.732	0.924	0.74	yes	no	KHN02073.1 Agglutinin [Glycine soja]	-	-	-	-	-	-	-
SE_24701	Glyma.11G129300	BGLU12	yes	Gm11	+	yes	-0.025	1.82429762423e-05	0.00106020921046	Glyma.11G129300.1	-	9810158	9810190	9809833	9810054	9810291	9810394	29;222;10	0;22;0	52;76;75	0;0;2	181	149	1.0;0.893;1.0	1.0;1.0;0.969	0.964	0.99	no	yes	XP_006590951.1 beta-glucosidase 13 [Glycine max]	Metabolism;Metabolism;Metabolism;Metabolism;Metabolism	Global and overview maps;Global and overview maps;Biosynthesis of other secondary metabolites;Carbohydrate metabolism;Metabolism of other amino acids	ko01100//Metabolic pathways;ko01110//Biosynthesis of secondary metabolites;ko00940//Phenylpropanoid biosynthesis;ko00500//Starch and sucrose metabolism;ko00460//Cyanoamino acid metabolism	K01188;K01188;K01188;K01188;K01188	GO:0009341//beta-galactosidase complex	GO:0004553//hydrolase activity, hydrolyzing O-glycosyl compounds;GO:0004565//beta-galactosidase activity	GO:0005975//carbohydrate metabolic process;GO:0006012//galactose metabolic process
SE_24743	Glyma.20G126600	PTEN2A	yes	Gm20	+	yes	0.087	4.75719894959e-05	0.00241743844206	Glyma.20G126600.1	-	36857302	36857407	36857006	36857125	36858019	36858561	34;52;42	100;108;122	17;35;15	125;106;146	254	149	0.166;0.22;0.168	0.074;0.162;0.057	0.185	0.098	yes	no	XP_003555950.1 phosphatidylinositol 3,4,5-trisphosphate 3-phosphatase and protein-tyrosine-phosphatase PTEN2A [Glycine max]	Metabolism;Metabolism;Environmental Information Processing	Global and overview maps;Carbohydrate metabolism;Signal transduction	ko01100//Metabolic pathways;ko00562//Inositol phosphate metabolism;ko04070//Phosphatidylinositol signaling system	K01110;K01110;K01110	-	GO:0004721//phosphoprotein phosphatase activity;GO:0004725//protein tyrosine phosphatase activity	GO:0006470//protein dephosphorylation
SE_24837	Glyma.18G074200	CBL3	no	Gm18	-	yes	0.052	0.000604684110528	0.0182777935593	Glyma.18G074200.4	Glyma.18G074200.3	6988999	6989046	6988761	6988916	6989961	6990143	210;212;260	9;8;10	353;245;316	29;27;21	196	149	0.947;0.953;0.952	0.902;0.873;0.92	0.951	0.898	yes	no	XP_003551399.1 calcineurin B-like protein 3 [Glycine max]	-	-	-	-	-	GO:0005509//calcium ion binding;GO:0005515//protein binding	-
SE_24925	Glyma.20G114700	RAD23C	yes	Gm20	-	yes	-0.019	0.000742344217678	0.0215116221095	Glyma.20G114700.1	-	35597750	35597804	35597522	35597608	35597979	35598141	351;462;469	3;16;12	497;479;482	10;2;0	203	149	0.988;0.955;0.966	0.973;0.994;1.0	0.97	0.989	no	yes	XP_003555895.1 ubiquitin receptor RAD23c [Glycine max]	Genetic Information Processing;Genetic Information Processing	Folding, sorting and degradation;Replication and repair	ko04141//Protein processing in endoplasmic reticulum;ko03420//Nucleotide excision repair	K10839;K10839	-	GO:0003684//damaged DNA binding;GO:0005515//protein binding;GO:0043130//ubiquitin binding	GO:0006289//nucleotide-excision repair;GO:0043161//proteasome-mediated ubiquitin-dependent protein catabolic process
SE_24928	Glyma.19G213600	KIN14I	no	Gm19	-	yes	0.237	5.82573563002e-06	0.000409835172549	Glyma.19G213600.4;Glyma.19G213600.5;Glyma.19G213600.1	Glyma.19G213600.3	47227262	47227325	47227042	47227174	47227460	47227529	3;8;25	0;0;0	17;13;10	5;0;5	212	149	1.0;1.0;1.0	0.705;1.0;0.584	1	0.763	yes	no	XP_006604730.1 kinesin-like protein KIN-14I isoform X1 [Glycine max]	-	-	-	-	-	GO:0005515//protein binding;GO:0005524//ATP binding;GO:0008017//microtubule binding	GO:0006281//DNA repair;GO:0007018//microtubule-based movement
SE_24989	Glyma.06G103100	At1g34750	yes	Gm06	-	yes	-0.042	0.000921515059164	0.0257803641153	Glyma.06G103100.2	-	8165257	8165497	8164876	8165153	8166154	8166320	96;165;102	0;11;0	83;109;123	0;1;0	389	149	1.0;0.852;1.0	1.0;0.977;1.0	0.951	0.992	no	yes	XP_006581538.1 probable protein phosphatase 2C 10 isoform X1 [Glycine max]	-	-	-	-	-	GO:0016791//phosphatase activity	-
SE_25058	Glyma.04G122100	--	yes	Gm04	+	yes	0.097	0.00193537866467	0.0465331386827	Glyma.04G122100.4	-	14726025	14726238	14723273	14723560	14728227	14728939	60;54;80	0;3;0	47;43;53	7;3;0	362	149	1.0;0.881;1.0	0.734;0.855;1.0	0.96	0.863	yes	no	XP_003522852.1 uncharacterized protein LOC100804348 [Glycine max]	-	-	-	-	GO:0000315//organellar large ribosomal subunit;GO:0005840//ribosome;GO:0022625//cytosolic large ribosomal subunit	GO:0003735//structural constituent of ribosome	GO:0006412//translation
[truncated: 228 more rows]

## Sheet: RI
AS_ID	GeneID	Gene_symbol	NovelAS	Chr	Strand	Diffsignificant	IncLevelDiff	PValue	FDR	InclusionTranscripts	SkippingTranscripts	riExonStart_0base	riExonEnd	upstreamES	upstreamEE	downstreamES	downstreamEE	IJC_H-24h	SJC_H-24h	IJC_F-24h	SJC_F-24h	IncFormLen	SkipFormLen	IncLevel_H-24h	IncLevel_F-24h	AverageIncLevel_H-24h	AverageIncLevel_F-24h	IncreaseInclusion(PSI_H-24h-PSI_F-24h>0)	IncreaseExclusion(PSI_H-24h-PSI_F-24h>0)	Description	KEGG_A_class	KEGG_B_class	Pathway	K_ID	GO Component	GO Function	GO Process
[truncated: 738 more rows]

[truncated: 3 more sheets: A3SS, A5SS, MXE]
