# Supplementary material for: Identification of the Splicing Factor GmSR34b as a Negative Regulator of Salt Stress Response in Soybean Through Transcriptome and Alternative Splicing Analysis
Source: Int J Mol Sci. 2025 Dec 1;26(23):11648. doi: 10.3390/ijms262311648 (PMC12692361; doi:10.3390/ijms262311648)
Supplement: Supplementary file 1 [file ijms-26-11648-s001.zip › Table S5. DAS of HC6 and Fiskeby at 48h.xlsx]

## Sheet: RI
AS_ID	GeneID	Gene_symbol	NovelAS	Chr	Strand	Diffsignificant	IncLevelDiff	PValue	FDR	InclusionTranscripts	SkippingTranscripts	riExonStart_0base	riExonEnd	upstreamES	upstreamEE	downstreamES	downstreamEE	IJC_H-48h	SJC_H-48h	IJC_F-48h	SJC_F-48h	IncFormLen	SkipFormLen	IncLevel_H-48h	IncLevel_F-48h	AverageIncLevel_H-48h	AverageIncLevel_F-48h	IncreaseInclusion(PSI_H-48h-PSI_F-48h>0)	IncreaseExclusion(PSI_H-48h-PSI_F-48h>0)	Description	KEGG_A_class	KEGG_B_class	Pathway	K_ID	GO Component	GO Function	GO Process
RI_9	Glyma.05G117500	POT7	no	Gm05	-	yes	0.108	0.000124058985585	0.00228729111746	Glyma.05G117500.2;Glyma.05G117500.1	MSTRG.8956.4	31096412	31096685	31096412	31096527	31096632	31096685	13;12;13	35;39;35	4;2;6	52;40;27	254	149	0.179;0.153;0.179	0.043;0.028;0.115	0.17	0.062	yes	no	XP_003524736.1 potassium transporter 7 isoform X1 [Glycine max]	-	-	-	-	GO:0016020//membrane	GO:0015079//potassium ion transmembrane transporter activity	GO:0006813//potassium ion transport;GO:0071805//potassium ion transmembrane transport
RI_35	Glyma.08G313000	--	no	Gm08	-	yes	0.882	0	0	MSTRG.17142.3	Glyma.08G313000.3;MSTRG.17142.2	42659363	42659945	42659363	42659554	42659594	42659945	73;91;70	0;0;0	16;10;11	87;65;64	189	149	1.0;1.0;1.0	0.127;0.108;0.119	1	0.118	yes	no	KHM99595.1 hypothetical protein glysoja_006438 [Glycine soja]	-	-	-	-	-	-	-
RI_37	Glyma.04G253000	ORP1A	no	Gm04	+	yes	0.041	0.000608412975394	0.00822486153669	Glyma.04G253000.4;Glyma.04G253000.3;Glyma.04G253000.1;MSTRG.8063.1	Glyma.04G253000.5	50784460	50785112	50784460	50784601	50784881	50785112	23;22;60	116;143;135	20;15;8	123;105;100	429	149	0.064;0.051;0.134	0.053;0.047;0.027	0.083	0.042	yes	no	XP_003523465.1 oxysterol-binding protein-related protein 1C isoform X1 [Glycine max]	-	-	-	-	-	GO:0008289//lipid binding	-
RI_44	Glyma.15G078300	NAC073	no	Gm15	+	yes	-0.089	3.5318696856e-09	2.17492535239e-07	MSTRG.31207.1	Glyma.15G078300.3	6007761	6008275	6007761	6007879	6008020	6008275	10;9;12	190;105;145	32;15;19	92;63;75	290	149	0.026;0.042;0.041	0.152;0.109;0.115	0.036	0.125	no	yes	XP_003546008.1 NAC domain-containing protein 73 [Glycine max]	-	-	-	-	-	GO:0003677//DNA binding;GO:0003911//DNA ligase (NAD+) activity	GO:0006260//DNA replication;GO:0006281//DNA repair;GO:0006355//regulation of transcription, DNA-templated
RI_56	Glyma.06G088500	PAPS4	no	Gm06	-	yes	0.282	1.11022302463e-16	1.34053987954e-14	Glyma.06G088500.5;Glyma.06G088500.4	Glyma.06G088500.6	6825990	6826393	6825990	6826085	6826186	6826393	260;282;237	40;43;48	118;104;89	86;55;51	250	149	0.795;0.796;0.746	0.45;0.53;0.51	0.779	0.497	yes	no	XP_003526506.1 nuclear poly(A) polymerase 4 isoform X2 [Glycine max]	Genetic Information Processing	Translation	ko03015//mRNA surveillance pathway	K14376	-	GO:0003723//RNA binding;GO:0004652//polynucleotide adenylyltransferase activity;GO:0016779//nucleotidyltransferase activity	GO:0043631//RNA polyadenylation
RI_58	Glyma.03G232700	dnajb6	no	Gm03	+	yes	0.034	0.00045872797249	0.0066155664042	Glyma.03G232700.1	Glyma.03G232700.2	44539735	44540311	44539735	44539792	44539868	44540311	33;18;34	289;185;250	13;13;14	256;238;205	225	149	0.07;0.061;0.083	0.033;0.035;0.043	0.071	0.037	yes	no	NP_001241290.1 chaperone protein DnaJ-like [Glycine max]	-	-	-	-	-	GO:0005515//protein binding	GO:0006457//protein folding;GO:0009408//response to heat
RI_63	Glyma.10G170800	Os12g0405100	no	Gm10	-	yes	-0.133	4.4408920985e-16	5.25904106588e-14	Glyma.10G170800.3;Glyma.10G170800.2;Glyma.10G170800.7;Glyma.10G170800.6	MSTRG.20887.5	40546976	40547455	40546976	40547039	40547297	40547455	10;4;2	116;70;66	44;47;25	62;93;82	407	149	0.031;0.02;0.011	0.206;0.156;0.1	0.021	0.154	no	yes	XP_003536159.1 zinc finger CCCH domain-containing protein ZFN-like isoform X1 [Glycine max]	-	-	-	-	-	GO:0046872//metal ion binding	-
RI_78	Glyma.18G125600	HIR2	no	Gm18	-	yes	0.033	0.00408436639312	0.0349997513508	Glyma.18G125600.1	MSTRG.37391.1	16353090	16353718	16353090	16353298	16353650	16353718	9;1;8	38;36;41	0;0;3	13;24;28	501	149	0.066;0.008;0.055	0.0;0.0;0.031	0.043	0.01	yes	no	NP_001241226.1 SPFH_like_u4 domain-containing protein HIR1-like [Glycine max]	-	-	-	-	GO:0030288//outer membrane-bounded periplasmic space	GO:0003674//molecular_function	GO:0045861//negative regulation of proteolysis
RI_80	Glyma.17G003200	GSTZ1	no	Gm17	-	yes	-0.264	3.65056562757e-09	2.22576070639e-07	Glyma.17G003200.11;Glyma.17G003200.13;Glyma.17G003200.12	MSTRG.34408.5	361475	361775	361475	361554	361626	361775	55;23;63	150;115;96	82;76;62	49;65;52	221	149	0.198;0.119;0.307	0.53;0.441;0.446	0.208	0.472	no	yes	KRH01905.1 hypothetical protein GLYMA_17G003200 [Glycine max]	Metabolism;Metabolism	Global and overview maps;Amino acid metabolism	ko01100//Metabolic pathways;ko00350//Tyrosine metabolism	K01800;K01800	-	GO:0005515//protein binding;GO:0016034//maleylacetoacetate isomerase activity	GO:0006559//L-phenylalanine catabolic process;GO:0006572//tyrosine catabolic process;GO:0006749//glutathione metabolic process
RI_82	Glyma.13G278800	IRL6	no	Gm13	+	yes	0.237	0.000873060600092	0.0110327354354	Glyma.13G278800.2	Glyma.13G278800.3	37394950	37395752	37394950	37395047	37395704	37395752	26;35;33	0;0;2	36;33;21	0;4;5	806	149	1.0;1.0;0.753	1.0;0.604;0.437	0.918	0.68	yes	no	XP_003543250.1 plant intracellular Ras-group-related LRR protein 6 isoform X1 [Glycine max]	-	-	-	-	-	GO:0005515//protein binding	-
RI_91	Glyma.04G029900	SFH6	no	Gm04	+	yes	-0.233	0.00492686646345	0.0401849585191	MSTRG.6410.3	Glyma.04G029900.3	2415538	2416035	2415538	2415613	2415775	2416035	5;6;3	2;3;1	4;6;2	0;0;2	311	149	0.545;0.489;0.59	1.0;1.0;0.324	0.541	0.775	no	yes	XP_003523568.2 phosphatidylinositol/phosphatidylcholine transfer protein SFH6 isoform X1 [Glycine max]	-	-	-	-	-	-	-
RI_93	Glyma.05G212000	--	no	Gm05	-	yes	-0.31	0.00236454376335	0.0233347123313	Glyma.05G212000.1	MSTRG.9740.2	39399620	39402620	39399620	39402212	39402290	39402620	8;13;3	12;9;15	23;22;17	6;11;9	227	149	0.304;0.487;0.116	0.716;0.568;0.554	0.302	0.613	no	yes	XP_003524447.1 uncharacterized protein LOC100816646 isoform X1 [Glycine max]	-	-	-	-	-	GO:0005515//protein binding	-
RI_103	Glyma.09G077900	wdr85	no	Gm09	-	yes	-0.481	8.27803642081e-05	0.00161829042157	Glyma.09G077900.7	MSTRG.18171.6	8611803	8615493	8611803	8615130	8615454	8615493	0;6;4	5;0;1	2;4;1	0;0;0	473	149	0.0;1.0;0.558	1.0;1.0;1.0	0.519	1	no	yes	XP_003533811.1 diphthine methyltransferase homolog [Glycine max]	-	-	-	-	-	GO:0005515//protein binding	-
RI_112	Glyma.14G124550	--	no	Gm14	-	yes	0.232	0.00465283121915	0.0385109	MSTRG.30066.4;MSTRG.30066.3	MSTRG.30066.5;MSTRG.30066.2;MSTRG.30066.1;MSTRG.30066.6	36036443	36037821	36036443	36036537	36037769	36037821	106;136;211	4;9;4	143;168;193	18;30;10	1381	149	0.741;0.62;0.851	0.462;0.377;0.676	0.737	0.505	yes	no	KRH15989.1 hypothetical protein GLYMA_14G124600 [Glycine max]	-	-	-	-	-	-	-
RI_113	Glyma.08G201900	ATHB-15	no	Gm08	-	yes	-0.103	0.000976551009296	0.0120272022305	Glyma.08G201900.2;Glyma.08G201900.1	Glyma.08G201900.4	16437713	16438488	16437713	16437863	16438382	16438488	71;47;55	65;50;78	75;70;73	37;59;39	668	149	0.196;0.173;0.136	0.311;0.209;0.295	0.168	0.272	no	yes	XP_003531652.1 homeobox-leucine zipper protein ATHB-15 [Glycine max]	-	-	-	-	GO:0016021//integral component of membrane	GO:0003677//DNA binding;GO:0003700//transcription factor activity, sequence-specific DNA binding;GO:0003779//actin binding;GO:0008289//lipid binding;GO:0043565//sequence-specific DNA binding	GO:0006355//regulation of transcription, DNA-templated;GO:0051301//cell division
RI_114	Glyma.09G228600	ATX3	no	Gm09	-	yes	0.073	1.51718708442e-05	0.000395882968892	Glyma.09G228600.2	Glyma.09G228600.4	45671805	45672654	45671805	45671980	45672320	45672654	2;10;8	23;29;16	1;0;3	39;23;35	489	149	0.026;0.095;0.132	0.008;0.0;0.025	0.084	0.011	yes	no	KRH39929.1 hypothetical protein GLYMA_09G228600 [Glycine max]	-	-	-	-	-	-	-
RI_137	Glyma.17G085300	RH30	yes	Gm17	+	yes	-0.276	1.40399573055e-05	0.000371064622692	-	MSTRG.35083.3	6579677	6580876	6579677	6580313	6580642	6580876	58;32;63	6;11;5	55;49;41	3;0;0	478	149	0.751;0.476;0.797	0.851;1.0;1.0	0.675	0.95	no	yes	XP_003549600.1 DEAD-box ATP-dependent RNA helicase 30 [Glycine max]	Genetic Information Processing	Transcription	ko03040//Spliceosome	K12823	GO:0009380//excinuclease repair complex	GO:0003676//nucleic acid binding;GO:0003677//DNA binding;GO:0003690//double-stranded DNA binding;GO:0004003//ATP-dependent DNA helicase activity;GO:0004386//helicase activity;GO:0004527//exonuclease activity;GO:0005515//protein binding;GO:0005524//ATP binding;GO:0008026//ATP-dependent helicase activity;GO:0009381//excinuclease ABC activity;GO:0016787//hydrolase activity;GO:0016887//ATPase activity	GO:0006139//nucleobase-containing compound metabolic process;GO:0006268//DNA unwinding involved in DNA replication;GO:0006281//DNA repair;GO:0006289//nucleotide-excision repair;GO:0006310//DNA recombination;GO:0043571//maintenance of CRISPR repeat elements
RI_138	Glyma.01G119500	AMPD	no	Gm01	+	yes	0.117	0.00428975963656	0.0361867669068	Glyma.01G119500.6	Glyma.01G119500.3;Glyma.01G119500.4	41721288	41721856	41721288	41721344	41721431	41721856	20;13;11	3;0;0	60;82;46	10;14;4	236	149	0.808;1.0;1.0	0.791;0.787;0.879	0.936	0.819	yes	no	XP_006573365.1 AMP deaminase [Glycine max]	Metabolism;Metabolism;Metabolism	Global and overview maps;Global and overview maps;Nucleotide metabolism	ko01100//Metabolic pathways;ko01110//Biosynthesis of secondary metabolites;ko00230//Purine metabolism	K01490;K01490;K01490	-	GO:0003876//AMP deaminase activity;GO:0004000//adenosine deaminase activity;GO:0019239//deaminase activity	GO:0006091//generation of precursor metabolites and energy;GO:0043101//purine-containing compound salvage;GO:0046033//AMP metabolic process
RI_144	Glyma.05G041600	JOKA2	no	Gm05	+	yes	-0.027	0.00342419293973	0.0308728845137	Glyma.05G041600.5	Glyma.05G041600.6;Glyma.05G041600.1;Glyma.05G041600.3	3854065	3855480	3854065	3854407	3854506	3855480	465;536;661	17;17;18	358;257;338	2;3;9	248	149	0.943;0.95;0.957	0.991;0.981;0.958	0.95	0.977	no	yes	XP_006579585.1 protein NBR1 homolog isoform X1 [Glycine max]	-	-	-	-	-	GO:0005515//protein binding;GO:0008270//zinc ion binding	-
RI_149	Glyma.08G001700	mnmG	no	Gm08	+	yes	-0.067	0.00064873237007	0.00866571352471	Glyma.08G001700.1	Glyma.08G001700.7	117659	118706	117659	118014	118375	118706	15;8;9	50;50;30	25;41;26	47;64;59	510	149	0.081;0.045;0.081	0.135;0.158;0.114	0.069	0.136	no	yes	XP_003532040.1 uncharacterized protein LOC100782337 [Glycine max]	-	-	-	-	GO:0005737//cytoplasm;GO:0009331//glycerol-3-phosphate dehydrogenase complex	GO:0000104//succinate dehydrogenase activity;GO:0000286//alanine dehydrogenase activity;GO:0004148//dihydrolipoyl dehydrogenase activity;GO:0004362//glutathione-disulfide reductase activity;GO:0004368//glycerol-3-phosphate dehydrogenase activity;GO:0004791//thioredoxin-disulfide reductase activity;GO:0016491//oxidoreductase activity;GO:0016668//oxidoreductase activity, acting on a sulfur group of…	GO:0006071//glycerol metabolic process;GO:0006096//glycolytic process;GO:0006099//tricarboxylic acid cycle;GO:0006400//tRNA modification;GO:0006522//alanine metabolic process;GO:0006805//xenobiotic metabolic process;GO:0009060//aerobic respiration;GO:0009061//anaerobic respiration;GO:0009236//cobalamin biosynthetic process;GO:0009398//FMN biosynthetic process;GO:0015995//chlorophyll biosynthetic …
RI_152	Glyma.13G139200	--	no	Gm13	-	yes	0.144	0.0053248847981	0.0426406249502	Glyma.13G139200.2;Glyma.13G139200.1	MSTRG.26923.3	24272909	24273142	24272909	24273000	24273069	24273142	3;3;0	7;8;6	0;0;0	15;16;4	218	149	0.227;0.204;0.0	0.0;0.0;0.0	0.144	0	yes	no	XP_006594143.1 E3 ubiquitin-protein ligase MARCH7 [Glycine max]	-	-	-	-	-	GO:0008270//zinc ion binding	-
RI_155	Glyma.14G023700	OTU2	no	Gm14	+	yes	0.065	0.000562987157216	0.00775587229113	MSTRG.29050.1	Glyma.14G023700.2	1694833	1695086	1694833	1694925	1695040	1695086	32;47;57	141;133;126	40;15;50	197;207;164	264	149	0.114;0.166;0.203	0.103;0.039;0.147	0.161	0.096	yes	no	NP_001236327.2 uncharacterized protein LOC100499809 [Glycine max]	Genetic Information Processing	Folding, sorting and degradation	ko04141//Protein processing in endoplasmic reticulum	K13719	-	GO:0046332//SMAD binding	-
RI_163	Glyma.09G234500	SGR2	no	Gm09	+	yes	0.064	0.00317303307145	0.0289474631911	Glyma.09G234500.1;MSTRG.19254.1;Glyma.09G234500.2	Glyma.09G234500.3	46089493	46090035	46089493	46089594	46089693	46090035	4;8;7	39;35;37	3;7;1	57;80;66	248	149	0.058;0.121;0.102	0.031;0.05;0.009	0.094	0.03	yes	no	KHN11635.1 SEC23-interacting protein [Glycine soja]	-	-	-	-	GO:0000325//plant-type vacuole;GO:0005575//cellular_component;GO:0005622//intracellular;GO:0005623//cell;GO:0005737//cytoplasm;GO:0005773//vacuole;GO:0005774//vacuolar membrane;GO:0005911//cell-cell junction;GO:0009506//plasmodesma;GO:0009705//plant-type vacuole membrane;GO:0016020//membrane;GO:0030054//cell junction;GO:0031090//organelle membrane;GO:0043226//organelle;GO:0043227//membrane-bounde…	GO:0003674//molecular_function;GO:0003824//catalytic activity;GO:0004620//phospholipase activity;GO:0005488//binding;GO:0008970//phosphatidylcholine 1-acylhydrolase activity;GO:0016298//lipase activity;GO:0016787//hydrolase activity;GO:0016788//hydrolase activity, acting on ester bonds;GO:0043167//ion binding;GO:0043169//cation binding;GO:0046872//metal ion binding;GO:0052689//carboxylic ester hy…	GO:0006629//lipid metabolic process;GO:0006996//organelle organization;GO:0008150//biological_process;GO:0008152//metabolic process;GO:0009056//catabolic process;GO:0009581//detection of external stimulus;GO:0009582//detection of abiotic stimulus;GO:0009590//detection of gravity;GO:0009605//response to external stimulus;GO:0009606//tropism;GO:0009628//response to abiotic stimulus;GO:0009629//resp…
RI_164	Glyma.02G291100	RIDA	no	Gm02	-	yes	-0.021	0.00321601187748	0.0292528820407	Glyma.02G291100.1	Glyma.02G291100.2	48880820	48881025	48880820	48880870	48880951	48881025	3;2;3	144;159;118	4;14;3	80;161;122	230	149	0.013;0.008;0.016	0.031;0.053;0.016	0.012	0.033	no	yes	NP_001237846.1 RidA-like protein [Glycine max]	-	-	-	-	-	GO:0019239//deaminase activity	GO:0008152//metabolic process
RI_169	Glyma.16G009100	DAGLB	no	Gm16	-	yes	0.1	2.02665664251e-08	1.11429925041e-06	Glyma.16G009100.3;Glyma.16G009100.1	Glyma.16G009100.2	801585	802413	801585	801858	802215	802413	28;16;25	45;73;35	7;7;8	74;68;70	506	149	0.155;0.061;0.174	0.027;0.029;0.033	0.13	0.03	yes	no	XP_006598836.1 uncharacterized protein LOC100800164 isoform X2 [Glycine max]	-	-	-	-	-	GO:0016787//hydrolase activity;GO:0016788//hydrolase activity, acting on ester bonds	GO:0006629//lipid metabolic process;GO:0016042//lipid catabolic process
RI_171	Glyma.09G066400	--	no	Gm09	+	yes	0.022	0.00293542549551	0.027347	Glyma.09G066400.10;Glyma.09G066400.13;Glyma.09G066400.16;Glyma.09G066400.1;Glyma.09G066400.2;Glyma.09G066400.7;Glyma.09G066400.6;Glyma.09G066400.9;Glyma.09G066400.8;MSTRG.18095.1	Glyma.09G066400.15;Glyma.09G066400.14	6470518	6472019	6470518	6470792	6471723	6472019	17;5;23	61;54;47	19;3;12	114;59;94	1080	149	0.037;0.013;0.063	0.022;0.007;0.017	0.038	0.015	yes	no	XP_006587024.1 uncharacterized protein LOC100803232 isoform X1 [Glycine max]	-	-	-	-	-	-	-
RI_174	Glyma.01G016500	ABCB2	no	Gm01	+	yes	-0.093	0.00243332805883	0.0237471223237	Glyma.01G016500.3;Glyma.01G016500.2;Glyma.01G016500.1;Glyma.01G016500.4	Glyma.01G016500.5	1584008	1584775	1584008	1584256	1584362	1584775	5;2;2	34;28;25	4;15;5	16;39;19	255	149	0.079;0.04;0.045	0.127;0.183;0.133	0.055	0.148	no	yes	XP_003517674.1 ABC transporter B family member 2 [Glycine max]	Environmental Information Processing	Membrane transport	ko02010//ABC transporters	K05658	GO:0005575//cellular_component;GO:0005737//cytoplasm;GO:0005887//integral component of plasma membrane;GO:0009380//excinuclease repair complex;GO:0009898//cytoplasmic side of plasma membrane;GO:0016021//integral component of membrane;GO:0043190//ATP-binding cassette (ABC) transporter complex;GO:0055051//ATP-binding cassette (ABC) transporter complex, integrated substrate binding;GO:0055052//ATP-b…	GO:0003674//molecular_function;GO:0003700//transcription factor activity, sequence-specific DNA binding;GO:0003924//GTPase activity;GO:0004020//adenylylsulfate kinase activity;GO:0004113//2',3'-cyclic-nucleotide 3'-phosphodiesterase activity;GO:0004140//dephospho-CoA kinase activity;GO:0004849//uridine kinase activity;GO:0005260//channel-conductance-controlling ATPase activity;GO:0005319//lipid t…	GO:0000910//cytokinesis;GO:0006289//nucleotide-excision repair;GO:0006355//regulation of transcription, DNA-templated;GO:0006412//translation;GO:0006790//sulfur compound metabolic process;GO:0006810//transport;GO:0006817//phosphate ion transport;GO:0006824//cobalt ion transport;GO:0006855//drug transmembrane transport;GO:0006869//lipid transport;GO:0007186//G-protein coupled receptor signaling pa…
RI_183	Glyma.07G190200	Wrap53	no	Gm07	-	yes	0.187	0.00209625845985	0.0212245805837	Glyma.07G190200.2	MSTRG.14040.1	36156111	36156853	36156111	36156487	36156742	36156853	18;2;10	9;5;9	13;5;3	27;24;17	404	149	0.425;0.129;0.291	0.151;0.071;0.061	0.282	0.094	yes	no	XP_003529295.1 telomerase Cajal body protein 1 [Glycine max]	-	-	-	-	GO:0005575//cellular_component;GO:0005622//intracellular;GO:0005623//cell;GO:0005634//nucleus;GO:0005654//nucleoplasm;GO:0005697//telomerase holoenzyme complex;GO:0005737//cytoplasm;GO:0005829//cytosol;GO:0005834//heterotrimeric G-protein complex;GO:0005886//plasma membrane;GO:0009898//cytoplasmic side of plasma membrane;GO:0015030//Cajal body;GO:0016020//membrane;GO:0016604//nuclear body;GO:0019…	GO:0003674//molecular_function;GO:0003676//nucleic acid binding;GO:0003723//RNA binding;GO:0005488//binding;GO:0005515//protein binding;GO:0030515//snoRNA binding;GO:0034512//box C/D snoRNA binding;GO:0042802//identical protein binding;GO:0044877//macromolecular complex binding;GO:0051087//chaperone binding;GO:0070034//telomerase RNA binding;GO:0097159//organic cyclic compound binding;GO:1901363/…	GO:0000723//telomere maintenance;GO:0006139//nucleobase-containing compound metabolic process;GO:0006259//DNA metabolic process;GO:0006278//RNA-dependent DNA replication;GO:0006403//RNA localization;GO:0006725//cellular aromatic compound metabolic process;GO:0006807//nitrogen compound metabolic process;GO:0006996//organelle organization;GO:0006997//nucleus organization;GO:0007004//telomere mainte…
RI_184	Glyma.16G112600	PIRL4	no	Gm16	-	yes	0.515	0.00094263703943	0.0117505240664	Glyma.16G112600.6	Glyma.16G112600.4	25217790	25218977	25217790	25218481	25218723	25218977	10;4;12	2;0;2	14;6;3	8;7;6	391	149	0.656;1.0;0.696	0.4;0.246;0.16	0.784	0.269	yes	no	XP_014624712.1 plant intracellular Ras-group-related LRR protein 4 [Glycine max]	-	-	-	-	-	GO:0003674//molecular_function;GO:0005515//protein binding	GO:0033103//protein secretion by the type VI secretion system
RI_185	Glyma.10G102200	--	no	Gm10	-	yes	0.083	0.00138197642249	0.0158182357057	MSTRG.20408.5	Glyma.10G102200.12	19094524	19095330	19094524	19094667	19095181	19095330	87;101;106	55;69;69	117;62;81	92;123;75	663	149	0.262;0.248;0.257	0.222;0.102;0.195	0.256	0.173	yes	no	XP_006589003.1 arginine/serine-rich coiled-coil protein 2 isoform X3 [Glycine max]	-	-	-	-	-	-	-
RI_187	Glyma.12G079700	GLXI	no	Gm12	+	yes	0.315	8.7374552038e-14	8.5405157373e-12	Glyma.12G079700.1	MSTRG.24736.1	6221253	6222597	6221253	6221374	6222400	6222597	71;73;76	13;9;26	30;17;30	28;60;41	1175	149	0.409;0.507;0.27	0.12;0.035;0.085	0.395	0.08	yes	no	NP_001340788.1 putative lactoylglutathione lyase [Glycine max]	Metabolism;Metabolism	Global and overview maps;Carbohydrate metabolism	ko01100//Metabolic pathways;ko00620//Pyruvate metabolism	K01759;K01759	-	GO:0003868//4-hydroxyphenylpyruvate dioxygenase activity;GO:0004462//lactoylglutathione lyase activity;GO:0018577//catechol 2,3-dioxygenase activity	GO:0005975//carbohydrate metabolic process;GO:0006559//L-phenylalanine catabolic process;GO:0006572//tyrosine catabolic process;GO:0009712//catechol-containing compound metabolic process;GO:0051596//methylglyoxal catabolic process
RI_192	Glyma.04G121100	PUB52	no	Gm04	+	yes	0.252	1.3080878085e-05	0.00035329845284	MSTRG.7077.2	Glyma.04G121100.7	14312238	14313035	14312238	14312419	14312913	14313035	33;34;27	0;1;0	49;58;48	10;9;0	643	149	1.0;0.887;1.0	0.532;0.599;1.0	0.962	0.71	yes	no	XP_006578363.1 U-box domain-containing protein 35 isoform X1 [Glycine max]	-	-	-	-	-	GO:0004672//protein kinase activity;GO:0004842//ubiquitin-protein transferase activity;GO:0005524//ATP binding	GO:0006468//protein phosphorylation;GO:0016567//protein ubiquitination
RI_193	Glyma.05G152900	--	no	Gm05	-	yes	0.226	0.00566330114545	0.0450013144996	MSTRG.9257.2	MSTRG.9257.1	34703926	34704925	34703926	34704000	34704416	34704925	35;32;32	5;4;5	39;21;27	13;7;11	565	149	0.649;0.678;0.628	0.442;0.442;0.393	0.652	0.426	yes	no	XP_003524186.1 uncharacterized protein LOC100796921 [Glycine max]	-	-	-	-	-	GO:0003676//nucleic acid binding	GO:0008380//RNA splicing
RI_205	Glyma.05G029400	Ylpm1	no	Gm05	+	yes	0.272	0.00351249528813	0.0313932452602	MSTRG.8334.3	MSTRG.8334.2	2529057	2529681	2529057	2529127	2529565	2529681	50;41;42	0;1;6	52;42;34	11;4;10	587	149	1.0;0.912;0.64	0.545;0.727;0.463	0.851	0.578	yes	no	XP_003524936.1 protein PAF1 homolog isoform X1 [Glycine max]	-	-	-	-	-	GO:0003824//catalytic activity;GO:0003873//6-phosphofructo-2-kinase activity;GO:0005524//ATP binding;GO:0016301//kinase activity;GO:0016773//phosphotransferase activity, alcohol group as acceptor	GO:0006000//fructose metabolic process;GO:0016260//selenocysteine biosynthetic process
RI_207	Glyma.20G150500	Dym	no	Gm20	+	yes	0.089	9.79094456066e-07	3.67261762692e-05	MSTRG.41724.7	Glyma.20G150500.6	38914817	38916197	38914817	38914875	38915871	38916197	43;26;50	36;33;28	21;13;14	38;42;40	1145	149	0.135;0.093;0.189	0.067;0.039;0.044	0.139	0.05	yes	no	XP_014628392.1 dymeclin isoform X1 [Glycine max]	-	-	-	-	-	-	-
RI_209	Glyma.15G144500	FRS11	no	Gm15	+	yes	-0.296	0.00614499750291	0.0478451741824	Glyma.15G144500.1	Glyma.15G144500.2	11888024	11888501	11888024	11888185	11888360	11888501	4;1;1	4;6;6	6;5;9	5;5;2	324	149	0.315;0.071;0.071	0.356;0.315;0.674	0.152	0.448	no	yes	XP_006597714.1 protein FAR1-RELATED SEQUENCE 11 [Glycine max]	-	-	-	-	-	GO:0003677//DNA binding;GO:0004803//transposase activity;GO:0008270//zinc ion binding	GO:0006313//transposition, DNA-mediated
RI_211	Glyma.11G087400	--	no	Gm11	-	yes	0.265	0	0	Glyma.11G087400.1	MSTRG.22642.2	6556912	6557439	6556912	6557012	6557324	6557439	67;63;58	49;47;63	3;10;4	113;182;74	461	149	0.306;0.302;0.229	0.009;0.017;0.017	0.279	0.014	yes	no	XP_028187566.1 uncharacterized protein LOC114374158 [Glycine soja]	-	-	-	-	-	-	-
RI_213	Glyma.15G162900	--	no	Gm15	-	yes	-0.548	2.50769738308e-10	1.7749885615e-08	MSTRG.31853.3;Glyma.15G162900.2;Glyma.15G162900.3;Glyma.15G162900.1	MSTRG.31853.4	13968014	13968734	13968014	13968144	13968647	13968734	9;9;11	2;5;2	15;23;23	0;0;0	652	149	0.507;0.291;0.557	1.0;1.0;1.0	0.452	1	no	yes	KRH12258.1 hypothetical protein GLYMA_15G162900 [Glycine max]	-	-	-	-	-	-	-
RI_216	Glyma.03G105500	PBL19	no	Gm03	-	yes	-0.28	0.00118583730016	0.0140972704525	MSTRG.4853.3	Glyma.03G105500.1	31403653	31404874	31403653	31404050	31404620	31404874	20;20;35	10;11;12	46;104;80	12;14;6	719	149	0.293;0.274;0.377	0.443;0.606;0.734	0.315	0.594	no	yes	XP_003521049.1 probable serine/threonine-protein kinase PBL19 [Glycine max]	-	-	-	-	-	GO:0004672//protein kinase activity;GO:0005524//ATP binding	GO:0006468//protein phosphorylation
RI_232	Glyma.01G150800	SH3P1	no	Gm01	+	yes	-0.103	0.000326128605713	0.00507146453025	Glyma.01G150800.1	MSTRG.1027.1	49885816	49886150	49885816	49885929	49886081	49886150	0;3;2	17;17;21	5;11;12	21;26;32	301	149	0.0;0.08;0.045	0.105;0.173;0.157	0.042	0.145	no	yes	XP_006573487.1 SH3 domain-containing protein 1 [Glycine max]	-	-	-	-	GO:0005737//cytoplasm	GO:0005515//protein binding;GO:0016491//oxidoreductase activity	GO:0055114//oxidation-reduction process
RI_235	Glyma.05G188200	FBN5	no	Gm05	-	yes	-0.329	0.00105830214858	0.0128338476272	Glyma.05G188200.2	Glyma.05G188200.7	37442534	37444313	37442534	37444067	37444239	37444313	2;1;2	16;12;11	4;11;1	1;7;5	321	149	0.055;0.037;0.078	0.65;0.422;0.085	0.057	0.386	no	yes	XP_003525106.1 probable plastid-lipid-associated protein 7, chloroplastic isoform X2 [Glycine max]	-	-	-	-	-	-	-
RI_246	Glyma.13G222500	GTE12	no	Gm13	-	yes	0.195	1.00815841408e-06	3.73990332163e-05	Glyma.13G222500.4;Glyma.13G222500.1	MSTRG.27602.3	32940716	32940994	32940716	32940863	32940933	32940994	23;29;35	59;34;43	17;22;8	61;119;66	219	149	0.21;0.367;0.356	0.159;0.112;0.076	0.311	0.116	yes	no	XP_003542960.1 transcription factor GTE12 [Glycine max]	-	-	-	-	-	GO:0005515//protein binding;GO:0046872//metal ion binding	-
RI_271	Glyma.11G191900	--	no	Gm11	-	yes	0.037	6.10837810266e-06	0.00018259899202	Glyma.11G191900.4;Glyma.11G191900.1;Glyma.11G191900.3	Glyma.11G191900.5	16618198	16618917	16618198	16618364	16618604	16618917	11;19;22	107;118;123	15;4;5	225;124;157	389	149	0.038;0.058;0.064	0.025;0.012;0.012	0.053	0.016	yes	no	XP_006591101.1 uncharacterized protein LOC100801329 [Glycine max]	-	-	-	-	-	-	-
RI_277	Glyma.06G164300	ML4	no	Gm06	-	yes	0.291	1.57813830559e-07	7.418454722e-06	Glyma.06G164300.21;Glyma.06G164300.25	Glyma.06G164300.9;Glyma.06G164300.18;Glyma.06G164300.24	13541012	13542500	13541012	13541244	13541984	13542500	36;27;46	13;13;7	5;10;7	10;18;17	889	149	0.317;0.258;0.524	0.077;0.085;0.065	0.366	0.076	yes	no	XP_006581833.1 protein MEI2-like 1 isoform X1 [Glycine max]	-	-	-	-	-	GO:0003676//nucleic acid binding	GO:0008380//RNA splicing
RI_290	Glyma.11G122600	COR413PM1	no	Gm11	-	yes	0.096	0.00152801340532	0.0169235729316	Glyma.11G122600.1	MSTRG.22939.1	9321684	9321957	9321684	9321755	9321849	9321957	56;73;62	82;86;66	77;112;75	146;227;147	243	149	0.295;0.342;0.365	0.244;0.232;0.238	0.334	0.238	yes	no	XP_003537909.1 cold-regulated 413 plasma membrane protein 1 isoform X1 [Glycine max]	-	-	-	-	GO:0016021//integral component of membrane	-	-
RI_296	Glyma.10G224900	TULP8	no	Gm10	-	yes	0.05	1.08744361411e-05	0.000300290483215	Glyma.10G224900.3	Glyma.10G224900.4	45618641	45620165	45618641	45619109	45619904	45620165	4;12;9	8;24;30	1;0;4	28;41;17	944	149	0.073;0.073;0.045	0.006;0.0;0.036	0.064	0.014	yes	no	NP_001242014.2 tubby-like F-box protein 8-like [Glycine max]	-	-	-	-	-	GO:0005515//protein binding	-
RI_302	Glyma.04G193800	GTE10	no	Gm04	-	yes	0.103	0.000452783499219	0.00656056656045	Glyma.04G193800.1;Glyma.04G193800.3;Glyma.04G193800.2;Glyma.04G193800.5;Glyma.04G193800.4	Glyma.04G193800.6;MSTRG.7581.7	45357502	45357965	45357502	45357569	45357849	45357965	36;38;44	49;44;45	17;20;23	51;47;47	429	149	0.203;0.231;0.254	0.104;0.129;0.145	0.229	0.126	yes	no	RZC17333.1 Transcription factor GTE10 isoform B [Glycine soja]	-	-	-	-	GO:0031237//intrinsic component of periplasmic side of plasma membrane	GO:0005215//transporter activity;GO:0005515//protein binding	GO:0006323//DNA packaging;GO:0006810//transport;GO:0009405//pathogenesis
RI_306	Glyma.18G013700	--	no	Gm18	+	yes	0.118	0.00108336345456	0.0131060921549	Glyma.18G013700.4;Glyma.18G013700.1;Glyma.18G013700.3	MSTRG.36574.2	966363	966657	966363	966417	966582	966657	43;62;55	51;51;75	63;27;27	101;57;77	314	149	0.286;0.366;0.258	0.228;0.184;0.143	0.303	0.185	yes	no	XP_025982542.1 uncharacterized protein LOC100811265 isoform X1 [Glycine max]	-	-	-	-	-	-	-
RI_317	Glyma.18G222100	Ankzf1	no	Gm18	-	yes	0.036	0.00193657299939	0.0202125703902	Glyma.18G222100.1	Glyma.18G222100.3	51193953	51194657	51193953	51194067	51194579	51194657	0;2;12	15;14;20	0;1;4	27;33;25	661	149	0.0;0.031;0.119	0.0;0.007;0.035	0.05	0.014	yes	no	XP_006602758.1 ankyrin repeat and zinc finger domain-containing protein 1 [Glycine max]	-	-	-	-	-	-	-
RI_318	Glyma.04G142800	At4g02530	no	Gm04	+	yes	0.09	0.000823413689628	0.0105198786322	Glyma.04G142800.7	MSTRG.7217.3	24333735	24334535	24333735	24333875	24334462	24334535	45;37;66	33;25;50	42;41;27	40;66;48	736	149	0.216;0.231;0.211	0.175;0.112;0.102	0.219	0.13	yes	no	RZC16529.1 Thylakoid lumenal 16.5 kDa protein, chloroplastic isoform A [Glycine soja]	-	-	-	-	-	-	-
RI_320	Glyma.11G029300	At4g22758	no	Gm11	-	yes	-0.184	0.000119898406129	0.00223061747717	Glyma.11G029300.2	MSTRG.22181.3	2114174	2115445	2114174	2114380	2115002	2115445	55;45;74	3;3;3	76;106;101	0;1;1	771	149	0.78;0.744;0.827	1.0;0.953;0.951	0.784	0.968	no	yes	XP_003538594.1 uncharacterized protein At4g22758 isoform X1 [Glycine max]	-	-	-	-	-	-	-
RI_321	Glyma.03G162100	ATG9	no	Gm03	+	yes	0.114	0.00150407407183	0.0167791451709	Glyma.03G162100.7;Glyma.03G162100.6;Glyma.03G162100.1;MSTRG.5279.3;Glyma.03G162100.2;Glyma.03G162100.8	Glyma.03G162100.9	38884762	38884992	38884762	38884840	38884921	38884992	15;14;13	36;33;44	9;2;7	52;32;38	230	149	0.213;0.216;0.161	0.101;0.039;0.107	0.197	0.082	yes	no	XP_003520596.1 autophagy-related protein 9 [Glycine max]	Cellular Processes	Transport and catabolism	ko04136//Autophagy - other	K17907	-	-	-
RI_322	Glyma.14G050700	ZW10	no	Gm14	-	yes	0.066	4.86294356646e-05	0.00106950023151	Glyma.14G050700.1;Glyma.14G050700.2;Glyma.14G050700.6;MSTRG.29273.5;MSTRG.29273.6	Glyma.14G050700.5	3954608	3955008	3954608	3954753	3954849	3955008	6;7;16	40;55;76	3;3;2	60;73;66	245	149	0.084;0.072;0.114	0.03;0.024;0.018	0.09	0.024	yes	no	XP_006595839.2 centromere/kinetochore protein zw10 homolog [Glycine max]	-	-	-	-	GO:0000775//chromosome, centromeric region;GO:0005634//nucleus	-	GO:0000278//mitotic cell cycle
RI_328	Glyma.09G018200	NHX6	no	Gm09	-	yes	-0.142	0.0038328452214	0.0332900717537	Glyma.09G018200.1	MSTRG.17734.3	1428016	1428219	1428016	1428041	1428159	1428219	51;41;30	40;46;40	66;72;49	38;39;31	267	149	0.416;0.332;0.295	0.492;0.507;0.469	0.348	0.489	no	yes	XP_006586810.1 sodium/hydrogen exchanger 6 [Glycine max]	-	-	-	-	GO:0005887//integral component of plasma membrane;GO:0016021//integral component of membrane	GO:0015299//solute:proton antiporter activity;GO:0015385//sodium:proton antiporter activity	GO:0006812//cation transport;GO:0006814//sodium ion transport;GO:0006818//hydrogen transport;GO:0006883//cellular sodium ion homeostasis;GO:0006885//regulation of pH;GO:0055085//transmembrane transport
RI_329	Glyma.03G217300	DI19-3	no	Gm03	-	yes	0.072	6.49908009723e-05	0.00134509598494	Glyma.03G217300.1	MSTRG.5727.1	43291661	43292152	43291661	43291915	43292074	43292152	8;6;6	67;26;27	0;2;1	25;56;27	308	149	0.055;0.1;0.097	0.0;0.017;0.018	0.084	0.012	yes	no	XP_003521581.1 protein DEHYDRATION-INDUCED 19 homolog 3 [Glycine max]	-	-	-	-	-	-	-
RI_332	Glyma.16G130000	SYNCRIP	no	Gm16	+	yes	-0.189	5.1507201082e-06	0.000157801663812	MSTRG.33577.1	Glyma.16G130000.1	28510756	28512153	28510756	28511431	28511467	28512153	69;66;48	16;19;20	125;91;91	18;0;9	185	149	0.776;0.737;0.659	0.848;1.0;0.891	0.724	0.913	no	yes	XP_003548856.1 nucleolin [Glycine max]	-	-	-	-	GO:0005634//nucleus;GO:0005737//cytoplasm	GO:0003676//nucleic acid binding;GO:0003723//RNA binding;GO:0004535//poly(A)-specific ribonuclease activity;GO:0046872//metal ion binding	GO:0006402//mRNA catabolic process;GO:0008380//RNA splicing
RI_342	Glyma.07G189800	TIR1	no	Gm07	-	yes	0.205	1.9683681437e-06	6.73400612717e-05	MSTRG.14037.1	Glyma.07G189800.5	36106041	36107729	36106041	36106485	36106931	36107729	206;136;120	38;19;20	167;155;116	56;61;46	595	149	0.576;0.642;0.6	0.428;0.389;0.387	0.606	0.401	yes	no	XP_003528427.1 protein TRANSPORT INHIBITOR RESPONSE 1 [Glycine max]	Environmental Information Processing	Signal transduction	ko04075//Plant hormone signal transduction	K14485	-	GO:0003677//DNA binding;GO:0005515//protein binding	GO:0006304//DNA modification
RI_351	Glyma.16G034626	CRCK2	no	Gm16	-	yes	0.973	0	0	MSTRG.32925.1	Glyma.16G034626.1	3242561	3242984	3242561	3242664	3242685	3242984	98;114;100	0;0;0	2;3;1	61;64;58	170	149	1.0;1.0;1.0	0.028;0.039;0.015	1	0.027	yes	no	NP_001235360.1 calmodulin-binding receptor-like cytoplasmic kinase [Glycine max]	-	-	-	-	-	GO:0004672//protein kinase activity;GO:0005524//ATP binding	GO:0006468//protein phosphorylation
RI_368	Glyma.17G245900	REM16	no	Gm17	+	yes	-0.733	7.32747196253e-15	7.64789361784e-13	MSTRG.36315.2	Glyma.17G245900.1	40237371	40237607	40237371	40237490	40237510	40237607	9;4;3	12;11;14	7;12;7	0;0;0	169	149	0.398;0.243;0.159	1.0;1.0;1.0	0.267	1	no	yes	XP_003549416.2 B3 domain-containing protein Os01g0723500 [Glycine max]	-	-	-	-	-	GO:0003677//DNA binding	-
RI_369	Glyma.11G255500	--	no	Gm11	-	yes	-0.274	0.00140772659565	0.0160523495365	Glyma.11G255500.1	MSTRG.24068.2	39430909	39431149	39430909	39430977	39431047	39431149	1;0;1	7;1;1	1;3;2	1;2;2	219	149	0.089;0.0;0.405	0.405;0.505;0.405	0.165	0.438	no	yes	NP_001242634.2 uncharacterized protein LOC100785081 [Glycine max]	-	-	-	-	GO:0016592//mediator complex	GO:0003712//transcription cofactor activity	GO:0006357//regulation of transcription from RNA polymerase II promoter;GO:0006415//translational termination
RI_376	Glyma.13G220900	ERD4	no	Gm13	-	yes	0.025	0.00613466808507	0.0478451741824	Glyma.13G220900.2;Glyma.13G220900.1	Glyma.13G220900.3	32807470	32808954	32807470	32807726	32808103	32808954	12;9;11	50;94;86	9;5;4	139;79;77	526	149	0.064;0.026;0.035	0.018;0.018;0.015	0.042	0.017	yes	no	XP_003542948.1 CSC1-like protein ERD4 [Glycine max]	-	-	-	-	GO:0016020//membrane	-	-
RI_405	Glyma.04G164500	At5g07830	no	Gm04	-	yes	0.124	0.000504387932447	0.00714027790347	Glyma.04G164500.2;Glyma.04G164500.3;Glyma.04G164500.1	MSTRG.7362.5;MSTRG.7362.4	39860517	39861664	39860517	39860707	39861430	39861664	107;64;80	41;43;28	54;61;25	34;55;40	872	149	0.308;0.203;0.328	0.213;0.159;0.096	0.28	0.156	yes	no	XP_006578556.1 heparanase-like protein 1 [Glycine max]	Metabolism;Metabolism	Global and overview maps;Glycan biosynthesis and metabolism	ko01100//Metabolic pathways;ko00531//Glycosaminoglycan degradation	K07964;K07964	GO:0016020//membrane	GO:0016798//hydrolase activity, acting on glycosyl bonds	-
RI_424	Glyma.12G194800	SYP132	no	Gm12	+	yes	-0.536	2.6531321351e-07	1.15056251324e-05	MSTRG.25522.1	Glyma.12G194800.1	37113387	37113543	37113387	37113466	37113486	37113543	4;11;3	11;0;15	15;23;15	0;0;0	169	149	0.243;1.0;0.15	1.0;1.0;1.0	0.464	1	no	yes	XP_003540313.1 syntaxin-132 isoform X1 [Glycine max]	Genetic Information Processing	Folding, sorting and degradation	ko04130//SNARE interactions in vesicular transport	K08486	GO:0016020//membrane;GO:0030076//light-harvesting complex	GO:0005524//ATP binding;GO:0009055//electron carrier activity;GO:0030983//mismatched DNA binding	GO:0006298//mismatch repair;GO:0015979//photosynthesis;GO:0019064//fusion of virus membrane with host plasma membrane
RI_433	Glyma.16G130000	SYNCRIP	yes	Gm16	+	yes	-0.083	1.80123315286e-05	0.000456460648367	-	Glyma.16G130000.1	28510756	28512153	28510756	28511431	28511503	28512153	73;81;54	8;0;5	145;118;124	0;0;1	221	149	0.86;1.0;0.879	1.0;1.0;0.988	0.913	0.996	no	yes	XP_003548856.1 nucleolin [Glycine max]	-	-	-	-	GO:0005634//nucleus;GO:0005737//cytoplasm	GO:0003676//nucleic acid binding;GO:0003723//RNA binding;GO:0004535//poly(A)-specific ribonuclease activity;GO:0046872//metal ion binding	GO:0006402//mRNA catabolic process;GO:0008380//RNA splicing
RI_436	Glyma.03G213700	GTS1	no	Gm03	-	yes	0.297	0.000122672484808	0.00227535289593	Glyma.03G213700.1	MSTRG.5696.3	43043984	43044555	43043984	43044192	43044321	43044555	20;22;38	9;13;12	9;7;12	19;19;10	278	149	0.544;0.476;0.629	0.202;0.165;0.391	0.55	0.253	yes	no	XP_003521563.2 WD repeat-containing protein GTS1 [Glycine max]	-	-	-	-	-	GO:0005515//protein binding	-
RI_457	Glyma.16G025800	--	no	Gm16	-	yes	0.11	0.00287639003021	0.0268783153354	MSTRG.32853.4	Glyma.16G025800.3;MSTRG.32853.3	2494744	2495709	2494744	2495188	2495457	2495709	35;49;32	0;1;0	51;31;34	1;0;6	418	149	1.0;0.946;1.0	0.948;1.0;0.669	0.982	0.872	yes	no	XP_006598912.1 uncharacterized protein LOC100800527 isoform X1 [Glycine max]	-	-	-	-	-	GO:0016779//nucleotidyltransferase activity	-
RI_486	Glyma.06G204500	--	no	Gm06	-	yes	0.115	0.00408652504404	0.0349997513508	Glyma.06G204500.2	Glyma.06G204500.6;Glyma.06G204500.5;Glyma.06G204500.1	19093838	19094210	19093838	19093915	19094060	19094210	57;44;78	2;0;4	65;56;45	4;11;3	294	149	0.935;1.0;0.908	0.892;0.721;0.884	0.948	0.832	yes	no	XP_014632098.1 uncharacterized protein LOC100806707 isoform X1 [Glycine max]	-	-	-	-	-	-	-
RI_496	Glyma.19G158900	NET1D	no	Gm19	+	yes	-0.341	0.000344610603411	0.00530528023951	Glyma.19G158900.2	MSTRG.39810.4	42392602	42393055	42392602	42392675	42392810	42393055	0;0;0	2;1;1	4;0;3	3;3;1	284	149	0.0;0.0;0.0	0.412;0.0;0.611	0	0.341	no	yes	XP_006604454.1 protein NETWORKED 1D [Glycine max]	-	-	-	-	-	GO:0003700//transcription factor activity, sequence-specific DNA binding;GO:0003779//actin binding;GO:0005524//ATP binding;GO:0008565//protein transporter activity	GO:0006355//regulation of transcription, DNA-templated;GO:0007059//chromosome segregation;GO:0030253//protein secretion by the type I secretion system;GO:0030261//chromosome condensation
RI_498	Glyma.13G068800	CYP82A3	no	Gm13	-	yes	-0.155	0.00187851291773	0.0197741582007	MSTRG.26350.1;Glyma.13G068800.4	MSTRG.26350.4;Glyma.13G068800.2	15921972	15923776	15921972	15922069	15923178	15923776	257;172;239	15;12;9	480;627;1228	7;16;34	1258	149	0.67;0.629;0.759	0.89;0.823;0.811	0.686	0.841	no	yes	NP_001240972.1 cytochrome P450 82A3 [Glycine max]	-	-	-	-	-	GO:0005506//iron ion binding;GO:0016705//oxidoreductase activity, acting on paired donors, with incorporation or reduction of molecular oxygen;GO:0020037//heme binding	GO:0055114//oxidation-reduction process
RI_514	Glyma.04G138600	ERD15	no	Gm04	-	yes	0.026	0.0038594166525	0.0334265650437	MSTRG.7191.2	Glyma.04G138600.1	20701580	20703333	20701580	20701958	20703270	20703333	333;409;430	322;346;305	479;357;331	524;447;335	1461	149	0.095;0.108;0.126	0.085;0.075;0.092	0.11	0.084	yes	no	XP_006577764.1 uncharacterized protein LOC100306185 isoform X1 [Glycine max]	-	-	-	-	-	-	-
RI_517	Glyma.02G147400	FZL	no	Gm02	+	yes	0.047	0.00191819454679	0.0200888469713	Glyma.02G147400.2	Glyma.02G147400.3;Glyma.02G147400.1;MSTRG.2961.1	15634024	15634465	15634024	15634193	15634307	15634465	112;102;80	0;0;3	98;140;121	7;3;4	263	149	1.0;1.0;0.938	0.888;0.964;0.945	0.979	0.932	yes	no	XP_003520208.1 probable transmembrane GTPase FZO-like, chloroplastic isoform X1 [Glycine max]	-	-	-	-	GO:0005737//cytoplasm	GO:0003924//GTPase activity;GO:0004789//thiamine-phosphate diphosphorylase activity;GO:0005524//ATP binding;GO:0005525//GTP binding;GO:0019843//rRNA binding;GO:0043022//ribosome binding;GO:0047434//indolepyruvate decarboxylase activity;GO:0051539//4 iron, 4 sulfur cluster binding	GO:0006400//tRNA modification;GO:0008150//biological_process;GO:0009228//thiamine biosynthetic process;GO:0009684//indoleacetic acid biosynthetic process;GO:0042254//ribosome biogenesis;GO:0051186//cofactor metabolic process
RI_540	Glyma.06G019300	At2g06000	no	Gm06	-	yes	-0.214	0.000178416810546	0.00316625567534	Glyma.06G019300.5	Glyma.06G019300.1	1457025	1457928	1457025	1457453	1457794	1457928	26;22;23	1;3;3	38;18;31	1;0;0	490	149	0.888;0.69;0.7	0.92;1.0;1.0	0.759	0.973	no	yes	KRH51634.1 hypothetical protein GLYMA_06G019300 [Glycine max]	-	-	-	-	-	GO:0005524//ATP binding;GO:0008017//microtubule binding	GO:0007018//microtubule-based movement
RI_541	Glyma.06G088900	CABIN1	no	Gm06	+	yes	0.459	7.74307723713e-05	0.00155315536242	MSTRG.10767.2	Glyma.06G088900.3	6856448	6856762	6856448	6856620	6856703	6856762	15;9;9	3;2;0	7;6;11	3;16;14	232	149	0.763;0.743;1.0	0.6;0.194;0.335	0.835	0.376	yes	no	XP_006581466.1 calcineurin-binding protein 1 isoform X1 [Glycine max]	-	-	-	-	-	GO:0005515//protein binding	-
RI_553	Glyma.11G190900	AGO5	no	Gm11	-	yes	-0.276	0.00189042310814	0.0198655725255	Glyma.11G190900.4	Glyma.11G190900.5	16486683	16487572	16486683	16487152	16487400	16487572	10;18;15	9;0;6	36;16;16	0;2;1	397	149	0.294;1.0;0.484	1.0;0.75;0.857	0.593	0.869	no	yes	XP_028189673.1 protein argonaute 5-like isoform X1 [Glycine soja]	-	-	-	-	-	GO:0003676//nucleic acid binding;GO:0005515//protein binding	-
RI_565	Glyma.12G135500	At4g04790	no	Gm12	+	yes	0.055	0.00257541256522	0.0245501402115	Glyma.12G135500.5	Glyma.12G135500.3;Glyma.12G135500.2	15794365	15794743	15794365	15794431	15794544	15794743	83;52;54	1;1;1	61;65;36	2;9;0	262	149	0.979;0.967;0.968	0.945;0.804;1.0	0.971	0.916	yes	no	KRH25866.1 hypothetical protein GLYMA_12G135500 [Glycine max]	-	-	-	-	-	-	-
RI_568	Glyma.12G075900	At2g28370	no	Gm12	-	yes	0.103	1.34204805029e-05	0.000359318777986	Glyma.12G075900.3;MSTRG.24705.1;MSTRG.24705.8	Glyma.12G075900.1	5810729	5811480	5810729	5811014	5811335	5811480	77;89;85	80;73;89	49;72;61	107;118;113	470	149	0.234;0.279;0.232	0.127;0.162;0.146	0.248	0.145	yes	no	NP_001236559.2 uncharacterized protein LOC100526963 [Glycine max]	-	-	-	-	-	-	-
RI_587	Glyma.04G218400	WRKY13	no	Gm04	-	yes	0.457	0.00122654912836	0.0143868372046	Glyma.04G218400.8	Glyma.04G218400.7	47763853	47764962	47763853	47764554	47764888	47764962	8;14;6	2;0;2	1;2;5	2;6;2	483	149	0.552;1.0;0.481	0.134;0.093;0.435	0.678	0.221	yes	no	XP_003523252.2 probable WRKY transcription factor 13 isoform X1 [Glycine max]	-	-	-	-	-	GO:0003700//transcription factor activity, sequence-specific DNA binding;GO:0043565//sequence-specific DNA binding	GO:0006355//regulation of transcription, DNA-templated
RI_597	Glyma.16G130000	SYNCRIP	no	Gm16	+	yes	-0.091	0.00453266615595	0.0377191326869	MSTRG.33577.4	Glyma.16G130000.2	28510959	28512153	28510959	28511467	28511503	28512153	90;70;66	7;13;12	132;115;124	21;0;2	185	149	0.912;0.813;0.816	0.835;1.0;0.98	0.847	0.938	no	yes	XP_003548856.1 nucleolin [Glycine max]	-	-	-	-	GO:0005634//nucleus;GO:0005737//cytoplasm	GO:0003676//nucleic acid binding;GO:0003723//RNA binding;GO:0004535//poly(A)-specific ribonuclease activity;GO:0046872//metal ion binding	GO:0006402//mRNA catabolic process;GO:0008380//RNA splicing
RI_605	Glyma.17G144400	--	no	Gm17	+	yes	0.303	0.000811040866502	0.0104049784498	MSTRG.35581.1	Glyma.17G144400.3	11774389	11775543	11774389	11774427	11774781	11775543	32;38;68	1;1;3	25;17;12	5;2;4	503	149	0.905;0.918;0.87	0.597;0.716;0.471	0.898	0.595	yes	no	XP_003549926.1 uncharacterized protein LOC100812835 [Glycine max]	-	-	-	-	-	-	-
RI_607	Glyma.14G080100	MAPKKK5	no	Gm14	+	yes	-0.207	2.01677942882e-05	0.000496773108907	Glyma.14G080100.5;Glyma.14G080100.3;Glyma.14G080100.1	MSTRG.29516.4	6802340	6802687	6802340	6802504	6802611	6802687	0;0;1	11;3;5	5;3;7	13;11;6	256	149	0.0;0.0;0.104	0.183;0.137;0.404	0.035	0.241	no	yes	XP_003545300.1 mitogen-activated protein kinase kinase kinase 5 isoform X1 [Glycine max]	-	-	-	-	-	GO:0004672//protein kinase activity;GO:0005524//ATP binding	GO:0006468//protein phosphorylation
RI_628	Glyma.06G164900	ARF2A	no	Gm06	+	yes	0.49	8.87333300648e-05	0.00171830140421	Glyma.06G164900.8	Glyma.06G164900.13	13626751	13627311	13626751	13627102	13627204	13627311	2;3;2	0;2;0	0;3;0	3;0;2	251	149	1.0;0.471;1.0	0.0;1.0;0.0	0.824	0.333	yes	no	XP_003526928.1 auxin response factor 2B [Glycine max]	-	-	-	-	GO:0005634//nucleus	GO:0003677//DNA binding	GO:0006355//regulation of transcription, DNA-templated;GO:0009725//response to hormone
RI_638	Glyma.14G064900	SLC25A24	no	Gm14	+	yes	0.216	0.00252195338081	0.0242624	Glyma.14G064900.1	MSTRG.29383.1	5228376	5230471	5228376	5228444	5230008	5230471	228;246;217	6;14;15	200;231;215	37;23;19	1713	149	0.768;0.604;0.557	0.32;0.466;0.496	0.643	0.427	yes	no	XP_003544163.1 mitochondrial substrate carrier family protein B isoform X1 [Glycine max]	-	-	-	-	-	GO:0003723//RNA binding	GO:0039694//viral RNA genome replication
RI_641	Glyma.09G236000	PTB	no	Gm09	+	yes	0.089	0.00208556412648	0.0211706961029	Glyma.09G236000.1	MSTRG.19266.2;MSTRG.19266.3	46244264	46245282	46244264	46244377	46244612	46245282	55;55;48	64;53;70	31;38;32	77;63;67	384	149	0.25;0.287;0.21	0.135;0.19;0.156	0.249	0.16	yes	no	XP_003534438.1 polypyrimidine tract-binding protein homolog 1 isoform X1 [Glycine max]	-	-	-	-	-	GO:0003676//nucleic acid binding	GO:0008380//RNA splicing
RI_645	Glyma.18G204000	ERDJ3A	no	Gm18	+	yes	-0.602	6.40121893825e-06	0.000190428532472	MSTRG.37871.1	Glyma.18G204000.1	48963568	48964100	48963568	48963908	48963966	48964100	0;3;1	3;0;3	1;5;17	0;0;0	207	149	0.0;1.0;0.194	1.0;1.0;1.0	0.398	1	no	yes	XP_003551564.1 dnaJ protein ERDJ3A [Glycine max]	-	-	-	-	-	GO:0003756//protein disulfide isomerase activity;GO:0005515//protein binding	GO:0006457//protein folding;GO:0009408//response to heat
RI_647	Glyma.19G152000	ATG18G	no	Gm19	-	yes	-0.046	0.00154369092406	0.0169740286736	Glyma.19G152000.16;Glyma.19G152000.17;Glyma.19G152000.14;Glyma.19G152000.15;Glyma.19G152000.12;Glyma.19G152000.13;Glyma.19G152000.10;Glyma.19G152000.11;MSTRG.39762.4;MSTRG.39762.3;MSTRG.39762.2	Glyma.19G152000.18	41694297	41695362	41694297	41694455	41694528	41695362	3;8;7	142;90;95	20;5;20	123;126;90	222	149	0.014;0.056;0.047	0.098;0.026;0.13	0.039	0.085	no	yes	KHN45391.1 Breast carcinoma-amplified sequence 3 like [Glycine soja]	-	-	-	-	-	GO:0005515//protein binding	-
RI_648	Glyma.04G078900	AFC3	no	Gm04	-	yes	0.2	0.000210340027446	0.00362685459954	Glyma.04G078900.5	MSTRG.6803.2	6594300	6594573	6594300	6594454	6594546	6594573	42;29;36	38;25;40	15;8;34	46;45;46	241	149	0.406;0.418;0.358	0.168;0.099;0.314	0.394	0.194	yes	no	XP_028228174.1 serine/threonine-protein kinase AFC3-like isoform X1 [Glycine soja]	-	-	-	-	-	GO:0004672//protein kinase activity;GO:0005524//ATP binding	GO:0006468//protein phosphorylation
RI_651	Glyma.17G128200	CDKG-2	no	Gm17	+	yes	-0.093	0.00270174111028	0.0254783	MSTRG.35445.1	Glyma.17G128200.1	10244763	10246525	10244763	10244859	10245249	10246525	258;242;295	88;70;115	421;387;357	110;89;74	539	149	0.448;0.489;0.415	0.514;0.546;0.571	0.451	0.544	no	yes	XP_025982205.1 cyclin-dependent kinase G-2 [Glycine max]	-	-	-	-	-	GO:0004672//protein kinase activity;GO:0005524//ATP binding	GO:0006468//protein phosphorylation
RI_655	Glyma.02G107200	--	no	Gm02	-	yes	0.059	0.000145027822613	0.00265009297226	Glyma.02G107200.1;Glyma.02G107200.5;Glyma.02G107200.6;Glyma.02G107200.7;Glyma.02G107200.8	Glyma.02G107200.10	10181509	10184659	10181509	10181929	10182668	10184659	17;7;11	23;30;41	0;0;1	5;4;12	888	149	0.11;0.038;0.043	0.0;0.0;0.014	0.064	0.005	yes	no	XP_028202304.1 myb-like protein X [Glycine soja]	-	-	-	-	-	-	-
RI_659	Glyma.19G055100	At5g40670	no	Gm19	+	yes	0.296	0.00117049374902	0.0139687994311	Glyma.19G055100.1	MSTRG.39072.1	9273892	9274309	9273892	9274074	9274176	9274309	13;13;29	15;5;9	18;13;6	28;29;12	251	149	0.34;0.607;0.657	0.276;0.21;0.229	0.535	0.238	yes	no	XP_003553360.1 cystinosin homolog isoform X1 [Glycine max]	-	-	-	-	-	-	-
RI_665	Glyma.11G016000	CHLD	no	Gm11	-	yes	-0.075	0.00471391877077	0.0389119460997	Glyma.11G016000.3;Glyma.11G016000.1	MSTRG.22067.3	1121671	1122450	1121671	1121756	1122271	1122450	32;17;27	36;37;59	35;41;23	32;32;28	664	149	0.166;0.093;0.093	0.197;0.223;0.156	0.117	0.192	no	yes	XP_003538089.1 magnesium-chelatase subunit ChlD, chloroplastic isoform X1 [Glycine max]	Metabolism;Metabolism;Metabolism	Global and overview maps;Global and overview maps;Metabolism of cofactors and vitamins	ko01100//Metabolic pathways;ko01110//Biosynthesis of secondary metabolites;ko00860//Porphyrin metabolism	K03404;K03404;K03404	GO:0005737//cytoplasm;GO:0010007//magnesium chelatase complex;GO:0071203//WASH complex	GO:0000156//phosphorelay response regulator activity;GO:0003677//DNA binding;GO:0004176//ATP-dependent peptidase activity;GO:0004252//serine-type endopeptidase activity;GO:0005524//ATP binding;GO:0008134//transcription factor binding;GO:0016851//magnesium chelatase activity;GO:0016887//ATPase activity	GO:0006355//regulation of transcription, DNA-templated;GO:0006508//proteolysis;GO:0015995//chlorophyll biosynthetic process;GO:0030436//asexual sporulation;GO:0032508//DNA duplex unwinding
RI_669	Glyma.04G121100	PUB52	no	Gm04	+	yes	-0.241	3.1111524148e-06	0.000100834087212	Glyma.04G121100.5;Glyma.04G121100.1	Glyma.04G121100.7	14312238	14313035	14312238	14312443	14312913	14313035	13;12;15	28;27;19	16;43;29	10;11;15	619	149	0.101;0.097;0.16	0.278;0.485;0.318	0.119	0.36	no	yes	XP_006578363.1 U-box domain-containing protein 35 isoform X1 [Glycine max]	-	-	-	-	-	GO:0004672//protein kinase activity;GO:0004842//ubiquitin-protein transferase activity;GO:0005524//ATP binding	GO:0006468//protein phosphorylation;GO:0016567//protein ubiquitination
RI_678	Glyma.05G104100	RNC1	no	Gm05	+	yes	0.351	0.000870161364696	0.0110256248638	Glyma.05G104100.3	Glyma.05G104100.4	27728962	27729599	27728962	27729164	27729408	27729599	17;21;18	3;4;3	13;9;2	11;5;2	393	149	0.682;0.666;0.695	0.309;0.406;0.275	0.681	0.33	yes	no	XP_003524684.2 ribonuclease III domain-containing protein RNC1, chloroplastic [Glycine max]	-	-	-	-	-	GO:0004525//ribonuclease III activity	GO:0006396//RNA processing
RI_679	Glyma.15G127567	TFCE	no	Gm15	-	yes	-0.125	0.00151028021632	0.0167927217423	MSTRG.31587.1	MSTRG.31587.3	10081835	10082975	10081835	10081940	10082435	10082975	89;47;68	2;1;4	26;14;14	0;0;0	644	149	0.911;0.916;0.797	1.0;1.0;1.0	0.875	1	no	yes	XP_028180768.1 tubulin-folding cofactor E-like [Glycine soja]	-	-	-	-	-	-	-
RI_687	Glyma.08G029700	NDL1	no	Gm08	+	yes	0.176	0.00500045489211	0.0405702255937	Glyma.08G029700.1;Glyma.08G029700.2;Glyma.08G029700.3	Glyma.08G029700.4	2374907	2375197	2374907	2375005	2375108	2375197	15;3;10	15;6;13	1;2;5	7;14;10	252	149	0.372;0.228;0.313	0.078;0.078;0.228	0.304	0.128	yes	no	XP_028245323.1 protein NDL1-like [Glycine soja]	-	-	-	-	-	GO:0016787//hydrolase activity;GO:0016788//hydrolase activity, acting on ester bonds;GO:0047570//3-oxoadipate enol-lactonase activity;GO:0070205//2-succinyl-6-hydroxy-2,4-cyclohexadiene-1-carboxylate synthase activity	GO:0006112//energy reserve metabolic process;GO:0009234//menaquinone biosynthetic process;GO:0042952//beta-ketoadipate pathway
RI_706	Glyma.13G132400	PPA4	no	Gm13	-	yes	0.039	0.00521503842909	0.0419245517576	Glyma.13G132400.5;Glyma.13G132400.1;MSTRG.26857.1	Glyma.13G132400.3	23558536	23558882	23558536	23558618	23558761	23558882	75;93;74	199;278;227	58;52;52	337;171;199	292	149	0.161;0.146;0.143	0.081;0.134;0.118	0.15	0.111	yes	no	XP_028197767.1 soluble inorganic pyrophosphatase 4-like [Glycine soja]	Metabolism	Energy metabolism	ko00190//Oxidative phosphorylation	K01507	GO:0005737//cytoplasm	GO:0000287//magnesium ion binding;GO:0004427//inorganic diphosphatase activity	GO:0006796//phosphate-containing compound metabolic process
RI_715	Glyma.03G167300	--	no	Gm03	+	yes	0.064	2.55075612554e-06	8.53671533754e-05	Glyma.03G167300.1;Glyma.03G167300.2	MSTRG.5324.2	39344205	39345428	39344205	39344340	39345240	39345428	71;71;45	75;55;72	24;16;38	64;75;58	1049	149	0.119;0.155;0.082	0.051;0.029;0.085	0.119	0.055	yes	no	XP_014629324.1 uncharacterized protein LOC100788966 isoform X1 [Glycine max]	-	-	-	-	-	-	-
RI_720	Glyma.13G276600	GLCAT14A	no	Gm13	+	yes	0.263	3.37224277916e-05	0.000789592054527	Glyma.13G276600.4	Glyma.13G276600.1	37207418	37208985	37207418	37207507	37208257	37208985	39;33;66	5;10;11	81;52;88	50;32;57	899	149	0.564;0.354;0.499	0.212;0.212;0.204	0.472	0.209	yes	no	XP_003543241.1 beta-glucuronosyltransferase GlcAT14A [Glycine max]	-	-	-	-	GO:0016020//membrane	GO:0016757//transferase activity, transferring glycosyl groups	-
RI_721	Glyma.16G116200	STXBP5	no	Gm16	+	yes	0.134	1.49983302349e-05	0.000394699647806	Glyma.16G116200.2;Glyma.16G116200.5;Glyma.16G116200.4;Glyma.16G116200.3;MSTRG.33501.7;Glyma.16G116200.1	MSTRG.33501.6	26101914	26102475	26101914	26102161	26102320	26102475	6;22;2	14;25;13	3;2;7	34;61;38	308	149	0.172;0.299;0.069	0.041;0.016;0.082	0.18	0.046	yes	no	XP_003548801.1 uncharacterized protein LOC100811900 isoform X1 [Glycine max]	-	-	-	-	GO:0009279//cell outer membrane	GO:0005515//protein binding	GO:0006355//regulation of transcription, DNA-templated
RI_727	Glyma.02G125400	WIT2	no	Gm02	+	yes	-0.065	0.00618964948252	0.0480653991341	Glyma.02G125400.6;Glyma.02G125400.25;Glyma.02G125400.1;Glyma.02G125400.10;Glyma.02G125400.27	MSTRG.2768.6	12248734	12250560	12248734	12249313	12249427	12250560	2;2;1	41;27;46	0;13;1	11;21;40	263	149	0.027;0.04;0.012	0.0;0.26;0.014	0.026	0.091	no	yes	KRH71036.1 hypothetical protein GLYMA_02G125400 [Glycine max]	-	-	-	-	GO:0005815//microtubule organizing center	GO:0005524//ATP binding	GO:0007059//chromosome segregation;GO:0030261//chromosome condensation
RI_728	Glyma.05G191800	RABC1	no	Gm05	+	yes	0.088	0.00648700905808	0.0498480498924	MSTRG.9568.2;Glyma.05G191800.1	Glyma.05G191800.3	37750336	37750643	37750336	37750491	37750574	37750643	20;32;12	94;52;83	13;7;5	80;58;54	232	149	0.12;0.283;0.085	0.095;0.072;0.056	0.163	0.074	yes	no	KRH59573.1 hypothetical protein GLYMA_05G191800 [Glycine max]	-	-	-	-	GO:0005737//cytoplasm	GO:0003924//GTPase activity;GO:0005525//GTP binding;GO:0043022//ribosome binding	GO:0006412//translation;GO:0042254//ribosome biogenesis
RI_747	Glyma.19G065400	ATM	no	Gm19	-	yes	0.099	0.000327110388605	0.00507391882375	MSTRG.39128.4	Glyma.19G065400.10	20182698	20185936	20182698	20182940	20183065	20185936	38;28;38	0;0;1	81;34;38	3;0;8	274	149	1.0;1.0;0.954	0.936;1.0;0.721	0.985	0.886	yes	no	XP_006604053.1 uncharacterized protein LOC102668257 [Glycine max]	-	-	-	-	-	-	-
RI_758	Glyma.06G016700	EHD1	no	Gm06	-	yes	0.996	0	0	MSTRG.10197.2	Glyma.06G016700.1;Glyma.06G016700.2	1226991	1228099	1226991	1227527	1227554	1228099	143;150;101	0;0;0	1;0;1	139;129;124	176	149	1.0;1.0;1.0	0.006;0.0;0.007	1	0.004	yes	no	XP_014632684.1 actin cytoskeleton-regulatory complex protein pan1 isoform X1 [Glycine max]	Cellular Processes	Transport and catabolism	ko04144//Endocytosis	K12472	GO:0005737//cytoplasm	GO:0005509//calcium ion binding;GO:0005515//protein binding;GO:0005524//ATP binding	GO:0006281//DNA repair;GO:0006310//DNA recombination;GO:0007059//chromosome segregation;GO:0030261//chromosome condensation
RI_791	Glyma.20G233200	--	no	Gm20	+	yes	0.151	0	0	Glyma.20G233200.1	MSTRG.42383.3	46563988	46565154	46563988	46564291	46564506	46565154	24;28;15	53;39;53	1;2;4	102;82;76	364	149	0.156;0.227;0.104	0.004;0.01;0.021	0.162	0.012	yes	no	XP_003555599.1 uncharacterized protein LOC100786874 [Glycine max]	-	-	-	-	-	-	-
RI_796	Glyma.05G243000	CDKD-1	no	Gm05	-	yes	0.444	1.21146204179e-09	8.02170242295e-08	Glyma.05G243000.9;Glyma.05G243000.13	Glyma.05G243000.14;Glyma.05G243000.15	41827323	41829141	41827323	41827609	41828962	41829141	44;47;35	0;0;0	48;52;31	6;2;3	1502	149	1.0;1.0;1.0	0.442;0.721;0.506	1	0.556	yes	no	XP_006580411.1 cyclin-dependent kinase D-2-like isoform X1 [Glycine max]	Genetic Information Processing;Genetic Information Processing	Replication and repair;Transcription	ko03420//Nucleotide excision repair;ko03022//Basal transcription factors	K02202;K02202	-	GO:0004672//protein kinase activity;GO:0005524//ATP binding;GO:0016709//oxidoreductase activity, acting on paired donors, with incorporation or reduction of molecular oxygen, NAD(P)H as one donor, and incorporation of one atom of oxygen	GO:0006468//protein phosphorylation;GO:0006744//ubiquinone biosynthetic process
RI_797	Glyma.09G193600	CKL3	no	Gm09	+	yes	0.213	5.82816497802e-05	0.00122910410735	MSTRG.18924.3	MSTRG.18924.4	42714786	42715987	42714786	42715586	42715906	42715987	21;9;38	0;1;0	33;6;12	13;1;0	469	149	1.0;0.741;1.0	0.446;0.656;1.0	0.914	0.701	yes	no	XP_003534216.1 casein kinase 1-like protein 3 isoform X2 [Glycine max]	-	-	-	-	-	GO:0004672//protein kinase activity;GO:0005524//ATP binding	GO:0006468//protein phosphorylation
RI_799	Glyma.12G075900	At2g28370	no	Gm12	-	yes	0.183	0.00252552533611	0.0242624	Glyma.12G075900.4	Glyma.12G075900.1	5810729	5811480	5810729	5811014	5811120	5811480	22;36;28	13;25;26	14;13;12	18;29;19	255	149	0.497;0.457;0.386	0.312;0.208;0.27	0.447	0.263	yes	no	NP_001236559.2 uncharacterized protein LOC100526963 [Glycine max]	-	-	-	-	-	-	-
RI_803	Glyma.05G221200	HEN2	no	Gm05	-	yes	0.321	0.00491778471676	0.0401640826072	MSTRG.9823.1;MSTRG.9823.2	Glyma.05G221200.3	40112274	40112545	40112274	40112367	40112455	40112545	8;6;11	6;2;3	3;1;2	3;8;2	237	149	0.456;0.654;0.697	0.386;0.073;0.386	0.602	0.282	yes	no	KRH60115.1 hypothetical protein GLYMA_05G221200 [Glycine max]	Genetic Information Processing	Folding, sorting and degradation	ko03018//RNA degradation	K12598	-	GO:0003676//nucleic acid binding;GO:0003677//DNA binding;GO:0003690//double-stranded DNA binding;GO:0004386//helicase activity;GO:0005515//protein binding;GO:0005524//ATP binding;GO:0008026//ATP-dependent helicase activity;GO:0016887//ATPase activity	GO:0006139//nucleobase-containing compound metabolic process;GO:0006281//DNA repair;GO:0006310//DNA recombination;GO:0043571//maintenance of CRISPR repeat elements
RI_809	Glyma.19G201000	--	no	Gm19	-	yes	-0.161	4.50924729373e-05	0.00100974344854	Glyma.19G201000.2	Glyma.19G201000.5;Glyma.19G201000.6	46333766	46334740	46333766	46334489	46334584	46334740	17;5;20	1;0;8	5;1;13	0;0;0	244	149	0.912;1.0;0.604	1.0;1.0;1.0	0.839	1	no	yes	XP_006604663.1 uncharacterized protein LOC100815920 [Glycine max]	-	-	-	-	GO:0032039//integrator complex	-	-
RI_810	Glyma.04G138500	--	no	Gm04	+	yes	-0.224	0.00226022526859	0.0225949142922	Glyma.04G138500.1	MSTRG.7190.1	20571265	20571536	20571265	20571373	20571498	20571536	10;8;14	30;30;32	26;10;23	13;24;16	274	149	0.153;0.127;0.192	0.521;0.185;0.439	0.157	0.382	no	yes	XP_003522961.1 uncharacterized protein LOC100817695 [Glycine max]	-	-	-	-	-	GO:0042834//peptidoglycan binding;GO:0047112//pyruvate oxidase activity	GO:0009444//pyruvate oxidation
RI_820	Glyma.11G148362	PRR37	no	Gm11	-	yes	-0.951	0	0	Glyma.11G148362.1;Glyma.11G148362.2;MSTRG.23134.4;MSTRG.23134.3	MSTRG.23134.2	11239184	11239755	11239184	11239209	11239304	11239755	13;5;15	136;126;124	74;70;54	0;0;0	244	149	0.055;0.024;0.069	1.0;1.0;1.0	0.049	1	no	yes	QAU55400.1 pseudo-response regulator 3A [Glycine max]	Organismal Systems	Environmental adaptation	ko04712//Circadian rhythm - plant	K12129	GO:0005575//cellular_component;GO:0005622//intracellular;GO:0005623//cell;GO:0005634//nucleus;GO:0016020//membrane;GO:0043226//organelle;GO:0043227//membrane-bounded organelle;GO:0043229//intracellular organelle;GO:0043231//intracellular membrane-bounded organelle;GO:0044424//intracellular part;GO:0044464//cell part	GO:0000156//phosphorelay response regulator activity;GO:0003677//DNA binding;GO:0003700//transcription factor activity, sequence-specific DNA binding;GO:0004673//protein histidine kinase activity;GO:0005515//protein binding;GO:0005524//ATP binding	GO:0000160//phosphorelay signal transduction system;GO:0006139//nucleobase-containing compound metabolic process;GO:0006351//transcription, DNA-templated;GO:0006355//regulation of transcription, DNA-templated;GO:0006725//cellular aromatic compound metabolic process;GO:0006796//phosphate-containing compound metabolic process;GO:0006807//nitrogen compound metabolic process;GO:0006808//regulation of…
RI_823	Glyma.07G043600	HSP17.4B	no	Gm07	+	yes	-0.278	0	0	Glyma.07G043600.1	MSTRG.12937.2	3607471	3609260	3607471	3607738	3607825	3609260	94;117;117	896;839;1135	264;241;287	361;297;293	236	149	0.062;0.081;0.061	0.316;0.339;0.382	0.068	0.346	no	yes	NP_001344256.1 HSP20-like chaperone protein [Glycine max]	Genetic Information Processing	Folding, sorting and degradation	ko04141//Protein processing in endoplasmic reticulum	K13993	-	-	-
RI_835	Glyma.20G003100	LYSMD1	no	Gm20	-	yes	-0.075	0.00067683949365	0.0090215965409	Glyma.20G003100.1	MSTRG.40662.1	287752	290709	287752	288762	290578	290709	61;40;64	39;20;39	122;144;119	47;38;39	1965	149	0.106;0.132;0.111	0.164;0.223;0.188	0.116	0.192	no	yes	XP_003556513.1 uncharacterized protein LOC100786352 isoform X1 [Glycine max]	-	-	-	-	-	-	-
RI_836	Glyma.08G005900	RBOHC	no	Gm08	+	yes	0.028	0.00307807	0.0282906912803	Glyma.08G005900.1;Glyma.08G005900.2;Glyma.08G005900.3;Glyma.08G005900.4	Glyma.08G005900.5;Glyma.08G005900.6;Glyma.08G005900.7	483684	483938	483684	483787	483864	483938	10;2;3	137;51;81	2;0;0	107;94;100	226	149	0.046;0.025;0.024	0.012;0.0;0.0	0.032	0.004	yes	no	XP_003532261.1 respiratory burst oxidase homolog protein C [Glycine max]	Organismal Systems;Environmental Information Processing	Environmental adaptation;Signal transduction	ko04626//Plant-pathogen interaction;ko04016//MAPK signaling pathway - plant	K13447;K13447	-	GO:0004601//peroxidase activity;GO:0005509//calcium ion binding;GO:0016491//oxidoreductase activity;GO:0050664//oxidoreductase activity, acting on NAD(P)H, oxygen as acceptor	GO:0055114//oxidation-reduction process
RI_837	Glyma.04G052000	HSF30	no	Gm04	+	yes	0.095	0.00195786019704	0.0203313711524	MSTRG.6591.2	Glyma.04G052000.5	4210072	4211739	4210072	4210949	4211224	4211739	546;321;802	21;19;46	175;78;180	26;6;15	424	149	0.901;0.856;0.86	0.703;0.82;0.808	0.872	0.777	yes	no	NP_001274388.1 heat stress transcription factor 8 [Glycine max]	-	-	-	-	-	GO:0003700//transcription factor activity, sequence-specific DNA binding;GO:0043565//sequence-specific DNA binding	GO:0006355//regulation of transcription, DNA-templated
RI_841	Glyma.14G041800	APSR1	no	Gm14	-	yes	-0.178	2.51590224731e-06	8.4660798027e-05	Glyma.14G041800.1;Glyma.14G041800.2;Glyma.14G041800.3;Glyma.14G041800.4;Glyma.14G041800.5	MSTRG.29195.6	3153121	3153889	3153121	3153336	3153817	3153889	23;20;19	66;30;31	24;37;27	22;17;13	630	149	0.076;0.136;0.127	0.205;0.34;0.329	0.113	0.291	no	yes	XP_003545492.2 nitrate regulatory gene2 protein [Glycine max]	-	-	-	-	-	-	-
RI_858	Glyma.04G038600	WEB1	no	Gm04	+	yes	-0.138	0.000401459192731	0.0059002045557	MSTRG.6483.4;Glyma.04G038600.1	Glyma.04G038600.6;Glyma.04G038600.5;Glyma.04G038600.2	3056873	3057982	3056873	3057649	3057715	3057982	52;33;40	8;8;4	64;56;61	3;1;3	215	149	0.818;0.741;0.874	0.937;0.975;0.934	0.811	0.949	no	yes	XP_003523602.1 protein WEAK CHLOROPLAST MOVEMENT UNDER BLUE LIGHT 1 [Glycine max]	-	-	-	-	-	GO:0005524//ATP binding	GO:0007059//chromosome segregation;GO:0030261//chromosome condensation
RI_872	Glyma.15G017000	NPF1.2	no	Gm15	-	yes	0.021	1.5522724458e-06	5.49361708117e-05	Glyma.15G017000.1	Glyma.15G017000.2	1319364	1320788	1319364	1319915	1320570	1320788	48;43;33	208;181;201	54;20;26	396;259;396	804	149	0.041;0.042;0.03	0.025;0.014;0.012	0.038	0.017	yes	no	XP_003546477.1 protein NRT1/ PTR FAMILY 1.2 [Glycine max]	-	-	-	-	GO:0016020//membrane;GO:0039641//viral inner membrane	GO:0015333//peptide:proton symporter activity;GO:0022857//transmembrane transporter activity	GO:0015833//peptide transport;GO:0055085//transmembrane transport
RI_878	Glyma.02G117000	PAP1	no	Gm02	+	yes	0.085	0.00126044006379	0.0146725707237	Glyma.02G117000.3;Glyma.02G117000.1	MSTRG.2718.3	11361473	11362323	11361473	11361606	11362117	11362323	6;7;16	10;16;17	2;2;2	8;12;11	660	149	0.119;0.09;0.175	0.053;0.036;0.039	0.128	0.043	yes	no	XP_006574439.1 probable inactive purple acid phosphatase 1-like isoform X1 [Glycine max]	-	-	-	-	GO:0005575//cellular_component;GO:0005576//extracellular region	GO:0003674//molecular_function;GO:0003824//catalytic activity;GO:0003993//acid phosphatase activity;GO:0005488//binding;GO:0016787//hydrolase activity;GO:0016788//hydrolase activity, acting on ester bonds;GO:0016791//phosphatase activity;GO:0042578//phosphoric ester hydrolase activity;GO:0043167//ion binding;GO:0043169//cation binding;GO:0046872//metal ion binding	GO:0006793//phosphorus metabolic process;GO:0006796//phosphate-containing compound metabolic process;GO:0008150//biological_process;GO:0008152//metabolic process;GO:0009987//cellular process;GO:0016311//dephosphorylation;GO:0044237//cellular metabolic process
RI_881	Glyma.01G186400	RNP1	no	Gm01	-	yes	0.046	0.00575473421518	0.0455496829011	MSTRG.1321.1	Glyma.01G186400.1	53294822	53295331	53294822	53295052	53295242	53295331	36;29;33	100;106;119	23;29;13	140;131;93	339	149	0.137;0.107;0.109	0.067;0.089;0.058	0.118	0.071	yes	no	XP_003517301.1 DAZ-associated protein 1 [Glycine max]	Genetic Information Processing	Translation	ko03015//mRNA surveillance pathway	K14411	-	GO:0003676//nucleic acid binding	GO:0008380//RNA splicing
RI_885	Glyma.10G235900	At3g60050	no	Gm10	-	yes	-0.305	0.00605230034682	0.0472970374819	Glyma.10G235900.9	Glyma.10G235900.7	46568077	46570025	46568077	46568370	46568475	46570025	16;4;13	6;4;2	15;24;6	4;0;0	254	149	0.61;0.37;0.792	0.687;1.0;1.0	0.591	0.896	no	yes	XP_003535615.1 pentatricopeptide repeat-containing protein At3g60050 isoform X1 [Glycine max]	-	-	-	-	GO:0005739//mitochondrion;GO:1990904//ribonucleoprotein complex	-	GO:0000372//Group I intron splicing
RI_902	Glyma.01G151532	CCR4-4	no	Gm01	-	yes	-0.97	0	0	MSTRG.1032.2	MSTRG.1032.1;Glyma.01G151532.1	49934871	49935069	49934871	49934912	49934977	49935069	0;1;0	4;7;21	51;69;45	0;0;0	214	149	0.0;0.09;0.0	1.0;1.0;1.0	0.03	1	no	yes	KRH76418.1 hypothetical protein GLYMA_01G151500 [Glycine max]	Genetic Information Processing	Folding, sorting and degradation	ko03018//RNA degradation	K12603	-	-	-
RI_905	Glyma.03G099400	--	no	Gm03	+	yes	0.301	5.52412995669e-06	0.000165939474504	MSTRG.4812.2	MSTRG.4812.1	29965778	29966527	29965778	29965935	29966435	29966527	97;67;70	0;3;4	58;57;67	8;10;13	649	149	1.0;0.837;0.801	0.625;0.567;0.542	0.879	0.578	yes	no	NP_001238725.1 ribosomal protein L18/L5e [Glycine max]	-	-	-	-	GO:0000315//organellar large ribosomal subunit;GO:0005575//cellular_component;GO:0005622//intracellular;GO:0005623//cell;GO:0005737//cytoplasm;GO:0005840//ribosome;GO:0022625//cytosolic large ribosomal subunit;GO:0032991//macromolecular complex;GO:0043226//organelle;GO:0043228//non-membrane-bounded organelle;GO:0043229//intracellular organelle;GO:0043232//intracellular non-membrane-bounded organe…	GO:0003674//molecular_function;GO:0003676//nucleic acid binding;GO:0003723//RNA binding;GO:0003735//structural constituent of ribosome;GO:0005198//structural molecule activity;GO:0005488//binding;GO:0019843//rRNA binding;GO:0097159//organic cyclic compound binding;GO:1901363//heterocyclic compound binding	GO:0006412//translation;GO:0006518//peptide metabolic process;GO:0006807//nitrogen compound metabolic process;GO:0008150//biological_process;GO:0008152//metabolic process;GO:0009058//biosynthetic process;GO:0009059//macromolecule biosynthetic process;GO:0009987//cellular process;GO:0010467//gene expression;GO:0019538//protein metabolic process;GO:0034641//cellular nitrogen compound metabolic proc…
RI_926	Glyma.12G033400	BRG3	no	Gm12	+	yes	0.294	0.00049683993402	0.00708226924466	Glyma.12G033400.2	MSTRG.24365.2	2505547	2506607	2505547	2505731	2506078	2506607	11;17;15	0;2;0	42;8;19	8;4;1	496	149	1.0;0.719;1.0	0.612;0.375;0.851	0.906	0.613	yes	no	XP_006592071.1 probable BOI-related E3 ubiquitin-protein ligase 3 [Glycine max]	-	-	-	-	-	-	-
RI_929	Glyma.17G026100	At3g16560	no	Gm17	-	yes	-0.344	0	0	MSTRG.34582.4	Glyma.17G026100.3;Glyma.17G026100.1;Glyma.17G026100.5;Glyma.17G026100.4	1921597	1922786	1921597	1921821	1922222	1922786	293;277;355	51;44;50	440;478;425	5;4;0	550	149	0.609;0.63;0.658	0.96;0.97;1.0	0.632	0.977	no	yes	XP_006600351.1 probable protein phosphatase 2C 40 isoform X2 [Glycine max]	-	-	-	-	-	GO:0016791//phosphatase activity	-
RI_944	Glyma.10G163700	PURKE	no	Gm10	+	yes	-0.357	1.95933661518e-08	1.09687226148e-06	MSTRG.20832.2	Glyma.10G163700.16	39895673	39895958	39895673	39895739	39895846	39895958	16;8;13	4;6;2	14;24;25	0;0;0	256	149	0.7;0.437;0.791	1.0;1.0;1.0	0.643	1	no	yes	XP_003536132.1 phosphoribosylaminoimidazole carboxylase, chloroplastic isoform X1 [Glycine max]	Metabolism;Metabolism;Metabolism	Global and overview maps;Global and overview maps;Nucleotide metabolism	ko01100//Metabolic pathways;ko01110//Biosynthesis of secondary metabolites;ko00230//Purine metabolism	K11808;K11808;K11808	GO:0005737//cytoplasm;GO:0005951//carbamoyl-phosphate synthase complex;GO:0009317//acetyl-CoA carboxylase complex;GO:0009320//phosphoribosylaminoimidazole carboxylase complex	GO:0003989//acetyl-CoA carboxylase activity;GO:0004075//biotin carboxylase activity;GO:0004088//carbamoyl-phosphate synthase (glutamine-hydrolyzing) activity;GO:0004617//phosphoglycerate dehydrogenase activity;GO:0004637//phosphoribosylamine-glycine ligase activity;GO:0004638//phosphoribosylaminoimidazole carboxylase activity;GO:0004644//phosphoribosylglycinamide formyltransferase activity;GO:000…	GO:0006094//gluconeogenesis;GO:0006189//'de novo' IMP biosynthetic process;GO:0006564//L-serine biosynthetic process;GO:0006631//fatty acid metabolic process;GO:0006633//fatty acid biosynthetic process;GO:0009152//purine ribonucleotide biosynthetic process;GO:0009220//pyrimidine ribonucleotide biosynthetic process;GO:0009252//peptidoglycan biosynthetic process;GO:0051235//maintenance of location;…
RI_950	Glyma.03G264300	LOX3.1	no	Gm03	+	yes	-0.155	0.00352532690669	0.0314069	Glyma.03G264300.1;Glyma.03G264300.2;Glyma.03G264300.3	Glyma.03G264300.4	46879275	46879874	46879275	46879469	46879581	46879874	0;5;1	16;37;22	2;5;3	7;8;9	261	149	0.0;0.072;0.025	0.14;0.263;0.16	0.032	0.188	no	yes	XP_003521841.1 linoleate 13S-lipoxygenase 3-1, chloroplastic [Glycine max]	Metabolism;Metabolism;Metabolism;Metabolism	Global and overview maps;Global and overview maps;Lipid metabolism;Lipid metabolism	ko01100//Metabolic pathways;ko01110//Biosynthesis of secondary metabolites;ko00592//alpha-Linolenic acid metabolism;ko00591//Linoleic acid metabolism	K00454;K00454;K00454;K00454	-	GO:0005515//protein binding;GO:0016702//oxidoreductase activity, acting on single donors with incorporation of molecular oxygen, incorporation of two atoms of oxygen;GO:0046872//metal ion binding	GO:0055114//oxidation-reduction process
RI_955	Glyma.07G201200	RLT1	no	Gm07	-	yes	0.094	1.62100373446e-06	5.67167102091e-05	MSTRG.14130.6	Glyma.07G201200.1;Glyma.07G201200.2;Glyma.07G201200.3;Glyma.07G201200.4;MSTRG.14130.5	37304848	37305508	37304848	37305033	37305129	37305508	71;80;106	0;0;0	89;72;94	0;6;11	245	149	1.0;1.0;1.0	1.0;0.879;0.839	1	0.906	yes	no	XP_006583834.2 homeobox-DDT domain protein RLT1 isoform X1 [Glycine max]	-	-	-	-	-	GO:0003677//DNA binding	GO:0006351//transcription, DNA-templated;GO:0006355//regulation of transcription, DNA-templated
RI_974	Glyma.10G051200	MBR2	no	Gm10	-	yes	0.126	0.00412624630025	0.0352419205505	Glyma.10G051200.2	MSTRG.20093.3	4553380	4557776	4553380	4553547	4557728	4557776	1472;1396;1495	8;18;19	2474;1595;2335	45;31;43	4330	149	0.864;0.727;0.73	0.654;0.639;0.651	0.774	0.648	yes	no	XP_003537281.2 probable E3 ubiquitin-protein ligase RHG1A [Glycine max]	-	-	-	-	GO:0000109//nucleotide-excision repair complex;GO:0005680//anaphase-promoting complex	GO:0008270//zinc ion binding;GO:0046872//metal ion binding;GO:0046914//transition metal ion binding;GO:0061630//ubiquitin protein ligase activity;GO:0097602//cullin family protein binding	GO:0006289//nucleotide-excision repair;GO:0031145//anaphase-promoting complex-dependent proteasomal ubiquitin-dependent protein catabolic process
RI_980	Glyma.19G027700	EDL2	no	Gm19	+	yes	-0.118	6.56182398369e-05	0.00134692373639	Glyma.19G027700.12;Glyma.19G027700.11	Glyma.19G027700.9;Glyma.19G027700.10	3457784	3458553	3457784	3457856	3457961	3458553	40;24;26	7;2;0	27;50;23	0;0;0	254	149	0.77;0.876;1.0	1.0;1.0;1.0	0.882	1	no	yes	XP_003554759.1 EID1-like F-box protein 2 [Glycine max]	-	-	-	-	-	-	-
RI_1001	Glyma.12G151400	At3g15360	no	Gm12	-	yes	-0.142	0.00358833249768	0.03184	Glyma.12G151400.2	MSTRG.25178.4	21898620	21899571	21898620	21898670	21899253	21899571	51;48;57	0;2;4	24;70;42	0;0;0	732	149	1.0;0.83;0.744	1.0;1.0;1.0	0.858	1	no	yes	XP_003540097.2 thioredoxin M1, chloroplastic [Glycine max]	-	-	-	-	GO:0005737//cytoplasm	GO:0003756//protein disulfide isomerase activity;GO:0015036//disulfide oxidoreductase activity;GO:0016491//oxidoreductase activity;GO:0016667//oxidoreductase activity, acting on a sulfur group of donors	GO:0006457//protein folding;GO:0006790//sulfur compound metabolic process;GO:0055114//oxidation-reduction process
RI_1023	Glyma.02G290500	RH32	no	Gm02	-	yes	1	0	0	MSTRG.3977.1	Glyma.02G290500.1	48831704	48832185	48831704	48831949	48832003	48832185	42;34;45	0;0;0	0;0;0	15;16;6	203	149	1.0;1.0;1.0	0.0;0.0;0.0	1	0	yes	no	XP_003519572.1 DEAD-box ATP-dependent RNA helicase 32 isoform X1 [Glycine max]	-	-	-	-	GO:0009898//cytoplasmic side of plasma membrane;GO:0046658//anchored component of plasma membrane	GO:0003676//nucleic acid binding;GO:0003677//DNA binding;GO:0004003//ATP-dependent DNA helicase activity;GO:0004386//helicase activity;GO:0005524//ATP binding;GO:0008026//ATP-dependent helicase activity;GO:0016787//hydrolase activity;GO:0016818//hydrolase activity, acting on acid anhydrides, in phosphorus-containing anhydrides;GO:0042626//ATPase activity, coupled to transmembrane movement of subs…	GO:0006139//nucleobase-containing compound metabolic process;GO:0006268//DNA unwinding involved in DNA replication;GO:0006281//DNA repair;GO:0006310//DNA recombination;GO:0006810//transport;GO:0009966//regulation of signal transduction;GO:0043571//maintenance of CRISPR repeat elements
RI_1024	Glyma.02G066700	--	no	Gm02	+	yes	-0.378	0	0	MSTRG.2348.8	Glyma.02G066700.1;Glyma.02G066700.6;Glyma.02G066700.3;Glyma.02G066700.13	5895425	5896782	5895425	5896528	5896590	5896782	21;32;47	14;9;19	191;127;161	0;0;0	211	149	0.514;0.715;0.636	1.0;1.0;1.0	0.622	1	no	yes	XP_006574735.1 intracellular protein transport protein USO1 isoform X1 [Glycine max]	-	-	-	-	-	-	-
RI_1030	Glyma.03G229200	ASK1	no	Gm03	+	yes	-0.121	1.01949890929e-06	3.75932591821e-05	Glyma.03G229200.1	MSTRG.5822.1	44299608	44300280	44299608	44299741	44300121	44300280	49;50;74	122;128;111	249;107;173	150;159;150	529	149	0.102;0.099;0.158	0.319;0.159;0.245	0.12	0.241	no	yes	NP_001242406.2 shaggy-related protein kinase alpha-like [Glycine max]	-	-	-	-	-	GO:0004672//protein kinase activity;GO:0005524//ATP binding	GO:0006468//protein phosphorylation
RI_1046	Glyma.10G149900	PRP38	no	Gm10	-	yes	-0.07	0.0034401420128	0.0308810415668	Glyma.10G149900.1	MSTRG.20710.4	38682950	38683640	38682950	38683041	38683134	38683640	13;12;18	77;89;98	14;27;23	61;71;69	242	149	0.094;0.077;0.102	0.124;0.19;0.17	0.091	0.161	no	yes	NP_001242475.2 pre-mRNA-splicing factor 38A-like protein [Glycine max]	Genetic Information Processing	Transcription	ko03040//Spliceosome	K12849	-	-	-
RI_1065	Glyma.02G155100	ATAD1	no	Gm02	+	yes	0.119	0.000794359450885	0.0102336098296	MSTRG.3014.2	MSTRG.3014.5;MSTRG.3014.4	16326033	16326490	16326033	16326107	16326424	16326490	15;6;12	16;10;16	5;1;5	15;21;12	466	149	0.231;0.161;0.193	0.096;0.015;0.118	0.195	0.076	yes	no	XP_006575111.1 uncharacterized protein LOC100801477 [Glycine max]	-	-	-	-	GO:0000502//proteasome complex;GO:0009368//endopeptidase Clp complex;GO:0009376//HslUV protease complex;GO:0009379//Holliday junction helicase complex	GO:0003678//DNA helicase activity;GO:0003723//RNA binding;GO:0003724//RNA helicase activity;GO:0004176//ATP-dependent peptidase activity;GO:0004222//metalloendopeptidase activity;GO:0004252//serine-type endopeptidase activity;GO:0005515//protein binding;GO:0005524//ATP binding;GO:0008134//transcription factor binding;GO:0009378//four-way junction helicase activity;GO:0016818//hydrolase activity, …	GO:0006281//DNA repair;GO:0006310//DNA recombination;GO:0006355//regulation of transcription, DNA-templated;GO:0006508//proteolysis;GO:0009306//protein secretion;GO:0010498//proteasomal protein catabolic process;GO:0019941//modification-dependent protein catabolic process;GO:0032297//negative regulation of DNA-dependent DNA replication initiation;GO:0043335//protein unfolding;GO:0051301//cell div…
RI_1072	Glyma.02G033600	POT6	no	Gm02	-	yes	0.414	0.00250766	0.0242420008866	MSTRG.2097.1	Glyma.02G033600.2	3097844	3098738	3097844	3097898	3098366	3098738	19;25;7	0;0;0	39;20;0	3;0;2	617	149	1.0;1.0;1.0	0.758;1.0;0.0	1	0.586	yes	no	XP_028194874.1 potassium transporter 6-like [Glycine soja]	-	-	-	-	GO:0016020//membrane	GO:0015079//potassium ion transmembrane transporter activity	GO:0006813//potassium ion transport;GO:0071805//potassium ion transmembrane transport
RI_1078	Glyma.11G035800	HOS1	no	Gm11	-	yes	-0.138	0.000528871113903	0.00741865220823	Glyma.11G035800.1	Glyma.11G035800.2	2572781	2573191	2572781	2572957	2573056	2573191	2;6;5	39;22;22	10;13;13	26;21;24	248	149	0.03;0.141;0.12	0.188;0.271;0.246	0.097	0.235	no	yes	RZB78164.1 E3 ubiquitin-protein ligase HOS1 [Glycine soja]	-	-	-	-	-	-	-
RI_1082	Glyma.06G263100	BGLU41	no	Gm06	-	yes	0.202	0.000264017480276	0.00425607236529	Glyma.06G263100.1;Glyma.06G263100.6;Glyma.06G263100.5;Glyma.06G263100.4	MSTRG.12073.5	44640002	44640250	44640002	44640090	44640178	44640250	7;10;19	9;24;18	30;7;8	94;40;75	237	149	0.328;0.208;0.399	0.167;0.099;0.063	0.312	0.11	yes	no	XP_003527305.1 beta-glucosidase 25 isoform X1 [Glycine max]	Metabolism;Metabolism;Metabolism;Metabolism;Metabolism	Global and overview maps;Global and overview maps;Biosynthesis of other secondary metabolites;Carbohydrate metabolism;Metabolism of other amino acids	ko01100//Metabolic pathways;ko01110//Biosynthesis of secondary metabolites;ko00940//Phenylpropanoid biosynthesis;ko00500//Starch and sucrose metabolism;ko00460//Cyanoamino acid metabolism	K01188;K01188;K01188;K01188;K01188	GO:0009341//beta-galactosidase complex	GO:0003677//DNA binding;GO:0004553//hydrolase activity, hydrolyzing O-glycosyl compounds;GO:0004565//beta-galactosidase activity	GO:0005975//carbohydrate metabolic process;GO:0006012//galactose metabolic process;GO:0071704//organic substance metabolic process
RI_1093	Glyma.08G145700	Wdr83	no	Gm08	-	yes	0.943	0	0	Glyma.08G145700.1	MSTRG.15896.3	11169025	11169412	11169025	11169133	11169302	11169412	19;7;15	0;0;0	2;5;3	56;27;17	318	149	1.0;1.0;1.0	0.016;0.08;0.076	1	0.057	yes	no	XP_003531397.4 WD repeat domain-containing protein 83 [Glycine max]	-	-	-	-	GO:0009279//cell outer membrane	GO:0005515//protein binding	-
RI_1097	Glyma.17G043200	Os05g0567100	no	Gm17	+	yes	0.14	0.000357070270178	0.00545617549319	Glyma.17G043200.1	Glyma.17G043200.2	3215951	3216410	3215951	3216012	3216315	3216410	6;5;0	19;3;6	0;2;0	11;22;37	452	149	0.094;0.355;0.0	0.0;0.029;0.0	0.15	0.01	yes	no	XP_006600421.1 cyprosin [Glycine max]	-	-	-	-	-	-	GO:0006629//lipid metabolic process
RI_1100	Glyma.08G137500	TPPJ	no	Gm08	-	yes	-0.128	0.000195199384926	0.00340520626735	Glyma.08G137500.3	Glyma.08G137500.2	10606036	10606472	10606036	10606287	10606388	10606472	2;0;0	5;9;16	0;6;7	4;14;7	250	149	0.193;0.0;0.0	0.0;0.203;0.373	0.064	0.192	no	yes	XP_003532832.1 probable trehalose-phosphate phosphatase J [Glycine max]	Metabolism;Metabolism;Metabolism	Global and overview maps;Global and overview maps;Carbohydrate metabolism	ko01100//Metabolic pathways;ko01110//Biosynthesis of secondary metabolites;ko00500//Starch and sucrose metabolism	K01087;K01087;K01087	-	GO:0003824//catalytic activity;GO:0004805//trehalose-phosphatase activity;GO:0008967//phosphoglycolate phosphatase activity;GO:0016787//hydrolase activity	GO:0005992//trehalose biosynthetic process;GO:0008152//metabolic process;GO:0019290//siderophore biosynthetic process
RI_1106	Glyma.06G088500	PAPS4	no	Gm06	-	yes	0.14	6.9865254485e-06	0.000204871541485	Glyma.06G088500.2	Glyma.06G088500.7	6824521	6826393	6824521	6825293	6826186	6826393	567;609;558	10;6;10	473;370;388	22;12;21	1042	149	0.89;0.936;0.889	0.755;0.815;0.725	0.905	0.765	yes	no	XP_003526506.1 nuclear poly(A) polymerase 4 isoform X2 [Glycine max]	Genetic Information Processing	Translation	ko03015//mRNA surveillance pathway	K14376	-	GO:0003723//RNA binding;GO:0004652//polynucleotide adenylyltransferase activity;GO:0016779//nucleotidyltransferase activity	GO:0043631//RNA polyadenylation
RI_1109	Glyma.03G219700	TBL6	no	Gm03	+	yes	0.213	0.000850525176309	0.0108171	Glyma.03G219700.1	Glyma.03G219700.3	43472977	43474080	43472977	43473168	43473921	43474080	3;7;3	13;1;3	0;0;2	5;11;4	902	149	0.037;0.536;0.142	0.0;0.0;0.076	0.238	0.025	yes	no	XP_003520751.1 protein trichome birefringence-like 6 [Glycine max]	-	-	-	-	-	-	-
RI_1137	Glyma.07G213100	ABF4	no	Gm07	+	yes	0.104	7.97289175736e-06	0.000228358453218	Glyma.07G213100.1	MSTRG.14217.1	38855512	38857815	38855512	38855640	38856589	38857815	76;65;118	47;32;40	64;88;79	71;112;54	1098	149	0.18;0.216;0.286	0.109;0.096;0.166	0.227	0.124	yes	no	XP_006583882.1 ABSCISIC ACID-INSENSITIVE 5-like protein 4 [Glycine max]	Environmental Information Processing	Signal transduction	ko04075//Plant hormone signal transduction	K14432	-	GO:0003677//DNA binding;GO:0003700//transcription factor activity, sequence-specific DNA binding	GO:0006355//regulation of transcription, DNA-templated
RI_1139	Glyma.01G004100	DDB_G0289029	no	Gm01	+	yes	-0.029	0.00426381835474	0.0360172749362	Glyma.01G004100.1;Glyma.01G004100.2;Glyma.01G004100.5;Glyma.01G004100.6;MSTRG.35.5;MSTRG.35.6	Glyma.01G004100.7	422358	423488	422358	422462	423316	423488	13;14;14	40;43;78	37;20;15	53;40;50	1003	149	0.046;0.046;0.026	0.094;0.069;0.043	0.039	0.069	no	yes	XP_014619417.1 uncharacterized protein LOC100791547 [Glycine max]	Cellular Processes	Transport and catabolism	ko04144//Endocytosis	K19476	-	-	GO:0015031//protein transport
RI_1143	Glyma.01G197000	--	no	Gm01	-	yes	0.13	5.46908060421e-05	0.00116939577641	MSTRG.1413.3	MSTRG.1413.1	54239638	54241095	54239638	54240626	54240982	54241095	63;48;52	0;0;1	61;54;38	6;4;0	505	149	1.0;1.0;0.939	0.75;0.799;1.0	0.98	0.85	yes	no	KRH77177.1 hypothetical protein GLYMA_01G197000 [Glycine max]	-	-	-	-	-	-	-
RI_1148	Glyma.05G107600	ACR1	no	Gm05	-	yes	-0.197	1.67723701594e-09	1.05392097389e-07	MSTRG.8894.6;Glyma.05G107600.2	Glyma.05G107600.3	28592151	28592770	28592151	28592333	28592631	28592770	178;219;187	13;27;32	239;174;364	7;3;9	447	149	0.82;0.73;0.661	0.919;0.951;0.931	0.737	0.934	no	yes	KRH58147.1 hypothetical protein GLYMA_05G107600 [Glycine max]	-	-	-	-	-	GO:0004617//phosphoglycerate dehydrogenase activity;GO:0008773//[protein-PII] uridylyltransferase activity	GO:0006564//L-serine biosynthetic process;GO:0018177//protein uridylylation
RI_1153	Glyma.14G124550	--	no	Gm14	-	yes	-0.314	0.00416950698683	0.0354324571139	Glyma.14G124550.1;MSTRG.30066.2;MSTRG.30066.1	MSTRG.30066.7;MSTRG.30066.3	36038672	36039401	36038672	36038770	36039096	36039401	9;25;21	3;9;11	32;33;30	1;9;2	475	149	0.485;0.466;0.375	0.909;0.535;0.825	0.442	0.756	no	yes	KRH15989.1 hypothetical protein GLYMA_14G124600 [Glycine max]	-	-	-	-	-	-	-
RI_1156	Glyma.13G322300	--	no	Gm13	-	yes	0.916	5.55111512313e-16	6.44976734495e-14	MSTRG.28433.1	Glyma.13G322300.1	41036277	41037653	41036277	41036861	41036889	41037653	1;2;1	0;0;0	2;0;0	5;5;7	177	149	1.0;1.0;1.0	0.252;0.0;0.0	1	0.084	yes	no	XP_014621534.1 uncharacterized protein LOC100806513 [Glycine max]	-	-	-	-	-	-	-
RI_1167	Glyma.03G155900	wdr4	no	Gm03	-	yes	-0.218	0.00648991499521	0.0498480498924	Glyma.03G155900.1;MSTRG.5228.3	MSTRG.5228.2	38299176	38299546	38299176	38299347	38299415	38299546	5;9;0	33;23;41	17;7;13	8;45;24	217	149	0.094;0.212;0.0	0.593;0.097;0.271	0.102	0.32	no	yes	XP_003520572.1 tRNA (guanine-N(7)-)-methyltransferase non-catalytic subunit wdr4 [Glycine max]	-	-	-	-	GO:0005634//nucleus	GO:0003676//nucleic acid binding;GO:0005515//protein binding	-
RI_1176	Glyma.14G079900	OSB1	no	Gm14	-	yes	0.402	1.5105694473e-12	1.27425844609e-10	Glyma.14G079900.11;MSTRG.29513.3	Glyma.14G079900.1	6765573	6766317	6765573	6765913	6766054	6766317	19;60;18	24;14;20	4;0;1	26;33;40	290	149	0.289;0.688;0.316	0.073;0.0;0.013	0.431	0.029	yes	no	XP_006595951.1 protein OSB1, mitochondrial isoform X1 [Glycine max]	-	-	-	-	-	-	-
RI_1189	Glyma.13G183900	CHR28	no	Gm13	-	yes	-0.027	0.000257615858017	0.00418574789886	Glyma.13G183900.9;Glyma.13G183900.1;Glyma.13G183900.5;Glyma.13G183900.13	Glyma.13G183900.10;Glyma.13G183900.12	29162883	29164730	29162883	29162962	29164331	29164730	16;21;7	58;51;45	62;80;82	154;116;128	1518	149	0.026;0.039;0.015	0.038;0.063;0.059	0.027	0.053	no	yes	KRH20517.1 hypothetical protein GLYMA_13G183900 [Glycine max]	-	-	-	-	GO:0000109//nucleotide-excision repair complex	GO:0008270//zinc ion binding;GO:0046872//metal ion binding	GO:0006289//nucleotide-excision repair
RI_1191	Glyma.04G200100	SCD2	no	Gm04	+	yes	0.078	1.35317757e-09	8.77143944848e-08	Glyma.04G200100.1;Glyma.04G200100.4	Glyma.04G200100.3	46087177	46087736	46087177	46087296	46087666	46087736	9;16;31	55;39;56	7;4;2	84;47;78	519	149	0.045;0.105;0.137	0.023;0.024;0.007	0.096	0.018	yes	no	XP_006578723.1 coiled-coil domain-containing protein SCD2 isoform X1 [Glycine max]	-	-	-	-	GO:0030867//rough endoplasmic reticulum membrane	GO:0005524//ATP binding	GO:0007059//chromosome segregation;GO:0023041//neuronal signal transduction;GO:0030261//chromosome condensation
RI_1196	Glyma.01G045800	PNC1	no	Gm01	-	yes	0.042	0.00401599232961	0.0345881	MSTRG.386.2	Glyma.01G045800.2	5272175	5272702	5272175	5272346	5272514	5272702	732;817;761	41;23;28	1042;471;907	57;37;55	317	149	0.894;0.943;0.927	0.896;0.857;0.886	0.921	0.88	yes	no	XP_003517964.2 peroxisomal adenine nucleotide carrier 1-like [Glycine max]	-	-	-	-	GO:0005730//nucleolus	-	GO:0006364//rRNA processing
RI_1200	Glyma.02G010500	At3g62310	no	Gm02	-	yes	0.264	5.74750730592e-05	0.00121625944982	MSTRG.1900.7;Glyma.02G010500.5	Glyma.02G010500.7	997953	999579	997953	998195	998494	999579	42;45;55	11;11;20	16;20;22	24;13;17	448	149	0.559;0.576;0.478	0.181;0.338;0.301	0.538	0.273	yes	no	XP_003518717.1 probable pre-mRNA-splicing factor ATP-dependent RNA helicase DEAH2 [Glycine max]	Genetic Information Processing	Transcription	ko03040//Spliceosome	K12820	GO:0009338//exodeoxyribonuclease V complex;GO:0048501//signal recognition particle, plasma membrane targeting	GO:0003676//nucleic acid binding;GO:0003677//DNA binding;GO:0003924//GTPase activity;GO:0004386//helicase activity;GO:0005048//signal sequence binding;GO:0005524//ATP binding;GO:0005525//GTP binding;GO:0008026//ATP-dependent helicase activity;GO:0008565//protein transporter activity;GO:0008854//exodeoxyribonuclease V activity;GO:0016787//hydrolase activity;GO:0016887//ATPase activity	GO:0002949//tRNA threonylcarbamoyladenosine modification;GO:0006139//nucleobase-containing compound metabolic process;GO:0006281//DNA repair;GO:0006310//DNA recombination;GO:0006614//SRP-dependent cotranslational protein targeting to membrane;GO:0009297//pilus assembly;GO:0009306//protein secretion;GO:0043571//maintenance of CRISPR repeat elements
RI_1203	Glyma.08G068200	J	no	Gm08	-	yes	0.18	0.00478849	0.0393167173708	Glyma.08G068200.10;Glyma.08G068200.9	Glyma.08G068200.11	5229897	5230162	5229897	5230001	5230123	5230162	3;5;0	3;6;2	0;3;0	4;11;7	271	149	0.355;0.314;0.0	0.0;0.13;0.0	0.223	0.043	yes	no	XP_006584956.1 MADS-box protein SVP isoform X1 [Glycine max]	-	-	-	-	GO:0005634//nucleus	GO:0003677//DNA binding;GO:0003700//transcription factor activity, sequence-specific DNA binding;GO:0046983//protein dimerization activity	GO:0006355//regulation of transcription, DNA-templated
RI_1218	Glyma.02G237800	At3g08620	no	Gm02	-	yes	0.291	1.03440421295e-06	3.7915840139e-05	MSTRG.3578.5	Glyma.02G237800.5	44440130	44440726	44440130	44440334	44440446	44440726	48;32;23	42;22;10	10;16;14	42;49;22	261	149	0.395;0.454;0.568	0.12;0.157;0.266	0.472	0.181	yes	no	XP_014624904.1 KH domain-containing protein At3g08620 isoform X3 [Glycine max]	-	-	-	-	-	GO:0003723//RNA binding	-
RI_1221	Glyma.02G226700	ELP5	no	Gm02	+	yes	-0.214	3.91962111299e-05	0.000900635328873	Glyma.02G226700.1;Glyma.02G226700.2	MSTRG.3484.3	43187971	43188376	43187971	43188195	43188286	43188376	0;1;0	3;4;1	21;12;14	28;41;20	240	149	0.0;0.134;0.0	0.318;0.154;0.303	0.045	0.258	no	yes	XP_003519251.2 elongator complex protein 5 [Glycine max]	-	-	-	-	GO:0033588//Elongator holoenzyme complex	-	GO:0002098//tRNA wobble uridine modification
RI_1229	Glyma.19G233000	Hgsnat	no	Gm19	-	yes	0.088	0.00178631934595	0.0189985397796	MSTRG.40389.1;Glyma.19G233000.1	Glyma.19G233000.3	48827380	48827729	48827380	48827462	48827591	48827729	7;8;3	21;22;16	6;0;1	24;39;23	278	149	0.152;0.163;0.091	0.118;0.0;0.023	0.135	0.047	yes	no	RZC22169.1 Heparan-alpha-glucosaminide N-acetyltransferase isoform E [Glycine soja]	Metabolism;Metabolism	Global and overview maps;Glycan biosynthesis and metabolism	ko01100//Metabolic pathways;ko00531//Glycosaminoglycan degradation	K10532;K10532	GO:0016020//membrane	-	GO:0043269//regulation of ion transport
RI_1231	Glyma.03G122300	CYP94A1	no	Gm03	-	yes	0.161	7.10521436642e-06	0.000206386368247	Glyma.03G122300.1	MSTRG.4964.1	34726749	34728059	34726749	34727429	34727566	34728059	88;94;52	65;96;71	36;72;77	176;117;154	286	149	0.414;0.338;0.276	0.096;0.243;0.207	0.343	0.182	yes	no	XP_003521105.1 cytochrome P450 94A1 [Glycine max]	-	-	-	-	-	GO:0005506//iron ion binding;GO:0016705//oxidoreductase activity, acting on paired donors, with incorporation or reduction of molecular oxygen;GO:0020037//heme binding	GO:0055114//oxidation-reduction process
RI_1243	Glyma.10G273100	SPAC24H6.01c	no	Gm10	+	yes	0.272	0.000255826695524	0.00416767405036	MSTRG.21715.1	MSTRG.21715.2	49634170	49635316	49634170	49634428	49634757	49635316	36;28;34	1;2;0	16;45;40	7;8;2	478	149	0.918;0.814;1.0	0.416;0.637;0.862	0.911	0.638	yes	no	XP_003535724.1 putative membrane-bound O-acyltransferase C24H6.01c isoform X1 [Glycine max]	-	-	-	-	-	-	-
RI_1259	Glyma.15G092700	At1g61280	no	Gm15	+	yes	0.097	0.0033173881279	0.0300418766053	Glyma.15G092700.14;Glyma.15G092700.6;Glyma.15G092700.1	Glyma.15G092700.13;Glyma.15G092700.9	7175473	7175806	7175473	7175517	7175610	7175806	77;39;50	1;3;2	44;53;45	6;7;4	242	149	0.979;0.889;0.939	0.819;0.823;0.874	0.936	0.839	yes	no	XP_014623634.1 uncharacterized protein LOC100802825 isoform X1 [Glycine max]	Metabolism;Metabolism	Global and overview maps;Glycan biosynthesis and metabolism	ko01100//Metabolic pathways;ko00563//Glycosylphosphatidylinositol (GPI)-anchor biosynthesis	K03861;K03861	GO:0030176//integral component of endoplasmic reticulum membrane	GO:0030234//enzyme regulator activity	GO:0019348//dolichol metabolic process
RI_1265	Glyma.15G196800	ML2	no	Gm15	-	yes	0.021	0.00118307538663	0.0140916406787	Glyma.15G196800.1	Glyma.15G196800.2	23521432	23523041	23521432	23521475	23522655	23523041	52;67;33	96;108;88	56;36;41	155;120;163	1329	149	0.057;0.065;0.04	0.039;0.033;0.027	0.054	0.033	yes	no	XP_003546575.1 protein MEI2-like 5 [Glycine max]	-	-	-	-	-	GO:0003676//nucleic acid binding	GO:0008380//RNA splicing
RI_1289	Glyma.02G302500	HSC80	no	Gm02	-	yes	0.013	0.000209910203065	0.00362685459954	Glyma.02G302500.1	Glyma.02G302500.2	49617610	49618552	49617610	49617752	49618360	49618552	45;32;55	381;246;271	20;31;37	364;409;328	757	149	0.023;0.025;0.038	0.011;0.015;0.022	0.029	0.016	yes	no	NP_001236599.2 heat shock protein 90-2 [Glycine max]	Organismal Systems;Genetic Information Processing	Environmental adaptation;Folding, sorting and degradation	ko04626//Plant-pathogen interaction;ko04141//Protein processing in endoplasmic reticulum	K04079;K04079	-	GO:0005524//ATP binding;GO:0008705//methionine synthase activity;GO:0016887//ATPase activity;GO:0051082//unfolded protein binding	GO:0006457//protein folding;GO:0009086//methionine biosynthetic process
RI_1293	Glyma.20G214100	At1g33420	no	Gm20	+	yes	-0.463	5.44052958706e-06	0.000164229319594	Glyma.20G214100.6	Glyma.20G214100.5	44961963	44962978	44961963	44962090	44962296	44962978	5;3;4	5;1;4	10;6;11	0;1;1	355	149	0.296;0.557;0.296	1.0;0.716;0.822	0.383	0.846	no	yes	XP_006606402.1 PHD finger protein At1g33420 [Glycine max]	-	-	-	-	-	-	-
RI_1307	Glyma.10G086800	ABCG22	no	Gm10	-	yes	0.151	5.20483910863e-05	0.00112857039546	Glyma.10G086800.2	MSTRG.20328.5	10964669	10965263	10964669	10964905	10965168	10965263	45;86;117	0;3;2	127;81;126	18;6;7	412	149	1.0;0.912;0.955	0.718;0.83;0.867	0.956	0.805	yes	no	XP_003535833.2 ABC transporter G family member 22 isoform X1 [Glycine max]	-	-	-	-	GO:0005575//cellular_component;GO:0005737//cytoplasm;GO:0005887//integral component of plasma membrane;GO:0009380//excinuclease repair complex;GO:0009898//cytoplasmic side of plasma membrane;GO:0016020//membrane;GO:0016021//integral component of membrane;GO:0043190//ATP-binding cassette (ABC) transporter complex;GO:0055051//ATP-binding cassette (ABC) transporter complex, integrated substrate bind…	GO:0003674//molecular_function;GO:0003924//GTPase activity;GO:0005260//channel-conductance-controlling ATPase activity;GO:0005319//lipid transporter activity;GO:0005524//ATP binding;GO:0005525//GTP binding;GO:0008565//protein transporter activity;GO:0009381//excinuclease ABC activity;GO:0015220//choline transmembrane transporter activity;GO:0015221//lipopolysaccharide transmembrane transporter ac…	GO:0000910//cytokinesis;GO:0002949//tRNA threonylcarbamoyladenosine modification;GO:0006289//nucleotide-excision repair;GO:0006400//tRNA modification;GO:0006412//translation;GO:0006810//transport;GO:0006817//phosphate ion transport;GO:0006824//cobalt ion transport;GO:0006855//drug transmembrane transport;GO:0006869//lipid transport;GO:0007601//visual perception;GO:0008150//biological_process;GO:0…
RI_1312	Glyma.18G046400	CRK2	no	Gm18	+	yes	0.231	0.000123103563385	0.0022764917217	Glyma.18G046400.4;Glyma.18G046400.1;Glyma.18G046400.3	MSTRG.36851.3	4008127	4008658	4008127	4008341	4008426	4008658	1;5;3	3;10;3	0;1;0	3;5;4	234	149	0.175;0.241;0.389	0.0;0.113;0.0	0.268	0.038	yes	no	XP_003552895.1 cysteine-rich receptor-like protein kinase 2 isoform X1 [Glycine max]	-	-	-	-	-	GO:0004672//protein kinase activity;GO:0005524//ATP binding;GO:0016709//oxidoreductase activity, acting on paired donors, with incorporation or reduction of molecular oxygen, NAD(P)H as one donor, and incorporation of one atom of oxygen	GO:0006468//protein phosphorylation;GO:0006744//ubiquinone biosynthetic process
RI_1315	Glyma.14G207500	tlcd4-b	no	Gm14	-	yes	0.163	0.00110652067813	0.0133199484108	Glyma.14G207500.1	MSTRG.30409.2	48184942	48185870	48184942	48185002	48185794	48185870	16;5;25	7;2;9	7;8;5	5;17;6	941	149	0.266;0.284;0.305	0.181;0.069;0.117	0.285	0.122	yes	no	XP_003544948.1 transmembrane protein 56-B [Glycine max]	-	-	-	-	GO:0016021//integral component of membrane	-	-
RI_1317	Glyma.18G197600	SQD2	no	Gm18	-	yes	-0.197	3.71129438337e-06	0.000117804901097	Glyma.18G197600.1	MSTRG.37826.2	47705663	47707397	47705663	47705730	47706764	47707397	111;99;83	32;47;62	130;218;151	19;48;26	1183	149	0.304;0.21;0.144	0.463;0.364;0.422	0.219	0.416	no	yes	XP_003552228.1 sulfoquinovosyl transferase SQD2 isoform X2 [Glycine max]	Metabolism;Metabolism	Global and overview maps;Lipid metabolism	ko01100//Metabolic pathways;ko00561//Glycerolipid metabolism	K06119;K06119	-	GO:0004373//glycogen (starch) synthase activity;GO:0008194//UDP-glycosyltransferase activity;GO:0009011//starch synthase activity;GO:0016157//sucrose synthase activity;GO:0016757//transferase activity, transferring glycosyl groups	GO:0005978//glycogen biosynthetic process;GO:0005985//sucrose metabolic process;GO:0009058//biosynthetic process;GO:0010125//mycothiol biosynthetic process;GO:0071793//bacillithiol biosynthetic process
RI_1318	Glyma.03G178500	RH57	no	Gm03	-	yes	-0.299	4.55020059175e-05	0.00101522229145	Glyma.03G178500.1	MSTRG.5419.1	40276801	40277161	40276801	40276932	40277022	40277161	28;22;40	19;23;28	24;25;23	7;5;4	239	149	0.479;0.374;0.471	0.681;0.757;0.782	0.441	0.74	no	yes	XP_028225804.1 DEAD-box ATP-dependent RNA helicase 57-like [Glycine soja]	-	-	-	-	GO:0005634//nucleus;GO:0005658//alpha DNA polymerase:primase complex;GO:0009380//excinuclease repair complex;GO:0019812//Type I site-specific deoxyribonuclease complex	GO:0003676//nucleic acid binding;GO:0003677//DNA binding;GO:0003678//DNA helicase activity;GO:0003688//DNA replication origin binding;GO:0003690//double-stranded DNA binding;GO:0003916//DNA topoisomerase activity;GO:0003917//DNA topoisomerase type I activity;GO:0004003//ATP-dependent DNA helicase activity;GO:0004386//helicase activity;GO:0004527//exonuclease activity;GO:0005515//protein binding;G…	GO:0006139//nucleobase-containing compound metabolic process;GO:0006260//DNA replication;GO:0006265//DNA topological change;GO:0006268//DNA unwinding involved in DNA replication;GO:0006281//DNA repair;GO:0006289//nucleotide-excision repair;GO:0006310//DNA recombination;GO:0009307//DNA restriction-modification system;GO:0043571//maintenance of CRISPR repeat elements
RI_1343	Glyma.18G055000	CIPK10	no	Gm18	-	yes	-0.101	0.00172811558324	0.0185073665419	Glyma.18G055000.7	Glyma.18G055000.5	4740484	4743202	4740484	4742355	4743025	4743202	2;0;1	11;8;5	2;4;8	12;9;4	819	149	0.032;0.0;0.035	0.029;0.075;0.267	0.022	0.124	no	yes	XP_006602065.1 CBL-interacting serine/threonine-protein kinase 10 [Glycine max]	-	-	-	-	-	GO:0004672//protein kinase activity;GO:0005524//ATP binding;GO:0016709//oxidoreductase activity, acting on paired donors, with incorporation or reduction of molecular oxygen, NAD(P)H as one donor, and incorporation of one atom of oxygen	GO:0006468//protein phosphorylation;GO:0006744//ubiquinone biosynthetic process;GO:0007165//signal transduction
RI_1344	Glyma.15G256700	TUN	no	Gm15	+	yes	0.079	0.00260479071465	0.0247918102331	Glyma.15G256700.1	MSTRG.32468.2	50607128	50607585	50607128	50607353	50607472	50607585	13;16;6	39;49;26	5;4;4	46;30;35	268	149	0.156;0.154;0.114	0.057;0.069;0.06	0.141	0.062	yes	no	XP_006598202.1 UDP-glycosyltransferase TURAN isoform X1 [Glycine max]	Metabolism;Metabolism;Metabolism	Global and overview maps;Glycan biosynthesis and metabolism;Glycan biosynthesis and metabolism	ko01100//Metabolic pathways;ko00510//N-Glycan biosynthesis;ko00513//Various types of N-glycan biosynthesis	K03842;K03842;K03842	-	GO:0008194//UDP-glycosyltransferase activity;GO:0016757//transferase activity, transferring glycosyl groups	GO:0009058//biosynthetic process;GO:0071793//bacillithiol biosynthetic process
RI_1350	Glyma.13G051100	AVT6B	no	Gm13	+	yes	-0.223	1.67941462292e-07	7.66061870218e-06	Glyma.13G051100.1	Glyma.13G051100.3	13827179	13828111	13827179	13827514	13827612	13828111	1;2;4	19;30;15	22;18;17	31;28;24	247	149	0.031;0.039;0.139	0.3;0.279;0.299	0.07	0.293	no	yes	XP_003544023.1 amino acid transporter AVT6B [Glycine max]	-	-	-	-	-	-	GO:0003333//amino acid transmembrane transport
RI_1357	Glyma.20G120300	TPS5	no	Gm20	+	yes	-0.082	0.000815090420659	0.0104351908741	Glyma.20G120300.7	Glyma.20G120300.1	36290187	36290996	36290187	36290654	36290770	36290996	45;26;45	4;1;5	7;13;25	0;1;0	265	149	0.863;0.936;0.835	1.0;0.88;1.0	0.878	0.96	no	yes	XP_006605933.1 alpha,alpha-trehalose-phosphate synthase [UDP-forming] 5 [Glycine max]	Metabolism;Metabolism;Metabolism	Global and overview maps;Global and overview maps;Carbohydrate metabolism	ko01100//Metabolic pathways;ko01110//Biosynthesis of secondary metabolites;ko00500//Starch and sucrose metabolism	K16055;K16055;K16055	-	GO:0003824//catalytic activity;GO:0003825//alpha,alpha-trehalose-phosphate synthase (UDP-forming) activity;GO:0004805//trehalose-phosphatase activity;GO:0008967//phosphoglycolate phosphatase activity;GO:0016787//hydrolase activity;GO:0033828//glucosylglycerol-phosphate synthase activity	GO:0005992//trehalose biosynthetic process;GO:0006970//response to osmotic stress;GO:0008152//metabolic process
RI_1360	Glyma.02G019100	ATHB-13	no	Gm02	+	yes	-0.111	0.00639258505903	0.0492689399819	Glyma.02G019100.3	MSTRG.1972.2	1664857	1665938	1664857	1665126	1665798	1665938	66;39;52	6;0;0	59;175;102	0;0;0	821	149	0.666;1.0;1.0	1.0;1.0;1.0	0.889	1	no	yes	NP_001242266.2 homeobox-leucine zipper protein ATHB-13-like [Glycine max]	-	-	-	-	-	GO:0003677//DNA binding;GO:0043565//sequence-specific DNA binding	GO:0006260//DNA replication;GO:0006355//regulation of transcription, DNA-templated
RI_1365	Glyma.18G060000	SGF11	no	Gm18	+	yes	-0.067	0.000339680467797	0.00524248701928	Glyma.18G060000.6	MSTRG.36943.1	5303550	5303907	5303550	5303629	5303707	5303907	113;119;95	6;10;7	109;128;92	2;0;4	227	149	0.925;0.887;0.899	0.973;1.0;0.938	0.904	0.97	no	yes	XP_014625704.1 uncharacterized protein LOC100798460 isoform X2 [Glycine max]	-	-	-	-	-	-	-
RI_1371	Glyma.02G008600	SPL1	no	Gm02	+	yes	0.011	0.00191551852369	0.0200888469713	Glyma.02G008600.10;Glyma.02G008600.2;Glyma.02G008600.3;Glyma.02G008600.1;Glyma.02G008600.7;Glyma.02G008600.4;Glyma.02G008600.5;MSTRG.1885.1	Glyma.02G008600.8	876151	877230	876151	876296	876603	877230	5;11;30	231;216;245	9;7;8	275;324;253	456	149	0.007;0.016;0.038	0.011;0.007;0.01	0.02	0.009	yes	no	XP_003518623.1 squamosa promoter-binding-like protein 1 [Glycine max]	-	-	-	-	-	GO:0003677//DNA binding;GO:0005515//protein binding	-
RI_1376	Glyma.11G025700	HSFB2A	no	Gm11	+	yes	0.117	0.0017013233262	0.018284	Glyma.11G025700.2	MSTRG.22148.2	1811850	1812566	1811850	1812046	1812233	1812566	150;147;152	4;16;7	136;132;114	15;23;14	336	149	0.943;0.803;0.906	0.801;0.718;0.783	0.884	0.767	yes	no	XP_006590529.1 heat stress transcription factor B-2b isoform X1 [Glycine max]	-	-	-	-	GO:0031225//anchored component of membrane	GO:0003700//transcription factor activity, sequence-specific DNA binding;GO:0004399//histidinol dehydrogenase activity;GO:0016616//oxidoreductase activity, acting on the CH-OH group of donors, NAD or NADP as acceptor;GO:0043565//sequence-specific DNA binding;GO:0046872//metal ion binding;GO:0051287//NAD binding	GO:0000105//histidine biosynthetic process;GO:0006355//regulation of transcription, DNA-templated;GO:0055114//oxidation-reduction process
RI_1386	Glyma.20G166500	--	yes	Gm20	+	yes	0.161	0.000101600953258	0.00193702374663	MSTRG.41855.4	-	40398485	40403642	40398485	40399823	40402034	40403642	167;133;197	1;0;0	164;176;181	3;0;6	2360	149	0.913;1.0;1.0	0.775;1.0;0.656	0.971	0.81	yes	no	XP_003556151.1 uncharacterized protein LOC100816474 [Glycine max]	-	-	-	-	-	GO:0003677//DNA binding;GO:0003899//DNA-directed RNA polymerase activity	GO:0006351//transcription, DNA-templated
RI_1390	Glyma.06G164300	ML4	no	Gm06	-	yes	0.226	0.00625150049177	0.0484845592296	Glyma.06G164300.30	Glyma.06G164300.9;Glyma.06G164300.18;Glyma.06G164300.24	13541012	13542500	13541012	13541203	13541984	13542500	45;39;65	5;9;7	18;21;36	14;4;14	930	149	0.59;0.41;0.598	0.171;0.457;0.292	0.533	0.307	yes	no	XP_006581833.1 protein MEI2-like 1 isoform X1 [Glycine max]	-	-	-	-	-	GO:0003676//nucleic acid binding	GO:0008380//RNA splicing
RI_1392	Glyma.06G259400	N	no	Gm06	-	yes	0.356	0.00157611946842	0.0171479570433	Glyma.06G259400.3;Glyma.06G259400.5	Glyma.06G259400.7	44032588	44034522	44032588	44033702	44033978	44034522	5;1;0	0;0;1	28;13;30	26;14;15	425	149	1.0;1.0;0.0	0.274;0.246;0.412	0.667	0.311	yes	no	XP_025984764.1 TMV resistance protein N-like [Glycine max]	-	-	-	-	-	GO:0005515//protein binding;GO:0016772//transferase activity, transferring phosphorus-containing groups;GO:0043531//ADP binding	GO:0007165//signal transduction;GO:0015809//arginine transport;GO:0015819//lysine transport;GO:0015822//ornithine transport
RI_1407	Glyma.19G111200	TBP	no	Gm19	-	yes	0.118	0.00119578717173	0.0141334559414	Glyma.19G111200.1	MSTRG.39403.2	37027390	37027947	37027390	37027515	37027784	37027947	42;24;34	42;26;26	30;17;28	56;48;39	418	149	0.263;0.248;0.318	0.16;0.112;0.204	0.276	0.159	yes	no	XP_006604227.1 TATA-box-binding protein [Glycine max]	Genetic Information Processing	Transcription	ko03022//Basal transcription factors	K03120	-	GO:0003677//DNA binding	GO:0006352//DNA-templated transcription, initiation
RI_1414	Glyma.06G068900	RDR6	no	Gm06	-	yes	0.178	0.00368459514511	0.0323676703332	Glyma.06G068900.2	Glyma.06G068900.1	5261228	5265372	5261228	5263964	5265065	5265372	5;16;16	16;10;2	1;5;11	23;20;10	1250	149	0.036;0.16;0.488	0.005;0.029;0.116	0.228	0.05	yes	no	KRH52447.1 hypothetical protein GLYMA_06G068900 [Glycine max]	-	-	-	-	-	GO:0003676//nucleic acid binding;GO:0003968//RNA-directed RNA polymerase activity	-
RI_1429	Glyma.19G172800	TIC32B	no	Gm19	+	yes	0.077	0.000482827725522	0.00694685311627	Glyma.19G172800.1	Glyma.19G172800.3	43795668	43796311	43795668	43795747	43796226	43796311	17;21;17	38;52;23	2;9;1	22;30;17	628	149	0.096;0.087;0.149	0.021;0.066;0.014	0.111	0.034	yes	no	XP_003554326.1 short-chain dehydrogenase TIC 32, chloroplastic [Glycine max]	-	-	-	-	-	GO:0003824//catalytic activity;GO:0004316//3-oxoacyl-[acyl-carrier-protein] reductase (NADPH) activity;GO:0004757//sepiapterin reductase activity;GO:0008667//2,3-dihydro-2,3-dihydroxybenzoate dehydrogenase activity;GO:0008678//2-deoxy-D-gluconate 3-dehydrogenase activity;GO:0016491//oxidoreductase activity;GO:0016630//protochlorophyllide reductase activity;GO:0050662//coenzyme binding;GO:0051287/…	GO:0000272//polysaccharide catabolic process;GO:0006633//fatty acid biosynthetic process;GO:0006729//tetrahydrobiopterin biosynthetic process;GO:0015995//chlorophyll biosynthetic process;GO:0055114//oxidation-reduction process
RI_1439	Glyma.11G138700	TRP4	no	Gm11	-	yes	0.227	0.00529231973493	0.0424350324579	Glyma.11G138700.3	Glyma.11G138700.13	10527236	10527853	10527236	10527410	10527772	10527853	14;11;8	5;4;4	11;12;8	13;11;14	511	149	0.449;0.445;0.368	0.198;0.241;0.143	0.421	0.194	yes	no	XP_006590983.1 telomere repeat-binding protein 5 isoform X1 [Glycine max]	-	-	-	-	-	GO:0005515//protein binding	GO:0006260//DNA replication
RI_1441	Glyma.02G203000	CPL4	no	Gm02	-	yes	0.108	2.57679065863e-08	1.3919190242e-06	Glyma.02G203000.1	Glyma.02G203000.3	40661583	40662492	40661583	40661660	40662343	40662492	34;30;49	42;21;47	33;17;18	84;66;58	832	149	0.127;0.204;0.157	0.066;0.044;0.053	0.163	0.054	yes	no	XP_006575309.1 RNA polymerase II C-terminal domain phosphatase-like 4 [Glycine max]	-	-	-	-	-	-	-
RI_1447	Glyma.10G262850	NHD1	no	Gm10	-	yes	0.034	0.00151074502196	0.0167927217423	MSTRG.21630.3	Glyma.10G262850.2	48814141	48815706	48814141	48814546	48815610	48815706	25;19;28	42;39;44	6;14;21	43;54;53	1213	149	0.068;0.056;0.073	0.017;0.031;0.046	0.066	0.031	yes	no	RDX73666.1 Sodium/proton antiporter 1, partial [Mucuna pruriens]	-	-	-	-	GO:0016021//integral component of membrane	GO:0015385//sodium:proton antiporter activity;GO:0016787//hydrolase activity;GO:0016788//hydrolase activity, acting on ester bonds	GO:0006629//lipid metabolic process;GO:0006814//sodium ion transport;GO:0006818//hydrogen transport;GO:0055085//transmembrane transport
RI_1480	Glyma.06G098700	UPL1	no	Gm06	-	yes	0.019	0.00132376940262	0.0153517363114	Glyma.06G098700.6;Glyma.06G098700.5;Glyma.06G098700.3;Glyma.06G098700.1	Glyma.06G098700.4	7821418	7822449	7821418	7821525	7822309	7822449	18;16;0	55;58;44	8;0;6	66;54;59	933	149	0.05;0.042;0.0	0.019;0.0;0.016	0.031	0.012	yes	no	XP_003527888.2 LOW QUALITY PROTEIN: E3 ubiquitin-protein ligase UPL1-like [Glycine max]	-	-	-	-	-	GO:0004842//ubiquitin-protein transferase activity	GO:0006289//nucleotide-excision repair
RI_1486	Glyma.06G114300	ALDH3H1	no	Gm06	-	yes	0.068	1.50757434414e-06	5.36626752093e-05	Glyma.06G114300.1	MSTRG.10987.2	9239835	9240229	9239835	9239926	9240056	9240229	108;59;92	260;277;311	51;16;42	340;135;248	279	149	0.182;0.102;0.136	0.074;0.06;0.083	0.14	0.072	yes	no	NP_001354086.1 aldehyde dehydrogenase family 3 member H2 [Glycine max]	Metabolism;Metabolism;Metabolism;Metabolism;Metabolism;Metabolism;Metabolism;Metabolism;Metabolism;Metabolism;Metabolism;Metabolism;Metabolism;Metabolism	Global and overview maps;Global and overview maps;Carbohydrate metabolism;Carbohydrate metabolism;Lipid metabolism;Amino acid metabolism;Lipid metabolism;Amino acid metabolism;Metabolism of other amino acids;Amino acid metabolism;Carbohydrate metabolism;Amino acid metabolism;Amino acid metabolism;Metabolism of terpenoids and polyketides	ko01100//Metabolic pathways;ko01110//Biosynthesis of secondary metabolites;ko00010//Glycolysis / Gluconeogenesis;ko00620//Pyruvate metabolism;ko00561//Glycerolipid metabolism;ko00330//Arginine and proline metabolism;ko00071//Fatty acid degradation;ko00280//Valine, leucine and isoleucine degradation;ko00410//beta-Alanine metabolism;ko00380//Tryptophan metabolism;ko00053//Ascorbate and aldarate met…	K00128;K00128;K00128;K00128;K00128;K00128;K00128;K00128;K00128;K00128;K00128;K00128;K00128;K00128	-	GO:0003842//1-pyrroline-5-carboxylate dehydrogenase activity;GO:0003995//acyl-CoA dehydrogenase activity;GO:0004350//glutamate-5-semialdehyde dehydrogenase activity;GO:0004491//methylmalonate-semialdehyde dehydrogenase (acylating) activity;GO:0004777//succinate-semialdehyde dehydrogenase (NAD+) activity;GO:0008802//betaine-aldehyde dehydrogenase activity;GO:0009013//succinate-semialdehyde dehydro…	GO:0006527//arginine catabolic process;GO:0006561//proline biosynthetic process;GO:0006562//proline catabolic process;GO:0006574//valine catabolic process;GO:0006578//amino-acid betaine biosynthetic process;GO:0008218//bioluminescence;GO:0009450//gamma-aminobutyric acid catabolic process;GO:0010124//phenylacetate catabolic process;GO:0055114//oxidation-reduction process
RI_1490	Glyma.02G010500	At3g62310	no	Gm02	-	yes	0.29	0.000727703552544	0.00949406	Glyma.02G010500.4	Glyma.02G010500.7	997953	999579	997953	998185	998494	999579	42;49;56	4;4;8	17;20;23	5;14;6	458	149	0.774;0.799;0.695	0.525;0.317;0.555	0.756	0.466	yes	no	XP_003518717.1 probable pre-mRNA-splicing factor ATP-dependent RNA helicase DEAH2 [Glycine max]	Genetic Information Processing	Transcription	ko03040//Spliceosome	K12820	GO:0009338//exodeoxyribonuclease V complex;GO:0048501//signal recognition particle, plasma membrane targeting	GO:0003676//nucleic acid binding;GO:0003677//DNA binding;GO:0003924//GTPase activity;GO:0004386//helicase activity;GO:0005048//signal sequence binding;GO:0005524//ATP binding;GO:0005525//GTP binding;GO:0008026//ATP-dependent helicase activity;GO:0008565//protein transporter activity;GO:0008854//exodeoxyribonuclease V activity;GO:0016787//hydrolase activity;GO:0016887//ATPase activity	GO:0002949//tRNA threonylcarbamoyladenosine modification;GO:0006139//nucleobase-containing compound metabolic process;GO:0006281//DNA repair;GO:0006310//DNA recombination;GO:0006614//SRP-dependent cotranslational protein targeting to membrane;GO:0009297//pilus assembly;GO:0009306//protein secretion;GO:0043571//maintenance of CRISPR repeat elements
RI_1500	Glyma.14G091600	EPSIN1	no	Gm14	+	yes	0.04	0.00164273575985	0.0177162290878	Glyma.14G091600.1	Glyma.14G091600.2	8742646	8742984	8742646	8742730	8742838	8742984	15;22;31	160;125;152	8;7;22	166;161;148	257	149	0.052;0.093;0.106	0.027;0.025;0.079	0.084	0.044	yes	no	XP_003544513.1 clathrin interactor EPSIN 1 [Glycine max]	Cellular Processes	Transport and catabolism	ko04144//Endocytosis	K12471	-	GO:0000772//mating pheromone activity;GO:0005543//phospholipid binding	GO:0000750//pheromone-dependent signal transduction involved in conjugation with cellular fusion;GO:0008053//mitochondrial fusion
RI_1503	Glyma.04G228300	APRR5	no	Gm04	-	yes	-0.212	0.000101313423658	0.00193702374663	Glyma.04G228300.6	Glyma.04G228300.10	48582736	48584205	48582736	48582898	48583888	48584205	112;111;125	60;58;74	142;158;136	39;42;14	1139	149	0.196;0.2;0.181	0.323;0.33;0.56	0.192	0.404	no	yes	XP_006578870.1 two-component response regulator-like APRR5 isoform X1 [Glycine max]	Organismal Systems	Environmental adaptation	ko04712//Circadian rhythm - plant	K12130	GO:0016020//membrane	GO:0000156//phosphorelay response regulator activity;GO:0003677//DNA binding;GO:0003700//transcription factor activity, sequence-specific DNA binding;GO:0004673//protein histidine kinase activity;GO:0005515//protein binding;GO:0005524//ATP binding	GO:0000160//phosphorelay signal transduction system;GO:0006355//regulation of transcription, DNA-templated;GO:0006796//phosphate-containing compound metabolic process;GO:0006808//regulation of nitrogen utilization;GO:0030436//asexual sporulation;GO:0042173//regulation of sporulation resulting in formation of a cellular spore
RI_1504	Glyma.16G173700	spast	no	Gm16	+	yes	0.278	3.44208276326e-07	1.451804497e-05	Glyma.16G173700.1;MSTRG.33932.1	Glyma.16G173700.5	33610174	33610467	33610174	33610243	33610341	33610467	9;1;2	5;3;6	0;1;0	15;29;34	247	149	0.521;0.167;0.167	0.0;0.02;0.0	0.285	0.007	yes	no	XP_003548135.1 spastin [Glycine max]	-	-	-	-	GO:0000502//proteasome complex;GO:0009368//endopeptidase Clp complex;GO:0009376//HslUV protease complex;GO:0009379//Holliday junction helicase complex	GO:0003678//DNA helicase activity;GO:0003723//RNA binding;GO:0003724//RNA helicase activity;GO:0004127//cytidylate kinase activity;GO:0004176//ATP-dependent peptidase activity;GO:0004222//metalloendopeptidase activity;GO:0004252//serine-type endopeptidase activity;GO:0005198//structural molecule activity;GO:0005524//ATP binding;GO:0008134//transcription factor binding;GO:0009378//four-way junctio…	GO:0002949//tRNA threonylcarbamoyladenosine modification;GO:0006139//nucleobase-containing compound metabolic process;GO:0006281//DNA repair;GO:0006310//DNA recombination;GO:0006355//regulation of transcription, DNA-templated;GO:0006457//protein folding;GO:0006508//proteolysis;GO:0009306//protein secretion;GO:0010498//proteasomal protein catabolic process;GO:0019079//viral genome replication;GO:0…
RI_1509	Glyma.10G281600	--	no	Gm10	-	yes	-0.115	1.71225741442e-05	0.000437513740996	Glyma.10G281600.1	Glyma.10G281600.7	50341261	50342131	50341261	50341447	50341987	50342131	72;49;72	69;74;77	122;71;84	61;39;58	689	149	0.184;0.125;0.168	0.302;0.282;0.238	0.159	0.274	no	yes	XP_003536716.1 uncharacterized protein LOC100788258 isoform X1 [Glycine max]	-	-	-	-	GO:0019028//viral capsid;GO:0019031//viral envelope;GO:0039679//viral occlusion body	GO:0005198//structural molecule activity;GO:0005524//ATP binding	GO:0007059//chromosome segregation;GO:0030261//chromosome condensation
RI_1510	Glyma.13G352700	At2g19210	no	Gm13	-	yes	-0.233	8.20889956245e-05	0.00160988546196	MSTRG.28678.2;Glyma.13G352700.1	MSTRG.28678.5	43538147	43538468	43538147	43538219	43538329	43538468	5;0;3	20;24;34	3;7;6	8;7;7	259	149	0.126;0.0;0.048	0.177;0.365;0.33	0.058	0.291	no	yes	XP_014621601.1 probable LRR receptor-like serine/threonine-protein kinase At1g05700 [Glycine max]	-	-	-	-	-	GO:0004672//protein kinase activity;GO:0005515//protein binding;GO:0005524//ATP binding	GO:0006468//protein phosphorylation
RI_1511	Glyma.20G150000	TIFY4B	no	Gm20	+	yes	0.277	0.000184879890923	0.00326215005245	Glyma.20G150000.3;Glyma.20G150000.1	MSTRG.41721.3	38883143	38884308	38883143	38883203	38884244	38884308	67;61;53	8;4;7	79;49;63	19;20;24	1190	149	0.512;0.656;0.487	0.342;0.235;0.247	0.552	0.275	yes	no	XP_006606076.1 protein TIFY 4B isoform X1 [Glycine max]	-	-	-	-	-	GO:0005515//protein binding	-
RI_1533	Glyma.15G101800	GgbAS1	no	Gm15	-	yes	0.128	4.84052509098e-06	0.000150545219749	Glyma.15G101800.4	Glyma.15G101800.2	7912999	7913699	7912999	7913083	7913212	7913699	0;10;2	6;17;5	2;2;0	71;62;45	278	149	0.0;0.24;0.177	0.015;0.017;0.0	0.139	0.011	yes	no	RZB63944.1 Beta-amyrin synthase isoform C [Glycine soja]	Metabolism;Metabolism	Global and overview maps;Metabolism of terpenoids and polyketides	ko01110//Biosynthesis of secondary metabolites;ko00909//Sesquiterpenoid and triterpenoid biosynthesis	K15813;K15813	-	GO:0003824//catalytic activity;GO:0034073//tetrahymanol cyclase activity;GO:0051007//squalene-hopene cyclase activity	GO:0016114//terpenoid biosynthetic process;GO:0019746//hopanoid biosynthetic process
RI_1543	Glyma.15G112100	AF_1297	no	Gm15	-	yes	0.184	0.000239434342104	0.00396353945881	MSTRG.31465.2	Glyma.15G112100.1	8771472	8771744	8771472	8771533	8771609	8771744	63;39;83	2;1;9	41;46;30	9;11;7	225	149	0.954;0.963;0.859	0.751;0.735;0.739	0.925	0.742	yes	no	XP_003547270.1 cell division control protein 48 [Glycine max]	-	-	-	-	GO:0000502//proteasome complex;GO:0009360//DNA polymerase III complex;GO:0009368//endopeptidase Clp complex;GO:0009376//HslUV protease complex;GO:0009379//Holliday junction helicase complex	GO:0003677//DNA binding;GO:0003678//DNA helicase activity;GO:0003887//DNA-directed DNA polymerase activity;GO:0004176//ATP-dependent peptidase activity;GO:0004222//metalloendopeptidase activity;GO:0004252//serine-type endopeptidase activity;GO:0004386//helicase activity;GO:0005198//structural molecule activity;GO:0005524//ATP binding;GO:0008134//transcription factor binding;GO:0009378//four-way j…	GO:0006260//DNA replication;GO:0006281//DNA repair;GO:0006310//DNA recombination;GO:0006355//regulation of transcription, DNA-templated;GO:0006508//proteolysis;GO:0009306//protein secretion;GO:0010498//proteasomal protein catabolic process;GO:0019941//modification-dependent protein catabolic process;GO:0030436//asexual sporulation;GO:0031412//gas vesicle organization;GO:0043335//protein unfolding…
RI_1553	Glyma.10G158800	At1g54610	no	Gm10	-	yes	0.179	4.19007230468e-07	1.74340981434e-05	Glyma.10G158800.11	Glyma.10G158800.1	39438962	39439707	39438962	39439400	39439492	39439707	22;13;25	38;33;37	7;2;7	34;37;54	241	149	0.264;0.196;0.295	0.113;0.032;0.074	0.252	0.073	yes	no	XP_006589160.1 probable serine/threonine-protein kinase At1g54610 [Glycine max]	-	-	-	-	-	GO:0004672//protein kinase activity;GO:0005524//ATP binding	GO:0006468//protein phosphorylation
RI_1562	Glyma.13G370500	FT1	no	Gm13	-	yes	0.131	0.00615740722042	0.0478753960396	Glyma.13G370500.6;Glyma.13G370500.8	Glyma.13G370500.9	44951091	44951751	44951091	44951497	44951592	44951751	24;28;28	0;2;0	36;25;12	2;1;4	244	149	1.0;0.895;1.0	0.917;0.939;0.647	0.965	0.834	yes	no	XP_003543705.1 galactoside 2-alpha-L-fucosyltransferase isoform X1 [Glycine max]	-	-	-	-	GO:0016020//membrane	GO:0008107//galactoside 2-alpha-L-fucosyltransferase activity	GO:0042546//cell wall biogenesis
RI_1566	Glyma.19G159400	EOL1	no	Gm19	+	yes	-0.583	0.00230994485336	0.0229429683984	Glyma.19G159400.2	Glyma.19G159400.16	42458399	42459053	42458399	42458535	42458846	42459053	7;1;0	9;6;7	1;0;4	0;1;0	460	149	0.201;0.051;0.0	1.0;0.0;1.0	0.084	0.667	no	yes	XP_006604459.1 ETO1-like protein 1 isoform X1 [Glycine max]	-	-	-	-	GO:0045203//integral component of cell outer membrane	GO:0005215//transporter activity;GO:0005515//protein binding	GO:0015774//polysaccharide transport;GO:0042710//biofilm formation
RI_1577	Glyma.12G095900	--	no	Gm12	+	yes	0.134	8.84982879837e-05	0.00171830140421	MSTRG.24855.3	MSTRG.24855.1;MSTRG.24855.2	8032193	8032820	8032193	8032330	8032506	8032820	14;17;6	0;0;1	34;20;14	9;4;0	325	149	1.0;1.0;0.733	0.634;0.696;1.0	0.911	0.777	yes	no	XP_006592361.1 uncharacterized protein LOC100789541 isoform X1 [Glycine max]	-	-	-	-	-	-	-
RI_1582	Glyma.08G238800	SAC1	no	Gm08	-	yes	-0.066	0.00329608466819	0.0298929151498	Glyma.08G238800.2;Glyma.08G238800.1	Glyma.08G238800.4	20458546	20459006	20458546	20458775	20458840	20459006	1;0;1	45;49;40	1;2;8	58;45;24	214	149	0.015;0.0;0.017	0.012;0.03;0.188	0.011	0.077	no	yes	XP_006585746.1 phosphoinositide phosphatase SAC1 isoform X1 [Glycine max]	Metabolism;Metabolism	Global and overview maps;Carbohydrate metabolism	ko01100//Metabolic pathways;ko00562//Inositol phosphate metabolism	K22913;K22913	-	GO:0004197//cysteine-type endopeptidase activity;GO:0042578//phosphoric ester hydrolase activity	GO:0043687//post-translational protein modification
RI_1591	Glyma.16G003300	SYM8	no	Gm16	+	yes	0.245	0.00299963423583	0.0277199240022	Glyma.16G003300.1;MSTRG.32664.3;MSTRG.32664.2	Glyma.16G003300.2	191218	191628	191218	191311	191385	191628	12;9;10	7;10;14	2;7;8	10;19;24	223	149	0.534;0.376;0.323	0.118;0.198;0.182	0.411	0.166	yes	no	XP_003548353.1 probable ion channel SYM8 isoform X1 [Glycine max]	-	-	-	-	-	GO:0008324//cation transmembrane transporter activity	GO:0006813//potassium ion transport
RI_1602	Glyma.06G234451	ZFP1	no	Gm06	-	yes	0.353	0.00436269935439	0.0367015063174	Glyma.06G234451.1	Glyma.06G234451.3;Glyma.06G234451.2	36979445	36980882	36979445	36979511	36980157	36980882	9;4;2	0;0;6	0;0;2	2;1;0	795	149	1.0;1.0;0.059	0.0;0.0;1.0	0.686	0.333	yes	no	XP_028237638.1 uncharacterized protein LOC114416812 [Glycine soja]	-	-	-	-	GO:0000109//nucleotide-excision repair complex;GO:0005680//anaphase-promoting complex	GO:0004360//glutamine-fructose-6-phosphate transaminase (isomerizing) activity;GO:0008270//zinc ion binding;GO:0046872//metal ion binding;GO:0061630//ubiquitin protein ligase activity;GO:0097602//cullin family protein binding	GO:0006040//amino sugar metabolic process;GO:0006289//nucleotide-excision repair;GO:0009252//peptidoglycan biosynthetic process;GO:0031145//anaphase-promoting complex-dependent proteasomal ubiquitin-dependent protein catabolic process
RI_1603	Glyma.03G212700	FOLD2	no	Gm03	+	yes	0.109	0.00585874359025	0.0459594	MSTRG.5685.1	Glyma.03G212700.4	43006183	43007787	43006183	43006447	43006511	43007787	100;88;79	10;6;15	58;131;83	14;25;23	213	149	0.875;0.911;0.787	0.743;0.786;0.716	0.858	0.748	yes	no	NP_001239823.1 uncharacterized protein LOC100783652 [Glycine max]	-	-	-	-	-	GO:0004488//methylenetetrahydrofolate dehydrogenase (NADP+) activity	GO:0055114//oxidation-reduction process
RI_1605	Glyma.10G113802	ABCG12	no	Gm10	+	yes	-0.106	0.00372135428486	0.0324785031946	Glyma.10G113802.2;Glyma.10G113802.1	MSTRG.20482.3;MSTRG.20482.4	27784081	27784817	27784081	27784195	27784726	27784817	96;54;64	0;2;6	51;77;61	0;1;1	680	149	1.0;0.855;0.7	1.0;0.944;0.93	0.852	0.958	no	yes	RZB86764.1 ABC transporter G family member 15 [Glycine soja]	-	-	-	-	GO:0000148//1,3-beta-D-glucan synthase complex;GO:0016020//membrane	GO:0003843//1,3-beta-D-glucan synthase activity	GO:0006075//(1->3)-beta-D-glucan biosynthetic process
RI_1613	Glyma.09G046300	--	no	Gm09	+	yes	-0.229	0.000250440584604	0.00410163063828	Glyma.09G046300.6	Glyma.09G046300.7	3937489	3939781	3937489	3939247	3939385	3939781	0;0;0	14;6;8	2;2;3	5;5;3	287	149	0.0;0.0;0.0	0.172;0.172;0.342	0	0.229	no	yes	XP_003534849.1 uncharacterized protein LOC100792449 [Glycine max]	-	-	-	-	-	GO:0008270//zinc ion binding	-
RI_1617	Glyma.20G103100	PYRD	no	Gm20	-	yes	0.155	0.00074821525067	0.00974103491253	MSTRG.41321.2	Glyma.20G103100.1	34557711	34558186	34557711	34557928	34558084	34558186	8;7;23	0;1;0	17;11;22	1;4;2	305	149	1.0;0.774;1.0	0.893;0.573;0.843	0.925	0.77	yes	no	XP_003555837.1 dihydroorotate dehydrogenase (quinone), mitochondrial [Glycine max]	Metabolism;Metabolism	Global and overview maps;Nucleotide metabolism	ko01100//Metabolic pathways;ko00240//Pyrimidine metabolism	K00254;K00254	GO:0005737//cytoplasm	GO:0004152//dihydroorotate dehydrogenase activity;GO:0004452//isopentenyl-diphosphate delta-isomerase activity;GO:0016491//oxidoreductase activity;GO:0016627//oxidoreductase activity, acting on the CH-CH group of donors;GO:0018580//nitronate monooxygenase activity;GO:0047294//phosphoglycerol geranylgeranyltransferase activity	GO:0008299//isoprenoid biosynthetic process;GO:0009220//pyrimidine ribonucleotide biosynthetic process;GO:0055114//oxidation-reduction process
RI_1628	Glyma.11G111700	GATA5	no	Gm11	-	yes	0.106	0.00249065376481	0.0241535785629	Glyma.11G111700.1	Glyma.11G111700.2	8511981	8512576	8511981	8512322	8512442	8512576	31;25;23	46;54;46	8;12;6	39;28;37	269	149	0.272;0.204;0.217	0.102;0.192;0.082	0.231	0.125	yes	no	KHN39835.1 GATA transcription factor 7, partial [Glycine soja]	-	-	-	-	-	GO:0008270//zinc ion binding;GO:0043565//sequence-specific DNA binding	GO:0006355//regulation of transcription, DNA-templated
RI_1631	Glyma.05G232700	LIPF	no	Gm05	-	yes	0.207	3.53261084396e-06	0.00011271408071	Glyma.05G232700.1	Glyma.05G232700.5	41059638	41060242	41059638	41059993	41060068	41060242	14;9;24	18;30;25	0;5;4	46;13;34	224	149	0.341;0.166;0.39	0.0;0.204;0.073	0.299	0.092	yes	no	XP_014631379.1 lipase 3-like isoform X2 [Glycine max]	-	-	-	-	-	-	GO:0006629//lipid metabolic process
RI_1663	Glyma.09G207200	RCD1	no	Gm09	+	yes	0.02	7.34729943552e-10	4.97194174988e-08	Glyma.09G207200.6;Glyma.09G207200.7;Glyma.09G207200.8	Glyma.09G207200.9	44011609	44012962	44011609	44011851	44012205	44012962	46;48;74	468;484;498	29;19;20	508;611;490	503	149	0.028;0.029;0.042	0.017;0.009;0.012	0.033	0.013	yes	no	XP_003534287.1 inactive poly [ADP-ribose] polymerase RCD1 [Glycine max]	-	-	-	-	-	GO:0003950//NAD+ ADP-ribosyltransferase activity	-
RI_1665	Glyma.03G008500	ASK21	yes	Gm03	+	yes	-0.21	0.00212320329777	0.0213638658622	-	MSTRG.4224.2	816831	818810	816831	816940	818489	818810	84;55;60	0;0;9	20;32;14	0;0;0	1698	149	1.0;1.0;0.369	1.0;1.0;1.0	0.79	1	no	yes	XP_006576308.1 SKP1-like protein 21 isoform X1 [Glycine max]	-	-	-	-	-	-	GO:0006511//ubiquitin-dependent protein catabolic process
RI_1667	Glyma.06G088600	PFK3	no	Gm06	+	yes	0.028	0.00183053581076	0.0194017891956	Glyma.06G088600.4;Glyma.06G088600.5	Glyma.06G088600.1	6835852	6836154	6835852	6835993	6836107	6836154	5;8;8	108;91;98	4;0;3	118;98;112	263	149	0.026;0.047;0.044	0.019;0.0;0.015	0.039	0.011	yes	no	RZC06535.1 ATP-dependent 6-phosphofructokinase 3 isoform A [Glycine soja]	Metabolism;Metabolism;Metabolism;Metabolism;Metabolism;Genetic Information Processing;Metabolism;Metabolism;Metabolism	Global and overview maps;Global and overview maps;Global and overview maps;Global and overview maps;Carbohydrate metabolism;Folding, sorting and degradation;Carbohydrate metabolism;Carbohydrate metabolism;Carbohydrate metabolism	ko01100//Metabolic pathways;ko01110//Biosynthesis of secondary metabolites;ko01200//Carbon metabolism;ko01230//Biosynthesis of amino acids;ko00010//Glycolysis / Gluconeogenesis;ko03018//RNA degradation;ko00051//Fructose and mannose metabolism;ko00030//Pentose phosphate pathway;ko00052//Galactose metabolism	K00850;K00850;K00850;K00850;K00850;K00850;K00850;K00850;K00850	GO:0005575//cellular_component	GO:0001727//lipid kinase activity;GO:0003872//6-phosphofructokinase activity;GO:0016301//kinase activity;GO:0016773//phosphotransferase activity, alcohol group as acceptor;GO:0047334//diphosphate-fructose-6-phosphate 1-phosphotransferase activity	GO:0006096//glycolytic process;GO:0008150//biological_process
RI_1673	Glyma.06G208900	ALA9	no	Gm06	-	yes	-0.261	5.44085255416e-05	0.00116939577641	MSTRG.11761.3	Glyma.06G208900.1	20339338	20340257	20339338	20339859	20340104	20340257	28;18;12	2;2;3	21;24;28	0;0;0	394	149	0.841;0.773;0.602	1.0;1.0;1.0	0.739	1	no	yes	XP_006582043.1 putative phospholipid-transporting ATPase 9 isoform X1 [Glycine max]	-	-	-	-	GO:0031004//potassium ion-transporting ATPase complex	GO:0004008//copper-exporting ATPase activity;GO:0004647//phosphoserine phosphatase activity;GO:0005375//copper ion transmembrane transporter activity;GO:0005388//calcium-transporting ATPase activity;GO:0008556//potassium-transporting ATPase activity;GO:0008967//phosphoglycolate phosphatase activity;GO:0015434//cadmium-transporting ATPase activity;GO:0015444//magnesium-importing ATPase activity;GO…	GO:0006545//glycine biosynthetic process;GO:0006564//L-serine biosynthetic process;GO:0006813//potassium ion transport;GO:0006816//calcium ion transport;GO:0006825//copper ion transport;GO:0008152//metabolic process;GO:0015691//cadmium ion transport;GO:0015693//magnesium ion transport;GO:0030001//metal ion transport
RI_1674	Glyma.13G175800	--	no	Gm13	-	yes	-0.925	0	0	MSTRG.27240.1	Glyma.13G175800.1	28461014	28461157	28461014	28461075	28461111	28461157	5;7;3	65;46;39	61;86;73	0;0;0	185	149	0.058;0.109;0.058	1.0;1.0;1.0	0.075	1	no	yes	RZB81551.1 hypothetical protein D0Y65_031015, partial [Glycine soja]	-	-	-	-	-	-	-
RI_1679	Glyma.19G221700	WRKY42	no	Gm19	-	yes	0.47	1.36691982641e-05	0.000364393605672	Glyma.19G221700.2	Glyma.19G221700.1	47879256	47879610	47879256	47879421	47879487	47879610	1;1;2	1;0;0	6;0;0	0;6;2	215	149	0.409;1.0;1.0	1.0;0.0;0.0	0.803	0.333	yes	no	XP_006604764.1 probable WRKY transcription factor 47 isoform X1 [Glycine max]	-	-	-	-	-	GO:0003700//transcription factor activity, sequence-specific DNA binding;GO:0043565//sequence-specific DNA binding	GO:0006355//regulation of transcription, DNA-templated;GO:0070206//protein trimerization
RI_1689	Glyma.U031414	--	no	Gm07_scaffold_69	-	yes	0.447	0.000681909798805	0.00905000116604	Glyma.U031414.2	Glyma.U031414.3	12225	13512	12225	13056	13424	13512	16;11;26	0;0;0	6;3;19	2;1;2	517	149	1.0;1.0;1.0	0.464;0.464;0.732	1	0.553	yes	no	KRH48023.1 hypothetical protein GLYMA_07G063600 [Glycine max]	-	-	-	-	-	-	-
RI_1710	Glyma.07G168900	--	no	Gm07	-	yes	-0.084	0.00464808787214	0.0385109	MSTRG.13901.4	MSTRG.13901.1	28284921	28291596	28284921	28285028	28288888	28291596	366;610;555	3;5;0	438;255;539	2;0;0	4009	149	0.819;0.819;1.0	0.891;1.0;1.0	0.879	0.964	no	yes	XP_003529216.2 uncharacterized protein LOC100814036 [Glycine max]	-	-	-	-	GO:0030288//outer membrane-bounded periplasmic space	GO:0005215//transporter activity;GO:0047487//oligogalacturonide lyase activity	GO:0006508//proteolysis;GO:0006810//transport;GO:0009405//pathogenesis;GO:0045490//pectin catabolic process
RI_1735	Glyma.10G157700	ATG18H	no	Gm10	+	yes	0.015	0.000127662186367	0.00234669774223	MSTRG.20776.11;Glyma.10G157700.7;Glyma.10G157700.6;Glyma.10G157700.5;Glyma.10G157700.4;Glyma.10G157700.3;Glyma.10G157700.11;Glyma.10G157700.10;Glyma.10G157700.9;Glyma.10G157700.8	Glyma.10G157700.13	39333386	39335059	39333386	39333562	39334928	39335059	13;28;21	89;83;84	11;4;9	138;46;92	1515	149	0.014;0.032;0.024	0.008;0.008;0.01	0.023	0.009	yes	no	XP_025979907.1 autophagy-related protein 18h-like isoform X2 [Glycine max]	-	-	-	-	-	GO:0005515//protein binding	-
RI_1742	Glyma.04G237400	CNGC1	no	Gm04	-	yes	0.143	0.00183891962853	0.0194571599184	Glyma.04G237400.4;Glyma.04G237400.5	MSTRG.7940.4	49416055	49417043	49416055	49416167	49416753	49417043	19;24;37	14;26;11	22;9;22	20;43;31	735	149	0.216;0.158;0.405	0.182;0.041;0.126	0.26	0.116	yes	no	XP_006578923.1 cyclic nucleotide-gated ion channel 1 [Glycine max]	Organismal Systems	Environmental adaptation	ko04626//Plant-pathogen interaction	K05391	GO:0016020//membrane	GO:0005216//ion channel activity;GO:0005515//protein binding	GO:0006811//ion transport;GO:0055085//transmembrane transport
RI_1744	Glyma.11G248400	SCO5321	no	Gm11	-	yes	0.057	1.43596669144e-06	5.17115958239e-05	MSTRG.24010.7;MSTRG.24010.6;Glyma.11G248400.15;Glyma.11G248400.1;Glyma.11G248400.12;Glyma.11G248400.13;Glyma.11G248400.5	Glyma.11G248400.14	38968350	38969170	38968350	38968838	38969034	38969170	71;57;93	220;166;312	69;29;48	417;175;323	345	149	0.122;0.129;0.114	0.067;0.067;0.06	0.122	0.065	yes	no	XP_006591464.1 uncharacterized protein LOC100794253 isoform X1 [Glycine max]	-	-	-	-	GO:0005737//cytoplasm	GO:0003824//catalytic activity;GO:0004148//dihydrolipoyl dehydrogenase activity;GO:0004791//thioredoxin-disulfide reductase activity;GO:0015036//disulfide oxidoreductase activity;GO:0016152//mercury (II) reductase activity;GO:0016166//phytoene dehydrogenase activity;GO:0016491//oxidoreductase activity;GO:0016701//oxidoreductase activity, acting on single donors with incorporation of molecular oxy…	GO:0006096//glycolytic process;GO:0006744//ubiquinone biosynthetic process;GO:0006790//sulfur compound metabolic process;GO:0008652//cellular amino acid biosynthetic process;GO:0009228//thiamine biosynthetic process;GO:0015995//chlorophyll biosynthetic process;GO:0016117//carotenoid biosynthetic process;GO:0018874//benzoate metabolic process;GO:0030494//bacteriochlorophyll biosynthetic process;GO…
RI_1767	Glyma.13G085100	TGA7	yes	Gm13	-	yes	-0.202	0.0024277933159	0.0237307162529	-	Glyma.13G085100.9	18691289	18692732	18691289	18691451	18692386	18692732	61;20;59	3;1;5	70;54;63	0;1;2	1084	149	0.736;0.733;0.619	1.0;0.881;0.812	0.696	0.898	no	yes	NP_001236753.2 bZIP transcription factor [Glycine max]	Environmental Information Processing	Signal transduction	ko04075//Plant hormone signal transduction	K14431	-	GO:0003677//DNA binding;GO:0003700//transcription factor activity, sequence-specific DNA binding;GO:0043565//sequence-specific DNA binding	GO:0006351//transcription, DNA-templated;GO:0006355//regulation of transcription, DNA-templated
RI_1771	Glyma.03G076900	DEX1	no	Gm03	+	yes	-0.061	1.50822550393e-05	0.000395219261838	Glyma.03G076900.2;Glyma.03G076900.1	Glyma.03G076900.3	20224216	20224698	20224216	20224500	20224580	20224698	3;2;7	101;96;107	11;9;22	96;97;97	229	149	0.019;0.013;0.041	0.069;0.057;0.129	0.024	0.085	no	yes	XP_006576567.1 protein DEFECTIVE IN EXINE FORMATION 1 isoform X1 [Glycine max]	-	-	-	-	GO:0009279//cell outer membrane	GO:0005515//protein binding;GO:0016491//oxidoreductase activity;GO:0050662//coenzyme binding	-
RI_1793	Glyma.14G036100	--	no	Gm14	+	yes	-0.335	0.000238269676881	0.00395489129443	Glyma.14G036100.1	MSTRG.29155.1	2682888	2683211	2682888	2682995	2683155	2683211	1;0;3	6;10;1	8;10;17	4;6;3	309	149	0.074;0.0;0.591	0.491;0.446;0.732	0.222	0.556	no	yes	XP_003545166.1 uncharacterized protein LOC100775513 [Glycine max]	-	-	-	-	-	GO:0004519//endonuclease activity	GO:0006364//rRNA processing
RI_1795	Glyma.18G125300	AMY3	no	Gm18	-	yes	0.279	6.55339549603e-05	0.00134692373639	Glyma.18G125300.2	MSTRG.37389.2	16338701	16339044	16338701	16338832	16338929	16339044	19;18;10	0;0;2	19;38;50	28;8;4	246	149	1.0;1.0;0.752	0.291;0.742;0.883	0.917	0.639	yes	no	RZB51779.1 Alpha-amylase 3, chloroplastic [Glycine soja]	Metabolism;Metabolism;Metabolism	Global and overview maps;Global and overview maps;Carbohydrate metabolism	ko01100//Metabolic pathways;ko01110//Biosynthesis of secondary metabolites;ko00500//Starch and sucrose metabolism	K01176;K01176;K01176	-	GO:0003674//molecular_function;GO:0003824//catalytic activity;GO:0004553//hydrolase activity, hydrolyzing O-glycosyl compounds;GO:0004556//alpha-amylase activity;GO:0005488//binding;GO:0005509//calcium ion binding;GO:0016160//amylase activity;GO:0016787//hydrolase activity;GO:0016798//hydrolase activity, acting on glycosyl bonds;GO:0043167//ion binding;GO:0043169//cation binding;GO:0046872//metal…	GO:0000272//polysaccharide catabolic process;GO:0005975//carbohydrate metabolic process;GO:0005976//polysaccharide metabolic process;GO:0005982//starch metabolic process;GO:0005983//starch catabolic process;GO:0005984//disaccharide metabolic process;GO:0005985//sucrose metabolic process;GO:0005987//sucrose catabolic process;GO:0006073//cellular glucan metabolic process;GO:0008150//biological_proc…
RI_1800	Glyma.08G199800	PFK3	no	Gm08	-	yes	0.184	0.00382174120881	0.0332670043803	Glyma.08G199800.1	MSTRG.16345.2	16223143	16223313	16223143	16223206	16223273	16223313	10;0;3	3;1;10	0;0;2	1;4;3	216	149	0.697;0.0;0.171	0.0;0.0;0.315	0.289	0.105	yes	no	XP_003533035.1 ATP-dependent 6-phosphofructokinase 3 [Glycine max]	Metabolism;Metabolism;Metabolism;Metabolism;Metabolism;Genetic Information Processing;Metabolism;Metabolism;Metabolism	Global and overview maps;Global and overview maps;Global and overview maps;Global and overview maps;Carbohydrate metabolism;Folding, sorting and degradation;Carbohydrate metabolism;Carbohydrate metabolism;Carbohydrate metabolism	ko01100//Metabolic pathways;ko01110//Biosynthesis of secondary metabolites;ko01200//Carbon metabolism;ko01230//Biosynthesis of amino acids;ko00010//Glycolysis / Gluconeogenesis;ko03018//RNA degradation;ko00051//Fructose and mannose metabolism;ko00030//Pentose phosphate pathway;ko00052//Galactose metabolism	K00850;K00850;K00850;K00850;K00850;K00850;K00850;K00850;K00850	GO:0005575//cellular_component	GO:0001727//lipid kinase activity;GO:0003872//6-phosphofructokinase activity;GO:0003951//NAD+ kinase activity;GO:0016301//kinase activity;GO:0016773//phosphotransferase activity, alcohol group as acceptor;GO:0047334//diphosphate-fructose-6-phosphate 1-phosphotransferase activity	GO:0006096//glycolytic process;GO:0006741//NADP biosynthetic process;GO:0008150//biological_process
RI_1811	Glyma.06G236651	SRL2	no	Gm06	-	yes	-0.861	0	0	MSTRG.11926.1	Glyma.06G236651.1	38022843	38023127	38022843	38023039	38023059	38023127	0;1;2	12;7;4	4;12;4	0;0;0	169	149	0.0;0.112;0.306	1.0;1.0;1.0	0.139	1	no	yes	XP_025983440.1 LOW QUALITY PROTEIN: protein EFR3 homolog B-like [Glycine max]	-	-	-	-	-	-	-
RI_1819	Glyma.16G135000	--	no	Gm16	-	yes	-0.767	2.48850939855e-11	1.93977732611e-09	MSTRG.33618.3	MSTRG.33618.2	29448326	29448540	29448326	29448421	29448506	29448540	7;11;7	17;17;18	8;2;3	0;0;0	234	149	0.208;0.292;0.198	1.0;1.0;1.0	0.233	1	no	yes	XP_006599363.1 uncharacterized protein LOC100792591 [Glycine max]	-	-	-	-	-	-	-
RI_1840	Glyma.19G261300	NGA1	no	Gm19	+	yes	0.326	0.00026699113822	0.00429277135551	MSTRG.40619.5;MSTRG.40619.6	Glyma.19G261300.8;Glyma.19G261300.9	50984430	50986197	50984430	50985632	50986164	50986197	20;46;37	3;0;0	24;46;31	9;4;6	681	149	0.593;1.0;1.0	0.368;0.716;0.531	0.864	0.538	yes	no	XP_003553806.1 B3 domain-containing transcription factor NGA1 [Glycine max]	-	-	-	-	-	GO:0003677//DNA binding	-
RI_1861	Glyma.11G087300	PILS7	no	Gm11	-	yes	-0.234	6.16869161982e-05	0.00129388930936	Glyma.11G087300.3	Glyma.11G087300.2	6544194	6544901	6544194	6544424	6544650	6544901	29;18;24	0;2;13	24;12;41	1;0;0	375	149	1.0;0.781;0.423	0.905;1.0;1.0	0.735	0.968	no	yes	XP_003537691.1 protein PIN-LIKES 7 [Glycine max]	-	-	-	-	GO:0016021//integral component of membrane	-	GO:0055085//transmembrane transport
RI_1863	Glyma.19G132200	--	no	Gm19	-	yes	-0.112	7.86935417123e-05	0.00155818273268	Glyma.19G132200.5	Glyma.19G132200.3	39725542	39726140	39725542	39725625	39726030	39726140	169;104;173	4;10;3	175;129;128	2;0;1	554	149	0.919;0.737;0.939	0.959;1.0;0.972	0.865	0.977	no	yes	XP_025982934.1 uncharacterized protein LOC100813964 isoform X2 [Glycine max]	-	-	-	-	-	-	-
RI_1880	Glyma.04G139100	At4g27290	no	Gm04	-	yes	0.186	0.000230542759529	0.00385844611205	Glyma.04G139100.1;Glyma.04G139100.2;Glyma.04G139100.3	MSTRG.7195.5;MSTRG.7195.4;MSTRG.7195.6	21084928	21086920	21084928	21085066	21085509	21086920	12;3;3	0;1;0	23;28;16	1;13;2	592	149	1.0;0.43;1.0	0.853;0.352;0.668	0.81	0.624	yes	no	XP_006578491.1 G-type lectin S-receptor-like serine/threonine-protein kinase At4g27290 isoform X2 [Glycine max]	-	-	-	-	-	GO:0004672//protein kinase activity;GO:0004674//protein serine/threonine kinase activity;GO:0005524//ATP binding	GO:0006468//protein phosphorylation;GO:0048544//recognition of pollen
RI_1888	Glyma.19G091500	--	no	Gm19	+	yes	0.327	1.01926625974e-05	0.000283920921914	MSTRG.39276.3	MSTRG.39276.1	32910933	32911919	32910933	32911610	32911778	32911919	12;10;2	0;0;0	6;12;12	2;4;1	317	149	1.0;1.0;1.0	0.585;0.585;0.849	1	0.673	yes	no	NP_001238689.1 uncharacterized protein LOC100527867 [Glycine max]	-	-	-	-	-	GO:0003677//DNA binding;GO:0004748//ribonucleoside-diphosphate reductase activity, thioredoxin disulfide as acceptor;GO:0005524//ATP binding	GO:0006260//DNA replication;GO:0055114//oxidation-reduction process;GO:0060567//negative regulation of DNA-templated transcription, termination
RI_1892	Glyma.13G283200	At4g27290	no	Gm13	+	yes	0.269	2.46607782299e-05	0.000590899114162	Glyma.13G283200.5;Glyma.13G283200.3;Glyma.13G283200.2;Glyma.13G283200.1	Glyma.13G283200.4	37841352	37841892	37841352	37841563	37841654	37841892	1;2;7	1;3;12	0;0;1	9;7;4	240	149	0.383;0.293;0.266	0.0;0.0;0.134	0.314	0.045	yes	no	XP_025980678.1 G-type lectin S-receptor-like serine/threonine-protein kinase At4g27290 isoform X1 [Glycine max]	-	-	-	-	-	GO:0004672//protein kinase activity;GO:0004674//protein serine/threonine kinase activity;GO:0005524//ATP binding	GO:0006468//protein phosphorylation;GO:0048544//recognition of pollen
RI_1904	Glyma.14G033700	At1g34470	no	Gm14	+	yes	0.205	0.00196542306104	0.0203602417838	Glyma.14G033700.1	Glyma.14G033700.5	2468811	2469172	2468811	2468902	2469011	2469172	16;10;23	19;11;13	15;14;6	31;26;29	258	149	0.327;0.344;0.505	0.218;0.237;0.107	0.392	0.187	yes	no	XP_003545391.1 probable magnesium transporter NIPA6 isoform X1 [Glycine max]	-	-	-	-	GO:0016020//membrane;GO:0016021//integral component of membrane	GO:0015095//magnesium ion transmembrane transporter activity	GO:0015693//magnesium ion transport
RI_1905	Glyma.15G255600	--	no	Gm15	+	yes	-0.201	0.00557507705014	0.0444130976388	Glyma.15G255600.1	MSTRG.32458.5	50499417	50501189	50499417	50500092	50500873	50501189	56;76;53	3;3;6	75;70;71	0;0;4	930	149	0.749;0.802;0.586	1.0;1.0;0.74	0.712	0.913	no	yes	XP_025981404.1 uncharacterized protein LOC100788178 isoform X3 [Glycine max]	-	-	-	-	-	-	-
RI_1909	Glyma.03G141200	BHLH60	no	Gm03	-	yes	0.148	0.00274602847484	0.0258168600734	Glyma.03G141200.1;Glyma.03G141200.3;Glyma.03G141200.2	MSTRG.5111.4	36909334	36910187	36909334	36909406	36910118	36910187	7;23;20	15;7;11	7;11;4	10;20;18	861	149	0.075;0.362;0.239	0.108;0.087;0.037	0.225	0.077	yes	no	XP_014629257.1 transcription factor bHLH48 isoform X1 [Glycine max]	-	-	-	-	-	GO:0046983//protein dimerization activity	-
RI_1912	Glyma.03G236700	RH35	no	Gm03	-	yes	0.399	0.000111893428127	0.00211361880493	MSTRG.5886.1	Glyma.03G236700.2	44836426	44837366	44836426	44837077	44837297	44837366	14;13;13	2;2;6	15;5;6	20;3;22	369	149	0.739;0.724;0.467	0.232;0.402;0.099	0.643	0.244	yes	no	XP_003521701.1 DEAD-box ATP-dependent RNA helicase 35 [Glycine max]	-	-	-	-	GO:0005658//alpha DNA polymerase:primase complex;GO:0009380//excinuclease repair complex;GO:0009898//cytoplasmic side of plasma membrane;GO:0016020//membrane	GO:0003676//nucleic acid binding;GO:0003677//DNA binding;GO:0003678//DNA helicase activity;GO:0003688//DNA replication origin binding;GO:0003690//double-stranded DNA binding;GO:0003916//DNA topoisomerase activity;GO:0003917//DNA topoisomerase type I activity;GO:0004003//ATP-dependent DNA helicase activity;GO:0004386//helicase activity;GO:0004527//exonuclease activity;GO:0004852//uroporphyrinogen-…	GO:0006139//nucleobase-containing compound metabolic process;GO:0006260//DNA replication;GO:0006265//DNA topological change;GO:0006268//DNA unwinding involved in DNA replication;GO:0006281//DNA repair;GO:0006289//nucleotide-excision repair;GO:0006310//DNA recombination;GO:0017038//protein import;GO:0033014//tetrapyrrole biosynthetic process;GO:0043571//maintenance of CRISPR repeat elements;GO:004…
RI_1917	Glyma.16G110400	APY7	no	Gm16	+	yes	-0.035	0.00241515420443	0.0236447052319	MSTRG.33471.1	Glyma.16G110400.1	24561730	24563059	24561730	24562064	24562540	24563059	2;5;9	54;40;30	16;19;15	45;49;73	625	149	0.009;0.029;0.067	0.078;0.085;0.047	0.035	0.07	no	yes	XP_003547875.1 probable apyrase 7 [Glycine max]	-	-	-	-	-	GO:0016787//hydrolase activity	-
RI_1919	Glyma.15G038600	PUB33	no	Gm15	-	yes	0.07	0.00441466775434	0.0370374986801	MSTRG.30888.2;Glyma.15G038600.4;Glyma.15G038600.1	Glyma.15G038600.5	3034877	3035821	3034877	3035391	3035711	3035821	9;4;13	16;21;23	6;12;4	48;38;54	469	149	0.152;0.057;0.152	0.038;0.091;0.023	0.12	0.051	yes	no	XP_014623515.1 U-box domain-containing protein 33 isoform X1 [Glycine max]	-	-	-	-	-	GO:0004672//protein kinase activity;GO:0004842//ubiquitin-protein transferase activity;GO:0005524//ATP binding	GO:0006468//protein phosphorylation;GO:0007059//chromosome segregation;GO:0016567//protein ubiquitination;GO:0030261//chromosome condensation
RI_1924	Glyma.09G222100	TAF14B	no	Gm09	+	yes	0.136	0.00305951853293	0.0281622049713	Glyma.09G222100.7;Glyma.09G222100.9	MSTRG.19150.1	45163619	45163993	45163619	45163839	45163911	45163993	13;16;4	0;0;0	35;27;15	2;0;5	221	149	1.0;1.0;1.0	0.922;1.0;0.669	1	0.864	yes	no	KRH39814.1 hypothetical protein GLYMA_09G222100, partial [Glycine max]	-	-	-	-	-	-	GO:0006355//regulation of transcription, DNA-templated
RI_1931	Glyma.13G089600	--	no	Gm13	+	yes	0.086	4.5026604667e-10	3.11543630943e-08	Glyma.13G089600.2;Glyma.13G089600.1;Glyma.13G089600.6;Glyma.13G089600.5;Glyma.13G089600.4;Glyma.13G089600.9	Glyma.13G089600.8	19432852	19434641	19432852	19433298	19433410	19434641	70;85;114	316;318;332	71;2;33	408;156;346	261	149	0.112;0.132;0.164	0.09;0.007;0.052	0.136	0.05	yes	no	XP_025980636.1 uncharacterized protein LOC100808998 [Glycine max]	-	-	-	-	-	GO:0005515//protein binding	-
RI_1971	Glyma.02G066700	--	no	Gm02	+	yes	0.089	0.000176750251708	0.0031548639131	MSTRG.2348.9	Glyma.02G066700.1;Glyma.02G066700.6;Glyma.02G066700.3;Glyma.02G066700.13	5895425	5896782	5895425	5896513	5896590	5896782	28;36;57	0;0;3	209;132;179	23;12;10	226	149	1.0;1.0;0.926	0.857;0.879;0.922	0.975	0.886	yes	no	XP_006574735.1 intracellular protein transport protein USO1 isoform X1 [Glycine max]	-	-	-	-	-	-	-
RI_1995	Glyma.08G352200	At1g11300	no	Gm08	-	yes	0.097	0.00196725298171	0.0203602417838	Glyma.08G352200.1	Glyma.08G352200.3	45909762	45910441	45909762	45910000	45910230	45910441	61;60;84	59;89;153	18;12;19	51;39;40	379	149	0.289;0.21;0.178	0.122;0.108;0.157	0.226	0.129	yes	no	XP_028246896.1 uncharacterized protein LOC114424251 [Glycine soja]	-	-	-	-	-	GO:0004672//protein kinase activity;GO:0004674//protein serine/threonine kinase activity;GO:0005524//ATP binding	GO:0006468//protein phosphorylation;GO:0048544//recognition of pollen
RI_1999	Glyma.13G136000	Os03g0130400	no	Gm13	-	yes	-0.026	2.10219740504e-08	1.14560456816e-06	Glyma.13G136000.1	MSTRG.26891.2	23949280	23950638	23949280	23949421	23950308	23950638	7;15;20	137;154;121	71;39;57	272;123;185	1036	149	0.007;0.014;0.023	0.036;0.044;0.042	0.015	0.041	no	yes	XP_003542492.1 probable adenylate kinase 1, chloroplastic isoform X2 [Glycine max]	Metabolism;Metabolism;Metabolism;Metabolism	Global and overview maps;Global and overview maps;Nucleotide metabolism;Metabolism of cofactors and vitamins	ko01100//Metabolic pathways;ko01110//Biosynthesis of secondary metabolites;ko00230//Purine metabolism;ko00730//Thiamine metabolism	K00939;K00939;K00939;K00939	-	GO:0004017//adenylate kinase activity	GO:0009151//purine deoxyribonucleotide metabolic process
RI_2006	Glyma.05G119500	BAK1	no	Gm05	-	yes	0.221	0.000874305763639	0.0110327354354	MSTRG.8974.1	Glyma.05G119500.2	31281227	31281837	31281227	31281377	31281480	31281837	16;13;9	0;0;1	16;12;3	3;2;1	252	149	1.0;1.0;0.842	0.759;0.78;0.639	0.947	0.726	yes	no	XP_003524071.1 BRASSINOSTEROID INSENSITIVE 1-associated receptor kinase 1 [Glycine max]	Environmental Information Processing;Organismal Systems;Environmental Information Processing	Signal transduction;Environmental adaptation;Signal transduction	ko04075//Plant hormone signal transduction;ko04626//Plant-pathogen interaction;ko04016//MAPK signaling pathway - plant	K13416;K13416;K13416	-	GO:0004672//protein kinase activity;GO:0005515//protein binding;GO:0005524//ATP binding	GO:0006468//protein phosphorylation
RI_2009	Glyma.05G015200	TGH	yes	Gm05	+	yes	-0.16	0.000392800448824	0.00581457972081	-	MSTRG.8220.4	1398223	1399838	1398223	1398413	1399553	1399838	214;209;228	6;10;6	151;215;213	1;4;0	1289	149	0.805;0.707;0.815	0.946;0.861;1.0	0.776	0.936	no	yes	XP_003525636.1 G patch domain-containing protein TGH [Glycine max]	-	-	-	-	-	GO:0003676//nucleic acid binding;GO:0003723//RNA binding	GO:0006396//RNA processing;GO:0006397//mRNA processing
RI_2029	Glyma.20G098100	--	no	Gm20	-	yes	0.353	7.70972117259e-08	3.82874701458e-06	Glyma.20G098100.4	MSTRG.41276.3	34096805	34098239	34096805	34096977	34097830	34098239	22;20;15	0;0;0	56;81;33	8;8;1	1002	149	1.0;1.0;1.0	0.51;0.601;0.831	1	0.647	yes	no	XP_014628295.1 uncharacterized protein LOC100811466 [Glycine max]	-	-	-	-	-	-	-
RI_2046	Glyma.16G017400	LHY	no	Gm16	-	yes	-0.055	0.00135793740013	0.0156302402056	Glyma.16G017400.7	Glyma.16G017400.12	1526932	1528034	1526932	1527394	1527751	1528034	42;58;30	147;77;140	61;53;53	79;96;82	506	149	0.078;0.182;0.059	0.185;0.14;0.16	0.106	0.162	no	yes	NP_001235187.2 late elongated hypocotyl and circadian clock associated-1-like protein 1 [Glycine max]	Organismal Systems	Environmental adaptation	ko04712//Circadian rhythm - plant	K12133	-	-	-
RI_2050	Glyma.01G004800	At4g29180	no	Gm01	+	yes	-0.135	1.60982338571e-14	1.62512990315e-12	Glyma.01G004800.5;Glyma.01G004800.4;MSTRG.41.2;Glyma.01G004800.6;Glyma.01G004800.1;Glyma.01G004800.3;Glyma.01G004800.2;Glyma.01G004800.9	Glyma.01G004800.7;Glyma.01G004800.8	453267	453824	453267	453491	453691	453824	0;0;1	33;47;69	23;12;14	43;38;51	349	149	0.0;0.0;0.006	0.186;0.119;0.105	0.002	0.137	no	yes	XP_006572924.1 probable LRR receptor-like serine/threonine-protein kinase At4g29180 isoform X1 [Glycine max]	-	-	-	-	-	GO:0004672//protein kinase activity;GO:0005515//protein binding;GO:0005524//ATP binding;GO:0008233//peptidase activity	GO:0006468//protein phosphorylation;GO:0006508//proteolysis;GO:0009847//spore germination
RI_2056	Glyma.10G102000	R3HDM1	no	Gm10	-	yes	0.068	0.000235520007409	0.00391981677196	Glyma.10G102000.3	Glyma.10G102000.1	18425663	18426276	18425663	18426010	18426097	18426276	231;268;245	14;12;4	196;247;163	23;30;7	236	149	0.912;0.934;0.975	0.843;0.839;0.936	0.94	0.873	yes	no	XP_003535913.1 uncharacterized protein LOC100799336 [Glycine max]	-	-	-	-	-	GO:0003676//nucleic acid binding	-
RI_2058	Glyma.03G249600	--	no	Gm03	-	yes	-0.141	1.36657505867e-07	6.47336093176e-06	Glyma.03G249600.1	MSTRG.5997.2	45742773	45743033	45742773	45742843	45742955	45743033	0;0;0	13;6;31	4;11;12	36;26;34	261	149	0.0;0.0;0.0	0.06;0.195;0.168	0	0.141	no	yes	NP_001241122.1 uncharacterized protein LOC100802211 [Glycine max]	-	-	-	-	-	GO:0003779//actin binding	-
RI_2070	Glyma.08G053100	--	no	Gm08	-	yes	-0.346	1.57423119816e-05	0.000407192533988	Glyma.08G053100.7;Glyma.08G053100.10	Glyma.08G053100.15	4113042	4114294	4113042	4113306	4114174	4114294	22;24;12	3;1;2	1;28;15	0;1;0	1017	149	0.518;0.779;0.468	1.0;0.804;1.0	0.588	0.935	no	yes	XP_006584901.1 putative pentatricopeptide repeat-containing protein At1g12700, mitochondrial [Glycine max]	-	-	-	-	-	GO:0016491//oxidoreductase activity;GO:0046872//metal ion binding	GO:0055114//oxidation-reduction process
RI_2075	Glyma.04G050200	ELF3	no	Gm04	-	yes	0.202	0.0011255885887	0.0134851644537	Glyma.04G050200.2	Glyma.04G050200.5;Glyma.04G050200.7	4073076	4073586	4073076	4073315	4073513	4073586	48;60;72	8;20;15	56;50;53	26;25;33	347	149	0.72;0.563;0.673	0.48;0.462;0.408	0.652	0.45	yes	no	XP_003523640.1 protein EARLY FLOWERING 3 [Glycine max]	Organismal Systems	Environmental adaptation	ko04712//Circadian rhythm - plant	K12125	-	-	-
RI_2085	Glyma.18G259500	NIP2-1	no	Gm18	-	yes	0.375	0.0015498156133	0.0169740286736	Glyma.18G259500.1	MSTRG.38322.1	54819747	54820552	54819747	54820266	54820490	54820552	18;14;10	6;2;1	4;15;4	1;22;11	373	149	0.545;0.737;0.8	0.615;0.214;0.127	0.694	0.319	yes	no	NP_001240190.1 putative Si transporter NIP2-2 [Glycine max]	-	-	-	-	GO:0016020//membrane	GO:0015267//channel activity	GO:0055085//transmembrane transport
RI_2111	Glyma.19G248600	B''DELTA	no	Gm19	+	yes	0.034	0.00172203106933	0.0184743333187	Glyma.19G248600.1;MSTRG.40514.3;MSTRG.40514.1	Glyma.19G248600.2	50016246	50016623	50016246	50016372	50016472	50016623	29;11;20	169;133;153	19;9;12	266;163;187	249	149	0.093;0.047;0.073	0.041;0.032;0.037	0.071	0.037	yes	no	XP_003554724.1 probable serine/threonine protein phosphatase 2A regulatory subunit B''delta [Glycine max]	Genetic Information Processing	Translation	ko03015//mRNA surveillance pathway	K11583	GO:0005801//cis-Golgi network;GO:0016020//membrane	GO:0005509//calcium ion binding	GO:0006886//intracellular protein transport
RI_2125	Glyma.18G073700	--	no	Gm18	-	yes	0.061	0.00267317555807	0.0253642759424	Glyma.18G073700.1	MSTRG.37053.1	6965955	6966507	6965955	6966060	6966239	6966507	4;4;2	17;22;18	0;2;1	21;36;37	328	149	0.097;0.076;0.048	0.0;0.025;0.012	0.074	0.012	yes	no	XP_003551395.1 protein transport protein SFT2 [Glycine max]	-	-	-	-	-	-	GO:0016192//vesicle-mediated transport
RI_2127	Glyma.05G130300	NRPB7	no	Gm05	+	yes	0.162	0.000323641231581	0.00505833173623	Glyma.05G130300.2	MSTRG.9061.1	32362045	32362854	32362045	32362224	32362700	32362854	113;96;115	37;34;25	95;71;65	50;43;43	625	149	0.421;0.402;0.523	0.312;0.282;0.265	0.449	0.286	yes	no	NP_001236982.1 DNA-directed RNA polymerase II subunit RPB7 [Glycine max]	Genetic Information Processing	Transcription	ko03020//RNA polymerase	K03015	GO:0000428//DNA-directed RNA polymerase complex;GO:0000932//cytoplasmic mRNA processing body;GO:0005575//cellular_component;GO:0005622//intracellular;GO:0005623//cell;GO:0005634//nucleus;GO:0005654//nucleoplasm;GO:0005665//DNA-directed RNA polymerase II, core complex;GO:0005737//cytoplasm;GO:0016591//DNA-directed RNA polymerase II, holoenzyme;GO:0030880//RNA polymerase complex;GO:0031974//membran…	GO:0003674//molecular_function;GO:0003676//nucleic acid binding;GO:0003677//DNA binding;GO:0003697//single-stranded DNA binding;GO:0003723//RNA binding;GO:0003727//single-stranded RNA binding;GO:0003824//catalytic activity;GO:0003899//DNA-directed RNA polymerase activity;GO:0005488//binding;GO:0005515//protein binding;GO:0016740//transferase activity;GO:0016772//transferase activity, transferring…	GO:0000291//nuclear-transcribed mRNA catabolic process, exonucleolytic;GO:0000956//nuclear-transcribed mRNA catabolic process;GO:0006139//nucleobase-containing compound metabolic process;GO:0006351//transcription, DNA-templated;GO:0006352//DNA-templated transcription, initiation;GO:0006366//transcription from RNA polymerase II promoter;GO:0006367//transcription initiation from RNA polymerase II p…
RI_2142	Glyma.10G232800	YDA	no	Gm10	+	yes	0.096	4.12086700388e-05	0.000943356840516	Glyma.10G232800.6;Glyma.10G232800.1;Glyma.10G232800.2;Glyma.10G232800.3;MSTRG.21380.4	Glyma.10G232800.7	46297628	46299201	46297628	46298395	46298496	46299201	10;9;7	41;29;41	3;2;0	33;33;38	250	149	0.127;0.156;0.092	0.051;0.035;0.0	0.125	0.029	yes	no	XP_003536457.1 mitogen-activated protein kinase kinase kinase YODA [Glycine max]	Environmental Information Processing	Signal transduction	ko04016//MAPK signaling pathway - plant	K20717	-	GO:0004672//protein kinase activity;GO:0005524//ATP binding;GO:0016709//oxidoreductase activity, acting on paired donors, with incorporation or reduction of molecular oxygen, NAD(P)H as one donor, and incorporation of one atom of oxygen	GO:0006468//protein phosphorylation;GO:0006744//ubiquinone biosynthetic process
RI_2145	Glyma.11G032400	ATJ13	no	Gm11	-	yes	0.229	0.00121436056824	0.0142710541588	Glyma.11G032400.4;Glyma.11G032400.7;Glyma.11G032400.6;Glyma.11G032400.3;Glyma.11G032400.2	MSTRG.22208.2	2366150	2366510	2366150	2366239	2366423	2366510	11;8;18	0;0;2	7;6;3	5;1;0	333	149	1.0;1.0;0.801	0.385;0.729;1.0	0.934	0.705	yes	no	KRH28073.1 hypothetical protein GLYMA_11G032400 [Glycine max]	-	-	-	-	-	-	-
RI_2151	Glyma.06G170000	TTL	no	Gm06	-	yes	-0.194	0.0046154824185	0.0383047718775	MSTRG.11467.3;MSTRG.11467.2;Glyma.06G170000.1	Glyma.06G170000.2	14158529	14158815	14158529	14158636	14158736	14158815	36;20;44	21;17;25	54;45;40	20;9;13	249	149	0.506;0.413;0.513	0.618;0.749;0.648	0.477	0.672	no	yes	XP_014632003.1 TITAN-like protein isoform X2 [Glycine max]	-	-	-	-	GO:0005575//cellular_component;GO:0005622//intracellular;GO:0005623//cell;GO:0005634//nucleus;GO:0043226//organelle;GO:0043227//membrane-bounded organelle;GO:0043229//intracellular organelle;GO:0043231//intracellular membrane-bounded organelle;GO:0044424//intracellular part;GO:0044464//cell part	GO:0003674//molecular_function;GO:0005488//binding;GO:0043167//ion binding;GO:0043169//cation binding;GO:0046872//metal ion binding	GO:0000003//reproduction;GO:0003006//developmental process involved in reproduction;GO:0007275//multicellular organism development;GO:0008150//biological_process;GO:0009790//embryo development;GO:0009791//post-embryonic development;GO:0009793//embryo development ending in seed dormancy;GO:0009888//tissue development;GO:0009960//endosperm development;GO:0010154//fruit development;GO:0022414//repro…
RI_2153	Glyma.05G041600	JOKA2	no	Gm05	+	yes	0.028	0.00343779079562	0.0308810415668	Glyma.05G041600.4;Glyma.05G041600.5;Glyma.05G041600.1;Glyma.05G041600.2;Glyma.05G041600.3	Glyma.05G041600.6	3855552	3856001	3855552	3855679	3855761	3856001	50;52;64	332;456;531	41;18;27	404;344;320	231	149	0.089;0.069;0.072	0.061;0.033;0.052	0.077	0.049	yes	no	XP_006579585.1 protein NBR1 homolog isoform X1 [Glycine max]	-	-	-	-	-	GO:0005515//protein binding;GO:0008270//zinc ion binding	-
RI_2154	Glyma.10G163700	PURKE	no	Gm10	+	yes	-0.449	6.67511697139e-07	2.65195937483e-05	Glyma.10G163700.16	Glyma.10G163700.13	39896973	39897658	39896973	39897027	39897345	39897658	15;5;33	23;4;19	30;25;12	4;2;2	467	149	0.172;0.285;0.357	0.705;0.8;0.657	0.271	0.721	no	yes	XP_003536132.1 phosphoribosylaminoimidazole carboxylase, chloroplastic isoform X1 [Glycine max]	Metabolism;Metabolism;Metabolism	Global and overview maps;Global and overview maps;Nucleotide metabolism	ko01100//Metabolic pathways;ko01110//Biosynthesis of secondary metabolites;ko00230//Purine metabolism	K11808;K11808;K11808	GO:0005737//cytoplasm;GO:0005951//carbamoyl-phosphate synthase complex;GO:0009317//acetyl-CoA carboxylase complex;GO:0009320//phosphoribosylaminoimidazole carboxylase complex	GO:0003989//acetyl-CoA carboxylase activity;GO:0004075//biotin carboxylase activity;GO:0004088//carbamoyl-phosphate synthase (glutamine-hydrolyzing) activity;GO:0004617//phosphoglycerate dehydrogenase activity;GO:0004637//phosphoribosylamine-glycine ligase activity;GO:0004638//phosphoribosylaminoimidazole carboxylase activity;GO:0004644//phosphoribosylglycinamide formyltransferase activity;GO:000…	GO:0006094//gluconeogenesis;GO:0006189//'de novo' IMP biosynthetic process;GO:0006564//L-serine biosynthetic process;GO:0006631//fatty acid metabolic process;GO:0006633//fatty acid biosynthetic process;GO:0009152//purine ribonucleotide biosynthetic process;GO:0009220//pyrimidine ribonucleotide biosynthetic process;GO:0009252//peptidoglycan biosynthetic process;GO:0051235//maintenance of location;…
RI_2160	Glyma.08G100700	AIRP2	no	Gm08	-	yes	0.158	6.19839795811e-05	0.00129388930936	Glyma.08G100700.1	MSTRG.15528.1	7729824	7730265	7729824	7730065	7730198	7730265	28;29;43	41;43;41	7;15;22	45;44;52	282	149	0.265;0.263;0.357	0.076;0.153;0.183	0.295	0.137	yes	no	XP_003531175.1 E3 ubiquitin-protein ligase AIRP2 [Glycine max]	-	-	-	-	GO:0000109//nucleotide-excision repair complex	GO:0046872//metal ion binding	GO:0006289//nucleotide-excision repair
RI_2168	Glyma.12G038200	SS2	no	Gm12	-	yes	-0.864	0	0	Glyma.12G038200.2;Glyma.12G038200.3;Glyma.12G038200.4;MSTRG.24400.3	MSTRG.24400.4;MSTRG.24400.5	2745547	2745768	2745547	2745593	2745676	2745768	0;0;0	12;14;28	11;9;12	0;4;0	232	149	0.0;0.0;0.0	1.0;0.591;1.0	0	0.864	no	yes	NP_001236365.2 squalene synthase [Glycine max]	Metabolism;Metabolism;Metabolism;Metabolism	Global and overview maps;Global and overview maps;Lipid metabolism;Metabolism of terpenoids and polyketides	ko01100//Metabolic pathways;ko01110//Biosynthesis of secondary metabolites;ko00100//Steroid biosynthesis;ko00909//Sesquiterpenoid and triterpenoid biosynthesis	K00801;K00801;K00801;K00801	-	-	-
RI_2172	Glyma.05G121100	RZ1A	no	Gm05	+	yes	0.122	0.00382478712265	0.0332670043803	Glyma.05G121100.1	MSTRG.8983.2	31440506	31441321	31440506	31441009	31441105	31441321	10;4;7	13;18;26	5;2;2	19;32;31	245	149	0.319;0.119;0.141	0.138;0.037;0.038	0.193	0.071	yes	no	NP_001240860.1 uncharacterized protein LOC100815224 [Glycine max]	Genetic Information Processing	Transcription	ko03040//Spliceosome	K12885	-	GO:0003676//nucleic acid binding;GO:0008270//zinc ion binding	GO:0008380//RNA splicing
RI_2183	Glyma.04G193400	GAPC1	no	Gm04	+	yes	-0.019	5.24691401438e-11	3.94030445129e-09	Glyma.04G193400.1;MSTRG.7578.1	Glyma.04G193400.4	45324144	45324391	45324144	45324168	45324290	45324391	27;7;19	1438;958;982	54;69;31	846;1268;952	271	149	0.01;0.004;0.011	0.034;0.029;0.018	0.008	0.027	no	yes	RZC17328.1 Glyceraldehyde-3-phosphate dehydrogenase, cytosolic [Glycine soja]	Metabolism;Metabolism;Metabolism;Metabolism;Metabolism;Metabolism	Global and overview maps;Global and overview maps;Global and overview maps;Global and overview maps;Carbohydrate metabolism;Energy metabolism	ko01100//Metabolic pathways;ko01110//Biosynthesis of secondary metabolites;ko01200//Carbon metabolism;ko01230//Biosynthesis of amino acids;ko00010//Glycolysis / Gluconeogenesis;ko00710//Carbon fixation in photosynthetic organisms	K00134;K00134;K00134;K00134;K00134;K00134	-	GO:0004073//aspartate-semialdehyde dehydrogenase activity;GO:0008839//4-hydroxy-tetrahydrodipicolinate reductase;GO:0016620//oxidoreductase activity, acting on the aldehyde or oxo group of donors, NAD or NADP as acceptor;GO:0047850//diaminopimelate dehydrogenase activity;GO:0048001//erythrose-4-phosphate dehydrogenase activity;GO:0050112//inositol 2-dehydrogenase activity;GO:0051287//NAD binding	GO:0006094//gluconeogenesis;GO:0006096//glycolytic process;GO:0008615//pyridoxine biosynthetic process;GO:0009085//lysine biosynthetic process;GO:0009086//methionine biosynthetic process;GO:0009088//threonine biosynthetic process;GO:0009089//lysine biosynthetic process via diaminopimelate;GO:0009097//isoleucine biosynthetic process;GO:0019310//inositol catabolic process;GO:0019682//glyceraldehyde…
RI_2187	Glyma.19G161600	MRS2-I	no	Gm19	+	yes	-0.305	0.0040523093374	0.0348521241616	Glyma.19G161600.3	MSTRG.39835.3	42677106	42677420	42677106	42677152	42677297	42677420	26;3;18	4;7;6	8;15;25	2;2;0	294	149	0.767;0.178;0.603	0.67;0.792;1.0	0.516	0.821	no	yes	XP_003554279.1 magnesium transporter MRS2-I isoform X1 [Glycine max]	-	-	-	-	GO:0005730//nucleolus;GO:0016020//membrane;GO:0019028//viral capsid;GO:0019031//viral envelope;GO:0030686//90S preribosome;GO:0030688//preribosome, small subunit precursor	GO:0005198//structural molecule activity;GO:0015087//cobalt ion transmembrane transporter activity;GO:0015095//magnesium ion transmembrane transporter activity;GO:0046873//metal ion transmembrane transporter activity	GO:0000462//maturation of SSU-rRNA from tricistronic rRNA transcript (SSU-rRNA, 5.8S rRNA, LSU-rRNA);GO:0006824//cobalt ion transport;GO:0015693//magnesium ion transport;GO:0030001//metal ion transport;GO:0055085//transmembrane transport
RI_2203	Glyma.09G238900	--	no	Gm09	+	yes	0.473	0.0014102502597	0.0160523495365	Glyma.09G238900.2	Glyma.09G238900.5	46523625	46524445	46523625	46524042	46524212	46524445	3;1;6	4;0;2	1;0;1	4;1;1	319	149	0.259;1.0;0.584	0.105;0.0;0.318	0.614	0.141	yes	no	XP_003533543.1 uncharacterized protein LOC100789978 isoform X1 [Glycine max]	-	-	-	-	-	-	-
RI_2218	Glyma.05G068400	BOI	no	Gm05	+	yes	0.038	0.00238211156532	0.0234704688308	Glyma.05G068400.1	Glyma.05G068400.2	7100503	7101078	7100503	7100610	7100710	7101078	20;6;11	113;70;92	5;8;9	130;134;125	249	149	0.096;0.049;0.067	0.022;0.034;0.041	0.071	0.032	yes	no	XP_006579664.1 BOI-related E3 ubiquitin-protein ligase 1 isoform X1 [Glycine max]	-	-	-	-	-	GO:0003723//RNA binding;GO:0016779//nucleotidyltransferase activity	GO:0006396//RNA processing
RI_2220	Glyma.11G145854	VIP2	yes	Gm11	-	yes	-0.442	2.6494696026e-06	8.77173860904e-05	-	Glyma.11G145854.9	11113530	11114629	11113530	11113675	11114206	11114629	11;14;11	6;4;1	10;14;14	0;1;0	680	149	0.287;0.434;0.707	1.0;0.754;1.0	0.476	0.918	no	yes	XP_006590998.1 probable NOT transcription complex subunit VIP2 isoform X1 [Glycine max]	Genetic Information Processing	Folding, sorting and degradation	ko03018//RNA degradation	K12605	-	-	GO:0006355//regulation of transcription, DNA-templated
RI_2230	Glyma.09G120600	At2g01600	no	Gm09	+	yes	0.272	1.02355382697e-05	0.000283920921914	Glyma.09G120600.1	MSTRG.18420.1	29951791	29952191	29951791	29952012	29952121	29952191	11;7;14	10;6;21	5;6;1	23;26;23	258	149	0.388;0.403;0.278	0.112;0.118;0.024	0.356	0.085	yes	no	XP_003533950.1 putative clathrin assembly protein At2g01600 isoform X1 [Glycine max]	-	-	-	-	-	GO:0005543//phospholipid binding	-
RI_2242	Glyma.06G169200	MED30	no	Gm06	-	yes	-0.161	4.62658897971e-07	1.91211643873e-05	Glyma.06G169200.2	MSTRG.11461.2	14094231	14094812	14094231	14094551	14094698	14094812	71;70;67	6;7;13	103;83;64	0;2;2	296	149	0.856;0.834;0.722	1.0;0.954;0.942	0.804	0.965	no	yes	XP_003526951.1 mediator of RNA polymerase II transcription subunit 30 [Glycine max]	-	-	-	-	GO:0000794//condensed nuclear chromosome	GO:0003677//DNA binding	GO:0007131//reciprocal meiotic recombination;GO:0048309//endoplasmic reticulum inheritance;GO:0051028//mRNA transport
RI_2259	Glyma.05G095600	pyrH	yes	Gm05	-	yes	-0.346	2.01636473074e-08	1.11429925041e-06	-	MSTRG.8811.5;MSTRG.8811.4	24794689	24795239	24794689	24794713	24795146	24795239	43;60;64	6;11;6	26;14;31	0;0;0	582	149	0.647;0.583;0.732	1.0;1.0;1.0	0.654	1	no	yes	KRH57953.1 hypothetical protein GLYMA_05G095600 [Glycine max]	Metabolism;Metabolism	Global and overview maps;Nucleotide metabolism	ko01100//Metabolic pathways;ko00240//Pyrimidine metabolism	K09903;K09903	-	GO:0033862//UMP kinase activity	GO:0015949//nucleobase-containing small molecule interconversion
RI_2260	Glyma.19G260900	LHY	no	Gm19	+	yes	-0.114	0.000973115792184	0.0120089119204	Glyma.19G260900.8	MSTRG.40615.7;MSTRG.40615.6	50933197	50934923	50933197	50933425	50933513	50934923	26;17;28	4;1;3	8;18;17	0;0;1	237	149	0.803;0.914;0.854	1.0;1.0;0.914	0.857	0.971	no	yes	XP_006604918.1 protein LHY isoform X1 [Glycine max]	Organismal Systems	Environmental adaptation	ko04712//Circadian rhythm - plant	K12133	-	-	-
RI_2269	Glyma.11G239800	ABCD1	no	Gm11	+	yes	0.097	0.00027119515574	0.00434900981523	Glyma.11G239800.4;Glyma.11G239800.2	MSTRG.23937.3	38308301	38309034	38308301	38308756	38308895	38309034	8;13;9	39;36;24	7;0;2	38;42;26	288	149	0.096;0.157;0.162	0.087;0.0;0.038	0.138	0.042	yes	no	XP_006591509.1 ABC transporter D family member 1 [Glycine max]	-	-	-	-	GO:0005575//cellular_component;GO:0005887//integral component of plasma membrane;GO:0009380//excinuclease repair complex;GO:0009898//cytoplasmic side of plasma membrane;GO:0016021//integral component of membrane;GO:0043190//ATP-binding cassette (ABC) transporter complex;GO:0055051//ATP-binding cassette (ABC) transporter complex, integrated substrate binding;GO:0055052//ATP-binding cassette (ABC) …	GO:0000166//nucleotide binding;GO:0003677//DNA binding;GO:0003697//single-stranded DNA binding;GO:0004527//exonuclease activity;GO:0005260//channel-conductance-controlling ATPase activity;GO:0005319//lipid transporter activity;GO:0005524//ATP binding;GO:0008565//protein transporter activity;GO:0009381//excinuclease ABC activity;GO:0015220//choline transmembrane transporter activity;GO:0015221//li…	GO:0000910//cytokinesis;GO:0006260//DNA replication;GO:0006281//DNA repair;GO:0006289//nucleotide-excision repair;GO:0006298//mismatch repair;GO:0006310//DNA recombination;GO:0006810//transport;GO:0006817//phosphate ion transport;GO:0006824//cobalt ion transport;GO:0006855//drug transmembrane transport;GO:0006869//lipid transport;GO:0007059//chromosome segregation;GO:0007601//visual perception;GO…
RI_2276	Glyma.05G005000	--	no	Gm05	+	yes	0.075	8.74754328162e-06	0.000247098034533	Glyma.05G005000.2;MSTRG.8141.4	Glyma.05G005000.3	438771	439328	438771	438998	439280	439328	2;8;15	28;25;29	2;2;0	21;38;27	431	149	0.024;0.1;0.152	0.032;0.018;0.0	0.092	0.017	yes	no	XP_014630813.1 uncharacterized protein LOC100787055 isoform X1 [Glycine max]	-	-	-	-	-	-	-
RI_2278	Glyma.08G354700	DESI1	no	Gm08	+	yes	0.058	7.05382382815e-06	0.000205864678359	Glyma.08G354700.1	Glyma.08G354700.2	46130430	46131182	46130430	46130528	46130865	46131182	80;34;91	196;128;137	46;16;29	142;152;140	486	149	0.111;0.075;0.169	0.09;0.031;0.06	0.118	0.06	yes	no	XP_003532296.1 desumoylating isopeptidase 1 [Glycine max]	-	-	-	-	-	GO:0008233//peptidase activity	-
RI_2304	Glyma.03G158300	HAG1	yes	Gm03	+	yes	0.165	0.00142450055686	0.0161548332028	-	Glyma.03G158300.2	38540354	38541523	38540354	38540403	38541429	38541523	35;42;76	0;0;0	56;32;36	7;0;0	1175	149	1.0;1.0;1.0	0.504;1.0;1.0	1	0.835	yes	no	XP_003520580.1 histone acetyltransferase GCN5 [Glycine max]	-	-	-	-	-	GO:0004042//acetyl-CoA:L-glutamate N-acetyltransferase activity;GO:0004774//succinate-CoA ligase activity;GO:0004775//succinate-CoA ligase (ADP-forming) activity;GO:0004776//succinate-CoA ligase (GDP-forming) activity;GO:0005515//protein binding;GO:0008080//N-acetyltransferase activity;GO:0008999//ribosomal-protein-alanine N-acetyltransferase activity	GO:0006099//tricarboxylic acid cycle;GO:0006464//cellular protein modification process;GO:0006592//ornithine biosynthetic process;GO:0042254//ribosome biogenesis
RI_2306	Glyma.16G010300	NUP107	no	Gm16	+	yes	0.335	0.000348867151918	0.00535741626312	Glyma.16G010300.12;Glyma.16G010300.10	MSTRG.32717.1	913179	913851	913179	913321	913690	913851	20;11;10	0;0;1	5;3;3	1;0;5	518	149	1.0;1.0;0.742	0.59;1.0;0.147	0.914	0.579	yes	no	XP_028207967.1 nuclear pore complex protein NUP107-like isoform X1 [Glycine soja]	Genetic Information Processing	Translation	ko03013//Nucleocytoplasmic transport	K14301	GO:0005643//nuclear pore	GO:0017056//structural constituent of nuclear pore	-
RI_2317	Glyma.16G094600	--	no	Gm16	-	yes	0.226	0.00124406550119	0.0145369171847	MSTRG.33370.2	MSTRG.33370.1	16552337	16552736	16552337	16552443	16552686	16552736	142;72;140	50;9;20	64;91;77	44;39;30	392	149	0.519;0.753;0.727	0.356;0.47;0.494	0.666	0.44	yes	no	KRH07555.1 hypothetical protein GLYMA_16G094600, partial [Glycine max]	-	-	-	-	-	-	-
RI_2320	Glyma.04G057200	CID7	no	Gm04	+	yes	0.054	0.000531065378248	0.00743250136193	Glyma.04G057200.4;Glyma.04G057200.5;Glyma.04G057200.3	Glyma.04G057200.8;Glyma.04G057200.7	4628481	4629085	4628481	4628935	4629014	4629085	10;22;15	115;84;96	10;9;14	191;175;132	228	149	0.054;0.146;0.093	0.033;0.033;0.065	0.098	0.044	yes	no	XP_028227150.1 pentatricopeptide repeat-containing protein At4g33170-like [Glycine soja]	-	-	-	-	-	GO:0008967//phosphoglycolate phosphatase activity	GO:0009853//photorespiration;GO:0015671//oxygen transport
RI_2327	Glyma.08G258700	SAD2	no	Gm08	+	yes	0.035	8.48734382775e-09	4.93066634823e-07	Glyma.08G258700.3;Glyma.08G258700.1	Glyma.08G258700.4	23449664	23450798	23449664	23449825	23450671	23450798	43;49;45	117;121;123	26;15;13	146;145;122	995	149	0.052;0.057;0.052	0.026;0.015;0.016	0.054	0.019	yes	no	XP_014634734.1 importin beta-like SAD2 isoform X1 [Glycine max]	-	-	-	-	-	GO:0031267//small GTPase binding	GO:0006886//intracellular protein transport
RI_2334	Glyma.16G130000	SYNCRIP	no	Gm16	+	yes	-0.137	0.000959758651376	0.0118917379782	MSTRG.33577.3	Glyma.16G130000.2	28510959	28512153	28510959	28511395	28511431	28512153	85;90;68	36;16;25	156;90;98	2;15;25	185	149	0.655;0.819;0.687	0.984;0.829;0.759	0.72	0.857	no	yes	XP_003548856.1 nucleolin [Glycine max]	-	-	-	-	GO:0005634//nucleus;GO:0005737//cytoplasm	GO:0003676//nucleic acid binding;GO:0003723//RNA binding;GO:0004535//poly(A)-specific ribonuclease activity;GO:0046872//metal ion binding	GO:0006402//mRNA catabolic process;GO:0008380//RNA splicing
RI_2345	Glyma.03G172700	PPA4	no	Gm03	-	yes	-0.429	0	0	MSTRG.5367.4	Glyma.03G172700.1	39855878	39856088	39855878	39855959	39856036	39856088	142;146;158	73;84;65	43;51;41	0;0;0	226	149	0.562;0.534;0.616	1.0;1.0;1.0	0.571	1	no	yes	NP_001235992.2 soluble inorganic pyrophosphatase [Glycine max]	Metabolism	Energy metabolism	ko00190//Oxidative phosphorylation	K01507	GO:0005737//cytoplasm	GO:0000287//magnesium ion binding;GO:0004427//inorganic diphosphatase activity	GO:0006796//phosphate-containing compound metabolic process
RI_2347	Glyma.01G173050	COAD	no	Gm01	+	yes	0.167	0.000224036816074	0.00380060251621	Glyma.01G173050.1	MSTRG.1209.1	52144271	52144623	52144271	52144443	52144551	52144623	15;15;17	44;20;36	1;6;0	6;33;14	257	149	0.165;0.303;0.215	0.088;0.095;0.0	0.228	0.061	yes	no	NP_001357528.1 phosphopantetheine adenylyltransferase [Glycine max]	Metabolism;Metabolism	Global and overview maps;Metabolism of cofactors and vitamins	ko01100//Metabolic pathways;ko00770//Pantothenate and CoA biosynthesis	K02201;K02201	GO:0005737//cytoplasm	GO:0000309//nicotinamide-nucleotide adenylyltransferase activity;GO:0003824//catalytic activity;GO:0003919//FMN adenylyltransferase activity;GO:0004515//nicotinate-nucleotide adenylyltransferase activity;GO:0008531//riboflavin kinase activity;GO:0016779//nucleotidyltransferase activity	GO:0006747//FAD biosynthetic process;GO:0009058//biosynthetic process;GO:0009231//riboflavin biosynthetic process;GO:0009244//lipopolysaccharide core region biosynthetic process;GO:0009398//FMN biosynthetic process;GO:0009435//NAD biosynthetic process
RI_2356	Glyma.17G032700	TENA_E	no	Gm17	-	yes	0.029	0.000284598189498	0.00452856757346	Glyma.17G032700.1	Glyma.17G032700.2	2401753	2402318	2401753	2401971	2402116	2402318	95;67;108	389;585;704	26;19;10	341;104;173	294	149	0.11;0.055;0.072	0.037;0.085;0.028	0.079	0.05	yes	no	NP_001238329.1 probable bifunctional TENA-E protein [Glycine max]	Metabolism;Metabolism	Global and overview maps;Metabolism of cofactors and vitamins	ko01100//Metabolic pathways;ko00730//Thiamine metabolism	K20896;K20896	GO:0005575//cellular_component;GO:0005622//intracellular;GO:0005623//cell;GO:0005737//cytoplasm;GO:0005829//cytosol;GO:0044424//intracellular part;GO:0044444//cytoplasmic part;GO:0044464//cell part	GO:0003674//molecular_function;GO:0003824//catalytic activity;GO:0016787//hydrolase activity;GO:0016810//hydrolase activity, acting on carbon-nitrogen (but not peptide) bonds;GO:0050334//thiaminase activity	GO:0006725//cellular aromatic compound metabolic process;GO:0006732//coenzyme metabolic process;GO:0006766//vitamin metabolic process;GO:0006767//water-soluble vitamin metabolic process;GO:0006772//thiamine metabolic process;GO:0006790//sulfur compound metabolic process;GO:0006793//phosphorus metabolic process;GO:0006796//phosphate-containing compound metabolic process;GO:0006807//nitrogen compou…
RI_2361	Glyma.08G294700	--	no	Gm08	+	yes	0.074	3.08971504466e-05	0.000728983342721	MSTRG.17008.3	Glyma.08G294700.4	40404254	40407045	40404254	40405960	40406562	40407045	29;7;12	28;21;30	5;1;4	21;22;25	751	149	0.17;0.062;0.074	0.045;0.009;0.031	0.102	0.028	yes	no	XP_003530674.1 mucin-21 isoform X1 [Glycine max]	-	-	-	-	GO:0016020//membrane	GO:0015087//cobalt ion transmembrane transporter activity	GO:0006824//cobalt ion transport;GO:0009236//cobalamin biosynthetic process
RI_2365	Glyma.11G184500	--	no	Gm11	-	yes	0.489	0.000185546737933	0.00326456232055	Glyma.11G184500.1	MSTRG.23277.2	15797610	15798907	15797610	15797729	15798402	15798907	10;9;18	0;2;2	0;12;5	9;15;1	822	149	1.0;0.449;0.62	0.0;0.127;0.475	0.69	0.201	yes	no	XP_003538125.1 uncharacterized protein LOC100790563 [Glycine max]	-	-	-	-	-	-	-
RI_2369	Glyma.18G301600	At2g33490	no	Gm18	+	yes	0.04	0.000114078795359	0.00214106017973	MSTRG.38662.5;MSTRG.38662.4	Glyma.18G301600.5	58208989	58209350	58208989	58209239	58209321	58209350	5;7;6	81;88;90	0;1;0	126;78;120	231	149	0.038;0.049;0.041	0.0;0.008;0.0	0.043	0.003	yes	no	XP_014626392.1 uncharacterized protein At2g33490 [Glycine max]	-	-	-	-	-	-	-
RI_2371	Glyma.06G117300	NADK2	no	Gm06	-	yes	0.055	0.000381176726461	0.00568350189237	Glyma.06G117300.2	Glyma.06G117300.4	9509740	9510640	9509740	9510278	9510538	9510640	16;18;10	61;47;50	7;5;11	94;61;66	409	149	0.087;0.122;0.068	0.026;0.029;0.057	0.092	0.037	yes	no	XP_003526653.1 NAD kinase 2, chloroplastic isoform X2 [Glycine max]	Metabolism;Metabolism	Global and overview maps;Metabolism of cofactors and vitamins	ko01100//Metabolic pathways;ko00760//Nicotinate and nicotinamide metabolism	K00858;K00858	-	GO:0003951//NAD+ kinase activity;GO:0004721//phosphoprotein phosphatase activity;GO:0016616//oxidoreductase activity, acting on the CH-OH group of donors, NAD or NADP as acceptor;GO:0016787//hydrolase activity	GO:0006741//NADP biosynthetic process;GO:0055114//oxidation-reduction process
RI_2381	Glyma.19G246000	WDL3	no	Gm19	-	yes	0.161	0.0013036833677	0.0151473248647	Glyma.19G246000.16	Glyma.19G246000.13	49802567	49803268	49802567	49802630	49803109	49803268	174;151;164	33;24;22	117;77;106	33;31;27	628	149	0.556;0.599;0.639	0.457;0.371;0.482	0.598	0.437	yes	no	XP_006604847.1 protein WVD2-like 1 isoform X1 [Glycine max]	-	-	-	-	-	GO:0005516//calmodulin binding;GO:0030507//spectrin binding	GO:0031175//neuron projection development
RI_2394	Glyma.09G238900	--	no	Gm09	+	yes	0.095	0.000535685372649	0.00743511779575	Glyma.09G238900.4;Glyma.09G238900.3	Glyma.09G238900.5	46523625	46524445	46523625	46524042	46524209	46524445	3;1;6	24;20;11	0;0;0	32;41;33	316	149	0.056;0.023;0.205	0.0;0.0;0.0	0.095	0	yes	no	XP_003533543.1 uncharacterized protein LOC100789978 isoform X1 [Glycine max]	-	-	-	-	-	-	-
RI_2402	Glyma.17G032200	RPL29A	no	Gm17	+	yes	0.026	7.75397686503e-07	3.02208794524e-05	MSTRG.34640.1	Glyma.17G032200.1	2360768	2360999	2360768	2360811	2360895	2360999	28;22;24	503;359;363	8;3;4	261;360;247	233	149	0.034;0.038;0.041	0.019;0.005;0.01	0.038	0.011	yes	no	XP_003529537.1 60S ribosomal protein L29-1 [Glycine max]	Genetic Information Processing	Translation	ko03010//Ribosome	K02905	GO:0005575//cellular_component;GO:0005622//intracellular;GO:0005623//cell;GO:0005634//nucleus;GO:0005730//nucleolus;GO:0005737//cytoplasm;GO:0005783//endoplasmic reticulum;GO:0005789//endoplasmic reticulum membrane;GO:0005791//rough endoplasmic reticulum;GO:0005829//cytosol;GO:0005840//ribosome;GO:0012505//endomembrane system;GO:0015934//large ribosomal subunit;GO:0016020//membrane;GO:0022625//cy…	GO:0003674//molecular_function;GO:0003682//chromatin binding;GO:0003735//structural constituent of ribosome;GO:0005198//structural molecule activity;GO:0005488//binding;GO:0005539//glycosaminoglycan binding;GO:0008201//heparin binding;GO:0043167//ion binding;GO:0043168//anion binding;GO:0097367//carbohydrate derivative binding;GO:1901681//sulfur compound binding	GO:0000003//reproduction;GO:0000184//nuclear-transcribed mRNA catabolic process, nonsense-mediated decay;GO:0000956//nuclear-transcribed mRNA catabolic process;GO:0002181//cytoplasmic translation;GO:0006139//nucleobase-containing compound metabolic process;GO:0006401//RNA catabolic process;GO:0006402//mRNA catabolic process;GO:0006412//translation;GO:0006413//translational initiation;GO:0006518//…
RI_2415	Glyma.14G190900	ANTR4	no	Gm14	-	yes	0.283	1.48558942925e-11	1.17285380837e-09	Glyma.14G190900.2	MSTRG.30285.2	46446452	46447550	46446452	46446679	46447061	46447550	22;24;17	13;15;12	0;6;0	11;24;12	531	149	0.322;0.31;0.284	0.0;0.066;0.0	0.305	0.022	yes	no	XP_014622614.1 probable anion transporter 4, chloroplastic isoform X1 [Glycine max]	-	-	-	-	GO:0005887//integral component of plasma membrane	GO:0015307//drug:proton antiporter activity;GO:0022857//transmembrane transporter activity;GO:0042910//xenobiotic transporter activity	GO:0006855//drug transmembrane transport;GO:0042493//response to drug;GO:0042908//xenobiotic transport;GO:0055085//transmembrane transport
RI_2437	Glyma.10G011900	D27	no	Gm10	+	yes	0.05	0.000568714503029	0.00779987507718	Glyma.10G011900.1	Glyma.10G011900.3	1103894	1104179	1103894	1103975	1104110	1104179	10;3;4	37;67;38	1;0;2	27;63;34	284	149	0.124;0.023;0.052	0.019;0.0;0.03	0.066	0.016	yes	no	XP_028185244.1 beta-carotene isomerase D27, chloroplastic-like [Glycine soja]	-	-	-	-	-	-	-
RI_2439	Glyma.18G291800	At3g58140	no	Gm18	+	yes	-1	0	0	MSTRG.38591.1	Glyma.18G291800.2	57310796	57310907	57310796	57310872	57310898	57310907	0;0;0	12;12;6	27;81;32	0;0;0	175	149	0.0;0.0;0.0	1.0;1.0;1.0	0	1	no	yes	XP_014626360.1 phenylalanine--tRNA ligase, chloroplastic/mitochondrial isoform X1 [Glycine max]	Genetic Information Processing	Translation	ko00970//Aminoacyl-tRNA biosynthesis	K01889	GO:0005739//mitochondrion;GO:0009328//phenylalanine-tRNA ligase complex	GO:0000049//tRNA binding;GO:0004812//aminoacyl-tRNA ligase activity;GO:0004826//phenylalanine-tRNA ligase activity;GO:0005524//ATP binding;GO:0043816//phosphoserine-tRNA(Cys) ligase activity	GO:0006432//phenylalanyl-tRNA aminoacylation;GO:0043039//tRNA aminoacylation
RI_2445	Glyma.07G074800	RH13	no	Gm07	-	yes	0.042	3.57484664093e-08	1.88153039443e-06	Glyma.07G074800.1	Glyma.07G074800.2	6658525	6659387	6658525	6658684	6659321	6659387	26;37;21	83;81;96	7;14;6	97;99;102	786	149	0.056;0.08;0.04	0.013;0.026;0.011	0.059	0.017	yes	no	XP_003528870.1 DEAD-box ATP-dependent RNA helicase 13 [Glycine max]	-	-	-	-	GO:0009380//excinuclease repair complex	GO:0003676//nucleic acid binding;GO:0003690//double-stranded DNA binding;GO:0004003//ATP-dependent DNA helicase activity;GO:0004386//helicase activity;GO:0005515//protein binding;GO:0005524//ATP binding;GO:0008026//ATP-dependent helicase activity;GO:0009381//excinuclease ABC activity;GO:0016887//ATPase activity	GO:0006139//nucleobase-containing compound metabolic process;GO:0006268//DNA unwinding involved in DNA replication;GO:0006281//DNA repair;GO:0006289//nucleotide-excision repair;GO:0006310//DNA recombination;GO:0043571//maintenance of CRISPR repeat elements
RI_2448	Glyma.17G085500	maoI	no	Gm17	+	yes	0.292	0.000287581792202	0.00456424916593	Glyma.17G085500.4;Glyma.17G085500.6;Glyma.17G085500.9;Glyma.17G085500.10	Glyma.17G085500.5	6594851	6595558	6594851	6594989	6595476	6595558	4;8;4	0;0;0	11;19;8	0;5;1	636	149	1.0;1.0;1.0	1.0;0.471;0.652	1	0.708	yes	no	XP_003550715.1 uncharacterized protein LOC100817454 isoform X1 [Glycine max]	Metabolism;Metabolism;Metabolism;Metabolism;Metabolism;Metabolism;Metabolism;Metabolism	Global and overview maps;Global and overview maps;Amino acid metabolism;Metabolism of other amino acids;Amino acid metabolism;Amino acid metabolism;Biosynthesis of other secondary metabolites;Biosynthesis of other secondary metabolites	ko01100//Metabolic pathways;ko01110//Biosynthesis of secondary metabolites;ko00260//Glycine, serine and threonine metabolism;ko00410//beta-Alanine metabolism;ko00350//Tyrosine metabolism;ko00360//Phenylalanine metabolism;ko00950//Isoquinoline alkaloid biosynthesis;ko00960//Tropane, piperidine and pyridine alkaloid biosynthesis	K00276;K00276;K00276;K00276;K00276;K00276;K00276;K00276	-	GO:0005507//copper ion binding;GO:0008131//primary amine oxidase activity;GO:0048038//quinone binding	GO:0009308//amine metabolic process;GO:0055114//oxidation-reduction process
RI_2450	Glyma.08G111100	eef1aknmt	no	Gm08	-	yes	-0.059	0.000533748712671	0.00743511779575	Glyma.08G111100.4;Glyma.08G111100.3;Glyma.08G111100.1	Glyma.08G111100.5	8555204	8555711	8555204	8555386	8555644	8555711	7;9;4	66;51;45	17;22;12	52;59;50	407	149	0.037;0.061;0.032	0.107;0.12;0.081	0.043	0.103	no	yes	XP_014634366.1 methyltransferase-like protein 13 [Glycine max]	-	-	-	-	-	GO:0004766//spermidine synthase activity;GO:0008168//methyltransferase activity;GO:0008757//S-adenosylmethionine-dependent methyltransferase activity	GO:0008295//spermidine biosynthetic process;GO:0008299//isoprenoid biosynthetic process;GO:0009234//menaquinone biosynthetic process;GO:0032259//methylation
RI_2472	Glyma.17G033700	SIS8	no	Gm17	+	yes	0.335	0.00639151351115	0.0492689399819	MSTRG.34653.7	Glyma.17G033700.2	2468894	2469433	2468894	2468976	2469232	2469433	10;18;17	11;7;2	5;1;4	7;3;7	405	149	0.251;0.486;0.758	0.208;0.109;0.174	0.498	0.164	yes	no	XP_014625408.1 serine/threonine-protein kinase STY8 isoform X1 [Glycine max]	-	-	-	-	-	GO:0004672//protein kinase activity;GO:0004871//signal transducer activity;GO:0005515//protein binding;GO:0005524//ATP binding	GO:0006355//regulation of transcription, DNA-templated;GO:0006468//protein phosphorylation;GO:0007165//signal transduction
RI_2478	Glyma.03G203900	--	no	Gm03	+	yes	0.36	0.000192563690624	0.00336877047404	MSTRG.5613.5;MSTRG.5613.2	MSTRG.5613.3	42389529	42389825	42389529	42389619	42389721	42389825	5;3;5	0;1;1	5;3;5	1;6;6	251	149	1.0;0.64;0.748	0.748;0.229;0.331	0.796	0.436	yes	no	XP_006577103.1 uncharacterized protein LOC100813944 [Glycine max]	-	-	-	-	-	GO:0008289//lipid binding;GO:0043565//sequence-specific DNA binding	GO:0032466//negative regulation of cytokinesis
RI_2504	Glyma.19G171700	RPT2A	no	Gm19	-	yes	0.013	8.75681673542e-05	0.00170647080559	Glyma.19G171700.1	Glyma.19G171700.2	43727340	43729203	43727340	43728268	43729062	43729203	18;20;39	197;170;223	12;4;6	228;145;139	943	149	0.014;0.018;0.027	0.008;0.004;0.007	0.02	0.006	yes	no	XP_003554317.1 26S proteasome regulatory subunit 4 homolog A [Glycine max]	Genetic Information Processing	Folding, sorting and degradation	ko03050//Proteasome	K03062	GO:0000502//proteasome complex;GO:0009368//endopeptidase Clp complex;GO:0009376//HslUV protease complex;GO:0009379//Holliday junction helicase complex	GO:0003678//DNA helicase activity;GO:0003723//RNA binding;GO:0003724//RNA helicase activity;GO:0004176//ATP-dependent peptidase activity;GO:0004222//metalloendopeptidase activity;GO:0004252//serine-type endopeptidase activity;GO:0005524//ATP binding;GO:0008134//transcription factor binding;GO:0009378//four-way junction helicase activity;GO:0016301//kinase activity;GO:0016887//ATPase activity;GO:0…	GO:0002949//tRNA threonylcarbamoyladenosine modification;GO:0006281//DNA repair;GO:0006310//DNA recombination;GO:0006355//regulation of transcription, DNA-templated;GO:0006508//proteolysis;GO:0009306//protein secretion;GO:0010498//proteasomal protein catabolic process;GO:0019941//modification-dependent protein catabolic process;GO:0030436//asexual sporulation;GO:0051301//cell division
RI_2506	Glyma.17G041000	truA	no	Gm17	+	yes	0.319	7.79712536194e-05	0.00155710458135	MSTRG.34717.3	MSTRG.34717.2;Glyma.17G041000.2	3026128	3026491	3026128	3026270	3026361	3026491	32;9;15	2;0;1	34;18;13	3;14;7	240	149	0.909;1.0;0.903	0.876;0.444;0.536	0.937	0.619	yes	no	KHN03226.1 tRNA pseudouridine synthase A 1 [Glycine soja]	-	-	-	-	-	GO:0003723//RNA binding;GO:0009982//pseudouridine synthase activity	GO:0001522//pseudouridine synthesis;GO:0006400//tRNA modification;GO:0009451//RNA modification
RI_2507	Glyma.13G038900	At1g77220	no	Gm13	+	yes	0.092	0.000262463685228	0.00425329308851	MSTRG.26104.3	Glyma.13G038900.3	11183933	11184984	11183933	11184093	11184396	11184984	16;11;15	38;21;25	8;5;7	38;35;46	452	149	0.122;0.147;0.165	0.065;0.045;0.048	0.145	0.053	yes	no	XP_006593761.1 protein LAZ1 homolog 1 isoform X1 [Glycine max]	-	-	-	-	-	-	-
RI_2525	Glyma.04G200300	PHS1	no	Gm04	+	yes	0.169	5.45287155997e-05	0.00116939577641	Glyma.04G200300.1;Glyma.04G200300.7	Glyma.04G200300.5	46102477	46102750	46102477	46102552	46102616	46102750	2;2;5	11;14;8	0;0;0	7;5;4	213	149	0.113;0.091;0.304	0.0;0.0;0.0	0.169	0	yes	no	XP_006578725.1 dual specificity protein phosphatase PHS1 [Glycine max]	-	-	-	-	-	GO:0004725//protein tyrosine phosphatase activity	GO:0006470//protein dephosphorylation
RI_2529	Glyma.13G197700	At5g38730	no	Gm13	-	yes	0.323	5.32068187697e-06	0.00016220177722	Glyma.13G197700.8	MSTRG.27408.4	30582679	30584975	30582679	30582733	30583232	30584975	30;24;10	0;1;0	12;13;22	1;4;2	648	149	1.0;0.847;1.0	0.734;0.428;0.717	0.949	0.626	yes	no	KRH20739.1 hypothetical protein GLYMA_13G197700 [Glycine max]	-	-	-	-	GO:0005739//mitochondrion	-	-
RI_2534	Glyma.06G159200	PSI1	no	Gm06	+	yes	0.126	0.00456183107453	0.0379106015613	Glyma.06G159200.2;Glyma.06G159200.1	MSTRG.11373.3	13071044	13072499	13071044	13071158	13072422	13072499	97;80;94	19;22;16	95;45;69	35;22;24	1413	149	0.35;0.277;0.383	0.223;0.177;0.233	0.337	0.211	yes	no	XP_006581801.1 uncharacterized protein LOC100779607 [Glycine max]	-	-	-	-	-	GO:0003674//molecular_function	GO:0043571//maintenance of CRISPR repeat elements;GO:0045927//positive regulation of growth
RI_2535	Glyma.17G120500	GRV2	no	Gm17	-	yes	0.115	0.00149252263738	0.0166804980054	MSTRG.35384.2	MSTRG.35384.3;Glyma.17G120500.1	9592514	9594749	9592514	9594090	9594470	9594749	79;93;47	0;3;0	74;96;97	7;2;4	529	149	1.0;0.897;1.0	0.749;0.931;0.872	0.966	0.851	yes	no	XP_003549797.1 dnaJ homolog subfamily C GRV2 isoform X1 [Glycine max]	-	-	-	-	-	GO:0005515//protein binding	GO:0006457//protein folding;GO:0009408//response to heat
RI_2540	Glyma.20G066800	CSC1	no	Gm20	+	yes	-0.099	0.00141382548173	0.0160633529825	Glyma.20G066800.1;Glyma.20G066800.4;Glyma.20G066800.3	MSTRG.41073.2	23659488	23659775	23659488	23659605	23659694	23659775	1;3;14	55;48;51	14;13;20	57;61;39	238	149	0.011;0.038;0.147	0.133;0.118;0.243	0.065	0.165	no	yes	XP_003555683.1 calcium permeable stress-gated cation channel 1 [Glycine max]	-	-	-	-	GO:0016020//membrane	GO:0019213//deacetylase activity	GO:0051188//cofactor biosynthetic process
RI_2547	Glyma.07G068700	--	no	Gm07	+	yes	0.257	2.57571741713e-14	2.55826900882e-12	Glyma.07G068700.1	MSTRG.13141.2	6055540	6056454	6055540	6055645	6056314	6056454	35;32;40	10;16;31	8;2;1	28;21;24	818	149	0.389;0.267;0.19	0.049;0.017;0.008	0.282	0.025	yes	no	XP_003529933.1 uncharacterized protein LOC100777848 [Glycine max]	-	-	-	-	GO:0016021//integral component of membrane	-	-
RI_2552	Glyma.13G068800	CYP82A3	no	Gm13	-	yes	0.06	3.92541456784e-07	1.64440155842e-05	MSTRG.26350.5;MSTRG.26350.6	MSTRG.26350.4;Glyma.13G068800.2	15921972	15923776	15921972	15922069	15923640	15923776	1019;855;927	0;1;0	1602;2332;4293	11;14;22	1720	149	1.0;0.987;1.0	0.927;0.935;0.944	0.996	0.935	yes	no	NP_001240972.1 cytochrome P450 82A3 [Glycine max]	-	-	-	-	-	GO:0005506//iron ion binding;GO:0016705//oxidoreductase activity, acting on paired donors, with incorporation or reduction of molecular oxygen;GO:0020037//heme binding	GO:0055114//oxidation-reduction process
RI_2557	Glyma.17G112200	TBC1D15	no	Gm17	+	yes	0.019	0.00577920345565	0.0456697852608	Glyma.17G112200.1;Glyma.17G112200.2;Glyma.17G112200.3	Glyma.17G112200.5	8843515	8844712	8843515	8843665	8844611	8844712	53;48;90	143;126;168	80;34;34	220;139;152	1095	149	0.048;0.049;0.068	0.047;0.032;0.03	0.055	0.036	yes	no	XP_014625395.1 TBC1 domain family member 15 [Glycine max]	-	-	-	-	-	-	-
RI_2560	Glyma.07G001500	AVPL1	no	Gm07	+	yes	-0.045	5.2802517565e-05	0.00114090492339	Glyma.07G001500.6	Glyma.07G001500.8	148903	149542	148903	149192	149338	149542	0;0;0	65;33;47	7;10;5	82;81;69	295	149	0.0;0.0;0.0	0.041;0.059;0.035	0	0.045	no	yes	XP_003529416.1 pyrophosphate-energized membrane proton pump 2 [Glycine max]	-	-	-	-	GO:0005887//integral component of plasma membrane;GO:0016020//membrane	GO:0004427//inorganic diphosphatase activity;GO:0009678//hydrogen-translocating pyrophosphatase activity	GO:0015992//proton transport;GO:1902600//hydrogen ion transmembrane transport
RI_2565	Glyma.08G173900	dnaJ	no	Gm08	+	yes	0.093	7.82419553416e-05	0.00155710458135	Glyma.08G173900.4	Glyma.08G173900.1;MSTRG.16125.3	13967547	13968059	13967547	13967787	13967868	13968059	87;47;78	2;0;0	29;54;36	0;7;4	230	149	0.966;1.0;1.0	1.0;0.833;0.854	0.989	0.896	yes	no	XP_003531518.1 dnaJ homolog dnj-5 [Glycine max]	-	-	-	-	-	GO:0005515//protein binding	GO:0006457//protein folding;GO:0009408//response to heat
RI_2591	Glyma.10G180600	CRY2	no	Gm10	-	yes	-0.126	7.29538749817e-05	0.00148758265608	MSTRG.20960.3	Glyma.10G180600.2;Glyma.10G180600.1	41519973	41521267	41519973	41520371	41520955	41521267	659;872;737	118;156;117	1321;1273;1206	177;125;92	733	149	0.532;0.532;0.561	0.603;0.674;0.727	0.542	0.668	no	yes	XP_006588363.1 cryptochrome 2 isoform X1 [Glycine max]	Organismal Systems	Environmental adaptation	ko04712//Circadian rhythm - plant	K12119	-	GO:0003904//deoxyribodipyrimidine photo-lyase activity	GO:0006281//DNA repair
RI_2597	Glyma.11G118000	At1g01500	no	Gm11	+	yes	0.098	0.000376586522893	0.00566980521357	MSTRG.22903.1	Glyma.11G118000.4	8947770	8949865	8947770	8948207	8949033	8949865	272;362;452	71;155;149	427;331;331	170;261;183	975	149	0.369;0.263;0.317	0.277;0.162;0.217	0.316	0.219	yes	no	NP_001241942.2 uncharacterized protein LOC100796176 [Glycine max]	-	-	-	-	-	-	-
RI_2623	Glyma.05G153500	RGTB1	no	Gm05	+	yes	0.991	0	0	MSTRG.9262.2	Glyma.05G153500.2	34745049	34745369	34745049	34745129	34745300	34745369	40;31;29	0;0;0	1;0;1	39;23;33	320	149	1.0;1.0;1.0	0.012;0.0;0.014	1	0.009	yes	no	XP_014631173.1 geranylgeranyl transferase type-2 subunit beta 1 [Glycine max]	-	-	-	-	GO:0005615//extracellular space	GO:0003824//catalytic activity;GO:0034073//tetrahymanol cyclase activity;GO:0051007//squalene-hopene cyclase activity	GO:0016114//terpenoid biosynthetic process;GO:0019746//hopanoid biosynthetic process
RI_2624	Glyma.15G157800	TGD4	no	Gm15	-	yes	0.556	1.0458300892e-12	9.20031669899e-11	MSTRG.31814.3	Glyma.15G157800.1	13221306	13221881	13221306	13221686	13221713	13221881	14;13;11	1;0;0	11;12;4	11;28;3	176	149	0.922;1.0;1.0	0.458;0.266;0.53	0.974	0.418	yes	no	XP_003546392.1 protein TRIGALACTOSYLDIACYLGLYCEROL 4, chloroplastic [Glycine max]	-	-	-	-	-	-	-
RI_2638	Glyma.04G164200	ARID2	no	Gm04	+	yes	-0.038	5.67608622934e-05	0.0012094580969	Glyma.04G164200.1	Glyma.04G164200.2	39675517	39677419	39675517	39676250	39677262	39677419	11;27;41	85;104;78	49;41;47	95;70;59	1161	149	0.016;0.032;0.063	0.062;0.07;0.093	0.037	0.075	no	yes	XP_003522999.1 uncharacterized protein LOC100793553 [Glycine max]	-	-	-	-	-	-	-
RI_2662	Glyma.10G109200	CRK25	no	Gm10	-	yes	-0.244	0.000703734866282	0.00924008380931	Glyma.10G109200.4;Glyma.10G109200.1;Glyma.10G109200.2	MSTRG.20458.5	25071540	25072119	25071540	25071775	25071908	25072119	24;29;43	41;36;73	38;47;20	17;14;22	282	149	0.236;0.299;0.237	0.542;0.639;0.324	0.257	0.502	no	yes	XP_006588950.1 cysteine-rich receptor-like protein kinase 25 isoform X1 [Glycine max]	-	-	-	-	-	GO:0004672//protein kinase activity;GO:0004674//protein serine/threonine kinase activity;GO:0005524//ATP binding	GO:0006468//protein phosphorylation
RI_2668	Glyma.08G145600	CESA2	no	Gm08	-	yes	0.012	0.00211448978809	0.0213110116449	Glyma.08G145600.3	Glyma.08G145600.4	11149969	11151862	11149969	11150965	11151511	11151862	11;15;24	206;153;169	8;7;6	159;183;195	695	149	0.011;0.021;0.03	0.011;0.008;0.007	0.021	0.009	yes	no	XP_003531396.1 cellulose synthase A catalytic subunit 2 [UDP-forming] [Glycine max]	-	-	-	-	GO:0016020//membrane	GO:0008375//acetylglucosaminyltransferase activity;GO:0016760//cellulose synthase (UDP-forming) activity	GO:0030244//cellulose biosynthetic process;GO:0042710//biofilm formation
RI_2677	Glyma.13G032400	NADK2	no	Gm13	-	yes	0.021	0.00333401945021	0.0301481523853	MSTRG.26058.3;Glyma.13G032400.1	Glyma.13G032400.2	9429404	9430020	9429404	9429479	9429795	9430020	9;4;12	79;114;78	2;2;10	151;125;142	465	149	0.035;0.011;0.047	0.004;0.005;0.022	0.031	0.01	yes	no	XP_003542143.1 NAD kinase 2, chloroplastic [Glycine max]	Metabolism;Metabolism	Global and overview maps;Metabolism of cofactors and vitamins	ko01100//Metabolic pathways;ko00760//Nicotinate and nicotinamide metabolism	K00858;K00858	-	GO:0003951//NAD+ kinase activity;GO:0016787//hydrolase activity	GO:0006741//NADP biosynthetic process
RI_2682	Glyma.11G251500	SPL12	no	Gm11	-	yes	-0.279	1.83935049771e-05	0.000462315116935	Glyma.11G251500.7	Glyma.11G251500.8	39162450	39165161	39162450	39162886	39165024	39165161	61;76;60	2;5;0	75;26;92	0;0;0	2287	149	0.665;0.498;1.0	1.0;1.0;1.0	0.721	1	no	yes	XP_006590312.1 uncharacterized protein LOC100796013 isoform X1 [Glycine max]	-	-	-	-	-	GO:0003677//DNA binding	-
RI_2703	Glyma.07G028000	TPR1	no	Gm07	+	yes	-0.191	0.00240634982126	0.0236416089473	Glyma.07G028000.6	Glyma.07G028000.4	2257501	2257945	2257501	2257648	2257873	2257945	18;6;15	5;4;0	8;7;10	0;1;1	374	149	0.589;0.374;1.0	1.0;0.736;0.799	0.654	0.845	no	yes	XP_028239044.1 protein TOPLESS-like [Glycine soja]	-	-	-	-	-	GO:0005515//protein binding	-
RI_2705	Glyma.02G292300	Rab3gap1	no	Gm02	+	yes	-0.185	0.00421086793525	0.0357169762332	Glyma.02G292300.3	Glyma.02G292300.2;Glyma.02G292300.1;MSTRG.3991.1	48964224	48964688	48964224	48964478	48964588	48964688	37;38;33	10;17;11	18;24;36	4;2;4	259	149	0.68;0.563;0.633	0.721;0.873;0.838	0.625	0.811	no	yes	XP_014626085.1 uncharacterized protein LOC100798096 isoform X3 [Glycine max]	-	-	-	-	-	GO:0005096//GTPase activator activity	-
RI_2711	Glyma.02G279500	SMG7	no	Gm02	+	yes	-0.156	3.71816308929e-05	0.000860768733227	Glyma.02G279500.3	Glyma.02G279500.7	47997207	47999952	47997207	47999093	47999831	47999952	103;80;142	1;8;1	123;79;90	0;0;0	887	149	0.945;0.627;0.96	1.0;1.0;1.0	0.844	1	no	yes	XP_028219557.1 protein SMG7-like [Glycine soja]	Genetic Information Processing	Translation	ko03015//mRNA surveillance pathway	K14409	-	-	-
RI_2741	Glyma.11G031400	ORP2A	no	Gm11	+	yes	0.338	0.000324793245524	0.00506348558465	Glyma.11G031400.4;Glyma.11G031400.5;Glyma.11G031400.24;Glyma.11G031400.1;Glyma.11G031400.2;Glyma.11G031400.3;Glyma.11G031400.7	MSTRG.22200.4	2293998	2295350	2293998	2294358	2295253	2295350	42;28;41	3;4;3	29;16;36	13;13;7	1044	149	0.666;0.5;0.661	0.241;0.149;0.423	0.609	0.271	yes	no	XP_014619278.1 oxysterol-binding protein-related protein 2A isoform X2 [Glycine max]	-	-	-	-	-	GO:0008289//lipid binding	-
RI_2747	Glyma.11G200700	--	no	Gm11	-	yes	-0.433	7.7527914486e-06	0.000223092008133	MSTRG.23639.2;MSTRG.23639.3	Glyma.11G200700.3	33244715	33245184	33244715	33245026	33245110	33245184	11;7;4	13;19;14	25;30;21	4;8;14	233	149	0.351;0.191;0.154	0.8;0.706;0.49	0.232	0.665	no	yes	XP_014619656.1 uncharacterized protein DDB_G0280205 [Glycine max]	-	-	-	-	-	GO:0003674//molecular_function	GO:0006357//regulation of transcription from RNA polymerase II promoter;GO:0043571//maintenance of CRISPR repeat elements
RI_2781	Glyma.11G117100	BHLH49	no	Gm11	-	yes	0.907	4.66293670343e-15	5.03760775785e-13	Glyma.11G117100.2	MSTRG.22895.2	8883300	8884268	8883300	8883493	8884162	8884268	2;2;6	0;0;0	0;2;4	1;4;3	818	149	1.0;1.0;1.0	0.0;0.083;0.195	1	0.093	yes	no	XP_006590895.1 basic helix-loop-helix transcription activator CIB1 isoform X1 [Glycine max]	-	-	-	-	GO:0045252//oxoglutarate dehydrogenase complex	GO:0004149//dihydrolipoyllysine-residue succinyltransferase activity;GO:0046983//protein dimerization activity	GO:0006099//tricarboxylic acid cycle;GO:0006554//lysine catabolic process
RI_2790	Glyma.13G206500	MAPDA	no	Gm13	-	yes	0.041	0.000169310361718	0.00303085234727	Glyma.13G206500.3;MSTRG.27467.3	Glyma.13G206500.4	31421758	31422222	31421758	31421863	31422155	31422222	42;15;29	108;84;84	22;9;25	79;144;169	441	149	0.116;0.057;0.104	0.086;0.021;0.048	0.092	0.052	yes	no	XP_003542876.1 adenosine deaminase-like protein [Glycine max]	Metabolism;Metabolism	Global and overview maps;Nucleotide metabolism	ko01100//Metabolic pathways;ko00230//Purine metabolism	K01488;K01488	-	GO:0004000//adenosine deaminase activity;GO:0019239//deaminase activity	GO:0043101//purine-containing compound salvage
RI_2807	Glyma.10G121542	SMXL3	no	Gm10	-	yes	-0.191	5.05318201094e-05	0.00110738415742	MSTRG.20515.1;MSTRG.20515.4	MSTRG.20515.5	30980904	30988336	30980904	30982189	30988249	30988336	211;256;277	0;2;6	474;239;457	0;1;0	6209	149	1.0;0.754;0.526	1.0;0.852;1.0	0.76	0.951	no	yes	XP_014628656.1 protein SMAX1-LIKE 3 isoform X1 [Glycine max]	-	-	-	-	GO:0009368//endopeptidase Clp complex;GO:0033104//type VI protein secretion system complex	GO:0004176//ATP-dependent peptidase activity;GO:0009975//cyclase activity;GO:0042623//ATPase activity, coupled	GO:0006457//protein folding;GO:0006508//proteolysis;GO:0009966//regulation of signal transduction;GO:0033103//protein secretion by the type VI secretion system;GO:0043335//protein unfolding
RI_2811	Glyma.06G005900	--	no	Gm06	-	yes	0.116	7.51432083832e-05	0.0015121956772	Glyma.06G005900.1	Glyma.06G005900.2	468932	469378	468932	469061	469162	469378	10;4;16	39;15;36	1;1;3	20;28;20	250	149	0.133;0.137;0.209	0.029;0.021;0.082	0.16	0.044	yes	no	XP_003527065.1 uncharacterized protein LOC100787083 [Glycine max]	-	-	-	-	-	GO:0005509//calcium ion binding	-
RI_2818	Glyma.16G016200	RPF1	no	Gm16	+	yes	0.149	0.00105871948597	0.0128338476272	Glyma.16G016200.1	MSTRG.32769.1	1403473	1404034	1403473	1403563	1403683	1404034	33;14;23	44;20;21	10;9;9	28;40;17	269	149	0.293;0.279;0.378	0.165;0.111;0.227	0.317	0.168	yes	no	XP_003548006.2 ribosome production factor 1 [Glycine max]	-	-	-	-	GO:0005634//nucleus	GO:0019843//rRNA binding	GO:0006364//rRNA processing;GO:0006397//mRNA processing
RI_2848	Glyma.19G180900	--	no	Gm19	-	yes	0.232	0.0060255735986	0.0471480079037	Glyma.19G180900.2;Glyma.19G180900.1	Glyma.19G180900.4	44408488	44408744	44408488	44408568	44408653	44408744	4;8;4	15;5;2	2;2;0	2;9;12	234	149	0.145;0.505;0.56	0.389;0.124;0.0	0.403	0.171	yes	no	XP_003553548.1 E3 ubiquitin-protein ligase MARCH7 isoform X1 [Glycine max]	-	-	-	-	-	GO:0008270//zinc ion binding	-
RI_2860	Glyma.02G072000	ECT2	no	Gm02	-	yes	-0.349	0.00279271946538	0.0261361	MSTRG.2383.4;MSTRG.2383.7	Glyma.02G072000.5;Glyma.02G072000.4	6293340	6294951	6293340	6293913	6294851	6294951	45;41;54	8;3;7	54;30;52	4;0;0	1087	149	0.435;0.652;0.514	0.649;1.0;1.0	0.534	0.883	no	yes	XP_014621004.1 YTH domain-containing family protein 2 isoform X3 [Glycine max]	-	-	-	-	-	GO:0003723//RNA binding	-
RI_2862	Glyma.14G106500	CID7	no	Gm14	-	yes	0.077	0.000535173175981	0.00743511779575	Glyma.14G106500.2	Glyma.14G106500.6	11472310	11473000	11472310	11472474	11472555	11473000	37;42;53	97;105;135	38;29;35	137;181;152	230	149	0.198;0.206;0.203	0.152;0.094;0.13	0.202	0.125	yes	no	XP_003544580.1 polyadenylate-binding protein-interacting protein 7 [Glycine max]	-	-	-	-	-	-	-
RI_2869	Glyma.06G204500	--	no	Gm06	-	yes	-0.562	0.0020076133442	0.0207083466894	Glyma.06G204500.5	Glyma.06G204500.6	19092457	19093516	19092457	19092637	19093449	19093516	4;7;10	2;4;6	13;10;8	0;3;0	961	149	0.237;0.213;0.205	1.0;0.341;1.0	0.218	0.78	no	yes	XP_014632098.1 uncharacterized protein LOC100806707 isoform X1 [Glycine max]	-	-	-	-	-	-	-
RI_2887	Glyma.18G204750	--	no	Gm18	+	yes	0.662	1.20737864151e-11	9.65589308366e-10	Glyma.18G204750.1	MSTRG.37879.2	49092904	49093566	49092904	49093329	49093416	49093566	20;9;8	0;0;0	1;0;8	1;14;3	236	149	1.0;1.0;1.0	0.387;0.0;0.627	1	0.338	yes	no	-	-	-	-	-	-	-	-
RI_2922	Glyma.08G145700	Wdr83	no	Gm08	-	yes	-0.441	1.28434100688e-07	6.13098598478e-06	MSTRG.15896.2	MSTRG.15896.3	11169025	11169412	11169025	11169131	11169302	11169412	22;7;15	1;9;7	4;5;4	0;0;0	320	149	0.911;0.266;0.499	1.0;1.0;1.0	0.559	1	no	yes	XP_003531397.4 WD repeat domain-containing protein 83 [Glycine max]	-	-	-	-	GO:0009279//cell outer membrane	GO:0005515//protein binding	-
RI_2923	Glyma.15G070100	CHR28	no	Gm15	+	yes	0.327	0.00626724142939	0.0485455002795	Glyma.15G070100.2;MSTRG.31139.7	MSTRG.31139.8	5348842	5349869	5348842	5349587	5349659	5349869	11;9;11	2;2;1	22;5;3	9;3;5	221	149	0.788;0.752;0.881	0.622;0.529;0.288	0.807	0.48	yes	no	XP_014623471.1 helicase-like transcription factor CHR28 isoform X1 [Glycine max]	-	-	-	-	GO:0000109//nucleotide-excision repair complex;GO:0005680//anaphase-promoting complex	GO:0003676//nucleic acid binding;GO:0005524//ATP binding;GO:0008270//zinc ion binding;GO:0046872//metal ion binding;GO:0061630//ubiquitin protein ligase activity;GO:0097602//cullin family protein binding	GO:0006289//nucleotide-excision repair;GO:0031145//anaphase-promoting complex-dependent proteasomal ubiquitin-dependent protein catabolic process
RI_2925	Glyma.16G137000	DSC2	no	Gm16	-	yes	0.145	6.5092335744e-05	0.00134509598494	Glyma.16G137000.9	Glyma.16G137000.8	29616208	29617296	29616208	29616340	29616777	29617296	2;1;6	0;0;0	123;122;88	12;4;1	586	149	1.0;1.0;1.0	0.723;0.886;0.957	1	0.855	yes	no	XP_006599373.1 TMV resistance protein N [Glycine max]	-	-	-	-	-	-	-
RI_2935	Glyma.12G052700	SRL2	no	Gm12	+	yes	-0.534	1.66009892166e-07	7.62902176088e-06	MSTRG.24514.1	Glyma.12G052700.1	3772444	3772987	3772444	3772553	3772922	3772987	36;34;38	27;12;26	34;54;69	0;0;12	518	149	0.277;0.449;0.296	1.0;1.0;0.623	0.341	0.874	no	yes	KHN25286.1 Protein EFR3 like B [Glycine soja]	-	-	-	-	GO:0030117//membrane coat	-	GO:0006886//intracellular protein transport;GO:0016192//vesicle-mediated transport
RI_2942	Glyma.02G282600	WDR26	no	Gm02	+	yes	0.016	0.000378895135058	0.00566980521357	MSTRG.3917.1	Glyma.02G282600.2;Glyma.02G282600.1	48293875	48294505	48293875	48294294	48294389	48294505	291;285;338	3;0;0	852;343;465	27;0;5	244	149	0.983;1.0;1.0	0.951;1.0;0.983	0.994	0.978	yes	no	XP_003519528.1 WD repeat-containing protein 26 homolog [Glycine max]	-	-	-	-	-	GO:0005515//protein binding	-
RI_2944	Glyma.12G196001	PHO1-2	no	Gm12	-	yes	0.427	0.000230579436381	0.00385844611205	Glyma.12G196001.13;Glyma.12G196001.8;Glyma.12G196001.2	Glyma.12G196001.9;Glyma.12G196001.1	37183632	37184271	37183632	37183791	37184036	37184271	17;19;12	0;3;3	9;7;3	12;7;1	394	149	1.0;0.705;0.602	0.221;0.274;0.532	0.769	0.342	yes	no	RCW19142.1 hypothetical protein GLYMA_12G196000 [Glycine max]	-	-	-	-	GO:0016021//integral component of membrane	-	-
RI_2949	Glyma.13G276400	--	no	Gm13	-	yes	-0.173	0.000247742380747	0.00406826021504	Glyma.13G276400.2;Glyma.13G276400.4	MSTRG.28062.6;MSTRG.28062.5	37188664	37189760	37188664	37188780	37189698	37189760	68;62;72	0;2;5	61;61;54	0;0;0	1067	149	1.0;0.812;0.668	1.0;1.0;1.0	0.827	1	no	yes	RZB83201.1 putative RNA-binding protein YlmH [Glycine soja]	-	-	-	-	GO:0030095//chloroplast photosystem II;GO:0030096//plasma membrane-derived thylakoid photosystem II	GO:0003674//molecular_function	GO:0015979//photosynthesis
RI_2953	Glyma.14G186900	Os08g0536000	no	Gm14	-	yes	0.016	0.00077689184671	0.0100506302354	Glyma.14G186900.4;Glyma.14G186900.3;Glyma.14G186900.1	Glyma.14G186900.5	46024245	46024576	46024245	46024360	46024451	46024576	34;10;24	421;346;422	16;8;15	435;550;428	240	149	0.048;0.018;0.034	0.022;0.009;0.021	0.033	0.017	yes	no	NP_001241163.1 pyruvate dehydrogenase E1 component subunit beta-1-like [Glycine max]	Metabolism;Metabolism;Metabolism;Metabolism;Metabolism;Metabolism	Global and overview maps;Global and overview maps;Global and overview maps;Carbohydrate metabolism;Carbohydrate metabolism;Carbohydrate metabolism	ko01100//Metabolic pathways;ko01110//Biosynthesis of secondary metabolites;ko01200//Carbon metabolism;ko00010//Glycolysis / Gluconeogenesis;ko00620//Pyruvate metabolism;ko00020//Citrate cycle (TCA cycle)	K00162;K00162;K00162;K00162;K00162;K00162	GO:0005737//cytoplasm	GO:0008661//1-deoxy-D-xylulose-5-phosphate synthase activity	GO:0008615//pyridoxine biosynthetic process;GO:0009228//thiamine biosynthetic process;GO:0009240//isopentenyl diphosphate biosynthetic process
RI_2966	Glyma.05G005500	RH14	no	Gm05	-	yes	0.312	6.51026404264e-06	0.000191819167342	MSTRG.8145.2	MSTRG.8145.5	488660	489513	488660	489260	489444	489513	15;8;14	0;0;1	14;13;11	5;5;1	333	149	1.0;1.0;0.862	0.556;0.538;0.831	0.954	0.642	yes	no	XP_006579766.1 DEAD-box ATP-dependent RNA helicase 46 isoform X1 [Glycine max]	Genetic Information Processing	Transcription	ko03040//Spliceosome	K12823	GO:0005658//alpha DNA polymerase:primase complex;GO:0009380//excinuclease repair complex	GO:0003676//nucleic acid binding;GO:0003677//DNA binding;GO:0003688//DNA replication origin binding;GO:0003690//double-stranded DNA binding;GO:0004003//ATP-dependent DNA helicase activity;GO:0004386//helicase activity;GO:0004527//exonuclease activity;GO:0005515//protein binding;GO:0005524//ATP binding;GO:0008026//ATP-dependent helicase activity;GO:0009381//excinuclease ABC activity;GO:0016787//hy…	GO:0006139//nucleobase-containing compound metabolic process;GO:0006260//DNA replication;GO:0006268//DNA unwinding involved in DNA replication;GO:0006281//DNA repair;GO:0006289//nucleotide-excision repair;GO:0006310//DNA recombination;GO:0043571//maintenance of CRISPR repeat elements
RI_2975	Glyma.12G059100	TR	no	Gm12	-	yes	-0.034	2.11390405375e-05	0.000518622357091	Glyma.12G059100.1;MSTRG.24563.5;MSTRG.24563.1	Glyma.12G059100.3	4265790	4266201	4265790	4265897	4265984	4266201	183;172;220	2424;3541;3756	29;21;36	279;246;203	236	149	0.045;0.03;0.036	0.062;0.051;0.101	0.037	0.071	no	yes	XP_003539545.1 tropinone reductase [Glycine max]	Metabolism;Metabolism;Metabolism	Global and overview maps;Global and overview maps;Biosynthesis of other secondary metabolites	ko01100//Metabolic pathways;ko01110//Biosynthesis of secondary metabolites;ko00960//Tropane, piperidine and pyridine alkaloid biosynthesis	K08081;K08081;K08081	-	GO:0003824//catalytic activity;GO:0004316//3-oxoacyl-[acyl-carrier-protein] reductase (NADPH) activity;GO:0004488//methylenetetrahydrofolate dehydrogenase (NADP+) activity;GO:0004757//sepiapterin reductase activity;GO:0008667//2,3-dihydro-2,3-dihydroxybenzoate dehydrogenase activity;GO:0008678//2-deoxy-D-gluconate 3-dehydrogenase activity;GO:0016491//oxidoreductase activity;GO:0016655//oxidoreduc…	GO:0000272//polysaccharide catabolic process;GO:0005975//carbohydrate metabolic process;GO:0006633//fatty acid biosynthetic process;GO:0006729//tetrahydrobiopterin biosynthetic process;GO:0008152//metabolic process;GO:0055114//oxidation-reduction process
RI_2984	Glyma.18G061500	At2g30000	no	Gm18	+	yes	0.994	0	0	MSTRG.36956.2	Glyma.18G061500.2	5554279	5554378	5554279	5554337	5554371	5554378	241;207;210	0;0;0	0;2;1	139;159;116	183	149	1.0;1.0;1.0	0.0;0.01;0.007	1	0.006	yes	no	THU49754.1 hypothetical protein C4D60_Mb06t12860 [Musa balbisiana]	Genetic Information Processing	Transcription	ko03040//Spliceosome	K12834	-	GO:0016993//precorrin-8X methylmutase activity	GO:0000398//mRNA splicing, via spliceosome;GO:0009236//cobalamin biosynthetic process
RI_2991	Glyma.09G255400	--	no	Gm09	-	yes	0.118	0.00369383016787	0.0323751151283	Glyma.09G255400.10;Glyma.09G255400.7;Glyma.09G255400.3	Glyma.09G255400.11;Glyma.09G255400.12;Glyma.09G255400.5;Glyma.09G255400.6	47866843	47867254	47866843	47867007	47867223	47867254	172;176;209	26;13;10	280;206;215	50;23;50	365	149	0.73;0.847;0.895	0.696;0.785;0.637	0.824	0.706	yes	no	XP_006587831.1 uncharacterized protein LOC100776293 isoform X1 [Glycine max]	-	-	-	-	-	-	-
RI_2995	Glyma.12G039500	--	no	Gm12	+	yes	0.254	1.85196373226e-05	0.000463593197693	MSTRG.24409.1	Glyma.12G039500.2	2855022	2855955	2855022	2855760	2855852	2855955	20;15;10	24;10;15	6;4;5	31;25;17	241	149	0.34;0.481;0.292	0.107;0.09;0.154	0.371	0.117	yes	no	XP_006592089.1 uncharacterized protein LOC100814352 [Glycine max]	-	-	-	-	-	GO:0008565//protein transporter activity	GO:0030253//protein secretion by the type I secretion system
RI_3011	Glyma.08G091600	NPF8.3	no	Gm08	+	yes	0.028	0.00498468621283	0.0405491383073	Glyma.08G091600.1	Glyma.08G091600.2	6893502	6894925	6893502	6893720	6894368	6894925	20;26;33	78;63;55	26;8;29	136;86;61	797	149	0.046;0.072;0.101	0.035;0.017;0.082	0.073	0.045	yes	no	XP_003531124.1 protein NRT1/ PTR FAMILY 8.3 [Glycine max]	-	-	-	-	GO:0016020//membrane	GO:0015333//peptide:proton symporter activity;GO:0022857//transmembrane transporter activity;GO:0030269//tetrahydromethanopterin S-methyltransferase activity	GO:0015833//peptide transport;GO:0019386//methanogenesis, from carbon dioxide;GO:0055085//transmembrane transport
RI_3022	Glyma.20G241200	ITN1	no	Gm20	+	yes	0.04	8.84328301476e-07	3.36153930894e-05	Glyma.20G241200.1	Glyma.20G241200.2	47169794	47170418	47169794	47169853	47169929	47170418	27;4;21	193;157;198	3;9;3	199;210;200	225	149	0.085;0.017;0.066	0.01;0.028;0.01	0.056	0.016	yes	no	XP_003556545.1 ankyrin repeat-containing protein ITN1 [Glycine max]	-	-	-	-	GO:0005643//nuclear pore;GO:0005876//spindle microtubule;GO:0005887//integral component of plasma membrane;GO:0016020//membrane;GO:0016021//integral component of membrane;GO:0042729//DASH complex	GO:0004427//inorganic diphosphatase activity;GO:0004930//G-protein coupled receptor activity;GO:0005515//protein binding;GO:0009678//hydrogen-translocating pyrophosphatase activity	GO:0007186//G-protein coupled receptor signaling pathway;GO:0008608//attachment of spindle microtubules to kinetochore;GO:0016973//poly(A)+ mRNA export from nucleus;GO:1902600//hydrogen ion transmembrane transport
RI_3034	Glyma.U032505	--	no	Gm03_scaffold_27	+	yes	0.504	1.14557057174e-08	6.59291923437e-07	Glyma.U032505.1	MSTRG.6151.3	179249	179749	179249	179357	179488	179749	8;3;7	0;0;0	20;17;6	3;16;6	280	149	1.0;1.0;1.0	0.78;0.361;0.347	1	0.496	yes	no	RZC19117.1 putative disease resistance RPP13-like protein 1 isoform C [Glycine soja]	-	-	-	-	-	-	-
RI_3035	Glyma.08G187600	AKT2	no	Gm08	+	yes	0.61	0.000328305022474	0.00507965409144	Glyma.08G187600.1	MSTRG.16239.3	15124022	15125872	15124022	15124241	15125713	15125872	20;7;27	0;0;3	0;0;18	1;2;1	1621	149	1.0;1.0;0.453	0.0;0.0;0.623	0.818	0.208	yes	no	XP_003532990.1 potassium channel AKT2/3 isoform X1 [Glycine max]	-	-	-	-	GO:0005576//extracellular region;GO:0016020//membrane	GO:0005136//interleukin-4 receptor binding;GO:0005216//ion channel activity;GO:0005515//protein binding;GO:0008083//growth factor activity	GO:0006811//ion transport;GO:0006955//immune response;GO:0055085//transmembrane transport
RI_3048	Glyma.11G176307	CYP87A3	no	Gm11	-	yes	-0.317	0.00566353016193	0.0450013144996	Glyma.11G176307.1	MSTRG.23605.1	31247596	31248061	31247596	31247795	31247933	31248061	4;4;6	3;1;7	2;1;2	2;0;0	287	149	0.409;0.675;0.308	0.342;1.0;1.0	0.464	0.781	no	yes	XP_006591198.1 cytochrome P450 87A3 [Glycine max]	-	-	-	-	GO:0005575//cellular_component;GO:0005622//intracellular;GO:0005623//cell;GO:0005737//cytoplasm;GO:0012506//vesicle membrane;GO:0016020//membrane;GO:0016021//integral component of membrane;GO:0030659//cytoplasmic vesicle membrane;GO:0031090//organelle membrane;GO:0031224//intrinsic component of membrane;GO:0031410//cytoplasmic vesicle;GO:0031982//vesicle;GO:0043226//organelle;GO:0043227//membrane…	GO:0003674//molecular_function;GO:0003824//catalytic activity;GO:0004497//monooxygenase activity;GO:0005488//binding;GO:0005506//iron ion binding;GO:0016491//oxidoreductase activity;GO:0016705//oxidoreductase activity, acting on paired donors, with incorporation or reduction of molecular oxygen;GO:0020037//heme binding;GO:0043167//ion binding;GO:0043169//cation binding;GO:0046872//metal ion bindi…	GO:0006629//lipid metabolic process;GO:0006694//steroid biosynthetic process;GO:0007275//multicellular organism development;GO:0008150//biological_process;GO:0008152//metabolic process;GO:0008202//steroid metabolic process;GO:0008610//lipid biosynthetic process;GO:0009058//biosynthetic process;GO:0010268//brassinosteroid homeostasis;GO:0010817//regulation of hormone levels;GO:0016125//sterol meta…
RI_3049	Glyma.02G137100	--	no	Gm02	+	yes	-0.404	1.24167343074e-12	1.06197569257e-10	Glyma.02G137100.1	Glyma.02G137100.2	14617283	14617883	14617283	14617371	14617731	14617883	19;6;25	128;86;89	10;13;5	3;5;2	509	149	0.042;0.02;0.076	0.494;0.432;0.423	0.046	0.45	no	yes	KRH71214.1 hypothetical protein GLYMA_02G137100 [Glycine max]	-	-	-	-	-	-	-
RI_3054	Glyma.11G116700	At2g16365	no	Gm11	-	yes	0.156	0.00119703528884	0.0141334559414	Glyma.11G116700.5	MSTRG.22893.2	8861798	8863752	8861798	8863330	8863663	8863752	23;19;32	2;0;0	11;19;14	1;5;0	482	149	0.78;1.0;1.0	0.773;0.54;1.0	0.927	0.771	yes	no	XP_003539014.1 F-box protein At2g16365 [Glycine max]	-	-	-	-	-	-	-
RI_3059	Glyma.08G015200	MURE	no	Gm08	+	yes	0.058	0.000551061109196	0.00760859710859	Glyma.08G015200.1	Glyma.08G015200.2	1194422	1195502	1194422	1194598	1195356	1195502	25;35;39	38;42;34	15;12;15	27;54;27	907	149	0.098;0.12;0.159	0.084;0.035;0.084	0.126	0.068	yes	no	XP_003532812.1 UDP-N-acetylmuramoyl-L-alanyl-D-glutamate--2,6-diaminopimelate ligase MurE homolog, chloroplastic [Glycine max]	-	-	-	-	GO:0005737//cytoplasm	GO:0004326//tetrahydrofolylpolyglutamate synthase activity;GO:0004616//phosphogluconate dehydrogenase (decarboxylating) activity;GO:0005524//ATP binding;GO:0008763//UDP-N-acetylmuramate-L-alanine ligase activity;GO:0008764//UDP-N-acetylmuramoylalanine-D-glutamate ligase activity;GO:0008841//dihydrofolate synthase activity;GO:0016874//ligase activity;GO:0016881//acid-amino acid ligase activity;GO:…	GO:0006098//pentose-phosphate shunt;GO:0006760//folic acid-containing compound metabolic process;GO:0009058//biosynthetic process;GO:0009252//peptidoglycan biosynthetic process;GO:0046654//tetrahydrofolate biosynthetic process;GO:0051235//maintenance of location
RI_3062	Glyma.01G060700	RID1	no	Gm01	+	yes	-0.022	0.00542327613179	0.0432597596108	Glyma.01G060700.1;Glyma.01G060700.2	Glyma.01G060700.3	8352521	8352947	8352521	8352602	8352730	8352947	2;1;1	81;106;75	1;14;4	129;115;81	277	149	0.013;0.005;0.007	0.004;0.061;0.026	0.008	0.03	no	yes	XP_003517845.1 pre-mRNA-splicing factor ATP-dependent RNA helicase DEAH10 isoform X1 [Glycine max]	Genetic Information Processing	Transcription	ko03040//Spliceosome	K12818	GO:0009898//cytoplasmic side of plasma membrane	GO:0003676//nucleic acid binding;GO:0003677//DNA binding;GO:0004386//helicase activity;GO:0005524//ATP binding;GO:0008026//ATP-dependent helicase activity;GO:0016787//hydrolase activity;GO:0042626//ATPase activity, coupled to transmembrane movement of substances	GO:0006139//nucleobase-containing compound metabolic process;GO:0006810//transport;GO:0043107//type IV pilus-dependent motility
RI_3085	Glyma.09G240700	At3g01300	no	Gm09	-	yes	0.138	0.00478833265201	0.0393167173708	Glyma.09G240700.1	MSTRG.19302.3	46691793	46692312	46691793	46691933	46692176	46692312	19;18;25	31;13;21	18;19;11	47;34;28	392	149	0.189;0.345;0.312	0.127;0.175;0.13	0.282	0.144	yes	no	XP_003534465.1 probable serine/threonine-protein kinase PIX7 isoform X1 [Glycine max]	-	-	-	-	-	GO:0004672//protein kinase activity;GO:0005524//ATP binding	GO:0006468//protein phosphorylation
RI_3088	Glyma.13G046100	--	no	Gm13	+	yes	0.111	8.03263814786e-05	0.0015854162088	Glyma.13G046100.1	MSTRG.26156.2	13098452	13098816	13098452	13098646	13098752	13098816	13;4;8	27;37;22	7;4;8	128;54;93	255	149	0.22;0.059;0.175	0.031;0.041;0.048	0.151	0.04	yes	no	NP_001237479.1 uncharacterized protein LOC100305585 [Glycine max]	-	-	-	-	-	-	-
RI_3111	Glyma.04G226700	NTL9	no	Gm04	-	yes	0.097	4.31267334187e-05	0.000983608979231	Glyma.04G226700.3;Glyma.04G226700.1;Glyma.04G226700.5	Glyma.04G226700.7	48445935	48446612	48445935	48446241	48446334	48446612	17;6;14	41;42;60	5;3;3	56;51;57	242	149	0.203;0.081;0.126	0.052;0.035;0.031	0.137	0.039	yes	no	NP_001276211.2 NAC transcription factor [Glycine max]	-	-	-	-	-	GO:0003677//DNA binding	GO:0006355//regulation of transcription, DNA-templated
RI_3112	Glyma.07G069300	UBC5	no	Gm07	+	yes	-0.145	2.4436008772e-13	2.3150298772e-11	Glyma.07G069300.1	Glyma.07G069300.3	6112823	6113211	6112823	6112997	6113131	6113211	7;5;6	83;73;86	36;45;39	84;93;106	283	149	0.043;0.035;0.035	0.184;0.203;0.162	0.038	0.183	no	yes	NP_001237603.1 ubiquitin carrier protein 4 [Glycine max]	Genetic Information Processing	Folding, sorting and degradation	ko04120//Ubiquitin mediated proteolysis	K10576	-	-	-
RI_3115	Glyma.11G149900	ERD15	no	Gm11	-	yes	0.02	1.74124946607e-05	0.000443083231903	MSTRG.23417.1	Glyma.11G149900.3	17903814	17905460	17903814	17904204	17905396	17905460	183;254;212	426;440;362	229;292;231	735;833;668	1341	149	0.046;0.06;0.061	0.033;0.037;0.037	0.056	0.036	yes	no	XP_028191281.1 protein EARLY RESPONSIVE TO DEHYDRATION 15-like [Glycine soja]	-	-	-	-	-	-	-
RI_3122	Glyma.15G013400	bshA	no	Gm15	-	yes	0.299	0.00204631220072	0.0209670391548	Glyma.15G013400.1	Glyma.15G013400.6	1088682	1090374	1088682	1089941	1090138	1090374	6;2;1	1;0;1	1;6;0	3;0;1	346	149	0.721;1.0;0.301	0.126;1.0;0.0	0.674	0.375	yes	no	XP_006597141.1 uncharacterized protein LOC100793827 [Glycine max]	-	-	-	-	-	GO:0004373//glycogen (starch) synthase activity;GO:0008194//UDP-glycosyltransferase activity;GO:0009011//starch synthase activity;GO:0016157//sucrose synthase activity;GO:0016757//transferase activity, transferring glycosyl groups	GO:0005978//glycogen biosynthetic process;GO:0005985//sucrose metabolic process;GO:0009058//biosynthetic process;GO:0010125//mycothiol biosynthetic process;GO:0071793//bacillithiol biosynthetic process
RI_3135	Glyma.08G061800	--	no	Gm08	-	yes	0.087	0.00346661137467	0.0310282	Glyma.08G061800.1	MSTRG.15223.1	4762577	4763592	4762577	4763429	4763533	4763592	18;24;42	61;64;61	30;14;19	95;102;79	253	149	0.148;0.181;0.289	0.157;0.075;0.124	0.206	0.119	yes	no	XP_003530997.2 uncharacterized protein LOC100804599 [Glycine max]	-	-	-	-	-	-	-
RI_3138	Glyma.12G089500	LIF2	no	Gm12	-	yes	-0.376	0.00135536900173	0.0156298919713	Glyma.12G089500.1	Glyma.12G089500.5	7341783	7343247	7341783	7342802	7343001	7343247	6;2;5	3;8;4	12;9;9	2;2;2	348	149	0.461;0.097;0.349	0.72;0.658;0.658	0.302	0.679	no	yes	XP_003539833.1 heterogeneous nuclear ribonucleoprotein Q [Glycine max]	-	-	-	-	-	GO:0003676//nucleic acid binding	GO:0006270//DNA replication initiation;GO:0008380//RNA splicing
RI_3140	Glyma.08G124600	ECT2	no	Gm08	-	yes	0.058	0.000521943151422	0.0073381870467	Glyma.08G124600.2;Glyma.08G124600.5;Glyma.08G124600.4	Glyma.08G124600.1;Glyma.08G124600.3	9575506	9576103	9575506	9575706	9575793	9576103	193;180;196	414;434;409	151;183;170	513;612;500	236	149	0.227;0.208;0.232	0.157;0.159;0.177	0.222	0.164	yes	no	XP_003531272.1 uncharacterized protein LOC100819200 isoform X1 [Glycine max]	-	-	-	-	-	GO:0003723//RNA binding	-
RI_3150	Glyma.07G001600	--	no	Gm07	+	yes	-0.088	0.000594395974903	0.00808011128797	Glyma.07G001600.1	MSTRG.12592.1	157747	158028	157747	157913	157990	158028	10;3;3	50;51;65	13;19;13	49;80;44	226	149	0.116;0.037;0.03	0.149;0.135;0.163	0.061	0.149	no	yes	XP_003529421.1 uncharacterized protein LOC100790462 [Glycine max]	-	-	-	-	GO:0045203//integral component of cell outer membrane	GO:0005215//transporter activity;GO:0005515//protein binding	GO:0015774//polysaccharide transport;GO:0042710//biofilm formation
RI_3158	Glyma.20G144800	--	no	Gm20	-	yes	0.02	2.2487067925e-05	0.000547333455661	MSTRG.41683.2;Glyma.20G144800.2;MSTRG.41683.1	Glyma.20G144800.1	38321883	38322181	38321883	38321921	38322017	38322181	27;57;33	504;688;366	98;65;78	2938;1486;1756	245	149	0.032;0.048;0.052	0.02;0.026;0.026	0.044	0.024	yes	no	KRG91277.1 hypothetical protein GLYMA_20G144800 [Glycine max]	-	-	-	-	-	GO:0008967//phosphoglycolate phosphatase activity;GO:0016787//hydrolase activity;GO:0016791//phosphatase activity;GO:0016862//intramolecular oxidoreductase activity, interconverting keto- and enol-groups;GO:0018784//(S)-2-haloacid dehalogenase activity	GO:0000077//DNA damage checkpoint;GO:0006805//xenobiotic metabolic process;GO:0008152//metabolic process;GO:0009853//photorespiration;GO:0015671//oxygen transport;GO:0019509//L-methionine biosynthetic process from methylthioadenosine;GO:0043094//cellular metabolic compound salvage
RI_3160	Glyma.04G229200	EDA30	no	Gm04	+	yes	0.322	4.70999073344e-05	0.0010433137747	Glyma.04G229200.3;Glyma.04G229200.1	MSTRG.7862.3	48634380	48635434	48634380	48634624	48635321	48635434	38;23;30	13;2;10	11;9;14	15;25;9	846	149	0.34;0.669;0.346	0.114;0.06;0.215	0.452	0.13	yes	no	XP_003522530.1 protein EMBRYO SAC DEVELOPMENT ARREST 30 [Glycine max]	-	-	-	-	-	-	-
RI_3176	Glyma.09G067200	PMIR1	no	Gm09	+	yes	-0.213	0.000891202003896	0.0112229487525	Glyma.09G067200.10	Glyma.09G067200.9	6610736	6613680	6610736	6610867	6610960	6613680	0;0;3	6;17;22	5;0;7	4;14;11	242	149	0.0;0.0;0.077	0.435;0.0;0.282	0.026	0.239	no	yes	KRH37453.1 hypothetical protein GLYMA_09G067200 [Glycine max]	-	-	-	-	-	GO:0003674//molecular_function	GO:0006260//DNA replication;GO:0030436//asexual sporulation
RI_3195	Glyma.11G089400	KIN14E	no	Gm11	-	yes	1	0	0	MSTRG.22661.2	Glyma.11G089400.2;Glyma.11G089400.1;Glyma.11G089400.6	6763399	6763632	6763399	6763527	6763551	6763632	21;8;7	0;0;0	0;0;0	30;28;24	173	149	1.0;1.0;1.0	0.0;0.0;0.0	1	0	yes	no	XP_003538921.1 kinesin-like protein KIN-14I isoform X2 [Glycine max]	-	-	-	-	GO:0005737//cytoplasm;GO:0005856//cytoskeleton	GO:0005524//ATP binding;GO:0008017//microtubule binding;GO:0016887//ATPase activity	GO:0006400//tRNA modification;GO:0007018//microtubule-based movement;GO:0007059//chromosome segregation;GO:0030261//chromosome condensation
RI_3202	Glyma.07G185000	PAT23	no	Gm07	+	yes	-0.236	0.000251955099739	0.00411548940104	Glyma.07G185000.7	MSTRG.14002.4	35620564	35622499	35620564	35620713	35622132	35622499	104;93;115	21;29;24	222;166;206	16;25;12	1568	149	0.32;0.234;0.313	0.569;0.387;0.62	0.289	0.525	no	yes	XP_003529272.1 probable protein S-acyltransferase 23 isoform X2 [Glycine max]	-	-	-	-	-	GO:0005515//protein binding;GO:0016409//palmitoyltransferase activity	-
RI_3208	Glyma.17G092900	MNS5	no	Gm17	-	yes	0.206	0.00339770730411	0.0306790052474	Glyma.17G092900.3	MSTRG.35147.3	7260142	7260448	7260142	7260224	7260362	7260448	21;31;42	2;1;2	11;35;38	5;5;6	287	149	0.845;0.942;0.916	0.533;0.784;0.767	0.901	0.695	yes	no	XP_003549640.1 alpha-mannosidase I MNS5 [Glycine max]	Genetic Information Processing	Folding, sorting and degradation	ko04141//Protein processing in endoplasmic reticulum	K10084	GO:0016020//membrane	GO:0004571//mannosyl-oligosaccharide 1,2-alpha-mannosidase activity;GO:0005509//calcium ion binding	-
RI_3210	Glyma.09G184700	CCR4-5	no	Gm09	+	yes	0.218	0.00300226629208	0.0277199240022	MSTRG.18846.4	Glyma.09G184700.3	41888997	41889556	41888997	41889180	41889338	41889556	33;39;15	0;0;5	19;42;38	7;4;16	307	149	1.0;1.0;0.593	0.568;0.836;0.535	0.864	0.646	yes	no	XP_028181891.1 carbon catabolite repressor protein 4 homolog 5-like isoform X1 [Glycine soja]	-	-	-	-	-	-	-
RI_3213	Glyma.20G200300	oxr1	no	Gm20	+	yes	-0.121	0.00479507495542	0.0393183376504	Glyma.20G200300.2	MSTRG.42123.2;MSTRG.42123.3	43719000	43722124	43719000	43719204	43721684	43722124	214;201;225	24;27;33	295;295;289	26;19;23	2629	149	0.336;0.297;0.279	0.391;0.468;0.416	0.304	0.425	no	yes	XP_006606348.1 oxidation resistance protein 1 isoform X1 [Glycine max]	-	-	-	-	-	-	-
RI_3219	Glyma.04G089900	IAA8	no	Gm04	-	yes	-0.128	0.00229332388316	0.0228384884755	Glyma.04G089900.1;Glyma.04G089900.2	Glyma.04G089900.3	7875895	7876367	7875895	7876037	7876140	7876367	22;6;12	54;46;39	12;34;24	22;62;31	252	149	0.194;0.072;0.154	0.244;0.245;0.314	0.14	0.268	no	yes	NP_001241389.1 auxin-responsive protein IAA8-like [Glycine max]	Environmental Information Processing	Signal transduction	ko04075//Plant hormone signal transduction	K14484	-	-	-
RI_3228	Glyma.16G128300	TKI1	no	Gm16	+	yes	0.082	5.09688893136e-06	0.000156933210197	Glyma.16G128300.4	Glyma.16G128300.2	28234769	28235140	28234769	28234943	28235054	28235140	12;11;9	69;43;50	2;5;2	70;77;69	260	149	0.091;0.128;0.094	0.016;0.036;0.016	0.104	0.023	yes	no	XP_003547937.1 TSL-kinase interacting protein 1 [Glycine max]	-	-	-	-	GO:0016020//membrane	GO:0008168//methyltransferase activity;GO:0046873//metal ion transmembrane transporter activity	GO:0030001//metal ion transport;GO:0055085//transmembrane transport
RI_3232	Glyma.02G234300	PUB4	no	Gm02	-	yes	0.177	0.000351255508094	0.00538067517125	Glyma.02G234300.14	Glyma.02G234300.15	44002227	44002783	44002227	44002579	44002666	44002783	10;10;19	0;0;1	21;9;15	0;1;8	236	149	1.0;1.0;0.923	1.0;0.85;0.542	0.974	0.797	yes	no	XP_006575440.1 U-box domain-containing protein 4 isoform X1 [Glycine max]	-	-	-	-	-	GO:0004842//ubiquitin-protein transferase activity;GO:0005515//protein binding;GO:0008270//zinc ion binding	GO:0016567//protein ubiquitination
RI_3234	Glyma.03G193200	IQM3	no	Gm03	+	yes	-0.442	0.000113037420332	0.00212869857616	Glyma.03G193200.10;Glyma.03G193200.11	MSTRG.5531.14	41577495	41578113	41577495	41577835	41578028	41578113	7;8;9	7;5;9	3;3;8	0;1;1	342	149	0.303;0.411;0.303	1.0;0.567;0.777	0.339	0.781	no	yes	KRH67885.1 hypothetical protein GLYMA_03G193200 [Glycine max]	-	-	-	-	-	-	-
RI_3236	Glyma.13G265200	VTE6	no	Gm13	-	yes	0.08	0.00536697954827	0.0428662257565	Glyma.13G265200.2	MSTRG.27968.4;MSTRG.27968.5	36218410	36219842	36218410	36218664	36219383	36219842	77;54;47	45;32;23	45;58;47	32;55;56	868	149	0.227;0.225;0.26	0.194;0.153;0.126	0.237	0.158	yes	no	XP_003543188.1 protein VTE6, chloroplastic [Glycine max]	-	-	-	-	GO:0016021//integral component of membrane	-	-
RI_3237	Glyma.04G236000	dap4	no	Gm04	+	yes	0.274	1.77826331982e-06	6.15199186711e-05	Glyma.04G236000.8	Glyma.04G236000.4	49232760	49234144	49232760	49233229	49233347	49234144	23;24;11	0;0;1	14;13;13	5;4;2	267	149	1.0;1.0;0.86	0.61;0.645;0.784	0.953	0.68	yes	no	XP_014630430.1 uncharacterized protein LOC100812178 isoform X1 [Glycine max]	-	-	-	-	GO:0030288//outer membrane-bounded periplasmic space	GO:0005215//transporter activity;GO:0008236//serine-type peptidase activity;GO:0016787//hydrolase activity;GO:0018738//S-formylglutathione hydrolase activity	GO:0006508//proteolysis;GO:0006810//transport;GO:0009405//pathogenesis;GO:0046292//formaldehyde metabolic process
RI_3239	Glyma.13G111500	Itih4	no	Gm13	+	yes	0.048	0.00154870638108	0.0169740286736	Glyma.13G111500.2;Glyma.13G111500.1	Glyma.13G111500.5	21534185	21534706	21534185	21534356	21534631	21534706	26;14;15	66;44;63	12;7;11	55;95;61	424	149	0.122;0.101;0.077	0.071;0.025;0.06	0.1	0.052	yes	no	XP_003542365.1 inter alpha-trypsin inhibitor, heavy chain 4 [Glycine max]	-	-	-	-	GO:0010007//magnesium chelatase complex	GO:0016851//magnesium chelatase activity;GO:0016887//ATPase activity	GO:0015995//chlorophyll biosynthetic process
RI_3243	Glyma.18G061100	AS2	no	Gm18	+	yes	0.04	5.72949355044e-05	0.00121625944982	Glyma.18G061100.2	Glyma.18G061100.1	5503215	5503519	5503215	5503281	5503424	5503519	3027;5673;1860	145;353;95	8604;9203;7136	700;731;562	292	149	0.914;0.891;0.909	0.862;0.865;0.866	0.905	0.864	yes	no	NP_001235738.2 asparagine synthetase 1 [Glycine max]	Metabolism;Metabolism;Metabolism;Metabolism	Global and overview maps;Global and overview maps;Global and overview maps;Amino acid metabolism	ko01100//Metabolic pathways;ko01110//Biosynthesis of secondary metabolites;ko01230//Biosynthesis of amino acids;ko00250//Alanine, aspartate and glutamate metabolism	K01953;K01953;K01953;K01953	GO:0005737//cytoplasm	GO:0004044//amidophosphoribosyltransferase activity;GO:0004066//asparagine synthase (glutamine-hydrolyzing) activity;GO:0004360//glutamine-fructose-6-phosphate transaminase (isomerizing) activity;GO:0008795//NAD+ synthase activity;GO:0050129//N-formylglutamate deformylase activity	GO:0006040//amino sugar metabolic process;GO:0006529//asparagine biosynthetic process;GO:0009152//purine ribonucleotide biosynthetic process;GO:0009252//peptidoglycan biosynthetic process;GO:0009435//NAD biosynthetic process;GO:0019557//histidine catabolic process to glutamate and formate
RI_3264	Glyma.13G303600	PHOS34	no	Gm13	+	yes	0.07	4.67940655482e-05	0.00104028106731	Glyma.13G303600.2	MSTRG.28286.2	39434809	39437793	39434809	39435586	39437745	39437793	773;963;1282	160;198;226	897;547;707	245;183;207	2308	149	0.238;0.239;0.268	0.191;0.162;0.181	0.248	0.178	yes	no	XP_028188833.1 universal stress protein PHOS34-like isoform X1 [Glycine soja]	-	-	-	-	-	-	-
RI_3268	Glyma.08G356300	--	no	Gm08	-	yes	0.134	0.00295587219059	0.0274958624617	Glyma.08G356300.10	Glyma.08G356300.11	46259120	46260733	46259120	46259447	46259535	46260733	47;51;63	69;40;62	45;31;49	67;93;86	237	149	0.3;0.445;0.39	0.297;0.173;0.264	0.378	0.245	yes	no	XP_014634997.1 uncharacterized protein LOC100791202 isoform X1 [Glycine max]	-	-	-	-	-	-	-
RI_3272	Glyma.20G167700	At1g76760	no	Gm20	-	yes	-0.106	3.3492164998e-06	0.00010798154558	Glyma.20G167700.10	Glyma.20G167700.2	40526412	40526834	40526412	40526641	40526754	40526834	96;122;96	12;6;6	42;56;51	1;0;0	262	149	0.82;0.92;0.901	0.96;1.0;1.0	0.88	0.987	no	yes	RZB44287.1 Thioredoxin Y1, chloroplastic isoform B, partial [Glycine soja]	-	-	-	-	GO:0005737//cytoplasm;GO:0016020//membrane;GO:0046540//U4/U6 x U5 tri-snRNP complex	GO:0000772//mating pheromone activity;GO:0003756//protein disulfide isomerase activity;GO:0015036//disulfide oxidoreductase activity;GO:0016209//antioxidant activity;GO:0016491//oxidoreductase activity;GO:0016667//oxidoreductase activity, acting on a sulfur group of donors	GO:0000398//mRNA splicing, via spliceosome;GO:0006457//protein folding;GO:0006790//sulfur compound metabolic process;GO:0048511//rhythmic process;GO:0055114//oxidation-reduction process
RI_3278	Glyma.19G133800	ERD15	no	Gm19	+	yes	0.556	1.08790754183e-12	9.4356825952e-11	MSTRG.39600.3	Glyma.19G133800.1	39935564	39936732	39935564	39935599	39936410	39936732	32;18;45	0;0;0	656;593;568	124;103;127	960	149	1.0;1.0;1.0	0.451;0.472;0.41	1	0.444	yes	no	NP_001237943.1 uncharacterized protein LOC100305613 [Glycine max]	-	-	-	-	-	-	-
RI_3279	Glyma.04G081800	EMF1	no	Gm04	+	yes	0.129	7.34494360444e-07	2.88090208383e-05	Glyma.04G081800.4;Glyma.04G081800.1;Glyma.04G081800.3;Glyma.04G081800.2	MSTRG.6825.6	6868833	6869396	6868833	6869216	6869291	6869396	0;9;8	22;21;22	0;1;0	38;21;39	224	149	0.0;0.222;0.195	0.0;0.031;0.0	0.139	0.01	yes	no	XP_006578220.1 protein EMBRYONIC FLOWER 1 [Glycine max]	-	-	-	-	-	-	GO:0010468//regulation of gene expression
RI_3281	Glyma.05G207800	--	no	Gm05	+	yes	0.127	0.00628860918763	0.0486498183133	Glyma.05G207800.2	Glyma.05G207800.4	39006031	39006601	39006031	39006175	39006327	39006601	25;11;33	0;1;0	32;11;23	2;4;0	301	149	1.0;0.845;1.0	0.888;0.577;1.0	0.948	0.822	yes	no	XP_014631313.1 uncharacterized protein LOC100796051 isoform X1 [Glycine max]	-	-	-	-	-	GO:0003682//chromatin binding	GO:0006351//transcription, DNA-templated
RI_3289	Glyma.10G163700	PURKE	no	Gm10	+	yes	0.843	0	0	MSTRG.20832.10	Glyma.10G163700.13	39896973	39897658	39896973	39897105	39897345	39897658	10;5;27	0;0;0	7;10;2	17;11;9	389	149	1.0;1.0;1.0	0.136;0.258;0.078	1	0.157	yes	no	XP_003536132.1 phosphoribosylaminoimidazole carboxylase, chloroplastic isoform X1 [Glycine max]	Metabolism;Metabolism;Metabolism	Global and overview maps;Global and overview maps;Nucleotide metabolism	ko01100//Metabolic pathways;ko01110//Biosynthesis of secondary metabolites;ko00230//Purine metabolism	K11808;K11808;K11808	GO:0005737//cytoplasm;GO:0005951//carbamoyl-phosphate synthase complex;GO:0009317//acetyl-CoA carboxylase complex;GO:0009320//phosphoribosylaminoimidazole carboxylase complex	GO:0003989//acetyl-CoA carboxylase activity;GO:0004075//biotin carboxylase activity;GO:0004088//carbamoyl-phosphate synthase (glutamine-hydrolyzing) activity;GO:0004617//phosphoglycerate dehydrogenase activity;GO:0004637//phosphoribosylamine-glycine ligase activity;GO:0004638//phosphoribosylaminoimidazole carboxylase activity;GO:0004644//phosphoribosylglycinamide formyltransferase activity;GO:000…	GO:0006094//gluconeogenesis;GO:0006189//'de novo' IMP biosynthetic process;GO:0006564//L-serine biosynthetic process;GO:0006631//fatty acid metabolic process;GO:0006633//fatty acid biosynthetic process;GO:0009152//purine ribonucleotide biosynthetic process;GO:0009220//pyrimidine ribonucleotide biosynthetic process;GO:0009252//peptidoglycan biosynthetic process;GO:0051235//maintenance of location;…
RI_3297	Glyma.13G291700	TBL39	no	Gm13	+	yes	0.036	0.000759735910172	0.00987015555873	Glyma.13G291700.1;MSTRG.28187.2	Glyma.13G291700.3	38559294	38559734	38559294	38559470	38559575	38559734	15;16;8	111;111;115	7;6;10	214;121;169	254	149	0.073;0.078;0.039	0.019;0.028;0.034	0.063	0.027	yes	no	XP_003543309.1 protein trichome birefringence-like 39 [Glycine max]	-	-	-	-	-	-	-
RI_3301	Glyma.06G250751	--	no	Gm06	+	yes	-0.275	5.15222927348e-05	0.0011211105253	MSTRG.12002.1	MSTRG.12002.2	41893791	41894358	41893791	41893975	41894187	41894358	64;47;55	25;9;19	42;30;47	5;1;3	361	149	0.514;0.683;0.544	0.776;0.925;0.866	0.58	0.856	no	yes	-	-	-	-	-	-	-	-
RI_3304	Glyma.07G135250	--	no	Gm07	+	yes	0.251	2.62271806356e-05	0.000623579067004	Glyma.07G135250.1	MSTRG.13676.1;Glyma.07G135250.2;MSTRG.13676.2	15877986	15878299	15877986	15878031	15878099	15878299	17;16;16	0;1;0	13;11;9	0;6;4	217	149	1.0;0.917;1.0	1.0;0.557;0.607	0.972	0.721	yes	no	XP_006602604.1 uncharacterized protein LOC100782211 [Glycine max]	-	-	-	-	-	-	-
RI_3317	Glyma.13G192100	RPPL1	no	Gm13	-	yes	0.612	0.000241384017592	0.00397444593672	MSTRG.27365.2	Glyma.13G192100.3	29944600	29945866	29944600	29944973	29945794	29945866	1;6;5	2;0;0	2;0;0	1;1;4	970	149	0.071;1.0;1.0	0.235;0.0;0.0	0.69	0.078	yes	no	XP_006594365.1 putative disease resistance RPP13-like protein 1 [Glycine max]	-	-	-	-	-	GO:0005515//protein binding;GO:0043531//ADP binding	-
RI_3338	Glyma.10G155300	ChlADR1	no	Gm10	+	yes	0.889	0	0	MSTRG.20754.2	Glyma.10G155300.1	39157135	39157412	39157135	39157192	39157217	39157412	462;779;776	0;0;0	7;1;6	38;23;27	174	149	1.0;1.0;1.0	0.136;0.036;0.16	1	0.111	yes	no	NP_001242815.2 glucose and ribitol dehydrogenase homolog 1-like [Glycine max]	-	-	-	-	-	GO:0004316//3-oxoacyl-[acyl-carrier-protein] reductase (NADPH) activity;GO:0004757//sepiapterin reductase activity;GO:0008667//2,3-dihydro-2,3-dihydroxybenzoate dehydrogenase activity;GO:0008678//2-deoxy-D-gluconate 3-dehydrogenase activity;GO:0016491//oxidoreductase activity;GO:0050662//coenzyme binding;GO:0051287//NAD binding	GO:0000272//polysaccharide catabolic process;GO:0006633//fatty acid biosynthetic process;GO:0006729//tetrahydrobiopterin biosynthetic process;GO:0055114//oxidation-reduction process
RI_3342	Glyma.19G200000	DGD1	no	Gm19	-	yes	0.038	2.27611567549e-06	7.71668488358e-05	Glyma.19G200000.2;Glyma.19G200000.3;Glyma.19G200000.1;Glyma.19G200000.4	Glyma.19G200000.5	46233691	46234344	46233691	46233779	46234311	46234344	36;55;45	132;144;180	25;4;9	129;74;117	681	149	0.056;0.077;0.052	0.041;0.012;0.017	0.062	0.023	yes	no	NP_001238170.2 digalactosyldiacylglycerol synthase 1, chloroplastic [Glycine max]	Metabolism;Metabolism	Global and overview maps;Lipid metabolism	ko01100//Metabolic pathways;ko00561//Glycerolipid metabolism	K09480;K09480	-	GO:0016757//transferase activity, transferring glycosyl groups	-
RI_3355	Glyma.02G272400	AAO3	no	Gm02	-	yes	0.177	5.18141085593e-13	4.69222471336e-11	Glyma.02G272400.2;Glyma.02G272400.1	MSTRG.3834.3	47446502	47447917	47446502	47447468	47447698	47447917	85;80;116	74;99;121	38;17;18	83;105;78	379	149	0.311;0.241;0.274	0.153;0.06;0.083	0.275	0.099	yes	no	XP_003519470.1 abscisic-aldehyde oxidase [Glycine max]	Metabolism;Metabolism;Metabolism	Global and overview maps;Global and overview maps;Metabolism of terpenoids and polyketides	ko01100//Metabolic pathways;ko01110//Biosynthesis of secondary metabolites;ko00906//Carotenoid biosynthesis	K09842;K09842;K09842	-	GO:0004854//xanthine dehydrogenase activity;GO:0009055//electron carrier activity;GO:0016491//oxidoreductase activity;GO:0043546//molybdopterin cofactor binding;GO:0046872//metal ion binding;GO:0051536//iron-sulfur cluster binding	GO:0009115//xanthine catabolic process;GO:0046415//urate metabolic process;GO:0055114//oxidation-reduction process
RI_3368	Glyma.15G190500	SAMS	no	Gm15	-	yes	0.015	0.000292154860573	0.00460125225424	Glyma.15G190500.9	Glyma.15G190500.10	21100860	21102107	21100860	21101285	21102013	21102107	1107;974;1073	3346;2803;2934	538;683;407	1878;2791;1794	877	149	0.053;0.056;0.058	0.046;0.04;0.037	0.056	0.041	yes	no	XP_003546550.1 S-adenosylmethionine synthase [Glycine max]	Metabolism;Metabolism;Metabolism;Metabolism	Global and overview maps;Global and overview maps;Global and overview maps;Amino acid metabolism	ko01100//Metabolic pathways;ko01110//Biosynthesis of secondary metabolites;ko01230//Biosynthesis of amino acids;ko00270//Cysteine and methionine metabolism	K00789;K00789;K00789;K00789	GO:0005575//cellular_component;GO:0005618//cell wall;GO:0005622//intracellular;GO:0005623//cell;GO:0005634//nucleus;GO:0005730//nucleolus;GO:0005737//cytoplasm;GO:0005829//cytosol;GO:0005886//plasma membrane;GO:0005911//cell-cell junction;GO:0009506//plasmodesma;GO:0016020//membrane;GO:0030054//cell junction;GO:0030312//external encapsulating structure;GO:0031974//membrane-enclosed lumen;GO:00319…	GO:0000166//nucleotide binding;GO:0003674//molecular_function;GO:0003676//nucleic acid binding;GO:0003723//RNA binding;GO:0003729//mRNA binding;GO:0003824//catalytic activity;GO:0004478//methionine adenosyltransferase activity;GO:0005488//binding;GO:0005524//ATP binding;GO:0008144//drug binding;GO:0016740//transferase activity;GO:0016765//transferase activity, transferring alkyl or aryl (other th…	GO:0000096//sulfur amino acid metabolic process;GO:0006082//organic acid metabolic process;GO:0006520//cellular amino acid metabolic process;GO:0006555//methionine metabolic process;GO:0006556//S-adenosylmethionine biosynthetic process;GO:0006725//cellular aromatic compound metabolic process;GO:0006730//one-carbon metabolic process;GO:0006732//coenzyme metabolic process;GO:0006790//sulfur compoun…
RI_3369	Glyma.06G320200	AKR2A	no	Gm06	+	yes	-0.138	1.45963251164e-06	5.22582384109e-05	MSTRG.12512.1	Glyma.06G320200.1	50423551	50423762	50423551	50423568	50423706	50423762	174;120;138	186;201;164	254;253;204	192;182;127	287	149	0.327;0.237;0.304	0.407;0.419;0.455	0.289	0.427	no	yes	NP_001241477.1 uncharacterized protein LOC100784610 [Glycine max]	-	-	-	-	-	GO:0005515//protein binding	GO:0019184//nonribosomal peptide biosynthetic process
RI_3376	Glyma.06G101600	At1g78280	no	Gm06	-	yes	0.387	1.6341156206e-09	1.03741072079e-07	Glyma.06G101600.5	Glyma.06G101600.8	8027916	8029231	8027916	8028049	8029023	8029231	95;50;102	1;0;0	70;80;76	8;4;10	1123	149	0.926;1.0;1.0	0.537;0.726;0.502	0.975	0.588	yes	no	XP_003526572.1 F-box protein At1g78280 [Glycine max]	-	-	-	-	GO:0005575//cellular_component;GO:0005622//intracellular;GO:0005623//cell;GO:0005737//cytoplasm;GO:0005829//cytosol;GO:0044424//intracellular part;GO:0044444//cytoplasmic part;GO:0044464//cell part	GO:0005515//protein binding	-
RI_3400	Glyma.07G208200	SPBC4B4.04	no	Gm07	+	yes	-0.078	0.00574670827075	0.0455446969515	Glyma.07G208200.1	MSTRG.14178.1	38115293	38115648	38115293	38115395	38115607	38115648	11;10;9	45;24;30	18;39;14	33;49;32	361	149	0.092;0.147;0.11	0.184;0.247;0.153	0.116	0.195	no	yes	XP_003529378.1 eukaryotic translation initiation factor 2A [Glycine max]	-	-	-	-	GO:0030117//membrane coat	GO:0005198//structural molecule activity	GO:0006886//intracellular protein transport;GO:0016192//vesicle-mediated transport
RI_3407	Glyma.06G253700	tmem184C	no	Gm06	+	yes	0.49	2.44684992157e-07	1.0762644155e-05	Glyma.06G253700.3	MSTRG.12009.3	42568366	42569541	42568366	42568657	42569306	42569541	42;61;62	0;5;1	55;44;37	16;12;13	798	149	1.0;0.695;0.92	0.391;0.406;0.347	0.872	0.381	yes	no	XP_025984762.1 transmembrane protein 184 homolog DDB_G0279555 isoform X3 [Glycine max]	-	-	-	-	-	-	-
RI_3414	Glyma.13G138300	PER21	no	Gm13	-	yes	0.187	1.34178200069e-05	0.000359318777986	Glyma.13G138300.2	Glyma.13G138300.3	24188282	24188738	24188282	24188431	24188605	24188738	131;70;135	15;13;24	200;42;157	94;11;61	323	149	0.801;0.713;0.722	0.495;0.638;0.543	0.745	0.559	yes	no	XP_003542507.1 peroxidase 21 [Glycine max]	Metabolism;Metabolism;Metabolism	Global and overview maps;Global and overview maps;Biosynthesis of other secondary metabolites	ko01100//Metabolic pathways;ko01110//Biosynthesis of secondary metabolites;ko00940//Phenylpropanoid biosynthesis	K00430;K00430;K00430	-	GO:0004096//catalase activity;GO:0004601//peroxidase activity;GO:0004864//protein phosphatase inhibitor activity;GO:0020037//heme binding	GO:0006979//response to oxidative stress;GO:0007165//signal transduction;GO:0055114//oxidation-reduction process
RI_3421	Glyma.02G127800	NIK1	no	Gm02	-	yes	-0.146	0.00353298531065	0.0314069	Glyma.02G127800.4	Glyma.02G127800.5	12735379	12735804	12735379	12735517	12735685	12735804	29;18;14	3;0;3	13;30;36	0;0;1	317	149	0.82;1.0;0.687	1.0;1.0;0.944	0.836	0.981	no	yes	KHN07744.1 Protein NSP-INTERACTING KINASE 2 [Glycine soja]	-	-	-	-	-	GO:0004672//protein kinase activity;GO:0005515//protein binding;GO:0005524//ATP binding	GO:0006468//protein phosphorylation
RI_3424	Glyma.04G193400	GAPC1	no	Gm04	+	yes	-0.018	2.66981965424e-08	1.42963038529e-06	Glyma.04G193400.1;MSTRG.7578.1	Glyma.04G193400.3	45323932	45324168	45323932	45324018	45324144	45324168	42;12;16	1320;871;902	51;70;34	771;1166;866	275	149	0.017;0.007;0.01	0.035;0.032;0.021	0.011	0.029	no	yes	RZC17328.1 Glyceraldehyde-3-phosphate dehydrogenase, cytosolic [Glycine soja]	Metabolism;Metabolism;Metabolism;Metabolism;Metabolism;Metabolism	Global and overview maps;Global and overview maps;Global and overview maps;Global and overview maps;Carbohydrate metabolism;Energy metabolism	ko01100//Metabolic pathways;ko01110//Biosynthesis of secondary metabolites;ko01200//Carbon metabolism;ko01230//Biosynthesis of amino acids;ko00010//Glycolysis / Gluconeogenesis;ko00710//Carbon fixation in photosynthetic organisms	K00134;K00134;K00134;K00134;K00134;K00134	-	GO:0004073//aspartate-semialdehyde dehydrogenase activity;GO:0008839//4-hydroxy-tetrahydrodipicolinate reductase;GO:0016620//oxidoreductase activity, acting on the aldehyde or oxo group of donors, NAD or NADP as acceptor;GO:0047850//diaminopimelate dehydrogenase activity;GO:0048001//erythrose-4-phosphate dehydrogenase activity;GO:0050112//inositol 2-dehydrogenase activity;GO:0051287//NAD binding	GO:0006094//gluconeogenesis;GO:0006096//glycolytic process;GO:0008615//pyridoxine biosynthetic process;GO:0009085//lysine biosynthetic process;GO:0009086//methionine biosynthetic process;GO:0009088//threonine biosynthetic process;GO:0009089//lysine biosynthetic process via diaminopimelate;GO:0009097//isoleucine biosynthetic process;GO:0019310//inositol catabolic process;GO:0019682//glyceraldehyde…
RI_3425	Glyma.16G116200	STXBP5	no	Gm16	+	yes	0.258	2.00418723966e-05	0.000495654016941	Glyma.16G116200.2	Glyma.16G116200.3;MSTRG.33501.7	26105193	26105534	26105193	26105368	26105474	26105534	7;17;14	1;0;0	21;13;13	1;12;3	255	149	0.804;1.0;1.0	0.925;0.388;0.717	0.935	0.677	yes	no	XP_003548801.1 uncharacterized protein LOC100811900 isoform X1 [Glycine max]	-	-	-	-	GO:0009279//cell outer membrane	GO:0005515//protein binding	GO:0006355//regulation of transcription, DNA-templated
RI_3447	Glyma.18G079400	AGDP1	no	Gm18	+	yes	-0.513	1.08537290266e-10	7.95681706498e-09	MSTRG.37094.3	Glyma.18G079400.8;Glyma.18G079400.6	7578876	7580118	7578876	7578948	7579006	7580118	7;7;5	9;4;3	14;6;8	0;0;0	207	149	0.359;0.557;0.545	1.0;1.0;1.0	0.487	1	no	yes	XP_003551479.1 uncharacterized protein LOC100306240 isoform X1 [Glycine max]	-	-	-	-	-	GO:0003682//chromatin binding	-
RI_3448	Glyma.08G366200	SNRNP35	no	Gm08	-	yes	-0.662	6.16311958801e-07	2.48055492961e-05	Glyma.08G366200.1;Glyma.08G366200.3	Glyma.08G366200.4	47091102	47092402	47091102	47091200	47091283	47092402	0;4;0	12;9;6	10;5;5	2;4;0	232	149	0.0;0.222;0.0	0.763;0.445;1.0	0.074	0.736	no	yes	XP_003530916.2 U11/U12 small nuclear ribonucleoprotein 35 kDa protein [Glycine max]	-	-	-	-	-	GO:0003676//nucleic acid binding	GO:0008380//RNA splicing
RI_3456	Glyma.11G068200	AEL1	no	Gm11	-	yes	0.057	0.000228115301082	0.00383807	Glyma.11G068200.1	MSTRG.22492.1	5116589	5116934	5116589	5116695	5116778	5116934	11;9;6	71;68;52	4;0;3	70;65;62	232	149	0.09;0.078;0.069	0.035;0.0;0.03	0.079	0.022	yes	no	NP_001235211.1 uncharacterized protein LOC100305681 [Glycine max]	-	-	-	-	-	GO:0003674//molecular_function	GO:0016226//iron-sulfur cluster assembly
RI_3457	Glyma.18G174600	TTC1	no	Gm18	-	yes	0.022	7.27345264684e-05	0.00148758265608	Glyma.18G174600.1	MSTRG.37679.2	41846057	41847269	41846057	41846237	41846915	41847269	23;38;40	123;149;148	13;20;14	133;162;134	827	149	0.033;0.044;0.046	0.017;0.022;0.018	0.041	0.019	yes	no	NP_001241306.1 uncharacterized protein LOC100808386 [Glycine max]	-	-	-	-	-	GO:0005515//protein binding	-
RI_3465	Glyma.20G170000	GI	no	Gm20	-	yes	-0.066	0.00353442754475	0.0314069	Glyma.20G170000.4;Glyma.20G170000.5;Glyma.20G170000.6;Glyma.20G170000.7;Glyma.20G170000.2;Glyma.20G170000.3;Glyma.20G170000.8	Glyma.20G170000.10;Glyma.20G170000.11;Glyma.20G170000.9	40719035	40719592	40719035	40719254	40719523	40719592	61;55;74	146;116;174	58;63;42	77;70;84	418	149	0.13;0.145;0.132	0.212;0.243;0.151	0.136	0.202	no	yes	NP_001341719.1 protein GIGANTEA [Glycine max]	Organismal Systems	Environmental adaptation	ko04712//Circadian rhythm - plant	K12124	-	-	-
RI_3474	Glyma.10G158800	At1g54610	no	Gm10	-	yes	0.163	0.00360150606933	0.0319108983812	MSTRG.20786.7	Glyma.10G158800.1	39438962	39439707	39438962	39439400	39439637	39439707	63;57;58	16;14;22	52;51;73	36;24;39	386	149	0.603;0.611;0.504	0.358;0.451;0.419	0.573	0.409	yes	no	XP_006589160.1 probable serine/threonine-protein kinase At1g54610 [Glycine max]	-	-	-	-	-	GO:0004672//protein kinase activity;GO:0005524//ATP binding	GO:0006468//protein phosphorylation
RI_3477	Glyma.02G018801	PAO1	no	Gm02	-	yes	-0.547	4.99686914068e-09	2.95872309311e-07	Glyma.02G018801.1	MSTRG.1969.1	1604344	1604859	1604344	1604476	1604609	1604859	6;3;6	12;4;3	59;23;66	2;5;0	282	149	0.209;0.284;0.514	0.94;0.708;1.0	0.336	0.883	no	yes	RZC22991.1 Polyamine oxidase 1 [Glycine soja]	Metabolism;Metabolism;Metabolism	Global and overview maps;Amino acid metabolism;Metabolism of other amino acids	ko01100//Metabolic pathways;ko00330//Arginine and proline metabolism;ko00410//beta-Alanine metabolism	K13366;K13366;K13366	-	GO:0016491//oxidoreductase activity	GO:0055114//oxidation-reduction process
RI_3488	Glyma.08G244900	AMY3	no	Gm08	-	yes	-0.292	0.00144202774337	0.0163235	Glyma.08G244900.5;Glyma.08G244900.6	Glyma.08G244900.9	21223679	21224086	21223679	21223746	21223962	21224086	0;2;4	2;7;9	16;3;4	10;3;2	365	149	0.0;0.104;0.154	0.395;0.29;0.449	0.086	0.378	no	yes	XP_006585769.1 uncharacterized protein LOC100817238 [Glycine max]	Metabolism;Metabolism;Metabolism	Global and overview maps;Global and overview maps;Carbohydrate metabolism	ko01100//Metabolic pathways;ko01110//Biosynthesis of secondary metabolites;ko00500//Starch and sucrose metabolism	K01176;K01176;K01176	-	GO:0003674//molecular_function;GO:0003824//catalytic activity;GO:0003844//1,4-alpha-glucan branching enzyme activity;GO:0004553//hydrolase activity, hydrolyzing O-glycosyl compounds;GO:0004556//alpha-amylase activity;GO:0005488//binding;GO:0005509//calcium ion binding;GO:0008788//alpha,alpha-phosphotrehalase activity;GO:0016160//amylase activity;GO:0016787//hydrolase activity;GO:0016798//hydrolas…	GO:0005975//carbohydrate metabolic process;GO:0005978//glycogen biosynthetic process;GO:0005991//trehalose metabolic process;GO:0005992//trehalose biosynthetic process;GO:0008150//biological_process;GO:0008152//metabolic process;GO:0044238//primary metabolic process;GO:0071704//organic substance metabolic process
RI_3496	Glyma.12G039500	--	no	Gm12	+	yes	0.201	0.000226011930323	0.0038235754586	MSTRG.24409.2	Glyma.12G039500.2	2855022	2855955	2855022	2855760	2855836	2855955	16;15;10	24;13;22	6;4;5	22;38;19	225	149	0.306;0.433;0.231	0.153;0.065;0.148	0.323	0.122	yes	no	XP_006592089.1 uncharacterized protein LOC100814352 [Glycine max]	-	-	-	-	-	GO:0008565//protein transporter activity	GO:0030253//protein secretion by the type I secretion system
RI_3501	Glyma.11G248500	CDKG-2	no	Gm11	+	yes	-0.102	5.13580039826e-05	0.0011211105253	Glyma.11G248500.9;Glyma.11G248500.1;MSTRG.24011.3	Glyma.11G248500.4	38975894	38976276	38975894	38975983	38976164	38976276	22;12;13	59;89;84	46;20;45	114;52;55	330	149	0.144;0.057;0.065	0.154;0.148;0.27	0.089	0.191	no	yes	XP_003537541.1 cyclin-dependent kinase G-2 [Glycine max]	-	-	-	-	-	GO:0004672//protein kinase activity;GO:0005524//ATP binding	GO:0006468//protein phosphorylation
RI_3504	Glyma.10G066300	PCFS4	no	Gm10	+	yes	-0.059	1.37737770219e-05	0.000365598788366	Glyma.10G066300.1;Glyma.10G066300.2;MSTRG.20213.3	Glyma.10G066300.4	6385740	6387480	6385740	6386112	6386292	6387480	5;0;2	77;47;61	11;4;16	60;59;56	329	149	0.029;0.0;0.015	0.077;0.03;0.115	0.015	0.074	no	yes	RZB86038.1 Polyadenylation and cleavage factor-like 4 isoform B [Glycine soja]	Genetic Information Processing	Translation	ko03015//mRNA surveillance pathway	K14400	-	-	-
RI_3521	Glyma.20G183032	--	no	Gm20	-	yes	-0.205	0.000695621676126	0.00917267297984	MSTRG.41992.3	MSTRG.41992.2;MSTRG.41992.1	42071835	42072771	42071835	42071892	42072620	42072771	101;64;64	1;7;6	63;96;68	0;2;1	877	149	0.945;0.608;0.644	1.0;0.891;0.92	0.732	0.937	no	yes	RZB44578.1 putative ribosomal large subunit pseudouridine synthase SVR1, chloroplastic [Glycine soja]	-	-	-	-	-	-	-
RI_3527	Glyma.11G241800	HTR4	no	Gm11	+	yes	0.027	9.84056363174e-07	3.67261762692e-05	MSTRG.23957.1	Glyma.11G241800.1	38464796	38465299	38464796	38464850	38465227	38465299	96;97;149	638;466;424	110;63;55	529;750;569	526	149	0.041;0.056;0.091	0.056;0.023;0.027	0.063	0.035	yes	no	RDX80863.1 hypothetical protein CR513_38538, partial [Mucuna pruriens]	-	-	-	-	GO:0071821//FANCM-MHF complex	GO:0003677//DNA binding	GO:0006352//DNA-templated transcription, initiation
RI_3533	Glyma.18G160133	--	no	Gm18	-	yes	0.237	6.42582198447e-05	0.00133683147907	MSTRG.37606.1	MSTRG.37606.4	36552364	36553117	36552364	36552406	36552934	36553117	75;72;97	1;2;0	75;62;60	15;0;9	677	149	0.943;0.888;1.0	0.524;1.0;0.595	0.944	0.706	yes	no	XP_027923281.1 DNA mismatch repair protein MSH7 isoform X1 [Vigna unguiculata]	Genetic Information Processing	Replication and repair	ko03430//Mismatch repair	K08737	-	-	-
RI_3545	Glyma.17G227100	At5g11960	no	Gm17	+	yes	0.311	0.00161662476701	0.0175576	Glyma.17G227100.4;Glyma.17G227100.2;Glyma.17G227100.3;Glyma.17G227100.1	MSTRG.36144.5	38105400	38106544	38105400	38105489	38106487	38106544	45;20;30	0;0;2	5;20;11	4;0;1	1147	149	1.0;1.0;0.661	0.14;1.0;0.588	0.887	0.576	yes	no	XP_003550264.1 probable magnesium transporter NIPA9 isoform X2 [Glycine max]	-	-	-	-	GO:0016020//membrane;GO:0016021//integral component of membrane	GO:0015095//magnesium ion transmembrane transporter activity	GO:0015693//magnesium ion transport
RI_3551	Glyma.13G361900	PDR1	no	Gm13	-	yes	0.014	0.00114287884594	0.0136657241423	Glyma.13G361900.9;Glyma.13G361900.8;Glyma.13G361900.1;Glyma.13G361900.7;Glyma.13G361900.5	Glyma.13G361900.6	44235518	44236036	44235518	44235773	44235864	44236036	13;15;19	344;429;466	6;7;1	296;366;297	240	149	0.023;0.021;0.025	0.012;0.012;0.002	0.023	0.009	yes	no	XP_003543663.1 pleiotropic drug resistance protein 1 [Glycine max]	-	-	-	-	GO:0005575//cellular_component;GO:0005887//integral component of plasma membrane;GO:0009380//excinuclease repair complex;GO:0009898//cytoplasmic side of plasma membrane;GO:0016020//membrane;GO:0016021//integral component of membrane;GO:0043190//ATP-binding cassette (ABC) transporter complex;GO:0055051//ATP-binding cassette (ABC) transporter complex, integrated substrate binding;GO:0055052//ATP-bi…	GO:0003674//molecular_function;GO:0003924//GTPase activity;GO:0005260//channel-conductance-controlling ATPase activity;GO:0005319//lipid transporter activity;GO:0005524//ATP binding;GO:0005525//GTP binding;GO:0008565//protein transporter activity;GO:0009378//four-way junction helicase activity;GO:0009381//excinuclease ABC activity;GO:0015220//choline transmembrane transporter activity;GO:0015221/…	GO:0000910//cytokinesis;GO:0006281//DNA repair;GO:0006289//nucleotide-excision repair;GO:0006310//DNA recombination;GO:0006576//cellular biogenic amine metabolic process;GO:0006810//transport;GO:0006817//phosphate ion transport;GO:0006824//cobalt ion transport;GO:0006869//lipid transport;GO:0007601//visual perception;GO:0008150//biological_process;GO:0008272//sulfate transport;GO:0015675//nickel …
RI_3558	Glyma.13G169200	DDB_G0272484	no	Gm13	+	yes	0.376	2.35433309761e-05	0.000570786740751	Glyma.13G169200.6;Glyma.13G169200.1	Glyma.13G169200.9	27753648	27754045	27753648	27753671	27753946	27754045	4;7;2	0;0;0	9;5;9	0;5;2	424	149	1.0;1.0;1.0	1.0;0.26;0.613	1	0.624	yes	no	XP_006594284.1 deoxynucleoside triphosphate triphosphohydrolase SAMHD1 homolog isoform X3 [Glycine max]	-	-	-	-	-	GO:0004521//endoribonuclease activity;GO:0008832//dGTPase activity	GO:0006402//mRNA catabolic process;GO:0015949//nucleobase-containing small molecule interconversion
RI_3560	Glyma.10G058600	ACR10	no	Gm10	+	yes	0.055	0.00180427245695	0.0191563961895	Glyma.10G058600.1;MSTRG.20156.2	MSTRG.20156.3	5374604	5375486	5374604	5374710	5375152	5375486	3;19;5	31;24;27	1;4;2	19;25;27	591	149	0.024;0.166;0.045	0.013;0.039;0.018	0.078	0.023	yes	no	XP_003535183.1 ACT domain-containing protein ACR10 [Glycine max]	-	-	-	-	-	GO:0003824//catalytic activity;GO:0008773//[protein-PII] uridylyltransferase activity;GO:0008864//formyltetrahydrofolate deformylase activity	GO:0009152//purine ribonucleotide biosynthetic process;GO:0015968//stringent response;GO:0015969//guanosine tetraphosphate metabolic process;GO:0018177//protein uridylylation
RI_3575	Glyma.18G300100	HD16	no	Gm18	-	yes	-0.038	7.77156117238e-15	7.97621228325e-13	MSTRG.38652.2;Glyma.18G300100.3;Glyma.18G300100.1	Glyma.18G300100.2	58043482	58044131	58043482	58043671	58043973	58044131	4;5;9	255;214;268	57;44;22	279;282;271	451	149	0.005;0.008;0.011	0.063;0.049;0.026	0.008	0.046	no	yes	XP_003552750.1 casein kinase 1-like protein HD16 [Glycine max]	-	-	-	-	-	GO:0004672//protein kinase activity;GO:0005524//ATP binding	GO:0006468//protein phosphorylation
RI_3604	Glyma.07G199500	RLP4	no	Gm07	+	yes	0.331	0.00209902071703	0.0212245805837	Glyma.07G199500.1	MSTRG.14116.2	37146093	37146321	37146093	37146165	37146243	37146321	24;18;15	8;2;10	15;8;9	13;15;12	227	149	0.663;0.855;0.496	0.431;0.259;0.33	0.671	0.34	yes	no	XP_014633617.1 receptor-like protein 4 [Glycine max]	-	-	-	-	-	GO:0005515//protein binding	-
RI_3607	Glyma.07G029300	MED7A	no	Gm07	+	yes	0.092	0.00039510753434	0.00583470550711	Glyma.07G029300.1	MSTRG.12827.1	2353257	2353590	2353257	2353443	2353520	2353590	18;6;9	38;23;37	6;1;5	21;69;38	226	149	0.238;0.147;0.138	0.159;0.009;0.08	0.174	0.083	yes	no	XP_006582942.1 uncharacterized protein LOC100812231 isoform X1 [Glycine max]	-	-	-	-	GO:0016592//mediator complex	GO:0003712//transcription cofactor activity	GO:0006357//regulation of transcription from RNA polymerase II promoter
RI_3612	Glyma.10G211600	ADCS	no	Gm10	+	yes	-0.266	9.76052947799e-07	3.67261762692e-05	MSTRG.21208.3	Glyma.10G211600.5	44487630	44487945	44487630	44487738	44487907	44487945	8;8;24	45;42;26	42;39;38	29;31;19	318	149	0.077;0.082;0.302	0.404;0.371;0.484	0.154	0.42	no	yes	XP_003535532.1 aminodeoxychorismate synthase, chloroplastic [Glycine max]	Metabolism	Metabolism of cofactors and vitamins	ko00790//Folate biosynthesis	K13950	GO:0000315//organellar large ribosomal subunit;GO:0005737//cytoplasm;GO:0005951//carbamoyl-phosphate synthase complex;GO:0022625//cytosolic large ribosomal subunit	GO:0000107//imidazoleglycerol-phosphate synthase activity;GO:0003735//structural constituent of ribosome;GO:0003922//GMP synthase (glutamine-hydrolyzing) activity;GO:0004049//anthranilate synthase activity;GO:0004088//carbamoyl-phosphate synthase (glutamine-hydrolyzing) activity;GO:0008909//isochorismate synthase activity;GO:0016787//hydrolase activity;GO:0016884//carbon-nitrogen ligase activity,…	GO:0000105//histidine biosynthetic process;GO:0000162//tryptophan biosynthetic process;GO:0006177//GMP biosynthetic process;GO:0006412//translation;GO:0008153//para-aminobenzoic acid biosynthetic process;GO:0009058//biosynthetic process;GO:0009220//pyrimidine ribonucleotide biosynthetic process;GO:0009234//menaquinone biosynthetic process;GO:0009396//folic acid-containing compound biosynthetic pr…
RI_3636	Glyma.07G022300	FUT1	no	Gm07	-	yes	0.509	2.99728431852e-07	1.28175533566e-05	Glyma.07G022300.1	MSTRG.12771.2	1724814	1725102	1724814	1724898	1725048	1725102	17;21;16	1;0;2	4;18;5	3;8;8	299	149	0.894;1.0;0.799	0.399;0.529;0.237	0.898	0.388	yes	no	XP_003530240.1 probable fucosyltransferase 7 isoform X1 [Glycine max]	-	-	-	-	GO:0016020//membrane	GO:0008107//galactoside 2-alpha-L-fucosyltransferase activity;GO:0016758//transferase activity, transferring hexosyl groups;GO:0018662//phenol 2-monooxygenase activity	GO:0009312//oligosaccharide biosynthetic process;GO:0009877//nodulation;GO:0042546//cell wall biogenesis
RI_3652	Glyma.20G079600	BLI	no	Gm20	+	yes	0.071	0.00343696244499	0.0308810415668	Glyma.20G079600.1;Glyma.20G079600.5	Glyma.20G079600.9	29557591	29557995	29557591	29557813	29557895	29557995	32;24;31	1;2;0	67;79;55	3;6;9	231	149	0.954;0.886;1.0	0.935;0.895;0.798	0.947	0.876	yes	no	XP_006605745.1 protein BLISTER isoform X1 [Glycine max]	-	-	-	-	-	GO:0005524//ATP binding;GO:0008134//transcription factor binding;GO:0042803//protein homodimerization activity;GO:0070840//dynein complex binding	GO:0007059//chromosome segregation;GO:0030261//chromosome condensation
RI_3653	Glyma.13G103300	bsn	yes	Gm13	-	yes	0.224	0.00249066618828	0.0241535785629	-	MSTRG.26614.1	20854764	20855505	20854764	20854851	20855440	20855505	61;31;20	2;0;1	21;67;40	5;5;2	738	149	0.86;1.0;0.802	0.459;0.73;0.802	0.887	0.664	yes	no	XP_006593497.1 uncharacterized protein LOC100811157 isoform X1 [Glycine max]	-	-	-	-	-	GO:0004518//nuclease activity	-
RI_3685	Glyma.16G071500	--	no	Gm16	+	yes	-0.024	0.0051020549107	0.0412316	Glyma.16G071500.21	Glyma.16G071500.20	7129733	7134333	7129733	7133440	7133598	7134333	3;8;5	96;141;114	9;33;18	221;177;258	307	149	0.015;0.027;0.021	0.019;0.083;0.033	0.021	0.045	no	yes	XP_006599095.2 titin homolog isoform X1 [Glycine max]	-	-	-	-	GO:0005575//cellular_component;GO:0005576//extracellular region;GO:0005615//extracellular space;GO:0031012//extracellular matrix;GO:0031982//vesicle;GO:0043226//organelle;GO:0043227//membrane-bounded organelle;GO:0044421//extracellular region part	GO:0003674//molecular_function;GO:0005102//receptor binding;GO:0005178//integrin binding;GO:0005488//binding;GO:0005515//protein binding;GO:0044877//macromolecular complex binding;GO:0050839//cell adhesion molecule binding	GO:0001503//ossification;GO:0007155//cell adhesion;GO:0007275//multicellular organism development;GO:0008150//biological_process;GO:0009888//tissue development;GO:0009987//cellular process;GO:0010033//response to organic substance;GO:0016043//cellular component organization;GO:0018193//peptidyl-amino acid modification;GO:0022610//biological adhesion;GO:0030155//regulation of cell adhesion;GO:0030…
RI_3687	Glyma.09G253100	CHR4	no	Gm09	+	yes	0.145	0.00651553671161	0.0499659714447	MSTRG.19396.5	Glyma.09G253100.6	47685571	47686760	47685571	47685713	47686655	47686760	59;37;49	0;1;0	58;87;49	0;0;10	1091	149	1.0;0.835;1.0	1.0;1.0;0.401	0.945	0.8	yes	no	XP_003534528.2 uncharacterized protein LOC100792279 [Glycine max]	-	-	-	-	-	-	-
RI_3694	Glyma.19G261200	DCL1	no	Gm19	-	yes	0.206	0.000947040656553	0.0117815684102	Glyma.19G261200.9;Glyma.19G261200.8;Glyma.19G261200.12	Glyma.19G261200.1;Glyma.19G261200.10;Glyma.19G261200.7;Glyma.19G261200.11	50948275	50949165	50948275	50948753	50948922	50949165	57;47;48	18;15;26	30;27;22	26;25;19	318	149	0.597;0.595;0.464	0.351;0.336;0.352	0.552	0.346	yes	no	XP_006604922.1 endoribonuclease Dicer homolog 1 [Glycine max]	-	-	-	-	GO:0005658//alpha DNA polymerase:primase complex	GO:0003676//nucleic acid binding;GO:0003677//DNA binding;GO:0003688//DNA replication origin binding;GO:0003690//double-stranded DNA binding;GO:0004003//ATP-dependent DNA helicase activity;GO:0004525//ribonuclease III activity;GO:0005515//protein binding;GO:0005524//ATP binding;GO:0008026//ATP-dependent helicase activity;GO:0016787//hydrolase activity;GO:0016818//hydrolase activity, acting on acid…	GO:0006139//nucleobase-containing compound metabolic process;GO:0006260//DNA replication;GO:0006268//DNA unwinding involved in DNA replication;GO:0006281//DNA repair;GO:0006310//DNA recombination;GO:0006396//RNA processing
RI_3706	Glyma.08G313000	--	no	Gm08	-	yes	-0.577	0	0	MSTRG.17142.2	Glyma.08G313000.3	42664481	42665014	42664481	42664625	42664878	42665014	59;58;38	34;47;49	40;64;54	1;3;4	402	149	0.391;0.314;0.223	0.937;0.888;0.833	0.309	0.886	no	yes	KHM99595.1 hypothetical protein glysoja_006438 [Glycine soja]	-	-	-	-	-	-	-
RI_3707	Glyma.08G128700	SMU1	no	Gm08	+	yes	0.037	0.00207877695792	0.0211706961029	Glyma.08G128700.1	Glyma.08G128700.2	9921436	9921879	9921436	9921537	9921827	9921879	8;12;1	41;40;48	4;0;2	38;41;42	439	149	0.062;0.092;0.007	0.034;0.0;0.016	0.054	0.017	yes	no	XP_003531308.1 suppressor of mec-8 and unc-52 protein homolog 1 [Glycine max]	-	-	-	-	GO:0030288//outer membrane-bounded periplasmic space	GO:0005215//transporter activity;GO:0005515//protein binding	GO:0006810//transport;GO:0009405//pathogenesis
RI_3722	Glyma.11G189200	OTP43	no	Gm11	+	yes	-0.652	2.56941646848e-07	1.12216075269e-05	MSTRG.23305.1	Glyma.11G189200.1	16221571	16222856	16221571	16221733	16222608	16222856	17;5;26	7;17;18	14;2;22	1;0;1	1024	149	0.261;0.041;0.174	0.671;1.0;0.762	0.159	0.811	no	yes	XP_006591092.1 pentatricopeptide repeat-containing protein At1g74900, mitochondrial [Glycine max]	-	-	-	-	-	GO:0003674//molecular_function;GO:0016740//transferase activity	GO:0019475//L-lysine catabolic process to acetate;GO:0043571//maintenance of CRISPR repeat elements
RI_3727	Glyma.06G127100	--	no	Gm06	+	yes	0.116	0.00186513049691	0.0197006408233	Glyma.06G127100.10	Glyma.06G127100.2	10380845	10382065	10380845	10380940	10381942	10382065	14;4;27	9;12;8	12;7;7	17;18;27	1151	149	0.168;0.041;0.304	0.084;0.048;0.032	0.171	0.055	yes	no	XP_003526703.1 uncharacterized protein LOC100817905 [Glycine max]	-	-	-	-	-	GO:0005525//GTP binding	GO:0045927//positive regulation of growth
RI_3729	Glyma.18G107600	At2g42960	no	Gm18	-	yes	-0.177	0.00243957819224	0.0237704	Glyma.18G107600.4	Glyma.18G107600.2;Glyma.18G107600.1	12097201	12097881	12097201	12097358	12097836	12097881	49;21;26	4;4;0	6;41;16	0;2;0	627	149	0.744;0.555;1.0	1.0;0.83;1.0	0.766	0.943	no	yes	XP_003551921.1 probable receptor-like protein kinase At2g42960 [Glycine max]	-	-	-	-	-	GO:0004672//protein kinase activity;GO:0005524//ATP binding	GO:0006468//protein phosphorylation
RI_3737	Glyma.05G189800	Wdr44	no	Gm05	+	yes	-0.482	6.49969279332e-06	0.000191819167342	Glyma.05G189800.10	Glyma.05G189800.9	37569618	37569995	37569618	37569670	37569929	37569995	0;0;2	3;1;0	2;11;5	0;1;1	408	149	0.0;0.0;1.0	1.0;0.801;0.646	0.333	0.816	no	yes	XP_003524298.1 WD repeat-containing protein 44-like [Glycine max]	-	-	-	-	-	GO:0005515//protein binding	-
RI_3742	Glyma.03G164400	RPN2	no	Gm03	-	yes	0.051	4.48200006731e-06	0.000140817124564	Glyma.03G164400.3;Glyma.03G164400.6;MSTRG.5299.4;Glyma.03G164400.5	Glyma.03G164400.7	39118547	39118860	39118547	39118628	39118776	39118860	3;14;5	67;60;50	0;2;3	90;121;99	297	149	0.022;0.105;0.048	0.0;0.008;0.015	0.058	0.008	yes	no	XP_003521298.1 dolichyl-diphosphooligosaccharide--protein glycosyltransferase subunit 2 [Glycine max]	Metabolism;Genetic Information Processing;Metabolism;Metabolism	Global and overview maps;Folding, sorting and degradation;Glycan biosynthesis and metabolism;Glycan biosynthesis and metabolism	ko01100//Metabolic pathways;ko04141//Protein processing in endoplasmic reticulum;ko00510//N-Glycan biosynthesis;ko00513//Various types of N-glycan biosynthesis	K12667;K12667;K12667;K12667	GO:0008250//oligosaccharyltransferase complex;GO:0016021//integral component of membrane	-	GO:0006487//protein N-linked glycosylation
RI_3747	Glyma.12G183700	SKD1	no	Gm12	-	yes	0.031	0.00398690768211	0.0343856827821	Glyma.12G183700.1	Glyma.12G183700.2	35938203	35938480	35938203	35938302	35938405	35938480	27;21;43	233;201;214	35;11;12	244;247;220	252	149	0.064;0.058;0.106	0.078;0.026;0.031	0.076	0.045	yes	no	XP_003540240.1 protein SUPPRESSOR OF K(+) TRANSPORT GROWTH DEFECT 1 [Glycine max]	Cellular Processes	Transport and catabolism	ko04144//Endocytosis	K12196	GO:0000502//proteasome complex;GO:0009360//DNA polymerase III complex;GO:0009368//endopeptidase Clp complex;GO:0009376//HslUV protease complex;GO:0009379//Holliday junction helicase complex;GO:0033104//type VI protein secretion system complex	GO:0003678//DNA helicase activity;GO:0003723//RNA binding;GO:0003724//RNA helicase activity;GO:0003887//DNA-directed DNA polymerase activity;GO:0004176//ATP-dependent peptidase activity;GO:0004222//metalloendopeptidase activity;GO:0004252//serine-type endopeptidase activity;GO:0004385//guanylate kinase activity;GO:0005524//ATP binding;GO:0008134//transcription factor binding;GO:0009378//four-way …	GO:0006260//DNA replication;GO:0006281//DNA repair;GO:0006310//DNA recombination;GO:0006355//regulation of transcription, DNA-templated;GO:0006457//protein folding;GO:0006508//proteolysis;GO:0009306//protein secretion;GO:0010498//proteasomal protein catabolic process;GO:0015949//nucleobase-containing small molecule interconversion;GO:0019079//viral genome replication;GO:0019941//modification-depe…
RI_3761	Glyma.04G023400	RHO1	no	Gm04	-	yes	-0.972	0	0	MSTRG.6357.1	Glyma.04G023400.1	1836892	1837414	1836892	1836948	1836979	1837414	1;0;1	17;17;21	27;23;26	0;0;0	180	149	0.046;0.0;0.038	1.0;1.0;1.0	0.028	1	no	yes	NP_001236429.1 ROP GTPase family protein [Glycine max]	Cellular Processes	Transport and catabolism	ko04145//Phagosome	K04392	-	GO:0003924//GTPase activity;GO:0005525//GTP binding	-
RI_3762	Glyma.15G157700	EEF1AKNMT	no	Gm15	-	yes	0.139	0.00136609066365	0.0156910945726	Glyma.15G157700.3;MSTRG.31813.2	Glyma.15G157700.1	13213242	13213887	13213242	13213565	13213747	13213887	193;146;209	60;83;111	130;87;138	124;75;89	331	149	0.592;0.442;0.459	0.321;0.343;0.411	0.498	0.358	yes	no	RZB64802.1 Methyltransferase-like protein 13 isoform A [Glycine soja]	-	-	-	-	-	GO:0008168//methyltransferase activity;GO:0008171//O-methyltransferase activity;GO:0008176//tRNA (guanine-N7-)-methyltransferase activity;GO:0008689//3-demethylubiquinone-9 3-O-methyltransferase activity;GO:0008757//S-adenosylmethionine-dependent methyltransferase activity;GO:0046406//magnesium protoporphyrin IX methyltransferase activity	GO:0006400//tRNA modification;GO:0006744//ubiquinone biosynthetic process;GO:0008299//isoprenoid biosynthetic process;GO:0009102//biotin biosynthetic process;GO:0015995//chlorophyll biosynthetic process
RI_3768	Glyma.20G161200	TIC32	no	Gm20	+	yes	-0.104	1.87938553609e-12	1.56395353125e-10	Glyma.20G161200.1	MSTRG.41810.1	39892722	39893878	39892722	39892807	39893831	39893878	74;83;53	117;116;112	162;129;145	101;97;69	1173	149	0.074;0.083;0.057	0.169;0.145;0.211	0.071	0.175	no	yes	NP_001242868.2 short-chain dehydrogenases/reductase family protein [Glycine max]	-	-	-	-	-	GO:0003824//catalytic activity;GO:0004316//3-oxoacyl-[acyl-carrier-protein] reductase (NADPH) activity;GO:0004757//sepiapterin reductase activity;GO:0008667//2,3-dihydro-2,3-dihydroxybenzoate dehydrogenase activity;GO:0008678//2-deoxy-D-gluconate 3-dehydrogenase activity;GO:0016491//oxidoreductase activity;GO:0016630//protochlorophyllide reductase activity;GO:0016757//transferase activity, transf…	GO:0000272//polysaccharide catabolic process;GO:0005975//carbohydrate metabolic process;GO:0006633//fatty acid biosynthetic process;GO:0006729//tetrahydrobiopterin biosynthetic process;GO:0015995//chlorophyll biosynthetic process;GO:0055114//oxidation-reduction process
RI_3772	Glyma.12G096600	OEP61	no	Gm12	-	yes	0.033	0.00043260495967	0.00632774665475	Glyma.12G096600.1;MSTRG.24861.3	Glyma.12G096600.3	8160952	8161672	8160952	8161009	8161441	8161672	13;0;4	40;28;32	2;0;0	55;36;55	581	149	0.077;0.0;0.031	0.009;0.0;0.0	0.036	0.003	yes	no	XP_006592366.1 outer envelope protein 61 isoform X1 [Glycine max]	-	-	-	-	-	GO:0005515//protein binding	GO:0006511//ubiquitin-dependent protein catabolic process
RI_3773	Glyma.08G118900	HSP26-A	no	Gm08	+	yes	0.305	8.67229375145e-06	0.000247058455886	MSTRG.15687.3	MSTRG.15687.1	9185573	9187276	9185573	9186635	9187115	9187276	22;17;25	1;0;0	29;43;23	4;3;5	629	149	0.839;1.0;1.0	0.632;0.772;0.521	0.946	0.642	yes	no	XP_025985372.1 probable glutathione S-transferase isoform X1 [Glycine max]	Metabolism;Metabolism	Global and overview maps;Metabolism of other amino acids	ko01100//Metabolic pathways;ko00480//Glutathione metabolism	K00799;K00799	-	GO:0003676//nucleic acid binding;GO:0004523//RNA-DNA hybrid ribonuclease activity;GO:0005515//protein binding;GO:0016034//maleylacetoacetate isomerase activity	GO:0006559//L-phenylalanine catabolic process;GO:0006572//tyrosine catabolic process;GO:0006749//glutathione metabolic process
RI_3802	Glyma.05G152900	--	no	Gm05	-	yes	0.065	0.00594953242033	0.0466122400056	Glyma.05G152900.4;Glyma.05G152900.3	Glyma.05G152900.1	34704014	34705065	34704014	34704925	34705010	34705065	1;6;5	17;26;24	1;1;2	26;26;32	234	149	0.036;0.128;0.117	0.024;0.024;0.038	0.094	0.029	yes	no	XP_003524186.1 uncharacterized protein LOC100796921 [Glycine max]	-	-	-	-	-	GO:0003676//nucleic acid binding	GO:0008380//RNA splicing
RI_3805	Glyma.10G158350	EMB3004	no	Gm10	-	yes	-0.369	4.74439506938e-05	0.00104716791531	MSTRG.20781.4	MSTRG.20781.3	39375619	39375986	39375619	39375723	39375835	39375986	5;3;2	8;1;0	1;5;5	0;0;0	261	149	0.263;0.631;1.0	1.0;1.0;1.0	0.631	1	no	yes	XP_014627835.2 bifunctional 3-dehydroquinate dehydratase/shikimate dehydrogenase, chloroplastic isoform X2 [Glycine max]	Metabolism;Metabolism;Metabolism;Metabolism	Global and overview maps;Global and overview maps;Global and overview maps;Amino acid metabolism	ko01100//Metabolic pathways;ko01110//Biosynthesis of secondary metabolites;ko01230//Biosynthesis of amino acids;ko00400//Phenylalanine, tyrosine and tryptophan biosynthesis	K13832;K13832;K13832;K13832	GO:0005575//cellular_component;GO:0005576//extracellular region;GO:0005622//intracellular;GO:0005623//cell;GO:0005737//cytoplasm;GO:0009507//chloroplast;GO:0009532//plastid stroma;GO:0009536//plastid;GO:0009570//chloroplast stroma;GO:0043226//organelle;GO:0043227//membrane-bounded organelle;GO:0043229//intracellular organelle;GO:0043231//intracellular membrane-bounded organelle;GO:0044422//organe…	GO:0000166//nucleotide binding;GO:0003674//molecular_function;GO:0003824//catalytic activity;GO:0003855//3-dehydroquinate dehydratase activity;GO:0004764//shikimate 3-dehydrogenase (NADP+) activity;GO:0005137//interleukin-5 receptor binding;GO:0005488//binding;GO:0008083//growth factor activity;GO:0016491//oxidoreductase activity;GO:0016614//oxidoreductase activity, acting on CH-OH group of donor…	GO:0000003//reproduction;GO:0003006//developmental process involved in reproduction;GO:0006082//organic acid metabolic process;GO:0006520//cellular amino acid metabolic process;GO:0006725//cellular aromatic compound metabolic process;GO:0006807//nitrogen compound metabolic process;GO:0006955//immune response;GO:0007275//multicellular organism development;GO:0008150//biological_process;GO:0008152/…
RI_3812	Glyma.17G020600	PPD	no	Gm17	+	yes	0.422	0	0	MSTRG.34541.3	MSTRG.34541.2	1524827	1525652	1524827	1524975	1525400	1525652	81;161;133	18;24;27	30;11;16	28;23;25	574	149	0.539;0.635;0.561	0.218;0.11;0.142	0.578	0.157	yes	no	XP_003550521.1 pyruvate, phosphate dikinase, chloroplastic [Glycine max]	Metabolism;Metabolism;Metabolism;Metabolism	Global and overview maps;Global and overview maps;Carbohydrate metabolism;Energy metabolism	ko01100//Metabolic pathways;ko01200//Carbon metabolism;ko00620//Pyruvate metabolism;ko00710//Carbon fixation in photosynthetic organisms	K01006;K01006;K01006;K01006	-	GO:0005524//ATP binding;GO:0008965//phosphoenolpyruvate-protein phosphotransferase activity;GO:0008986//pyruvate, water dikinase activity;GO:0016301//kinase activity;GO:0016772//transferase activity, transferring phosphorus-containing groups;GO:0050242//pyruvate, phosphate dikinase activity	GO:0006094//gluconeogenesis;GO:0006808//regulation of nitrogen utilization;GO:0009401//phosphoenolpyruvate-dependent sugar phosphotransferase system;GO:0015976//carbon utilization;GO:0016310//phosphorylation
RI_3816	Glyma.17G000300	ANTR5	no	Gm17	+	yes	0.111	0.000642514657339	0.00862005503245	Glyma.17G000300.4;Glyma.17G000300.5	Glyma.17G000300.1;Glyma.17G000300.2	17412	19462	17412	17777	17918	19462	61;92;54	2;2;3	61;80;83	3;12;12	290	149	0.94;0.959;0.902	0.913;0.774;0.78	0.934	0.822	yes	no	RZB54442.1 putative anion transporter 5 isoform A [Glycine soja]	-	-	-	-	GO:0005887//integral component of plasma membrane	GO:0008028//monocarboxylic acid transmembrane transporter activity;GO:0015295//solute:proton symporter activity;GO:0015307//drug:proton antiporter activity;GO:0015514//nitrite efflux transmembrane transporter activity;GO:0022857//transmembrane transporter activity;GO:0042910//xenobiotic transporter activity	GO:0006810//transport;GO:0006855//drug transmembrane transport;GO:0015707//nitrite transport;GO:0015718//monocarboxylic acid transport;GO:0042493//response to drug;GO:0042908//xenobiotic transport;GO:0055085//transmembrane transport
RI_3825	Glyma.14G209400	PAO5	no	Gm14	+	yes	0.213	0.000160189135403	0.00288434121582	MSTRG.30424.3	MSTRG.30424.2	48327783	48329078	48327783	48327963	48328962	48329078	38;36;74	1;1;0	29;39;77	1;4;5	1148	149	0.831;0.824;1.0	0.79;0.559;0.667	0.885	0.672	yes	no	XP_006596492.1 probable polyamine oxidase 4 isoform X1 [Glycine max]	Metabolism;Metabolism;Metabolism	Global and overview maps;Amino acid metabolism;Metabolism of other amino acids	ko01100//Metabolic pathways;ko00330//Arginine and proline metabolism;ko00410//beta-Alanine metabolism	K17839;K17839;K17839	GO:0009342//glutamate synthase complex (NADPH)	GO:0003824//catalytic activity;GO:0004148//dihydrolipoyl dehydrogenase activity;GO:0004729//oxygen-dependent protoporphyrinogen oxidase activity;GO:0004791//thioredoxin-disulfide reductase activity;GO:0008767//UDP-galactopyranose mutase activity;GO:0016166//phytoene dehydrogenase activity;GO:0016491//oxidoreductase activity;GO:0016647//oxidoreductase activity, acting on the CH-NH group of donors,…	GO:0006096//glycolytic process;GO:0006537//glutamate biosynthetic process;GO:0006744//ubiquinone biosynthetic process;GO:0006779//porphyrin-containing compound biosynthetic process;GO:0006805//xenobiotic metabolic process;GO:0009228//thiamine biosynthetic process;GO:0009273//peptidoglycan-based cell wall biogenesis;GO:0009398//FMN biosynthetic process;GO:0015995//chlorophyll biosynthetic process;…
RI_3846	Glyma.18G273100	ANX2	no	Gm18	-	yes	-0.093	0.00512045923415	0.0412719737747	Glyma.18G273100.2	MSTRG.38435.3	55861525	55862827	55861525	55861898	55862111	55862827	82;73;100	10;7;2	136;91;63	3;0;4	362	149	0.771;0.811;0.954	0.949;1.0;0.866	0.845	0.938	no	yes	NP_001238551.1 serine-threonine kinase [Glycine max]	-	-	-	-	-	GO:0004672//protein kinase activity;GO:0005524//ATP binding	GO:0006468//protein phosphorylation
RI_3863	Glyma.05G037000	SIS3	no	Gm05	+	yes	0.366	0.00269858674128	0.0254783	Glyma.05G037000.1	Glyma.05G037000.5	3229575	3230741	3229575	3229689	3229877	3230741	21;11;38	4;1;8	4;11;14	20;9;3	337	149	0.699;0.829;0.677	0.081;0.351;0.674	0.735	0.369	yes	no	XP_014630932.1 E3 ubiquitin-protein ligase SIS3 [Glycine max]	-	-	-	-	GO:0005680//anaphase-promoting complex	GO:0008270//zinc ion binding;GO:0046872//metal ion binding;GO:0061630//ubiquitin protein ligase activity;GO:0097602//cullin family protein binding	GO:0031145//anaphase-promoting complex-dependent proteasomal ubiquitin-dependent protein catabolic process
RI_3864	Glyma.05G191800	RABC1	no	Gm05	+	yes	-0.132	4.32002211781e-10	3.02303365926e-08	Glyma.05G191800.1;Glyma.05G191800.3	MSTRG.9568.2	37750804	37752013	37750804	37750870	37751891	37752013	40;38;55	80;38;59	102;97;81	38;52;35	1170	149	0.06;0.113;0.106	0.255;0.192;0.228	0.093	0.225	no	yes	KRH59573.1 hypothetical protein GLYMA_05G191800 [Glycine max]	-	-	-	-	GO:0005737//cytoplasm	GO:0003924//GTPase activity;GO:0005525//GTP binding;GO:0043022//ribosome binding	GO:0006412//translation;GO:0042254//ribosome biogenesis
RI_3888	Glyma.11G245000	UVR8	no	Gm11	-	yes	0.091	4.36902502085e-05	0.000992784357136	MSTRG.23983.3	MSTRG.23983.5	38752812	38754357	38752812	38753099	38753203	38754357	217;181;179	243;268;193	252;201;254	503;381;464	253	149	0.345;0.285;0.353	0.228;0.237;0.244	0.328	0.236	yes	no	XP_006591478.1 ultraviolet-B receptor UVR8 [Glycine max]	-	-	-	-	-	-	-
RI_3892	Glyma.02G010500	At3g62310	no	Gm02	-	yes	0.08	0.00583163294252	0.0458635959898	Glyma.02G010500.1	Glyma.02G010500.7	996544	997481	996544	996970	997362	997481	47;18;44	37;41;48	19;19;15	38;35;48	541	149	0.259;0.108;0.202	0.121;0.13;0.079	0.19	0.11	yes	no	XP_003518717.1 probable pre-mRNA-splicing factor ATP-dependent RNA helicase DEAH2 [Glycine max]	Genetic Information Processing	Transcription	ko03040//Spliceosome	K12820	GO:0009338//exodeoxyribonuclease V complex;GO:0048501//signal recognition particle, plasma membrane targeting	GO:0003676//nucleic acid binding;GO:0003677//DNA binding;GO:0003924//GTPase activity;GO:0004386//helicase activity;GO:0005048//signal sequence binding;GO:0005524//ATP binding;GO:0005525//GTP binding;GO:0008026//ATP-dependent helicase activity;GO:0008565//protein transporter activity;GO:0008854//exodeoxyribonuclease V activity;GO:0016787//hydrolase activity;GO:0016887//ATPase activity	GO:0002949//tRNA threonylcarbamoyladenosine modification;GO:0006139//nucleobase-containing compound metabolic process;GO:0006281//DNA repair;GO:0006310//DNA recombination;GO:0006614//SRP-dependent cotranslational protein targeting to membrane;GO:0009297//pilus assembly;GO:0009306//protein secretion;GO:0043571//maintenance of CRISPR repeat elements
RI_3910	Glyma.07G051300	GIF3	no	Gm07	+	yes	-0.061	0.00360700028301	0.0319137	MSTRG.13004.2	Glyma.07G051300.5	4401950	4402320	4401950	4402062	4402187	4402320	37;48;40	141;138;152	81;69;70	163;185;143	274	149	0.125;0.159;0.125	0.213;0.169;0.21	0.136	0.197	no	yes	XP_003528769.1 GRF1-interacting factor 3 [Glycine max]	-	-	-	-	GO:0019028//viral capsid	GO:0003713//transcription coactivator activity;GO:0005198//structural molecule activity	-
RI_3914	Glyma.06G016000	GLR3.3	no	Gm06	-	yes	0.113	0.00300246659783	0.0277199240022	Glyma.06G016000.3;Glyma.06G016000.2;Glyma.06G016000.1	Glyma.06G016000.6	1181446	1181971	1181446	1181853	1181939	1181971	6;2;4	18;12;9	2;1;3	39;35;17	235	149	0.174;0.096;0.22	0.031;0.018;0.101	0.163	0.05	yes	no	XP_003527293.1 glutamate receptor 3.3 [Glycine max]	-	-	-	-	GO:0016020//membrane	GO:0004970//ionotropic glutamate receptor activity;GO:0015276//ligand-gated ion channel activity	-
RI_3933	Glyma.08G296300	--	no	Gm08	+	yes	-0.187	0.00154729293748	0.0169740286736	MSTRG.17018.2	Glyma.08G296300.2	40633200	40633778	40633200	40633293	40633475	40633778	9;4;12	11;29;21	24;24;16	18;13;20	331	149	0.269;0.058;0.205	0.375;0.454;0.265	0.177	0.365	no	yes	XP_003530682.2 uncharacterized protein LOC100796980 [Glycine max]	-	-	-	-	-	-	-
RI_3937	Glyma.15G237600	LNK2	no	Gm15	-	yes	-0.234	0.000458536266021	0.0066155664042	Glyma.15G237600.3;Glyma.15G237600.1;MSTRG.32338.4	MSTRG.32338.3	45540897	45541565	45540897	45541000	45541249	45541565	14;6;12	26;27;20	15;13;16	13;10;6	398	149	0.168;0.077;0.183	0.302;0.327;0.5	0.143	0.376	no	yes	XP_003546724.1 protein LNK2 isoform X1 [Glycine max]	-	-	-	-	-	GO:0003824//catalytic activity;GO:0010181//FMN binding	GO:0008150//biological_process
RI_3941	Glyma.01G052200	--	no	Gm01	+	yes	-0.084	3.55475637814e-08	1.88153039443e-06	Glyma.01G052200.1	MSTRG.421.2	6317643	6323633	6317643	6317766	6323530	6323633	85;125;116	48;49;42	247;173;191	29;46;26	5913	149	0.043;0.06;0.065	0.177;0.087;0.156	0.056	0.14	no	yes	XP_003516272.1 uncharacterized protein LOC100817240 isoform X1 [Glycine max]	-	-	-	-	GO:0005763//mitochondrial small ribosomal subunit;GO:0005840//ribosome	GO:0003735//structural constituent of ribosome	GO:0006412//translation
RI_3966	Glyma.14G094400	SIS8	no	Gm14	-	yes	0.109	1.64348004095e-08	9.28490834144e-07	Glyma.14G094400.4;Glyma.14G094400.5;Glyma.14G094400.1	Glyma.14G094400.9;Glyma.14G094400.3	9026935	9027240	9026935	9027112	9027190	9027240	12;6;5	41;27;46	0;0;2	68;61;46	227	149	0.161;0.127;0.067	0.0;0.0;0.028	0.118	0.009	yes	no	RZB68307.1 Serine/threonine-protein kinase EDR1 isoform B [Glycine soja]	-	-	-	-	-	GO:0004672//protein kinase activity;GO:0005524//ATP binding	GO:0006468//protein phosphorylation
RI_3974	Glyma.08G179100	POT7	no	Gm08	-	yes	0.049	0.000294934172194	0.00463317508258	Glyma.08G179100.3	MSTRG.16171.2	14444398	14445597	14444398	14444627	14445162	14445597	22;17;24	51;58;46	7;23;3	61;70;63	684	149	0.086;0.06;0.102	0.024;0.067;0.01	0.083	0.034	yes	no	XP_003531548.1 potassium transporter 7 [Glycine max]	-	-	-	-	GO:0016020//membrane	GO:0015079//potassium ion transmembrane transporter activity	GO:0006813//potassium ion transport;GO:0071805//potassium ion transmembrane transport
RI_3975	Glyma.06G062600	PDS5	no	Gm06	-	yes	0.065	0.00174470716508	0.0186526158378	Glyma.06G062600.2;Glyma.06G062600.3;Glyma.06G062600.1	Glyma.06G062600.6;Glyma.06G062600.4	4709646	4709853	4709646	4709690	4709763	4709853	23;20;16	90;76;98	10;11;8	95;85;96	222	149	0.146;0.15;0.099	0.066;0.08;0.053	0.132	0.066	yes	no	XP_006581333.1 uncharacterized protein LOC100781036 isoform X1 [Glycine max]	-	-	-	-	-	-	-
RI_3983	Glyma.03G246500	PNG1	no	Gm03	-	yes	0.233	7.57143936436e-09	4.44046891483e-07	MSTRG.5966.4;Glyma.03G246500.2;Glyma.03G246500.3;Glyma.03G246500.1;Glyma.03G246500.6	MSTRG.5966.6	45518269	45518479	45518269	45518329	45518423	45518479	25;25;17	30;32;32	10;3;0	32;36;45	243	149	0.338;0.324;0.246	0.161;0.049;0.0	0.303	0.07	yes	no	XP_003521744.1 peptide-N(4)-(N-acetyl-beta-glucosaminyl)asparagine amidase isoform X1 [Glycine max]	Genetic Information Processing	Folding, sorting and degradation	ko04141//Protein processing in endoplasmic reticulum	K01456	-	-	-
RI_3987	Glyma.14G156100	At1g22960	no	Gm14	-	yes	-0.988	0	0	MSTRG.29992.2	MSTRG.29992.1	29894178	29894968	29894178	29894379	29894441	29894968	1;0;0	19;29;15	45;36;33	0;0;0	211	149	0.036;0.0;0.0	1.0;1.0;1.0	0.012	1	no	yes	XP_006596228.1 pentatricopeptide repeat-containing protein At1g22960, mitochondrial [Glycine max]	-	-	-	-	GO:0005739//mitochondrion	GO:0005515//protein binding;GO:0045182//translation regulator activity	GO:0006417//regulation of translation
RI_3989	Glyma.07G096600	DRT101	no	Gm07	-	yes	-0.506	0	0	Glyma.07G096600.1	MSTRG.13376.1	8917529	8918495	8917529	8917649	8917731	8918495	1;2;0	58;30;37	20;18;39	12;23;10	231	149	0.011;0.041;0.0	0.518;0.335;0.716	0.017	0.523	no	yes	KRH48556.1 hypothetical protein GLYMA_07G096600 [Glycine max]	Metabolism;Metabolism	Global and overview maps;Carbohydrate metabolism	ko01100//Metabolic pathways;ko00520//Amino sugar and nucleotide sugar metabolism	K01836;K01836	-	GO:0004614//phosphoglucomutase activity;GO:0008966//phosphoglucosamine mutase activity;GO:0016868//intramolecular transferase activity, phosphotransferases	GO:0005975//carbohydrate metabolic process;GO:0009103//lipopolysaccharide biosynthetic process;GO:0009252//peptidoglycan biosynthetic process;GO:0071704//organic substance metabolic process
RI_3995	Glyma.02G066700	--	no	Gm02	+	yes	0.221	2.87400178989e-07	1.23762958197e-05	MSTRG.2348.8;MSTRG.2348.9	MSTRG.2348.7	5896590	5897392	5896590	5896782	5896854	5897392	78;86;96	32;44;36	101;51;51	89;64;54	221	149	0.622;0.569;0.643	0.433;0.349;0.389	0.611	0.39	yes	no	XP_006574735.1 intracellular protein transport protein USO1 isoform X1 [Glycine max]	-	-	-	-	-	-	-
RI_4040	Glyma.12G167200	ECT4	no	Gm12	-	yes	0.424	3.68080700364e-08	1.92088216343e-06	MSTRG.25288.4	MSTRG.25288.3;MSTRG.25288.1	33626631	33627771	33626631	33626905	33627605	33627771	22;16;14	0;0;0	101;111;98	13;13;14	849	149	1.0;1.0;1.0	0.577;0.6;0.551	1	0.576	yes	no	KRH26322.1 hypothetical protein GLYMA_12G167200 [Glycine max]	-	-	-	-	-	GO:0003723//RNA binding	-
RI_4043	Glyma.07G231800	SMG7	no	Gm07	-	yes	0.016	0.00536021780881	0.0428662257565	Glyma.07G231800.9;Glyma.07G231800.8;Glyma.07G231800.7;Glyma.07G231800.6;Glyma.07G231800.3;Glyma.07G231800.2	Glyma.07G231800.5	41575059	41577207	41575059	41575183	41575288	41577207	7;0;16	154;160;226	4;2;0	235;178;212	254	149	0.026;0.0;0.04	0.01;0.007;0.0	0.022	0.006	yes	no	XP_003529483.1 protein SMG7 [Glycine max]	Genetic Information Processing	Translation	ko03015//mRNA surveillance pathway	K14409	-	-	-
RI_4059	Glyma.12G007800	--	no	Gm12	+	yes	0.288	9.64356908715e-05	0.00185578432621	Glyma.12G007800.3	Glyma.12G007800.11	574223	576497	574223	574277	576298	576497	39;43;45	0;0;1	49;36;38	4;1;1	2170	149	1.0;1.0;0.755	0.457;0.712;0.723	0.918	0.631	yes	no	XP_006591977.1 altered inheritance of mitochondria protein 3 isoform X1 [Glycine max]	-	-	-	-	-	-	-
RI_4080	Glyma.13G174300	CSLG2	no	Gm13	-	yes	-0.078	0.00038810513929	0.00577282958393	Glyma.13G174300.1;Glyma.13G174300.2	Glyma.13G174300.4	28268511	28269003	28268511	28268595	28268909	28269003	3;3;1	12;26;18	13;11;15	26;31;35	463	149	0.074;0.036;0.018	0.139;0.102;0.121	0.043	0.121	no	yes	XP_003542718.1 cellulose synthase-like protein G2 [Glycine max]	-	-	-	-	GO:0016020//membrane	GO:0016760//cellulose synthase (UDP-forming) activity	GO:0030244//cellulose biosynthetic process
RI_4090	Glyma.19G260200	PAB3	no	Gm19	+	yes	0.11	0.00229571685066	0.0228384884755	Glyma.19G260200.2	MSTRG.40608.2	50885780	50886617	50885780	50886086	50886181	50886617	18;6;14	38;42;23	3;4;4	15;44;27	244	149	0.224;0.08;0.271	0.109;0.053;0.083	0.192	0.082	yes	no	XP_028218460.1 RNA-binding protein CP33, chloroplastic-like isoform X1 [Glycine soja]	-	-	-	-	-	GO:0003676//nucleic acid binding;GO:0008649//rRNA methyltransferase activity;GO:0008757//S-adenosylmethionine-dependent methyltransferase activity	GO:0000451//rRNA 2'-O-methylation;GO:0008380//RNA splicing
RI_4094	Glyma.06G078100	At4g31240	no	Gm06	-	yes	-0.013	0.000376130557824	0.00566980521357	MSTRG.10686.2;Glyma.06G078100.2;Glyma.06G078100.1	Glyma.06G078100.3	6017018	6017918	6017018	6017498	6017765	6017918	7;7;3	256;244;235	25;28;10	320;401;299	416	149	0.01;0.01;0.005	0.027;0.024;0.012	0.008	0.021	no	yes	KHN18231.1 Putative nucleoredoxin 3 [Glycine soja]	-	-	-	-	GO:0005737//cytoplasm	GO:0003756//protein disulfide isomerase activity;GO:0015036//disulfide oxidoreductase activity;GO:0016209//antioxidant activity;GO:0016491//oxidoreductase activity	GO:0006457//protein folding;GO:0035556//intracellular signal transduction;GO:0055114//oxidation-reduction process
RI_4101	Glyma.05G107600	ACR1	no	Gm05	-	yes	0.123	2.45740513637e-05	0.000590899114162	Glyma.05G107600.1;Glyma.05G107600.3;Glyma.05G107600.2;Glyma.05G107600.5;Glyma.05G107600.4	MSTRG.8894.5;MSTRG.8894.6	28589288	28590144	28589288	28589936	28590076	28590144	129;171;110	99;196;106	115;66;151	172;145;238	289	149	0.402;0.31;0.349	0.256;0.19;0.246	0.354	0.231	yes	no	KRH58147.1 hypothetical protein GLYMA_05G107600 [Glycine max]	-	-	-	-	-	GO:0004617//phosphoglycerate dehydrogenase activity;GO:0008773//[protein-PII] uridylyltransferase activity	GO:0006564//L-serine biosynthetic process;GO:0018177//protein uridylylation
RI_4113	Glyma.04G046100	QQT1	no	Gm04	-	yes	-0.378	1.02456387818e-09	6.85789604547e-08	MSTRG.6548.2	Glyma.04G046100.1	3670632	3671088	3670632	3670880	3670989	3671088	20;20;22	15;7;4	24;36;19	0;1;0	258	149	0.435;0.623;0.761	1.0;0.954;1.0	0.606	0.985	no	yes	XP_003523622.1 GPN-loop GTPase QQT1 [Glycine max]	-	-	-	-	-	GO:0003723//RNA binding;GO:0003724//RNA helicase activity;GO:0005524//ATP binding;GO:0005525//GTP binding;GO:0016491//oxidoreductase activity;GO:0016772//transferase activity, transferring phosphorus-containing groups;GO:0016773//phosphotransferase activity, alcohol group as acceptor;GO:0016887//ATPase activity	GO:0006614//SRP-dependent cotranslational protein targeting to membrane;GO:0015809//arginine transport;GO:0015819//lysine transport;GO:0015822//ornithine transport;GO:0016260//selenocysteine biosynthetic process;GO:0055114//oxidation-reduction process
RI_4120	Glyma.08G356300	--	no	Gm08	-	yes	-0.32	0	0	Glyma.08G356300.11	MSTRG.17492.7	46262238	46263990	46262238	46262458	46263858	46263990	629;582;768	17;34;42	900;683;839	0;0;0	1549	149	0.781;0.622;0.638	1.0;1.0;1.0	0.68	1	no	yes	XP_014634997.1 uncharacterized protein LOC100791202 isoform X1 [Glycine max]	-	-	-	-	-	-	-
RI_4130	Glyma.07G127100	At4g29180	no	Gm07	-	yes	0.063	0.00503603819393	0.0407515416534	Glyma.07G127100.7;Glyma.07G127100.4;Glyma.07G127100.1	Glyma.07G127100.5	15072479	15072964	15072479	15072542	15072831	15072964	5;20;11	44;32;56	2;9;0	29;45;25	438	149	0.037;0.175;0.063	0.023;0.064;0.0	0.092	0.029	yes	no	XP_006582888.1 probable LRR receptor-like serine/threonine-protein kinase At4g29180-like isoform X1 [Glycine max]	-	-	-	-	-	GO:0004672//protein kinase activity;GO:0005515//protein binding;GO:0005524//ATP binding	GO:0006468//protein phosphorylation
RI_4140	Glyma.18G245200	LETM1	no	Gm18	-	yes	-0.27	0	0	MSTRG.38217.2	Glyma.18G245200.1	53579310	53579623	53579310	53579328	53579428	53579623	85;58;61	17;9;20	115;161;128	0;0;0	249	149	0.749;0.794;0.646	1.0;1.0;1.0	0.73	1	no	yes	XP_003551694.1 mitochondrial proton/calcium exchanger protein [Glycine max]	-	-	-	-	-	GO:0005509//calcium ion binding	GO:0015986//ATP synthesis coupled proton transport
RI_4147	Glyma.07G135250	--	no	Gm07	+	yes	1	0	0	MSTRG.13676.2	Glyma.07G135250.1;Glyma.07G135250.2	15877594	15877918	15877594	15877724	15877898	15877918	3;7;2	0;0;0	0;0;0	2;10;1	323	149	1.0;1.0;1.0	0.0;0.0;0.0	1	0	yes	no	XP_006602604.1 uncharacterized protein LOC100782211 [Glycine max]	-	-	-	-	-	-	-
RI_4154	Glyma.20G109800	At2g35130	no	Gm20	+	yes	0.053	0.00241010368809	0.0236416089473	Glyma.20G109800.1	MSTRG.41370.1	35178898	35179318	35178898	35178966	35179133	35179318	0;5;11	24;30;39	0;3;0	5;44;8	316	149	0.0;0.073;0.117	0.0;0.031;0.0	0.063	0.01	yes	no	XP_003555869.1 pentatricopeptide repeat-containing protein At2g35130 isoform X1 [Glycine max]	-	-	-	-	GO:0005575//cellular_component;GO:0005622//intracellular;GO:0005623//cell;GO:0043226//organelle;GO:0043227//membrane-bounded organelle;GO:0043229//intracellular organelle;GO:0043231//intracellular membrane-bounded organelle;GO:0044424//intracellular part;GO:0044464//cell part	GO:0003674//molecular_function;GO:0003676//nucleic acid binding;GO:0003723//RNA binding;GO:0003824//catalytic activity;GO:0004518//nuclease activity;GO:0004519//endonuclease activity;GO:0005488//binding;GO:0005515//protein binding;GO:0016787//hydrolase activity;GO:0016788//hydrolase activity, acting on ester bonds;GO:0097159//organic cyclic compound binding;GO:1901363//heterocyclic compound bindi…	GO:0006139//nucleobase-containing compound metabolic process;GO:0006725//cellular aromatic compound metabolic process;GO:0006807//nitrogen compound metabolic process;GO:0008150//biological_process;GO:0008152//metabolic process;GO:0009451//RNA modification;GO:0009987//cellular process;GO:0016070//RNA metabolic process;GO:0034641//cellular nitrogen compound metabolic process;GO:0043170//macromolecu…
RI_4155	Glyma.13G054500	--	no	Gm13	+	yes	0.258	9.07870568878e-06	0.000254121225598	Glyma.13G054500.2;Glyma.13G054500.3;Glyma.13G054500.1;MSTRG.26231.1	Glyma.13G054500.4	14248600	14249464	14248600	14249243	14249336	14249464	6;3;6	6;5;10	2;1;1	13;24;17	242	149	0.381;0.27;0.27	0.087;0.025;0.035	0.307	0.049	yes	no	XP_006593696.1 uncharacterized protein LOC100802627 isoform X1 [Glycine max]	-	-	-	-	-	-	-
RI_4174	Glyma.11G095501	BETAC-AD	no	Gm11	-	yes	0.145	0.00219085922939	0.0219728194374	MSTRG.22717.1	Glyma.11G095501.1	7235772	7236485	7235772	7236119	7236393	7236485	7;1;0	5;3;11	0;0;0	2;10;9	423	149	0.33;0.105;0.0	0.0;0.0;0.0	0.145	0	yes	no	KRH29071.1 hypothetical protein GLYMA_11G095500 [Glycine max]	-	-	-	-	GO:0030131//clathrin adaptor complex	-	GO:0006886//intracellular protein transport;GO:0016192//vesicle-mediated transport
RI_4207	Glyma.08G184600	SGS3	no	Gm08	+	yes	-0.195	0.00148224177555	0.0166259469104	Glyma.08G184600.5	Glyma.08G184600.3	14886672	14888451	14886672	14886709	14887464	14888451	50;55;73	6;3;1	52;108;94	0;2;1	904	149	0.579;0.751;0.923	1.0;0.899;0.939	0.751	0.946	no	yes	XP_006585472.1 protein SUPPRESSOR OF GENE SILENCING 3 [Glycine max]	-	-	-	-	-	-	GO:0031047//gene silencing by RNA
RI_4217	Glyma.04G001800	MED19A	no	Gm04	+	yes	0.28	0.00110747216407	0.0133199484108	MSTRG.6175.4	MSTRG.6175.2	150044	154339	150044	153690	153815	154339	16;6;3	2;0;0	4;4;9	0;4;3	274	149	0.813;1.0;1.0	1.0;0.352;0.62	0.938	0.657	yes	no	XP_006577825.1 uncharacterized protein LOC100801318 isoform X1 [Glycine max]	-	-	-	-	GO:0016021//integral component of membrane	GO:0005219//ryanodine-sensitive calcium-release channel activity;GO:0005524//ATP binding;GO:0016887//ATPase activity;GO:0019903//protein phosphatase binding;GO:0046872//metal ion binding	GO:0006270//DNA replication initiation;GO:0006874//cellular calcium ion homeostasis;GO:0008380//RNA splicing;GO:0043666//regulation of phosphoprotein phosphatase activity
RI_4229	Glyma.13G179100	At5g22100	no	Gm13	-	yes	0.372	0.00155462035919	0.0169740286736	MSTRG.27268.1	Glyma.13G179100.2	28687538	28689169	28687538	28688245	28688791	28689169	17;13;17	1;2;0	23;17;33	2;18;12	695	149	0.785;0.582;1.0	0.711;0.168;0.371	0.789	0.417	yes	no	KRH20447.1 hypothetical protein GLYMA_13G179100 [Glycine max]	Genetic Information Processing	Translation	ko03008//Ribosome biogenesis in eukaryotes	K11108	-	GO:0003963//RNA-3'-phosphate cyclase activity	GO:0006396//RNA processing
RI_4236	Glyma.04G050200	ELF3	no	Gm04	-	yes	0.267	2.09407491347e-10	1.49945503688e-08	Glyma.04G050200.4;Glyma.04G050200.6;MSTRG.6578.11;MSTRG.6578.10	Glyma.04G050200.5;Glyma.04G050200.7	4073076	4073586	4073076	4073315	4073480	4073586	28;36;64	30;42;30	36;21;20	109;112;106	314	149	0.307;0.289;0.503	0.135;0.082;0.082	0.366	0.1	yes	no	XP_003523640.1 protein EARLY FLOWERING 3 [Glycine max]	Organismal Systems	Environmental adaptation	ko04712//Circadian rhythm - plant	K12125	-	-	-
RI_4241	Glyma.08G271700	AGD8	no	Gm08	-	yes	0.029	1.56590081433e-05	0.000406869924669	Glyma.08G271700.1	Glyma.08G271700.4	34919656	34920546	34919656	34919782	34920288	34920546	63;27;58	184;144;189	38;24;29	212;219;223	655	149	0.072;0.041;0.065	0.039;0.024;0.029	0.059	0.031	yes	no	XP_003531961.1 probable ADP-ribosylation factor GTPase-activating protein AGD8 isoform X1 [Glycine max]	Cellular Processes	Transport and catabolism	ko04144//Endocytosis	K12493	-	GO:0005096//GTPase activator activity	-
RI_4259	Glyma.02G293200	--	no	Gm02	+	yes	0.218	0.00208681593609	0.0211706961029	MSTRG.4001.7	Glyma.02G293200.9	49018867	49019262	49018867	49019019	49019170	49019262	30;40;50	7;11;17	48;26;27	23;19;25	300	149	0.68;0.644;0.594	0.509;0.405;0.349	0.639	0.421	yes	no	XP_003519589.1 splicing factor, suppressor of white-apricot homolog isoform X1 [Glycine max]	-	-	-	-	-	GO:0003723//RNA binding	GO:0006396//RNA processing
RI_4272	Glyma.02G235800	--	no	Gm02	-	yes	-0.078	0.00412185917477	0.0352419205505	Glyma.02G235800.7	MSTRG.3559.6	44156254	44156615	44156254	44156416	44156512	44156615	58;38;58	1;6;4	62;40;49	0;1;2	245	149	0.972;0.794;0.898	1.0;0.961;0.937	0.888	0.966	no	yes	XP_006575450.1 uncharacterized protein LOC100814626 isoform X1 [Glycine max]	-	-	-	-	-	GO:0016779//nucleotidyltransferase activity	-
RI_4278	Glyma.10G139400	--	no	Gm10	+	yes	-0.249	0.000681290825284	0.00905000116604	MSTRG.20625.4	Glyma.10G139400.15	37479302	37479575	37479302	37479336	37479505	37479575	38;45;38	41;63;78	47;17;41	43;7;12	318	149	0.303;0.251;0.186	0.339;0.532;0.616	0.247	0.496	no	yes	NP_001241392.1 uncharacterized protein LOC100814291 [Glycine max]	Metabolism	Metabolism of cofactors and vitamins	ko00760//Nicotinate and nicotinamide metabolism	K18551	-	GO:0008801//beta-phosphoglucomutase activity;GO:0008967//phosphoglycolate phosphatase activity;GO:0016787//hydrolase activity;GO:0016791//phosphatase activity;GO:0018784//(S)-2-haloacid dehalogenase activity	GO:0006805//xenobiotic metabolic process;GO:0008152//metabolic process;GO:0009853//photorespiration;GO:0043094//cellular metabolic compound salvage;GO:0046352//disaccharide catabolic process
RI_4288	Glyma.11G223000	UVR8	no	Gm11	+	yes	0.224	4.3453229237e-08	2.21144616233e-06	Glyma.11G223000.1	MSTRG.23797.1	36685622	36686710	36685622	36685666	36686527	36686710	95;92;134	33;21;48	10;5;26	15;20;17	1010	149	0.298;0.393;0.292	0.09;0.036;0.184	0.328	0.103	yes	no	XP_003538429.1 ultraviolet-B receptor UVR8 isoform X1 [Glycine max]	-	-	-	-	-	-	-
RI_4299	Glyma.16G003700	BOP1	no	Gm16	-	yes	0.025	0.00417157054362	0.0354324571139	Glyma.16G003700.1	Glyma.16G003700.2	206637	207828	206637	206816	207743	207828	18;40;34	123;65;71	24;12;19	89;112;73	1076	149	0.02;0.079;0.062	0.036;0.015;0.035	0.054	0.029	yes	no	XP_003548639.1 ribosome biogenesis protein BOP1 homolog [Glycine max]	-	-	-	-	-	GO:0005515//protein binding	GO:0006364//rRNA processing
RI_4303	Glyma.14G155900	At1g21570	no	Gm14	+	yes	-0.126	0.000708294593009	0.00928016617819	Glyma.14G155900.1	MSTRG.29988.4	29818234	29820014	29818234	29818309	29819923	29820014	185;210;191	32;46;46	285;185;247	34;24;27	1763	149	0.328;0.278;0.26	0.415;0.394;0.436	0.289	0.415	no	yes	XP_014622383.1 uncharacterized protein LOC100802468 [Glycine max]	-	-	-	-	-	GO:0046872//metal ion binding	-
RI_4307	Glyma.15G058900	ALDH6B2	no	Gm15	-	yes	-0.07	0.000165578984083	0.00297269791249	Glyma.15G058900.1;MSTRG.31046.2;MSTRG.31046.1	Glyma.15G058900.7	4537216	4537576	4537216	4537280	4537421	4537576	0;1;0	27;23;22	7;5;2	25;37;24	290	149	0.0;0.022;0.0	0.126;0.065;0.041	0.007	0.077	no	yes	XP_003547102.1 methylmalonate-semialdehyde dehydrogenase [acylating], mitochondrial isoform X1 [Glycine max]	Metabolism;Metabolism;Metabolism;Metabolism;Metabolism;Metabolism	Global and overview maps;Global and overview maps;Carbohydrate metabolism;Amino acid metabolism;Metabolism of other amino acids;Carbohydrate metabolism	ko01100//Metabolic pathways;ko01200//Carbon metabolism;ko00562//Inositol phosphate metabolism;ko00280//Valine, leucine and isoleucine degradation;ko00410//beta-Alanine metabolism;ko00640//Propanoate metabolism	K00140;K00140;K00140;K00140;K00140;K00140	-	GO:0003842//1-pyrroline-5-carboxylate dehydrogenase activity;GO:0004350//glutamate-5-semialdehyde dehydrogenase activity;GO:0004491//methylmalonate-semialdehyde dehydrogenase (acylating) activity;GO:0004777//succinate-semialdehyde dehydrogenase (NAD+) activity;GO:0008802//betaine-aldehyde dehydrogenase activity;GO:0009013//succinate-semialdehyde dehydrogenase [NAD(P)+] activity;GO:0016491//oxidor…	GO:0006527//arginine catabolic process;GO:0006561//proline biosynthetic process;GO:0006562//proline catabolic process;GO:0006574//valine catabolic process;GO:0006578//amino-acid betaine biosynthetic process;GO:0009450//gamma-aminobutyric acid catabolic process;GO:0010124//phenylacetate catabolic process;GO:0055114//oxidation-reduction process
RI_4312	Glyma.12G131800	DURF2	no	Gm12	-	yes	0.165	0.000202542253802	0.00351339492651	Glyma.12G131800.1	Glyma.12G131800.9	14868062	14868491	14868062	14868142	14868301	14868491	4;0;4	7;5;5	0;0;0	1;1;2	308	149	0.217;0.0;0.279	0.0;0.0;0.0	0.165	0	yes	no	XP_028193859.1 E3 ubiquitin-protein ligase RNF115-like isoform X1 [Glycine soja]	-	-	-	-	GO:0000109//nucleotide-excision repair complex;GO:0005680//anaphase-promoting complex	GO:0008270//zinc ion binding;GO:0046872//metal ion binding;GO:0061630//ubiquitin protein ligase activity;GO:0097602//cullin family protein binding	GO:0006289//nucleotide-excision repair;GO:0031145//anaphase-promoting complex-dependent proteasomal ubiquitin-dependent protein catabolic process
RI_4315	Glyma.17G042702	BSH	no	Gm17	-	yes	0.571	2.49415813213e-05	0.000595311076653	Glyma.17G042702.1	MSTRG.34733.2	3179115	3179341	3179115	3179199	3179293	3179341	5;1;5	1;0;6	0;0;1	3;1;1	243	149	0.754;1.0;0.338	0.0;0.0;0.38	0.697	0.127	yes	no	KRH02507.1 hypothetical protein GLYMA_17G042700 [Glycine max]	-	-	-	-	GO:0000228//nuclear chromosome	-	GO:0006338//chromatin remodeling
RI_4319	Glyma.10G019400	spast	no	Gm10	-	yes	0.388	1.56419068909e-06	5.50416357909e-05	MSTRG.19827.3	MSTRG.19827.2	1687969	1688567	1687969	1688135	1688293	1688567	3;2;3	0;0;0	99;57;87	19;17;42	307	149	1.0;1.0;1.0	0.717;0.619;0.501	1	0.612	yes	no	XP_006588598.1 uncharacterized protein LOC100794406 [Glycine max]	-	-	-	-	GO:0000502//proteasome complex;GO:0009368//endopeptidase Clp complex;GO:0009379//Holliday junction helicase complex	GO:0003678//DNA helicase activity;GO:0003723//RNA binding;GO:0003724//RNA helicase activity;GO:0004176//ATP-dependent peptidase activity;GO:0004222//metalloendopeptidase activity;GO:0004252//serine-type endopeptidase activity;GO:0005515//protein binding;GO:0005524//ATP binding;GO:0008134//transcription factor binding;GO:0009378//four-way junction helicase activity;GO:0016818//hydrolase activity, …	GO:0002949//tRNA threonylcarbamoyladenosine modification;GO:0006281//DNA repair;GO:0006310//DNA recombination;GO:0006355//regulation of transcription, DNA-templated;GO:0006457//protein folding;GO:0006508//proteolysis;GO:0009306//protein secretion;GO:0010498//proteasomal protein catabolic process;GO:0019941//modification-dependent protein catabolic process;GO:0032297//negative regulation of DNA-de…
RI_4322	Glyma.15G237600	LNK2	no	Gm15	-	yes	-0.424	1.73343135068e-07	7.84887518933e-06	Glyma.15G237600.2	MSTRG.32338.3	45540897	45541565	45540897	45540997	45541249	45541565	14;6;12	1;9;2	15;13;16	0;0;0	401	149	0.839;0.199;0.69	1.0;1.0;1.0	0.576	1	no	yes	XP_003546724.1 protein LNK2 isoform X1 [Glycine max]	-	-	-	-	-	GO:0003824//catalytic activity;GO:0010181//FMN binding	GO:0008150//biological_process
RI_4337	Glyma.17G119400	PHN1	no	Gm17	-	yes	-0.464	1.60233892548e-05	0.000411133462629	Glyma.17G119400.11	MSTRG.35374.4	9432267	9433799	9432267	9432411	9433576	9433799	39;13;9	0;4;2	4;19;19	0;0;0	1314	149	1.0;0.269;0.338	1.0;1.0;1.0	0.536	1	no	yes	XP_014625472.1 protein argonaute PNH1 isoform X2 [Glycine max]	-	-	-	-	-	GO:0003676//nucleic acid binding;GO:0005515//protein binding	-
RI_4354	Glyma.16G165600	--	no	Gm16	-	yes	-0.214	0.000378242636253	0.00566980521357	MSTRG.33857.3	Glyma.16G165600.1;Glyma.16G165600.2	32644733	32647044	32644733	32645729	32646488	32647044	74;81;98	11;3;6	30;22;40	2;0;0	908	149	0.525;0.816;0.728	0.711;1.0;1.0	0.69	0.904	no	yes	KHN41287.1 hypothetical protein glysoja_030125, partial [Glycine soja]	-	-	-	-	-	-	-
RI_4384	Glyma.13G110100	--	no	Gm13	+	yes	1	0	0	MSTRG.26668.4	Glyma.13G110100.4;Glyma.13G110100.1;Glyma.13G110100.3	21406842	21407276	21406842	21407128	21407157	21407276	24;16;14	0;0;0	0;0;0	15;4;3	178	149	1.0;1.0;1.0	0.0;0.0;0.0	1	0	yes	no	KRH19313.1 hypothetical protein GLYMA_13G110100 [Glycine max]	-	-	-	-	-	-	GO:0006355//regulation of transcription, DNA-templated;GO:0019058//viral life cycle
RI_4392	Glyma.09G183600	--	no	Gm09	+	yes	0.303	0.00102588344647	0.0125096836898	MSTRG.18838.2	Glyma.09G183600.7	41765605	41766849	41765605	41765759	41766578	41766849	17;21;42	2;3;3	7;9;7	15;1;4	968	149	0.567;0.519;0.683	0.067;0.581;0.212	0.59	0.287	yes	no	XP_003534167.1 uncharacterized protein LOC100778964 [Glycine max]	-	-	-	-	-	-	-
RI_4399	Glyma.16G018400	Vps8	no	Gm16	-	yes	0.24	0.00578806564708	0.0456697852608	Glyma.16G018400.8;Glyma.16G018400.1	MSTRG.32795.2	1623804	1624144	1623804	1623962	1624026	1624144	18;11;11	6;8;6	9;8;5	15;13;5	213	149	0.677;0.49;0.562	0.296;0.301;0.412	0.576	0.336	yes	no	XP_028208128.1 vacuolar protein sorting-associated protein 8 homolog [Glycine soja]	-	-	-	-	-	GO:0005515//protein binding	GO:0006886//intracellular protein transport;GO:0016192//vesicle-mediated transport
RI_4401	Glyma.09G252532	--	no	Gm09	+	yes	0.01	0.000953186594129	0.0118341190457	Glyma.09G252532.1	MSTRG.19392.2	47652644	47653817	47652644	47652764	47653687	47653817	129;114;168	520;580;682	73;79;100	636;500;495	1072	149	0.033;0.027;0.033	0.016;0.021;0.027	0.031	0.021	yes	no	XP_006587818.1 uncharacterized protein LOC102662012 [Glycine max]	-	-	-	-	-	-	-
RI_4404	Glyma.02G135500	SRK2E	no	Gm02	+	yes	-0.392	0.00140468779157	0.0160483625612	Glyma.02G135500.4;Glyma.02G135500.5;Glyma.02G135500.3;Glyma.02G135500.1	Glyma.02G135500.6	14460908	14461142	14460908	14461010	14461088	14461142	4;5;3	5;1;5	2;4;1	0;2;0	227	149	0.344;0.766;0.283	1.0;0.568;1.0	0.464	0.856	no	yes	XP_003518861.1 serine/threonine-protein kinase SRK2E isoform X1 [Glycine max]	Environmental Information Processing;Environmental Information Processing	Signal transduction;Signal transduction	ko04075//Plant hormone signal transduction;ko04016//MAPK signaling pathway - plant	K14498;K14498	-	GO:0004672//protein kinase activity;GO:0005524//ATP binding	GO:0006468//protein phosphorylation
RI_4420	Glyma.10G253200	CRK26	no	Gm10	+	yes	0.062	0.000211438908937	0.00362685459954	Glyma.10G253200.3;MSTRG.21553.1;Glyma.10G253200.1	Glyma.10G253200.4	48159875	48160447	48159875	48160086	48160209	48160447	19;8;12	66;53;58	16;10;8	152;171;100	272	149	0.136;0.076;0.102	0.055;0.031;0.042	0.105	0.043	yes	no	XP_003535666.1 cysteine-rich receptor-like protein kinase 26 [Glycine max]	-	-	-	-	-	GO:0004672//protein kinase activity;GO:0005524//ATP binding	GO:0006468//protein phosphorylation
RI_4432	Glyma.08G019300	RTNLB2	no	Gm08	+	yes	0.021	9.76452252388e-12	7.91183285553e-10	Glyma.08G019300.2;Glyma.08G019300.1	Glyma.08G019300.4	1566752	1567162	1566752	1566894	1567092	1567162	39;25;66	609;531;682	8;13;14	727;651;595	347	149	0.027;0.02;0.04	0.005;0.009;0.01	0.029	0.008	yes	no	NP_001239711.1 reticulon-like protein B2-like [Glycine max]	-	-	-	-	-	-	-
RI_4437	Glyma.11G029300	At4g22758	no	Gm11	-	yes	0.137	0.0036959574432	0.0323751151283	Glyma.11G029300.3	MSTRG.22181.3	2114174	2115445	2114174	2114382	2115002	2115445	55;45;74	1;0;2	76;106;99	7;4;3	769	149	0.914;1.0;0.878	0.678;0.837;0.865	0.931	0.793	yes	no	XP_003538594.1 uncharacterized protein At4g22758 isoform X1 [Glycine max]	-	-	-	-	-	-	-
RI_4445	Glyma.17G020600	PPD	no	Gm17	+	yes	0.163	0	0	Glyma.17G020600.1	MSTRG.34541.2	1524827	1525652	1524827	1524975	1525390	1525652	81;161;133	82;136;142	29;11;16	92;72;107	564	149	0.207;0.238;0.198	0.077;0.039;0.038	0.214	0.051	yes	no	XP_003550521.1 pyruvate, phosphate dikinase, chloroplastic [Glycine max]	Metabolism;Metabolism;Metabolism;Metabolism	Global and overview maps;Global and overview maps;Carbohydrate metabolism;Energy metabolism	ko01100//Metabolic pathways;ko01200//Carbon metabolism;ko00620//Pyruvate metabolism;ko00710//Carbon fixation in photosynthetic organisms	K01006;K01006;K01006;K01006	-	GO:0005524//ATP binding;GO:0008965//phosphoenolpyruvate-protein phosphotransferase activity;GO:0008986//pyruvate, water dikinase activity;GO:0016301//kinase activity;GO:0016772//transferase activity, transferring phosphorus-containing groups;GO:0050242//pyruvate, phosphate dikinase activity	GO:0006094//gluconeogenesis;GO:0006808//regulation of nitrogen utilization;GO:0009401//phosphoenolpyruvate-dependent sugar phosphotransferase system;GO:0015976//carbon utilization;GO:0016310//phosphorylation
RI_4450	Glyma.17G092200	--	no	Gm17	-	yes	-0.038	0.00516157548814	0.0415489958902	Glyma.17G092200.2	Glyma.17G092200.5	7171453	7176041	7171453	7171998	7172071	7176041	107;76;94	4;2;5	127;82;102	0;2;1	222	149	0.947;0.962;0.927	1.0;0.965;0.986	0.945	0.984	no	yes	KHN18480.1 hypothetical protein glysoja_006893 [Glycine soja]	-	-	-	-	GO:0005634//nucleus	-	-
RI_4451	Glyma.08G201000	VIP2	no	Gm08	-	yes	-0.116	0.00147638916058	0.0165905190709	MSTRG.16355.2	Glyma.08G201000.1	16336116	16337307	16336116	16337014	16337102	16337307	11;14;7	37;46;40	29;34;24	49;56;54	237	149	0.157;0.161;0.099	0.271;0.276;0.218	0.139	0.255	no	yes	NP_001352038.1 protein PAF1 homolog [Glycine max]	-	-	-	-	GO:0016593//Cdc73/Paf1 complex	-	GO:0006368//transcription elongation from RNA polymerase II promoter;GO:0016570//histone modification
RI_4468	Glyma.06G160100	SRK2A	no	Gm06	-	yes	0.08	0.0049460899501	0.0402883887734	Glyma.06G160100.1	MSTRG.11381.2	13168734	13169034	13168734	13168836	13168959	13169034	21;22;15	62;50;38	10;28;15	79;107;76	272	149	0.157;0.194;0.178	0.065;0.125;0.098	0.176	0.096	yes	no	XP_003526896.1 serine/threonine-protein kinase SRK2A [Glycine max]	Environmental Information Processing;Environmental Information Processing	Signal transduction;Signal transduction	ko04075//Plant hormone signal transduction;ko04016//MAPK signaling pathway - plant	K14498;K14498	-	GO:0004672//protein kinase activity;GO:0005524//ATP binding	GO:0006468//protein phosphorylation
RI_4477	Glyma.10G163700	PURKE	no	Gm10	+	yes	0.538	3.81663489701e-09	2.2818289025e-07	Glyma.10G163700.15	Glyma.10G163700.13	39896973	39897658	39896973	39897105	39897401	39897658	26;18;46	2;0;1	13;16;8	4;12;6	445	149	0.813;1.0;0.939	0.521;0.309;0.309	0.917	0.38	yes	no	XP_003536132.1 phosphoribosylaminoimidazole carboxylase, chloroplastic isoform X1 [Glycine max]	Metabolism;Metabolism;Metabolism	Global and overview maps;Global and overview maps;Nucleotide metabolism	ko01100//Metabolic pathways;ko01110//Biosynthesis of secondary metabolites;ko00230//Purine metabolism	K11808;K11808;K11808	GO:0005737//cytoplasm;GO:0005951//carbamoyl-phosphate synthase complex;GO:0009317//acetyl-CoA carboxylase complex;GO:0009320//phosphoribosylaminoimidazole carboxylase complex	GO:0003989//acetyl-CoA carboxylase activity;GO:0004075//biotin carboxylase activity;GO:0004088//carbamoyl-phosphate synthase (glutamine-hydrolyzing) activity;GO:0004617//phosphoglycerate dehydrogenase activity;GO:0004637//phosphoribosylamine-glycine ligase activity;GO:0004638//phosphoribosylaminoimidazole carboxylase activity;GO:0004644//phosphoribosylglycinamide formyltransferase activity;GO:000…	GO:0006094//gluconeogenesis;GO:0006189//'de novo' IMP biosynthetic process;GO:0006564//L-serine biosynthetic process;GO:0006631//fatty acid metabolic process;GO:0006633//fatty acid biosynthetic process;GO:0009152//purine ribonucleotide biosynthetic process;GO:0009220//pyrimidine ribonucleotide biosynthetic process;GO:0009252//peptidoglycan biosynthetic process;GO:0051235//maintenance of location;…
RI_4489	Glyma.02G232900	At5g58410	no	Gm02	-	yes	-0.79	0	0	MSTRG.3534.1	Glyma.02G232900.1	43868810	43869704	43868810	43869078	43869163	43869704	12;9;12	25;19;39	65;44;45	0;0;0	234	149	0.234;0.232;0.164	1.0;1.0;1.0	0.21	1	no	yes	XP_006575432.1 E3 ubiquitin-protein ligase listerin [Glycine max]	-	-	-	-	GO:0005575//cellular_component;GO:0005622//intracellular;GO:0005623//cell;GO:0005680//anaphase-promoting complex;GO:0005737//cytoplasm;GO:0005829//cytosol;GO:0044424//intracellular part;GO:0044444//cytoplasmic part;GO:0044464//cell part	GO:0003674//molecular_function;GO:0003824//catalytic activity;GO:0005488//binding;GO:0008270//zinc ion binding;GO:0016740//transferase activity;GO:0043167//ion binding;GO:0043169//cation binding;GO:0046872//metal ion binding;GO:0046914//transition metal ion binding;GO:0061630//ubiquitin protein ligase activity;GO:0097602//cullin family protein binding	GO:0006464//cellular protein modification process;GO:0006807//nitrogen compound metabolic process;GO:0008150//biological_process;GO:0008152//metabolic process;GO:0009987//cellular process;GO:0016567//protein ubiquitination;GO:0019538//protein metabolic process;GO:0031145//anaphase-promoting complex-dependent proteasomal ubiquitin-dependent protein catabolic process;GO:0032446//protein modificatio…
RI_4492	Glyma.02G111800	PAT22	no	Gm02	-	yes	-0.197	4.46320374756e-05	0.00100308060867	Glyma.02G111800.3;MSTRG.2678.4	MSTRG.2678.3	10782800	10783384	10782800	10782877	10783078	10783384	23;27;32	6;1;7	7;20;9	0;0;1	350	149	0.62;0.92;0.661	1.0;1.0;0.793	0.734	0.931	no	yes	XP_003518747.1 probable protein S-acyltransferase 22 [Glycine max]	-	-	-	-	GO:0016020//membrane;GO:0016021//integral component of membrane	GO:0016409//palmitoyltransferase activity	-
RI_4495	Glyma.08G315100	CID3	no	Gm08	+	yes	0.24	0.000489626396086	0.00701190545837	Glyma.08G315100.1	Glyma.08G315100.3	42900718	42900965	42900718	42900820	42900914	42900965	16;14;7	13;11;8	19;4;1	21;17;41	243	149	0.43;0.438;0.349	0.357;0.126;0.015	0.406	0.166	yes	no	XP_003530744.2 nuclear pore complex protein DDB_G0274915 isoform X2 [Glycine max]	-	-	-	-	-	-	-
RI_4507	Glyma.07G243500	PR-10	no	Gm07	-	yes	-0.486	0	0	MSTRG.14462.4	Glyma.07G243500.2;Glyma.07G243500.1	42652673	42653004	42652673	42652861	42652881	42653004	17926;17689;26384	13311;15398;23683	16206;15149;17407	0;0;0	169	149	0.543;0.503;0.496	1.0;1.0;1.0	0.514	1	no	yes	KRH50782.1 hypothetical protein GLYMA_07G243500 [Glycine max]	-	-	-	-	-	-	GO:0006952//defense response
RI_4508	Glyma.08G105000	AHK3	no	Gm08	+	yes	0.009	0.00303529745423	0.0279810804239	Glyma.08G105000.20;Glyma.08G105000.23;Glyma.08G105000.18;Glyma.08G105000.12;Glyma.08G105000.13;Glyma.08G105000.14;Glyma.08G105000.15;Glyma.08G105000.16;Glyma.08G105000.17;Glyma.08G105000.8;Glyma.08G105000.7;Glyma.08G105000.4;Glyma.08G105000.5;Glyma.08G105000.2;Glyma.08G105000.1	MSTRG.15564.19	8080448	8081747	8080448	8081098	8081465	8081747	27;16;23	378;352;340	8;19;15	625;440;486	516	149	0.02;0.013;0.019	0.004;0.012;0.009	0.017	0.008	yes	no	XP_003531201.1 histidine kinase 3 isoform X1 [Glycine max]	Environmental Information Processing	Signal transduction	ko04075//Plant hormone signal transduction	K14489	GO:0016020//membrane	GO:0000155//phosphorelay sensor kinase activity;GO:0000156//phosphorelay response regulator activity;GO:0003677//DNA binding;GO:0003700//transcription factor activity, sequence-specific DNA binding;GO:0004673//protein histidine kinase activity;GO:0005524//ATP binding	GO:0000160//phosphorelay signal transduction system;GO:0006355//regulation of transcription, DNA-templated;GO:0006796//phosphate-containing compound metabolic process;GO:0006808//regulation of nitrogen utilization;GO:0006817//phosphate ion transport;GO:0007165//signal transduction;GO:0030436//asexual sporulation;GO:0042173//regulation of sporulation resulting in formation of a cellular spore
RI_4509	Glyma.04G050200	ELF3	no	Gm04	-	yes	0.053	0.000263737872242	0.00425607236529	Glyma.04G050200.7	Glyma.04G050200.10	4073076	4074060	4073076	4073586	4073672	4074060	6;12;17	62;96;76	7;6;10	159;146;138	235	149	0.058;0.073;0.124	0.027;0.025;0.044	0.085	0.032	yes	no	XP_003523640.1 protein EARLY FLOWERING 3 [Glycine max]	Organismal Systems	Environmental adaptation	ko04712//Circadian rhythm - plant	K12125	-	-	-
RI_4524	Glyma.18G266400	RIK	no	Gm18	+	yes	0.25	0.00154347908052	0.0169740286736	MSTRG.38374.3	MSTRG.38374.2	55355297	55356576	55355297	55355375	55356516	55356576	101;69;89	6;2;3	117;74;114	17;8;12	1290	149	0.66;0.799;0.774	0.443;0.517;0.523	0.744	0.494	yes	no	XP_006602937.1 protein RIK [Glycine max]	-	-	-	-	-	GO:0003723//RNA binding	-
RI_4526	Glyma.15G237600	LNK2	no	Gm15	-	yes	-0.734	4.91828799909e-13	4.52042052215e-11	MSTRG.32338.6	MSTRG.32338.3	45540897	45541565	45540897	45541000	45541218	45541565	11;5;5	7;11;6	12;9;10	0;0;0	367	149	0.389;0.156;0.253	1.0;1.0;1.0	0.266	1	no	yes	XP_003546724.1 protein LNK2 isoform X1 [Glycine max]	-	-	-	-	-	GO:0003824//catalytic activity;GO:0010181//FMN binding	GO:0008150//biological_process
RI_4535	Glyma.15G115100	CPR1	no	Gm15	-	yes	0.158	0.00204179013621	0.0209555727646	Glyma.15G115100.2	Glyma.15G115100.1	9021057	9022073	9021057	9021752	9021932	9022073	60;80;84	10;18;17	92;80;76	29;32;35	329	149	0.731;0.668;0.691	0.59;0.531;0.496	0.697	0.539	yes	no	XP_003546182.1 F-box protein CPR1 [Glycine max]	-	-	-	-	-	GO:0005515//protein binding	-
RI_4537	Glyma.18G036500	--	no	Gm18	-	yes	0.244	1.92637915397e-07	8.65886337967e-06	Glyma.18G036500.2	Glyma.18G036500.1	2852122	2854263	2852122	2852973	2853069	2854263	31;16;28	0;0;0	29;22;24	1;5;10	245	149	1.0;1.0;1.0	0.946;0.728;0.593	1	0.756	yes	no	KRG97876.1 hypothetical protein GLYMA_18G036500 [Glycine max]	-	-	-	-	-	-	-
RI_4545	Glyma.03G184200	SPCC1235.04c	no	Gm03	-	yes	-0.045	0.00036492423988	0.00553722860155	MSTRG.5461.3;Glyma.03G184200.1;Glyma.03G184200.4	Glyma.03G184200.2	40769166	40769815	40769166	40769224	40769662	40769815	6;1;2	43;44;50	6;14;8	50;50;21	587	149	0.034;0.006;0.01	0.03;0.066;0.088	0.017	0.061	no	yes	XP_028225879.1 FAD synthase-like isoform X1 [Glycine soja]	-	-	-	-	-	GO:0003824//catalytic activity;GO:0004604//phosphoadenylyl-sulfate reductase (thioredoxin) activity;GO:0004781//sulfate adenylyltransferase (ATP) activity;GO:0009973//adenylyl-sulfate reductase activity;GO:0016667//oxidoreductase activity, acting on a sulfur group of donors	GO:0000103//sulfate assimilation;GO:0006777//Mo-molybdopterin cofactor biosynthetic process;GO:0006790//sulfur compound metabolic process;GO:0010134//sulfate assimilation via adenylyl sulfate reduction;GO:0019379//sulfate assimilation, phosphoadenylyl sulfate reduction by phosphoadenylyl-sulfate reductase (thioredoxin)
RI_4552	Glyma.13G162900	ANTR6	no	Gm13	+	yes	0.024	0.00162820746231	0.0176390626476	Glyma.13G162900.1;Glyma.13G162900.3	Glyma.13G162900.4	27245217	27245866	27245217	27245581	27245720	27245866	7;11;11	128;130;132	6;1;1	112;88;109	288	149	0.028;0.042;0.041	0.027;0.006;0.005	0.037	0.013	yes	no	XP_003541488.1 probable anion transporter 6, chloroplastic isoform X1 [Glycine max]	-	-	-	-	GO:0005887//integral component of plasma membrane	GO:0008028//monocarboxylic acid transmembrane transporter activity;GO:0015169//glycerol-3-phosphate transmembrane transporter activity;GO:0015238//drug transmembrane transporter activity;GO:0015307//drug:proton antiporter activity;GO:0015514//nitrite efflux transmembrane transporter activity;GO:0015535//fucose:proton symporter activity;GO:0022857//transmembrane transporter activity;GO:0042910//xe…	GO:0006855//drug transmembrane transport;GO:0015707//nitrite transport;GO:0015718//monocarboxylic acid transport;GO:0015756//fucose transport;GO:0015794//glycerol-3-phosphate transport;GO:0015893//drug transport;GO:0042493//response to drug;GO:0042908//xenobiotic transport;GO:0055085//transmembrane transport
RI_4564	Glyma.20G126000	At1g14650	no	Gm20	+	yes	-0.312	1.63558589561e-07	7.57288567306e-06	MSTRG.41516.2	Glyma.20G126000.7	36797703	36798299	36797703	36797772	36798254	36798299	31;28;25	2;9;1	55;40;23	0;0;0	631	149	0.785;0.424;0.855	1.0;1.0;1.0	0.688	1	no	yes	XP_003555947.1 probable splicing factor 3A subunit 1 [Glycine max]	Genetic Information Processing	Transcription	ko03040//Spliceosome	K12825	-	GO:0003723//RNA binding;GO:0005515//protein binding	GO:0006396//RNA processing
RI_4569	Glyma.18G234100	ATI1	no	Gm18	-	yes	0.085	0.000644086594054	0.00862235923084	MSTRG.38120.2	Glyma.18G234100.3	52532433	52533397	52532433	52532491	52533316	52533397	163;129;165	74;57;62	157;92;135	92;98;77	974	149	0.252;0.257;0.289	0.207;0.126;0.211	0.266	0.181	yes	no	RZB53472.1 ATG8-interacting protein 1 isoform C, partial [Glycine soja]	-	-	-	-	-	-	-
RI_4575	Glyma.17G261600	CIP73	no	Gm17	-	yes	0.104	0.00271353390021	0.0255503696598	Glyma.17G261600.19	Glyma.17G261600.11	41650398	41651794	41650398	41650549	41651667	41651794	78;65;66	0;0;2	95;56;66	1;0;6	1267	149	1.0;1.0;0.795	0.918;1.0;0.564	0.932	0.827	yes	no	XP_006601370.1 ubiquitin-like domain-containing protein CIP73 isoform X1 [Glycine max]	-	-	-	-	-	GO:0005515//protein binding	GO:0006289//nucleotide-excision repair
RI_4579	Glyma.17G092300	NAT6	no	Gm17	+	yes	-0.09	0.0017787139224	0.0189503812009	MSTRG.35141.1	Glyma.17G092300.3	7188385	7189145	7188385	7188793	7188919	7189145	34;22;43	6;0;4	17;26;22	0;2;0	275	149	0.754;1.0;0.853	1.0;0.876;1.0	0.869	0.959	no	yes	XP_025982299.1 nucleobase-ascorbate transporter 6 isoform X1 [Glycine max]	-	-	-	-	GO:0016020//membrane;GO:0016021//integral component of membrane	GO:0015205//nucleobase transmembrane transporter activity;GO:0022857//transmembrane transporter activity;GO:0042907//xanthine transmembrane transporter activity	GO:0015851//nucleobase transport;GO:0042906//xanthine transport;GO:0055085//transmembrane transport
RI_4582	Glyma.16G031100	--	no	Gm16	+	yes	0.968	0	0	MSTRG.32893.4	MSTRG.32893.3	2924489	2925995	2924489	2924778	2924803	2925995	13;7;6	0;0;0	0;1;0	3;8;1	174	149	1.0;1.0;1.0	0.0;0.097;0.0	1	0.032	yes	no	RZB59352.1 hypothetical protein D0Y65_042553 [Glycine soja]	-	-	-	-	-	-	-
RI_4603	Glyma.05G045700	GTE10	no	Gm05	-	yes	0.097	0.00385557258416	0.0334265650437	Glyma.05G045700.1;Glyma.05G045700.3;Glyma.05G045700.2	Glyma.05G045700.4;MSTRG.8461.5	4181783	4182061	4181783	4181899	4181980	4182061	181;182;243	55;46;47	271;104;160	88;41;72	230	149	0.681;0.719;0.77	0.666;0.622;0.59	0.723	0.626	yes	no	XP_003525531.3 transcription factor GTE10 [Glycine max]	-	-	-	-	GO:0031237//intrinsic component of periplasmic side of plasma membrane	GO:0005215//transporter activity;GO:0005515//protein binding	GO:0006323//DNA packaging;GO:0006810//transport;GO:0009405//pathogenesis
RI_4613	Glyma.13G354900	NADP-ME4	no	Gm13	-	yes	0.013	0.00214870683175	0.0215852147959	Glyma.13G354900.3;Glyma.13G354900.1;Glyma.13G354900.4	Glyma.13G354900.2	43714167	43714520	43714167	43714296	43714429	43714520	62;36;46	703;602;765	17;43;33	707;691;766	282	149	0.045;0.031;0.031	0.013;0.032;0.022	0.036	0.022	yes	no	XP_003543623.1 NADP-dependent malic enzyme [Glycine max]	Metabolism;Metabolism;Metabolism;Metabolism	Global and overview maps;Global and overview maps;Carbohydrate metabolism;Energy metabolism	ko01100//Metabolic pathways;ko01200//Carbon metabolism;ko00620//Pyruvate metabolism;ko00710//Carbon fixation in photosynthetic organisms	K00029;K00029;K00029;K00029	-	GO:0004471//malate dehydrogenase (decarboxylating) (NAD+) activity;GO:0051287//NAD binding	GO:0055114//oxidation-reduction process
RI_4619	Glyma.07G041800	RPC34	yes	Gm07	+	yes	0.275	0.000580536076153	0.0079266987959	MSTRG.12925.2	-	3474190	3475479	3474190	3474374	3474482	3475479	11;10;5	2;0;0	14;8;7	3;4;2	257	149	0.761;1.0;1.0	0.73;0.537;0.67	0.92	0.646	yes	no	XP_003529842.1 DNA-directed RNA polymerase III subunit RPC6 isoform X2 [Glycine max]	Genetic Information Processing	Transcription	ko03020//RNA polymerase	K03025	GO:0005666//DNA-directed RNA polymerase III complex	GO:0019955//cytokine binding	GO:0006383//transcription from RNA polymerase III promoter
RI_4653	Glyma.13G240800	AIRP2	no	Gm13	-	yes	0.239	0.000291060822121	0.00459929514991	Glyma.13G240800.8	Glyma.13G240800.9	34471762	34472751	34471762	34471913	34472569	34472751	13;13;11	0;0;1	35;6;18	3;3;0	805	149	1.0;1.0;0.671	0.683;0.27;1.0	0.89	0.651	yes	no	RZB82609.1 E3 ubiquitin-protein ligase AIRP2 isoform A [Glycine soja]	-	-	-	-	GO:0000109//nucleotide-excision repair complex	GO:0008270//zinc ion binding;GO:0046872//metal ion binding;GO:0061630//ubiquitin protein ligase activity	GO:0006289//nucleotide-excision repair
RI_4665	Glyma.16G115700	DGAT2D	no	Gm16	-	yes	0.138	0.00367967261942	0.0323676703332	Glyma.16G115700.1;Glyma.16G115700.2	Glyma.16G115700.5	25870737	25871129	25870737	25870835	25871042	25871129	21;15;34	16;35;38	6;20;12	37;40;34	356	149	0.355;0.152;0.272	0.064;0.173;0.129	0.26	0.122	yes	no	XP_014624648.1 diacylglycerol O-acyltransferase 2D-like isoform X1 [Glycine max]	Metabolism;Metabolism	Global and overview maps;Lipid metabolism	ko01100//Metabolic pathways;ko00561//Glycerolipid metabolism	K22848;K22848	-	GO:0016746//transferase activity, transferring acyl groups;GO:0016747//transferase activity, transferring acyl groups other than amino-acyl groups	-
RI_4667	Glyma.10G152500	ATG18A	no	Gm10	-	yes	-0.179	2.23454823088e-05	0.000546045555784	MSTRG.20730.2	Glyma.10G152500.1	38878168	38878993	38878168	38878554	38878898	38878993	49;52;47	1;2;8	2;2;3	0;0;0	493	149	0.937;0.887;0.64	1.0;1.0;1.0	0.821	1	no	yes	XP_003536071.1 autophagy-related protein 18a [Glycine max]	-	-	-	-	-	GO:0005515//protein binding	-
RI_4675	Glyma.04G061000	NRPD2	no	Gm04	-	yes	-0.198	0.00119806170858	0.0141334559414	MSTRG.6658.4	Glyma.04G061000.3;Glyma.04G061000.4;Glyma.04G061000.2;Glyma.04G061000.1	4966878	4967179	4966878	4966987	4967088	4967179	18;13;26	4;4;3	40;49;20	1;2;1	250	149	0.728;0.66;0.838	0.96;0.936;0.923	0.742	0.94	no	yes	XP_003523670.1 DNA-directed RNA polymerases IV and V subunit 2 [Glycine max]	-	-	-	-	GO:0000345//cytosolic DNA-directed RNA polymerase complex	GO:0003677//DNA binding;GO:0003899//DNA-directed RNA polymerase activity	GO:0006351//transcription, DNA-templated
RI_4678	Glyma.08G067400	HEN4	no	Gm08	-	yes	0.058	6.33600424571e-07	2.53357884059e-05	Glyma.08G067400.6;Glyma.08G067400.1;Glyma.08G067400.3	Glyma.08G067400.7	5170232	5171054	5170232	5170344	5170971	5171054	17;18;26	49;42;40	13;7;10	79;77;70	776	149	0.062;0.076;0.111	0.031;0.017;0.027	0.083	0.025	yes	no	XP_003532599.2 KH domain-containing protein HEN4 isoform X1 [Glycine max]	-	-	-	-	GO:0022627//cytosolic small ribosomal subunit	GO:0003723//RNA binding;GO:0003735//structural constituent of ribosome;GO:0004521//endoribonuclease activity;GO:0004654//polyribonucleotide nucleotidyltransferase activity	GO:0006402//mRNA catabolic process;GO:0006412//translation
RI_4682	Glyma.13G196500	NQR	no	Gm13	+	yes	0.092	0	0	Glyma.13G196500.1	Glyma.13G196500.2	30414346	30414821	30414346	30414496	30414629	30414821	207;163;203	847;860;1196	9;10;14	1316;1551;1370	282	149	0.114;0.091;0.082	0.004;0.003;0.005	0.096	0.004	yes	no	NP_001236028.2 NADPH:quinone oxidoreductase [Glycine max]	-	-	-	-	-	GO:0003674//molecular_function;GO:0008752//FMN reductase activity;GO:0016491//oxidoreductase activity	GO:0044273//sulfur compound catabolic process;GO:0046685//response to arsenic-containing substance;GO:0055114//oxidation-reduction process
RI_4684	Glyma.04G121100	PUB52	yes	Gm04	+	yes	0.236	5.44999966268e-07	2.22258926641e-05	-	Glyma.04G121100.7	14312238	14313035	14312238	14312419	14312955	14313035	49;40;37	0;0;0	67;68;58	5;4;4	685	149	1.0;1.0;1.0	0.745;0.787;0.759	1	0.764	yes	no	XP_006578363.1 U-box domain-containing protein 35 isoform X1 [Glycine max]	-	-	-	-	-	GO:0004672//protein kinase activity;GO:0004842//ubiquitin-protein transferase activity;GO:0005524//ATP binding	GO:0006468//protein phosphorylation;GO:0016567//protein ubiquitination
RI_4708	Glyma.15G245600	NTMC2T6.1	no	Gm15	+	yes	-0.597	3.49831275059e-13	3.26403180578e-11	MSTRG.32392.1	Glyma.15G245600.1	48813232	48813723	48813232	48813471	48813594	48813723	4;5;7	4;11;2	60;23;27	0;0;0	272	149	0.354;0.199;0.657	1.0;1.0;1.0	0.403	1	no	yes	XP_025981409.1 C2 domain-containing protein At1g53590 isoform X1 [Glycine max]	-	-	-	-	-	-	-
RI_4714	Glyma.17G245000	--	no	Gm17	+	yes	-0.188	0.00614575069475	0.0478451741824	Glyma.17G245000.2	Glyma.17G245000.1	40154039	40155159	40154039	40154865	40155074	40155159	16;9;5	2;0;3	8;7;6	0;1;0	358	149	0.769;1.0;0.41	1.0;0.744;1.0	0.726	0.915	no	yes	XP_006601299.1 uncharacterized protein LOC100801978 isoform X1 [Glycine max]	-	-	-	-	GO:0009279//cell outer membrane	GO:0015288//porin activity	GO:0006810//transport
RI_4725	Glyma.14G106500	CID7	no	Gm14	-	yes	0.113	0.00450389745491	0.0376824990018	Glyma.14G106500.2	Glyma.14G106500.4	11471744	11472474	11471744	11472213	11472310	11472474	20;31;27	0;0;1	25;17;22	3;2;1	246	149	1.0;1.0;0.942	0.835;0.837;0.93	0.981	0.867	yes	no	XP_003544580.1 polyadenylate-binding protein-interacting protein 7 [Glycine max]	-	-	-	-	-	-	-
RI_4727	Glyma.20G126000	At1g14650	no	Gm20	+	yes	-0.211	0.00163301668568	0.0176423100885	Glyma.20G126000.9	Glyma.20G126000.10;MSTRG.41516.2	36794068	36796630	36794068	36794097	36794421	36796630	10;11;4	0;5;2	12;11;6	0;1;1	473	149	1.0;0.409;0.387	1.0;0.776;0.654	0.599	0.81	no	yes	XP_003555947.1 probable splicing factor 3A subunit 1 [Glycine max]	Genetic Information Processing	Transcription	ko03040//Spliceosome	K12825	-	GO:0003723//RNA binding;GO:0005515//protein binding	GO:0006396//RNA processing
RI_4736	Glyma.03G167200	--	no	Gm03	-	yes	0.044	8.98033634981e-05	0.00173357088533	Glyma.03G167200.1;Glyma.03G167200.5	Glyma.03G167200.8	39337068	39338454	39337068	39338023	39338281	39338454	244;226;293	477;512;822	120;108;137	471;375;459	407	149	0.158;0.139;0.115	0.085;0.095;0.099	0.137	0.093	yes	no	NP_001341842.1 TPR transcription factor [Glycine max]	-	-	-	-	-	GO:0005515//protein binding	-
RI_4738	Glyma.04G053300	APM1	no	Gm04	+	yes	-0.016	0.00099892995261	0.0122538060721	MSTRG.6602.1;Glyma.04G053300.3;Glyma.04G053300.2	Glyma.04G053300.1	4336419	4336720	4336419	4336541	4336622	4336720	15;7;18	377;461;406	28;11;41	442;326;485	230	149	0.025;0.01;0.028	0.039;0.021;0.052	0.021	0.037	no	yes	XP_006578084.1 aminopeptidase M1 isoform X1 [Glycine max]	-	-	-	-	-	GO:0004177//aminopeptidase activity;GO:0008237//metallopeptidase activity;GO:0008270//zinc ion binding	GO:0006508//proteolysis
RI_4744	Glyma.12G117400	--	no	Gm12	+	yes	0.344	0.00246044979527	0.0239359397145	Glyma.12G117400.13	MSTRG.24999.14;Glyma.12G117400.12	11869635	11870567	11869635	11869784	11869861	11870567	10;1;7	0;0;0	5;6;2	0;2;3	226	149	1.0;1.0;1.0	1.0;0.664;0.305	1	0.656	yes	no	RZB75437.1 Mitochondrial metalloendopeptidase OMA1 isoform A [Glycine soja]	-	-	-	-	-	GO:0004222//metalloendopeptidase activity	GO:0006508//proteolysis
RI_4746	Glyma.06G202200	CLPB1	no	Gm06	+	yes	0.071	0.000397221557225	0.00585189078802	Glyma.06G202200.1;Glyma.06G202200.6;Glyma.06G202200.5	MSTRG.11720.4	18531591	18532479	18531591	18531773	18531856	18532479	103;64;122	315;223;285	44;12;57	167;128;244	232	149	0.174;0.156;0.216	0.145;0.057;0.13	0.182	0.111	yes	no	XP_006582011.1 chaperone protein ClpB1 isoform X1 [Glycine max]	-	-	-	-	GO:0009360//DNA polymerase III complex;GO:0009368//endopeptidase Clp complex;GO:0009379//Holliday junction helicase complex;GO:0033104//type VI protein secretion system complex	GO:0003674//molecular_function;GO:0003677//DNA binding;GO:0003688//DNA replication origin binding;GO:0003723//RNA binding;GO:0003724//RNA helicase activity;GO:0003887//DNA-directed DNA polymerase activity;GO:0003924//GTPase activity;GO:0004176//ATP-dependent peptidase activity;GO:0004252//serine-type endopeptidase activity;GO:0005198//structural molecule activity;GO:0005524//ATP binding;GO:000552…	GO:0002949//tRNA threonylcarbamoyladenosine modification;GO:0006260//DNA replication;GO:0006270//DNA replication initiation;GO:0006275//regulation of DNA replication;GO:0006281//DNA repair;GO:0006310//DNA recombination;GO:0006355//regulation of transcription, DNA-templated;GO:0006457//protein folding;GO:0006508//proteolysis;GO:0006576//cellular biogenic amine metabolic process;GO:0006614//SRP-dep…
RI_4755	Glyma.05G239300	DRP1C	no	Gm05	+	yes	0.077	1.64891604471e-06	5.73673729001e-05	Glyma.05G239300.1	Glyma.05G239300.3	41548673	41549214	41548673	41548724	41548964	41549214	10;17;20	44;56;43	3;11;12	87;128;74	389	149	0.08;0.104;0.151	0.013;0.032;0.058	0.112	0.034	yes	no	XP_003525224.1 dynamin-related protein 1C [Glycine max]	-	-	-	-	GO:0005737//cytoplasm	GO:0003924//GTPase activity;GO:0005525//GTP binding;GO:0043022//ribosome binding	GO:0042254//ribosome biogenesis
RI_4767	Glyma.07G073500	--	no	Gm07	+	yes	-0.287	3.37188055255e-11	2.56346178304e-09	MSTRG.13182.6	MSTRG.13182.5	6543978	6544892	6543978	6544039	6544815	6544892	233;214;218	15;25;34	719;900;543	12;10;19	925	149	0.714;0.58;0.508	0.906;0.935;0.822	0.601	0.888	no	yes	XP_003529953.1 uncharacterized protein LOC100790647 isoform X1 [Glycine max]	-	-	-	-	-	-	-
RI_4775	Glyma.02G203500	UBP23	no	Gm02	+	yes	0.054	0.00585335982847	0.0459594	MSTRG.3310.1;Glyma.02G203500.1	Glyma.02G203500.2	40722388	40723218	40722388	40722499	40722575	40723218	0;0;12	36;5;27	4;0;1	49;50;47	225	149	0.0;0.0;0.227	0.051;0.0;0.014	0.076	0.022	yes	no	KRH72298.1 hypothetical protein GLYMA_02G203500 [Glycine max]	-	-	-	-	-	GO:0004843//thiol-dependent ubiquitin-specific protease activity;GO:0032183//SUMO binding;GO:0070140//SUMO-specific isopeptidase activity	GO:0016579//protein deubiquitination
RI_4807	Glyma.09G227500	PAO1	no	Gm09	-	yes	-0.373	1.53952606219e-09	9.87541821976e-08	Glyma.09G227500.1	MSTRG.19199.1	45583929	45584444	45583929	45584061	45584194	45584444	107;121;87	149;131;144	96;55;52	20;10;27	282	149	0.275;0.328;0.242	0.717;0.744;0.504	0.282	0.655	no	yes	XP_003534392.1 polyamine oxidase 1 [Glycine max]	Metabolism;Metabolism;Metabolism	Global and overview maps;Amino acid metabolism;Metabolism of other amino acids	ko01100//Metabolic pathways;ko00330//Arginine and proline metabolism;ko00410//beta-Alanine metabolism	K13366;K13366;K13366	-	GO:0003824//catalytic activity;GO:0004499//N,N-dimethylaniline monooxygenase activity;GO:0004729//oxygen-dependent protoporphyrinogen oxidase activity;GO:0004791//thioredoxin-disulfide reductase activity;GO:0008641//small protein activating enzyme activity;GO:0008767//UDP-galactopyranose mutase activity;GO:0016166//phytoene dehydrogenase activity;GO:0016491//oxidoreductase activity;GO:0016779//nu…	GO:0006779//porphyrin-containing compound biosynthetic process;GO:0009228//thiamine biosynthetic process;GO:0009273//peptidoglycan-based cell wall biogenesis;GO:0015995//chlorophyll biosynthetic process;GO:0016117//carotenoid biosynthetic process;GO:0018874//benzoate metabolic process;GO:0030494//bacteriochlorophyll biosynthetic process;GO:0055114//oxidation-reduction process
RI_4812	Glyma.01G147800	EDR2	no	Gm01	-	yes	0.111	0.00198170273491	0.0204753782577	Glyma.01G147800.6;Glyma.01G147800.5	MSTRG.1002.8;MSTRG.1002.6	49606426	49608525	49606426	49606510	49608424	49608525	279;235;309	0;1;2	341;352;288	4;4;5	2063	149	1.0;0.944;0.918	0.86;0.864;0.806	0.954	0.843	yes	no	XP_014630785.1 protein ENHANCED DISEASE RESISTANCE 2 isoform X1 [Glycine max]	-	-	-	-	-	GO:0008289//lipid binding	-
RI_4814	Glyma.06G097900	GATA25	no	Gm06	+	yes	0.464	0	0	MSTRG.10850.1	Glyma.06G097900.1	7739817	7740362	7739817	7740095	7740149	7740362	185;231;193	0;0;0	68;88;61	34;67;41	203	149	1.0;1.0;1.0	0.595;0.491;0.522	1	0.536	yes	no	XP_006580988.1 uncharacterized protein LOC100784789 isoform X1 [Glycine max]	-	-	-	-	GO:0000109//nucleotide-excision repair complex	GO:0003677//DNA binding;GO:0005515//protein binding;GO:0008270//zinc ion binding;GO:0043565//sequence-specific DNA binding	GO:0000715//nucleotide-excision repair, DNA damage recognition;GO:0006289//nucleotide-excision repair;GO:0006355//regulation of transcription, DNA-templated
RI_4834	Glyma.07G206200	MMK1	no	Gm07	-	yes	0.137	4.41480631147e-05	0.000999499164192	MSTRG.14161.3	Glyma.07G206200.2	37883564	37884111	37883564	37883820	37884014	37884111	40;45;30	0;0;0	38;52;50	2;5;3	343	149	1.0;1.0;1.0	0.892;0.819;0.879	1	0.863	yes	no	XP_003529369.1 mitogen-activated protein kinase homolog MMK1 isoform X1 [Glycine max]	Environmental Information Processing;Organismal Systems;Environmental Information Processing	Signal transduction;Environmental adaptation;Signal transduction	ko04075//Plant hormone signal transduction;ko04626//Plant-pathogen interaction;ko04016//MAPK signaling pathway - plant	K14512;K14512;K14512	-	GO:0004672//protein kinase activity;GO:0005524//ATP binding	GO:0006468//protein phosphorylation
RI_4836	Glyma.11G245000	UVR8	no	Gm11	-	yes	0.12	0.00201925640011	0.0207936	Glyma.11G245000.1	MSTRG.23983.3	38753203	38754357	38753203	38753243	38754136	38754357	644;670;705	115;166;86	969;638;982	294;201;250	1042	149	0.445;0.366;0.54	0.32;0.312;0.36	0.45	0.331	yes	no	XP_006591478.1 ultraviolet-B receptor UVR8 [Glycine max]	-	-	-	-	-	-	-
RI_4851	Glyma.15G232000	TGAL1	no	Gm15	-	yes	-0.226	0.000391896620471	0.00581457972081	Glyma.15G232000.1	Glyma.15G232000.5	44385367	44386637	44385367	44385555	44386498	44386637	49;40;53	2;1;3	34;4;28	0;0;0	1092	149	0.77;0.845;0.707	1.0;1.0;1.0	0.774	1	no	yes	KRH13334.1 hypothetical protein GLYMA_15G232000 [Glycine max]	Environmental Information Processing	Signal transduction	ko04075//Plant hormone signal transduction	K14431	GO:0005576//extracellular region	GO:0003700//transcription factor activity, sequence-specific DNA binding;GO:0008289//lipid binding;GO:0043565//sequence-specific DNA binding	GO:0006351//transcription, DNA-templated;GO:0006355//regulation of transcription, DNA-templated;GO:0006869//lipid transport;GO:0042157//lipoprotein metabolic process
RI_4874	Glyma.19G129300	DUSP12	no	Gm19	+	yes	0.158	0.00386887990215	0.0334614640975	MSTRG.39559.2	MSTRG.39559.1	39312597	39313927	39312597	39312817	39313621	39313927	157;192;162	14;19;17	232;135;218	32;36;38	953	149	0.637;0.612;0.598	0.531;0.37;0.473	0.616	0.458	yes	no	XP_003554119.1 dual specificity protein phosphatase 12 [Glycine max]	-	-	-	-	-	GO:0004725//protein tyrosine phosphatase activity	GO:0006470//protein dephosphorylation;GO:0035556//intracellular signal transduction
RI_4875	Glyma.08G298500	SUC3	no	Gm08	-	yes	0.152	1.12159752352e-06	4.08686245552e-05	Glyma.08G298500.1;Glyma.08G298500.2;MSTRG.17035.3	MSTRG.17035.4	41004073	41004944	41004073	41004433	41004868	41004944	31;31;40	34;20;29	23;6;20	62;38;29	584	149	0.189;0.283;0.26	0.086;0.039;0.15	0.244	0.092	yes	no	XP_028245763.1 sucrose transport protein SUC3-like isoform X1 [Glycine soja]	-	-	-	-	GO:0016021//integral component of membrane	GO:0015486//glycoside-pentoside-hexuronide:cation symporter activity	GO:0006812//cation transport;GO:0008643//carbohydrate transport
RI_4895	Glyma.19G033500	COB	no	Gm19	+	yes	0.028	4.96493581525e-06	0.000153638566584	Glyma.19G033500.4	Glyma.19G033500.2	4308878	4310173	4308878	4309100	4310093	4310173	50;45;69	125;140;120	81;21;28	290;119;205	1142	149	0.05;0.04;0.07	0.035;0.023;0.018	0.053	0.025	yes	no	XP_006603925.1 protein COBRA [Glycine max]	-	-	-	-	GO:0031225//anchored component of membrane	-	GO:0010215//cellulose microfibril organization
RI_4897	Glyma.07G269900	GAUT4	no	Gm07	+	yes	0.114	0.000514517802619	0.00725034468771	MSTRG.14678.1	Glyma.07G269900.1	44586000	44586437	44586000	44586116	44586280	44586437	14;10;17	43;32;22	5;13;7	41;71;56	313	149	0.134;0.129;0.269	0.055;0.08;0.056	0.177	0.064	yes	no	XP_006584115.1 probable galacturonosyltransferase 4 [Glycine max]	Metabolism;Metabolism	Global and overview maps;Carbohydrate metabolism	ko01100//Metabolic pathways;ko00520//Amino sugar and nucleotide sugar metabolism	K13648;K13648	-	GO:0016757//transferase activity, transferring glycosyl groups	-
RI_4915	Glyma.18G052100	VAL1	no	Gm18	+	yes	0.208	0.00289395998997	0.0270015	Glyma.18G052100.9	Glyma.18G052100.10;Glyma.18G052100.13	4471133	4471823	4471133	4471265	4471679	4471823	16;6;17	1;0;1	16;16;8	4;1;1	563	149	0.809;1.0;0.818	0.514;0.809;0.679	0.876	0.667	yes	no	XP_006602056.2 B3 domain-containing transcription repressor VAL1 isoform X1 [Glycine max]	-	-	-	-	-	GO:0003677//DNA binding;GO:0008270//zinc ion binding	-
RI_4917	Glyma.07G201800	NAC073	no	Gm07	+	yes	-0.198	0.00236039277972	0.0233311376204	Glyma.07G201800.4	Glyma.07G201800.1	37396309	37397122	37396309	37396740	37396867	37397122	1;0;2	10;6;17	5;1;4	6;12;4	276	149	0.051;0.0;0.06	0.31;0.043;0.351	0.037	0.235	no	yes	XP_003529352.1 NAC domain-containing protein 73 [Glycine max]	-	-	-	-	-	GO:0003677//DNA binding	GO:0006355//regulation of transcription, DNA-templated
RI_4919	Glyma.04G099400	OVA7	no	Gm04	-	yes	-0.205	0.000448155367371	0.00650882252894	Glyma.04G099400.2	Glyma.04G099400.3	9057385	9057709	9057385	9057534	9057608	9057709	19;10;9	33;38;38	19;44;23	17;34;38	223	149	0.278;0.15;0.137	0.428;0.464;0.288	0.188	0.393	no	yes	XP_003522784.1 serine--tRNA ligase, chloroplastic/mitochondrial isoform X1 [Glycine max]	Genetic Information Processing	Translation	ko00970//Aminoacyl-tRNA biosynthesis	K01875	GO:0005737//cytoplasm;GO:0005886//plasma membrane;GO:0009345//glycine-tRNA ligase complex	GO:0000166//nucleotide binding;GO:0003674//molecular_function;GO:0004812//aminoacyl-tRNA ligase activity;GO:0004820//glycine-tRNA ligase activity;GO:0004828//serine-tRNA ligase activity;GO:0004829//threonine-tRNA ligase activity;GO:0005524//ATP binding	GO:0006418//tRNA aminoacylation for protein translation;GO:0006426//glycyl-tRNA aminoacylation;GO:0006434//seryl-tRNA aminoacylation;GO:0006435//threonyl-tRNA aminoacylation;GO:0008150//biological_process
RI_4923	Glyma.08G172600	FAR1	no	Gm08	-	yes	-0.471	5.27911048209e-13	4.71141483315e-11	MSTRG.16112.2	MSTRG.16112.1	13811224	13812437	13811224	13811941	13812321	13812437	63;34;52	13;9;15	27;35;42	0;0;0	529	149	0.577;0.516;0.494	1.0;1.0;1.0	0.529	1	no	yes	XP_003532941.2 protein FAR1-RELATED SEQUENCE 6 [Glycine max]	-	-	-	-	-	GO:0003677//DNA binding;GO:0004803//transposase activity;GO:0008270//zinc ion binding	GO:0006313//transposition, DNA-mediated
RI_4938	Glyma.14G021300	DDB_G0273473	no	Gm14	-	yes	0.323	4.05390771219e-06	0.000128020326624	Glyma.14G021300.1;Glyma.14G021300.3;MSTRG.29028.4	MSTRG.29028.3	1503816	1504580	1503816	1504002	1504413	1504580	39;37;29	17;16;5	11;16;5	20;19;14	560	149	0.379;0.381;0.607	0.128;0.183;0.087	0.456	0.133	yes	no	XP_006595724.2 UPF0505 protein isoform X1 [Glycine max]	-	-	-	-	GO:0005575//cellular_component;GO:0005622//intracellular;GO:0005623//cell;GO:0005737//cytoplasm;GO:0005768//endosome;GO:0005769//early endosome;GO:0005829//cytosol;GO:0005886//plasma membrane;GO:0012505//endomembrane system;GO:0012506//vesicle membrane;GO:0016020//membrane;GO:0016021//integral component of membrane;GO:0030141//secretory granule;GO:0030659//cytoplasmic vesicle membrane;GO:0030667/…	GO:0003674//molecular_function	GO:0001775//cell activation;GO:0002252//immune effector process;GO:0002263//cell activation involved in immune response;GO:0002274//myeloid leukocyte activation;GO:0002275//myeloid cell activation involved in immune response;GO:0002283//neutrophil activation involved in immune response;GO:0002366//leukocyte activation involved in immune response;GO:0002376//immune system process;GO:0002443//leuko…
RI_4942	Glyma.15G101900	ABCI12	no	Gm15	-	yes	-0.117	0.00070216845106	0.0092392164992	MSTRG.31389.3	Glyma.15G101900.9	7934861	7935377	7934861	7935095	7935176	7935377	26;36;29	3;2;5	29;19;39	1;0;1	230	149	0.849;0.921;0.79	0.949;1.0;0.962	0.853	0.97	no	yes	NP_001235255.2 putative cobalt ion transmembrane transporter [Glycine max]	-	-	-	-	GO:0005887//integral component of plasma membrane;GO:0043190//ATP-binding cassette (ABC) transporter complex	GO:0032778//cobalt-transporting ATPase activity	GO:0006824//cobalt ion transport
RI_4959	Glyma.16G063300	--	no	Gm16	+	yes	0.469	2.77059835252e-06	9.12371371915e-05	MSTRG.33154.4	MSTRG.33154.2;MSTRG.33154.3	6192210	6192713	6192210	6192305	6192385	6192713	23;31;17	7;1;7	11;5;6	15;12;9	229	149	0.681;0.953;0.612	0.323;0.213;0.303	0.749	0.28	yes	no	XP_028207333.1 uncharacterized protein LOC114390693 isoform X2 [Glycine soja]	Metabolism;Metabolism	Global and overview maps;Glycan biosynthesis and metabolism	ko01100//Metabolic pathways;ko00563//Glycosylphosphatidylinositol (GPI)-anchor biosynthesis	K05294;K05294	-	GO:0016788//hydrolase activity, acting on ester bonds	-
RI_4973	Glyma.12G018000	DPB	no	Gm12	-	yes	0.197	0.00166821813858	0.0179595931772	Glyma.12G018000.1	Glyma.12G018000.2;Glyma.12G018000.3;Glyma.12G018000.4	1247518	1248383	1247518	1248096	1248178	1248383	70;58;44	3;6;4	31;26;34	7;17;4	231	149	0.938;0.862;0.876	0.741;0.497;0.846	0.892	0.695	yes	no	NP_001357819.1 transcription factor-like protein DPB-like isoform 1 [Glycine max]	-	-	-	-	GO:0005667//transcription factor complex	GO:0008134//transcription factor binding;GO:0042803//protein homodimerization activity;GO:0070840//dynein complex binding	GO:0006355//regulation of transcription, DNA-templated
RI_4978	Glyma.06G238876	--	no	Gm06	+	yes	-0.317	0.00210748005287	0.0212752	Glyma.06G238876.3	Glyma.06G238876.1	38504399	38505091	38504399	38504668	38504869	38505091	10;6;0	26;26;16	3;4;15	1;8;8	350	149	0.141;0.089;0.0	0.561;0.176;0.444	0.077	0.394	no	yes	ACU20243.1 unknown [Glycine max]	-	-	-	-	-	-	-
RI_4980	Glyma.17G219500	--	yes	Gm17	-	yes	-0.046	0.000154828261584	0.00280421304363	MSTRG.36081.1	-	37039314	37041089	37039314	37040347	37040700	37041089	22;9;21	136;107;104	32;36;21	83;126;67	502	149	0.046;0.024;0.057	0.103;0.078;0.085	0.042	0.089	no	yes	XP_006601197.1 uncharacterized protein LOC100795601 [Glycine max]	-	-	-	-	-	-	-
RI_4990	Glyma.06G082400	AAT-1	no	Gm06	-	yes	0.013	0.00367021815738	0.0323336243393	Glyma.06G082400.1	Glyma.06G082400.2	6308026	6308612	6308026	6308121	6308490	6308612	87;52;90	473;507;541	70;44;86	800;538;618	518	149	0.05;0.029;0.046	0.025;0.023;0.038	0.042	0.029	yes	no	NP_001237541.1 aspartate aminotransferase glyoxysomal isozyme AAT1 precursor [Glycine max]	Metabolism;Metabolism;Metabolism;Metabolism;Metabolism;Metabolism;Metabolism;Metabolism;Metabolism;Metabolism;Metabolism;Metabolism;Metabolism;Metabolism;Metabolism	Global and overview maps;Global and overview maps;Global and overview maps;Global and overview maps;Amino acid metabolism;Energy metabolism;Amino acid metabolism;Global and overview maps;Amino acid metabolism;Amino acid metabolism;Amino acid metabolism;Amino acid metabolism;Amino acid metabolism;Biosynthesis of other secondary metabolites;Biosynthesis of other secondary metabolites	ko01100//Metabolic pathways;ko01110//Biosynthesis of secondary metabolites;ko01200//Carbon metabolism;ko01230//Biosynthesis of amino acids;ko00270//Cysteine and methionine metabolism;ko00710//Carbon fixation in photosynthetic organisms;ko00330//Arginine and proline metabolism;ko01210//2-Oxocarboxylic acid metabolism;ko00250//Alanine, aspartate and glutamate metabolism;ko00350//Tyrosine metabolism…	K14454;K14454;K14454;K14454;K14454;K14454;K14454;K14454;K14454;K14454;K14454;K14454;K14454;K14454;K14454	GO:0005737//cytoplasm	GO:0004400//histidinol-phosphate transaminase activity;GO:0030170//pyridoxal phosphate binding;GO:0048472//threonine-phosphate decarboxylase activity	GO:0000105//histidine biosynthetic process;GO:0009058//biosynthetic process;GO:0009236//cobalamin biosynthetic process
RI_4996	Glyma.16G004200	At4g06676	no	Gm16	+	yes	0.135	0.000201295469846	0.00350163136529	Glyma.16G004200.1	MSTRG.32669.2	229701	230012	229701	229836	229948	230012	16;19;25	48;35;33	7;12;13	53;60;53	261	149	0.16;0.237;0.302	0.07;0.102;0.123	0.233	0.098	yes	no	XP_003548664.1 protein EI24 homolog isoform X1 [Glycine max]	-	-	-	-	-	-	-
RI_4998	Glyma.13G358900	CES101	no	Gm13	-	yes	0.369	0.000763904372086	0.0099034171017	Glyma.13G358900.6;Glyma.13G358900.5;Glyma.13G358900.4;Glyma.13G358900.3;Glyma.13G358900.1	MSTRG.28726.6	44003377	44005636	44003377	44003479	44005412	44005636	35;43;39	2;1;1	33;62;39	3;14;8	2082	149	0.556;0.755;0.736	0.44;0.241;0.259	0.682	0.313	yes	no	XP_003543643.2 G-type lectin S-receptor-like serine/threonine-protein kinase CES101 isoform X1 [Glycine max]	-	-	-	-	-	GO:0004672//protein kinase activity;GO:0004674//protein serine/threonine kinase activity;GO:0005524//ATP binding	GO:0006468//protein phosphorylation
RI_5009	Glyma.03G232500	CBP60B	no	Gm03	+	yes	-0.13	0.00151733963003	0.0168356350301	MSTRG.5849.2	Glyma.03G232500.2	44527996	44528359	44527996	44528135	44528228	44528359	42;41;65	9;3;9	65;34;23	4;0;1	242	149	0.742;0.894;0.816	0.909;1.0;0.934	0.817	0.948	no	yes	XP_003521669.1 calmodulin-binding protein 60 B isoform X1 [Glycine max]	-	-	-	-	-	GO:0005516//calmodulin binding	-
RI_5010	Glyma.07G168900	--	no	Gm07	-	yes	0.095	0.00118920850316	0.0141101078275	MSTRG.13901.2	MSTRG.13901.1	28284921	28291596	28284921	28288278	28288888	28291596	69;130;100	0;0;0	102;58;126	8;0;0	759	149	1.0;1.0;1.0	0.715;1.0;1.0	1	0.905	yes	no	XP_003529216.2 uncharacterized protein LOC100814036 [Glycine max]	-	-	-	-	GO:0030288//outer membrane-bounded periplasmic space	GO:0005215//transporter activity;GO:0047487//oligogalacturonide lyase activity	GO:0006508//proteolysis;GO:0006810//transport;GO:0009405//pathogenesis;GO:0045490//pectin catabolic process
RI_5017	Glyma.11G194700	ABCF1	no	Gm11	+	yes	0.033	3.42648721952e-07	1.451804497e-05	MSTRG.23353.3;Glyma.11G194700.1	Glyma.11G194700.3;Glyma.11G194700.2	16967938	16968320	16967938	16968012	16968109	16968320	187;235;217	1560;1345;1314	255;159;185	2928;1946;1793	246	149	0.068;0.096;0.091	0.05;0.047;0.059	0.085	0.052	yes	no	XP_003538158.1 ABC transporter F family member 1 [Glycine max]	-	-	-	-	GO:0005575//cellular_component;GO:0005887//integral component of plasma membrane;GO:0009288//bacterial-type flagellum;GO:0009295//nucleoid;GO:0009380//excinuclease repair complex;GO:0009898//cytoplasmic side of plasma membrane;GO:0016021//integral component of membrane;GO:0030257//type III protein secretion system complex;GO:0043190//ATP-binding cassette (ABC) transporter complex;GO:0055051//ATP-…	GO:0003674//molecular_function;GO:0003677//DNA binding;GO:0003723//RNA binding;GO:0003724//RNA helicase activity;GO:0003924//GTPase activity;GO:0005260//channel-conductance-controlling ATPase activity;GO:0005319//lipid transporter activity;GO:0005524//ATP binding;GO:0005525//GTP binding;GO:0008565//protein transporter activity;GO:0009381//excinuclease ABC activity;GO:0015220//choline transmembran…	GO:0000910//cytokinesis;GO:0001539//cilium or flagellum-dependent cell motility;GO:0006289//nucleotide-excision repair;GO:0006810//transport;GO:0006817//phosphate ion transport;GO:0006824//cobalt ion transport;GO:0006855//drug transmembrane transport;GO:0006869//lipid transport;GO:0007059//chromosome segregation;GO:0007601//visual perception;GO:0008150//biological_process;GO:0008272//sulfate tran…
RI_5027	Glyma.18G066200	GONST2	no	Gm18	+	yes	-0.522	0.00157037304556	0.0171156764859	Glyma.18G066200.7;Glyma.18G066200.6;Glyma.18G066200.9;Glyma.18G066200.8;Glyma.18G066200.13;Glyma.18G066200.12;Glyma.18G066200.15;Glyma.18G066200.14	Glyma.18G066200.11	6033351	6033880	6033351	6033562	6033740	6033880	0;3;2	2;2;8	5;4;7	0;4;1	327	149	0.0;0.406;0.102	1.0;0.313;0.761	0.169	0.691	no	yes	XP_025982398.1 GDP-mannose transporter GONST2 isoform X1 [Glycine max]	-	-	-	-	GO:0000139//Golgi membrane;GO:0005575//cellular_component;GO:0005622//intracellular;GO:0005623//cell;GO:0005737//cytoplasm;GO:0005794//Golgi apparatus;GO:0012505//endomembrane system;GO:0016020//membrane;GO:0016021//integral component of membrane;GO:0031090//organelle membrane;GO:0031224//intrinsic component of membrane;GO:0031984//organelle subcompartment;GO:0043226//organelle;GO:0043227//membra…	GO:0003674//molecular_function;GO:0005215//transporter activity;GO:0005338//nucleotide-sugar transmembrane transporter activity;GO:0015291//secondary active transmembrane transporter activity;GO:0015297//antiporter activity;GO:0015932//nucleobase-containing compound transmembrane transporter activity;GO:0022804//active transmembrane transporter activity;GO:0022857//transmembrane transporter activ…	GO:0006810//transport;GO:0008150//biological_process;GO:0008643//carbohydrate transport;GO:0015780//nucleotide-sugar transport;GO:0015931//nucleobase-containing compound transport;GO:0051179//localization;GO:0051234//establishment of localization;GO:0055085//transmembrane transport;GO:0071702//organic substance transport;GO:0071705//nitrogen compound transport;GO:0090480//purine nucleotide-sugar …
RI_5031	Glyma.14G057500	--	no	Gm14	+	yes	-0.147	2.66781465118e-05	0.000631861639306	MSTRG.29321.2	Glyma.14G057500.1	4512552	4513065	4512552	4512844	4512937	4513065	50;18;20	6;1;3	18;15;10	0;0;0	242	149	0.837;0.917;0.804	1.0;1.0;1.0	0.853	1	no	yes	XP_003544065.1 sorting and assembly machinery component 50 homolog isoform X1 [Glycine max]	-	-	-	-	GO:0009279//cell outer membrane;GO:0019867//outer membrane	-	-
RI_5059	Glyma.08G207200	TIC20-I	no	Gm08	+	yes	0.015	0.00569528363748	0.0451953049479	Glyma.08G207200.2	MSTRG.16404.1	16814894	16815351	16814894	16814945	16815152	16815351	19;4;4	167;177;123	2;6;2	152;220;143	356	149	0.045;0.009;0.013	0.005;0.011;0.006	0.022	0.007	yes	no	XP_003531687.1 protein TIC 20, chloroplastic [Glycine max]	-	-	-	-	-	-	-
RI_5066	Glyma.15G228600	PCMP-E25	no	Gm15	+	yes	0.939	0	0	MSTRG.32276.2	Glyma.15G228600.5	43444894	43445279	43444894	43444990	43445188	43445279	55;66;17	0;0;0	1;4;4	9;28;20	347	149	1.0;1.0;1.0	0.046;0.058;0.079	1	0.061	yes	no	XP_006598075.1 pentatricopeptide repeat-containing protein At1g09220, mitochondrial isoform X2 [Glycine max]	-	-	-	-	-	-	-
RI_5069	Glyma.06G219600	guaA	no	Gm06	-	yes	-0.354	0.00133351548641	0.0154357	Glyma.06G219600.1	MSTRG.11833.2	26349402	26350698	26349402	26349976	26350304	26350698	1;5;18	2;0;8	3;12;10	0;0;2	477	149	0.135;1.0;0.413	1.0;1.0;0.61	0.516	0.87	no	yes	XP_003527169.1 uncharacterized protein LOC100801026 [Glycine max]	Genetic Information Processing	Replication and repair	ko03410//Base excision repair	K01246	-	GO:0008725//DNA-3-methyladenine glycosylase activity	GO:0006281//DNA repair;GO:0006284//base-excision repair
RI_5078	Glyma.17G242100	COR27	no	Gm17	+	yes	0.17	0.00136832052379	0.0156910945726	Glyma.17G242100.3	Glyma.17G242100.2	39872963	39873987	39872963	39873076	39873665	39873987	99;81;136	1;0;4	107;105;98	2;14;5	738	149	0.952;1.0;0.873	0.915;0.602;0.798	0.942	0.772	yes	no	XP_003550338.1 uncharacterized protein LOC100814610 isoform X1 [Glycine max]	-	-	-	-	GO:0000781//chromosome, telomeric region	GO:0042162//telomeric DNA binding	-
RI_5079	Glyma.09G230500	PPH	no	Gm09	-	yes	-0.177	0.000851947653197	0.0108171	Glyma.09G230500.1;Glyma.09G230500.2	Glyma.09G230500.4	45806440	45806703	45806440	45806551	45806655	45806703	3;2;0	22;8;21	18;4;2	11;15;10	253	149	0.074;0.128;0.0	0.491;0.136;0.105	0.067	0.244	no	yes	XP_006587707.1 uncharacterized protein LOC100813721 isoform X1 [Glycine max]	-	-	-	-	GO:0005575//cellular_component;GO:0005622//intracellular;GO:0005623//cell;GO:0005737//cytoplasm;GO:0005739//mitochondrion;GO:0009507//chloroplast;GO:0009536//plastid;GO:0043226//organelle;GO:0043227//membrane-bounded organelle;GO:0043229//intracellular organelle;GO:0043231//intracellular membrane-bounded organelle;GO:0044424//intracellular part;GO:0044444//cytoplasmic part;GO:0044464//cell part	GO:0000166//nucleotide binding;GO:0003674//molecular_function;GO:0003676//nucleic acid binding;GO:0003677//DNA binding;GO:0003824//catalytic activity;GO:0003904//deoxyribodipyrimidine photo-lyase activity;GO:0003913//DNA photolyase activity;GO:0005488//binding;GO:0005524//ATP binding;GO:0008144//drug binding;GO:0009881//photoreceptor activity;GO:0016829//lyase activity;GO:0016830//carbon-carbon l…	GO:0006139//nucleobase-containing compound metabolic process;GO:0006259//DNA metabolic process;GO:0006281//DNA repair;GO:0006464//cellular protein modification process;GO:0006725//cellular aromatic compound metabolic process;GO:0006807//nitrogen compound metabolic process;GO:0006950//response to stress;GO:0006974//cellular response to DNA damage stimulus;GO:0007154//cell communication;GO:0007165/…
RI_5093	Glyma.04G097100	PEPKR2	no	Gm04	-	yes	-0.125	0.000291283713619	0.00459929514991	MSTRG.6945.2	Glyma.04G097100.1	8788902	8790264	8788902	8789739	8790029	8790264	16;5;6	44;36;39	38;27;10	45;23;43	439	149	0.11;0.045;0.05	0.223;0.285;0.073	0.068	0.194	no	yes	XP_006578301.1 serine/threonine-protein kinase PEPKR2 [Glycine max]	-	-	-	-	GO:0016021//integral component of membrane	GO:0004672//protein kinase activity;GO:0005516//calmodulin binding;GO:0005524//ATP binding;GO:0015269//calcium-activated potassium channel activity;GO:0016709//oxidoreductase activity, acting on paired donors, with incorporation or reduction of molecular oxygen, NAD(P)H as one donor, and incorporation of one atom of oxygen	GO:0006468//protein phosphorylation;GO:0006744//ubiquinone biosynthetic process;GO:0006813//potassium ion transport
RI_5094	Glyma.10G150000	TPR3	no	Gm10	-	yes	0.025	0.000593653389568	0.00808011128797	Glyma.10G150000.8;Glyma.10G150000.1;Glyma.10G150000.10;Glyma.10G150000.5;Glyma.10G150000.4;Glyma.10G150000.7;Glyma.10G150000.6;Glyma.10G150000.3	Glyma.10G150000.11	38692677	38693072	38692677	38692791	38692892	38693072	5;14;10	131;160;135	9;3;3	241;203;214	250	149	0.022;0.05;0.042	0.022;0.009;0.008	0.038	0.013	yes	no	XP_028182750.1 topless-related protein 3-like isoform X2 [Glycine soja]	-	-	-	-	-	GO:0005515//protein binding	-
RI_5105	Glyma.12G196001	PHO1-2	no	Gm12	-	yes	0.342	1.23826164844e-05	0.000335912565246	Glyma.12G196001.12;Glyma.12G196001.7	Glyma.12G196001.9;Glyma.12G196001.1	37183632	37184271	37183632	37183775	37184036	37184271	17;19;15	12;13;3	9;7;3	26;24;10	410	149	0.34;0.347;0.645	0.112;0.096;0.098	0.444	0.102	yes	no	RCW19142.1 hypothetical protein GLYMA_12G196000 [Glycine max]	-	-	-	-	GO:0016021//integral component of membrane	-	-
RI_5109	Glyma.01G023300	OFUT39	no	Gm01	-	yes	0.018	0.00223760540848	0.0224052	MSTRG.195.3	Glyma.01G023300.2	2356412	2357060	2356412	2356607	2356695	2357060	552;540;543	8;0;0	519;538;473	0;16;10	237	149	0.977;1.0;1.0	1.0;0.955;0.967	0.992	0.974	yes	no	XP_003517397.1 O-fucosyltransferase 39 isoform X1 [Glycine max]	-	-	-	-	-	-	-
RI_5123	Glyma.18G061100	AS2	no	Gm18	+	yes	0.032	0	0	Glyma.18G061100.1	Glyma.18G061100.4	5503215	5504643	5503215	5503519	5504504	5504643	930;2330;662	2999;5792;1887	1175;863;806	9882;10507;8556	1134	149	0.039;0.05;0.044	0.015;0.011;0.012	0.044	0.013	yes	no	NP_001235738.2 asparagine synthetase 1 [Glycine max]	Metabolism;Metabolism;Metabolism;Metabolism	Global and overview maps;Global and overview maps;Global and overview maps;Amino acid metabolism	ko01100//Metabolic pathways;ko01110//Biosynthesis of secondary metabolites;ko01230//Biosynthesis of amino acids;ko00250//Alanine, aspartate and glutamate metabolism	K01953;K01953;K01953;K01953	GO:0005737//cytoplasm	GO:0004044//amidophosphoribosyltransferase activity;GO:0004066//asparagine synthase (glutamine-hydrolyzing) activity;GO:0004360//glutamine-fructose-6-phosphate transaminase (isomerizing) activity;GO:0008795//NAD+ synthase activity;GO:0050129//N-formylglutamate deformylase activity	GO:0006040//amino sugar metabolic process;GO:0006529//asparagine biosynthetic process;GO:0009152//purine ribonucleotide biosynthetic process;GO:0009252//peptidoglycan biosynthetic process;GO:0009435//NAD biosynthetic process;GO:0019557//histidine catabolic process to glutamate and formate
RI_5125	Glyma.01G058200	At1g26460	no	Gm01	-	yes	0.343	7.37352707869e-06	0.00021317455282	MSTRG.462.2	MSTRG.462.1	7631618	7633468	7631618	7632543	7633279	7633468	11;3;14	0;0;0	25;15;22	3;4;0	885	149	1.0;1.0;1.0	0.584;0.387;1.0	1	0.657	yes	no	XP_003516357.1 pentatricopeptide repeat-containing protein At1g26460, mitochondrial [Glycine max]	-	-	-	-	-	-	-
RI_5131	Glyma.10G164200	XI-E	no	Gm10	+	yes	0.232	0.000140106416851	0.0025677836755	Glyma.10G164200.1;Glyma.10G164200.3	MSTRG.20837.3	39949470	39949766	39949470	39949580	39949705	39949766	4;7;10	3;5;1	0;1;0	6;0;7	274	149	0.42;0.432;0.845	0.0;1.0;0.0	0.566	0.333	yes	no	XP_006589199.1 myosin-11 [Glycine max]	-	-	-	-	GO:0016459//myosin complex	GO:0000155//phosphorelay sensor kinase activity;GO:0000166//nucleotide binding;GO:0003677//DNA binding;GO:0003714//transcription corepressor activity;GO:0003774//motor activity;GO:0004540//ribonuclease activity;GO:0004672//protein kinase activity;GO:0005515//protein binding;GO:0005524//ATP binding	GO:0000160//phosphorelay signal transduction system;GO:0000910//cytokinesis;GO:0006109//regulation of carbohydrate metabolic process;GO:0006357//regulation of transcription from RNA polymerase II promoter;GO:0006397//mRNA processing;GO:0006810//transport;GO:0007059//chromosome segregation;GO:0030261//chromosome condensation
RI_5143	Glyma.08G065200	--	no	Gm08	-	yes	0.186	0.00193341560383	0.0202125703902	Glyma.08G065200.5;Glyma.08G065200.11	Glyma.08G065200.13	4996797	4997855	4996797	4996891	4997772	4997855	21;21;28	7;5;12	10;6;11	10;8;9	1030	149	0.303;0.378;0.252	0.126;0.098;0.15	0.311	0.125	yes	no	KRH42044.1 hypothetical protein GLYMA_08G065200 [Glycine max]	-	-	-	-	-	GO:0003676//nucleic acid binding	-
RI_5174	Glyma.15G195100	--	no	Gm15	-	yes	-0.35	3.37758254787e-06	0.000108328923593	Glyma.15G195100.1	MSTRG.32051.1	23040970	23041303	23040970	23041070	23041150	23041303	37;42;18	66;50;92	24;21;21	15;10;6	229	149	0.267;0.353;0.113	0.51;0.577;0.695	0.244	0.594	no	yes	XP_003546571.1 uncharacterized protein LOC100798748 [Glycine max]	-	-	-	-	-	-	-
RI_5178	Glyma.15G179600	TIFY10A	no	Gm15	+	yes	-0.101	0.00453224486765	0.0377191326869	Glyma.15G179600.2	Glyma.15G179600.3	17333780	17334249	17333780	17334046	17334191	17334249	106;85;139	69;48;81	253;147;135	95;56;60	294	149	0.438;0.473;0.465	0.574;0.571;0.533	0.459	0.559	no	yes	XP_003546514.1 protein TIFY 10A [Glycine max]	Environmental Information Processing	Signal transduction	ko04075//Plant hormone signal transduction	K13464	-	GO:0005515//protein binding	-
RI_5194	Glyma.04G093800	ULP2B	no	Gm04	-	yes	0.154	0.00010306532167	0.00195887731742	Glyma.04G093800.10;Glyma.04G093800.7;Glyma.04G093800.4;Glyma.04G093800.5;Glyma.04G093800.2;Glyma.04G093800.3;Glyma.04G093800.1;Glyma.04G093800.8;Glyma.04G093800.9;Glyma.04G093800.6;Glyma.04G093800.11	MSTRG.6914.13;MSTRG.6914.11	8305712	8306055	8305712	8305768	8305854	8306055	17;21;18	38;28;35	13;8;6	53;54;32	235	149	0.221;0.322;0.246	0.135;0.086;0.106	0.263	0.109	yes	no	KRH62215.1 hypothetical protein GLYMA_04G093800 [Glycine max]	-	-	-	-	-	GO:0008234//cysteine-type peptidase activity	GO:0006508//proteolysis
RI_5195	Glyma.03G161000	BET11	no	Gm03	-	yes	-0.084	0.000241246505872	0.00397444593672	Glyma.03G161000.1;Glyma.03G161000.2	MSTRG.5273.3	38789267	38791400	38789267	38789421	38791364	38791400	213;208;218	91;95;87	525;422;514	147;139;86	2092	149	0.143;0.135;0.151	0.203;0.178;0.299	0.143	0.227	no	yes	XP_003521277.1 bet1-like SNARE 1-1 isoform X2 [Glycine max]	Genetic Information Processing	Folding, sorting and degradation	ko04130//SNARE interactions in vesicular transport	K08504	-	-	-
RI_5208	Glyma.10G213100	IQD1	no	Gm10	+	yes	-0.204	0.0047397593425	0.0390206	Glyma.10G213100.19;Glyma.10G213100.12;Glyma.10G213100.1;Glyma.10G213100.2	Glyma.10G213100.13;Glyma.10G213100.10;Glyma.10G213100.17;Glyma.10G213100.20	44629482	44630525	44629482	44629652	44630442	44630525	5;8;10	0;2;2	1;5;2	0;1;0	939	149	1.0;0.388;0.442	1.0;0.442;1.0	0.61	0.814	no	yes	XP_006589441.1 protein IQ-DOMAIN 1 isoform X1 [Glycine max]	-	-	-	-	-	GO:0005515//protein binding	-
RI_5213	Glyma.13G215000	BAM9	no	Gm13	-	yes	0.008	0.00256039824945	0.0245249636577	Glyma.13G215000.1;MSTRG.27538.3;MSTRG.27538.2;MSTRG.27538.1	Glyma.13G215000.2	32256610	32258145	32256610	32257096	32257749	32258145	30;44;59	542;507;539	23;26;46	968;581;805	802	149	0.01;0.016;0.02	0.004;0.008;0.011	0.015	0.008	yes	no	XP_003542915.1 inactive beta-amylase 9 [Glycine max]	-	-	-	-	-	GO:0016161//beta-amylase activity	GO:0000272//polysaccharide catabolic process
RI_5214	Glyma.15G046100	--	no	Gm15	+	yes	0.094	0.00434055674746	0.0365651825593	Glyma.15G046100.1	Glyma.15G046100.3	3664487	3664773	3664487	3664587	3664652	3664773	32;24;11	56;59;39	18;18;10	85;70;57	214	149	0.285;0.221;0.164	0.128;0.152;0.109	0.223	0.13	yes	no	XP_003547538.1 uncharacterized protein LOC100816173 [Glycine max]	-	-	-	-	GO:0016020//membrane;GO:0016021//integral component of membrane	GO:0008982//protein-N(PI)-phosphohistidine-sugar phosphotransferase activity;GO:0016811//hydrolase activity, acting on carbon-nitrogen (but not peptide) bonds, in linear amides	GO:0006672//ceramide metabolic process;GO:0009401//phosphoenolpyruvate-dependent sugar phosphotransferase system
RI_5220	Glyma.17G109400	PAP26	no	Gm17	+	yes	-0.194	3.19993146338e-05	0.000752106028683	Glyma.17G109400.5	Glyma.17G109400.3	8569593	8570629	8569593	8569759	8570339	8570629	41;35;65	61;43;54	90;70;76	62;25;19	729	149	0.121;0.143;0.197	0.229;0.364;0.45	0.154	0.348	no	yes	NP_001236677.1 purple acid phosphatase-like protein [Glycine max]	-	-	-	-	-	GO:0003993//acid phosphatase activity;GO:0016787//hydrolase activity;GO:0046872//metal ion binding	-
RI_5222	Glyma.16G172500	ABCC10	no	Gm16	+	yes	-0.411	0.0010854347189	0.0131060921549	Glyma.16G172500.18;Glyma.16G172500.19;Glyma.16G172500.21;Glyma.16G172500.20	Glyma.16G172500.13;Glyma.16G172500.14;Glyma.16G172500.15;Glyma.16G172500.16;Glyma.16G172500.17	33496745	33498817	33496745	33497167	33497474	33498817	10;0;8	3;1;8	6;2;0	0;0;1	456	149	0.521;0.0;0.246	1.0;1.0;0.0	0.256	0.667	no	yes	RZB61497.1 ABC transporter C family member 10 isoform A [Glycine soja]	Environmental Information Processing	Membrane transport	ko02010//ABC transporters	K05666	GO:0005575//cellular_component;GO:0005737//cytoplasm;GO:0005887//integral component of plasma membrane;GO:0009288//bacterial-type flagellum;GO:0009380//excinuclease repair complex;GO:0009898//cytoplasmic side of plasma membrane;GO:0016021//integral component of membrane;GO:0030257//type III protein secretion system complex;GO:0043190//ATP-binding cassette (ABC) transporter complex;GO:0055051//ATP…	GO:0000166//nucleotide binding;GO:0003677//DNA binding;GO:0003924//GTPase activity;GO:0004140//dephospho-CoA kinase activity;GO:0005260//channel-conductance-controlling ATPase activity;GO:0005319//lipid transporter activity;GO:0005524//ATP binding;GO:0005525//GTP binding;GO:0008565//protein transporter activity;GO:0009381//excinuclease ABC activity;GO:0015220//choline transmembrane transporter ac…	GO:0000910//cytokinesis;GO:0001539//cilium or flagellum-dependent cell motility;GO:0006289//nucleotide-excision repair;GO:0006400//tRNA modification;GO:0006810//transport;GO:0006817//phosphate ion transport;GO:0006824//cobalt ion transport;GO:0006855//drug transmembrane transport;GO:0006869//lipid transport;GO:0007601//visual perception;GO:0008150//biological_process;GO:0008272//sulfate transport…
RI_5252	Glyma.18G020900	TGA4	no	Gm18	+	yes	-0.146	0.00361575109137	0.0319451868302	Glyma.18G020900.9;Glyma.18G020900.12;Glyma.18G020900.5;Glyma.18G020900.6	Glyma.18G020900.1	1528231	1529459	1528231	1528710	1529265	1529459	58;66;46	26;23;18	70;123;112	16;24;25	704	149	0.321;0.378;0.351	0.481;0.52;0.487	0.35	0.496	no	yes	XP_028213893.1 transcription factor TGA4-like isoform X1 [Glycine soja]	Environmental Information Processing	Signal transduction	ko04075//Plant hormone signal transduction	K14431	GO:0005840//ribosome	GO:0003700//transcription factor activity, sequence-specific DNA binding;GO:0003735//structural constituent of ribosome;GO:0043565//sequence-specific DNA binding	GO:0006351//transcription, DNA-templated;GO:0006355//regulation of transcription, DNA-templated;GO:0006412//translation
RI_5260	Glyma.04G245400	ASHH2	no	Gm04	-	yes	-0.869	0	0	MSTRG.8002.2	MSTRG.8002.1;Glyma.04G245400.1	50126709	50129829	50126709	50129246	50129315	50129829	2;1;3	11;8;8	36;28;18	0;0;0	218	149	0.111;0.079;0.204	1.0;1.0;1.0	0.131	1	no	yes	XP_006578954.1 histone-lysine N-methyltransferase ASHH2 isoform X1 [Glycine max]	-	-	-	-	GO:0005634//nucleus	GO:0005515//protein binding;GO:0008270//zinc ion binding;GO:0018024//histone-lysine N-methyltransferase activity	-
RI_5264	Glyma.02G010500	At3g62310	no	Gm02	-	yes	0.228	2.1325220434e-07	9.44753290882e-06	Glyma.02G010500.1;Glyma.02G010500.2;Glyma.02G010500.3	Glyma.02G010500.7	997953	999579	997953	998079	998494	999579	66;95;101	30;27;30	30;43;41	36;44;32	564	149	0.368;0.482;0.471	0.18;0.205;0.253	0.44	0.213	yes	no	XP_003518717.1 probable pre-mRNA-splicing factor ATP-dependent RNA helicase DEAH2 [Glycine max]	Genetic Information Processing	Transcription	ko03040//Spliceosome	K12820	GO:0009338//exodeoxyribonuclease V complex;GO:0048501//signal recognition particle, plasma membrane targeting	GO:0003676//nucleic acid binding;GO:0003677//DNA binding;GO:0003924//GTPase activity;GO:0004386//helicase activity;GO:0005048//signal sequence binding;GO:0005524//ATP binding;GO:0005525//GTP binding;GO:0008026//ATP-dependent helicase activity;GO:0008565//protein transporter activity;GO:0008854//exodeoxyribonuclease V activity;GO:0016787//hydrolase activity;GO:0016887//ATPase activity	GO:0002949//tRNA threonylcarbamoyladenosine modification;GO:0006139//nucleobase-containing compound metabolic process;GO:0006281//DNA repair;GO:0006310//DNA recombination;GO:0006614//SRP-dependent cotranslational protein targeting to membrane;GO:0009297//pilus assembly;GO:0009306//protein secretion;GO:0043571//maintenance of CRISPR repeat elements
RI_5266	Glyma.01G016500	ABCB2	no	Gm01	+	yes	0.24	0.00256082358426	0.0245249636577	Glyma.01G016500.2	Glyma.01G016500.1	1576130	1576909	1576130	1576334	1576645	1576909	21;26;23	2;1;0	21;30;15	4;1;7	460	149	0.773;0.894;1.0	0.63;0.907;0.41	0.889	0.649	yes	no	XP_003517674.1 ABC transporter B family member 2 [Glycine max]	Environmental Information Processing	Membrane transport	ko02010//ABC transporters	K05658	GO:0005575//cellular_component;GO:0005737//cytoplasm;GO:0005887//integral component of plasma membrane;GO:0009380//excinuclease repair complex;GO:0009898//cytoplasmic side of plasma membrane;GO:0016021//integral component of membrane;GO:0043190//ATP-binding cassette (ABC) transporter complex;GO:0055051//ATP-binding cassette (ABC) transporter complex, integrated substrate binding;GO:0055052//ATP-b…	GO:0003674//molecular_function;GO:0003700//transcription factor activity, sequence-specific DNA binding;GO:0003924//GTPase activity;GO:0004020//adenylylsulfate kinase activity;GO:0004113//2',3'-cyclic-nucleotide 3'-phosphodiesterase activity;GO:0004140//dephospho-CoA kinase activity;GO:0004849//uridine kinase activity;GO:0005260//channel-conductance-controlling ATPase activity;GO:0005319//lipid t…	GO:0000910//cytokinesis;GO:0006289//nucleotide-excision repair;GO:0006355//regulation of transcription, DNA-templated;GO:0006412//translation;GO:0006790//sulfur compound metabolic process;GO:0006810//transport;GO:0006817//phosphate ion transport;GO:0006824//cobalt ion transport;GO:0006855//drug transmembrane transport;GO:0006869//lipid transport;GO:0007186//G-protein coupled receptor signaling pa…
RI_5307	Glyma.08G171600	At1g04390	no	Gm08	+	yes	-0.614	1.00282115945e-10	7.44020807216e-09	MSTRG.16103.2;Glyma.08G171600.1	MSTRG.16103.3	13724618	13725292	13724618	13724975	13725160	13725292	5;13;3	16;10;14	24;19;23	2;3;2	334	149	0.122;0.367;0.087	0.843;0.739;0.837	0.192	0.806	no	yes	XP_025985431.1 uncharacterized protein LOC113002387 [Glycine max]	-	-	-	-	-	GO:0005515//protein binding	GO:0006464//cellular protein modification process;GO:0006807//nitrogen compound metabolic process;GO:0008150//biological_process;GO:0008152//metabolic process;GO:0009987//cellular process;GO:0016567//protein ubiquitination;GO:0019538//protein metabolic process;GO:0032446//protein modification by small protein conjugation;GO:0036211//protein modification process;GO:0043170//macromolecule metabolic…
RI_5318	Glyma.03G219033	MSH6	no	Gm03	+	yes	0.96	0	0	MSTRG.5738.2;MSTRG.5738.3	MSTRG.5738.1	43424842	43424995	43424842	43424944	43424965	43424995	66;77;63	0;0;0	5;2;11	118;79;146	170	149	1.0;1.0;1.0	0.036;0.022;0.062	1	0.04	yes	no	KHN19219.1 DNA mismatch repair protein Msh6-1 [Glycine soja]	Genetic Information Processing	Replication and repair	ko03430//Mismatch repair	K08737	-	GO:0005524//ATP binding;GO:0030983//mismatched DNA binding	GO:0006298//mismatch repair
RI_5322	Glyma.05G126800	--	no	Gm05	+	yes	0.012	1.60770766366e-07	7.50019984304e-06	MSTRG.9028.2;MSTRG.9028.1;Glyma.05G126800.1	Glyma.05G126800.3	32041211	32042360	32041211	32042075	32042201	32042360	110;173;170	1650;2540;2819	179;102;161	6199;1584;5182	275	149	0.035;0.036;0.032	0.015;0.034;0.017	0.034	0.022	yes	no	NP_001240902.1 uncharacterized protein LOC100784767 precursor [Glycine max]	-	-	-	-	-	-	-
RI_5333	Glyma.20G182000	PAT15	no	Gm20	-	yes	-0.353	0.000216636578638	0.00369542396469	Glyma.20G182000.5	MSTRG.41984.3	41966332	41966790	41966332	41966404	41966697	41966790	16;8;0	3;0;3	7;5;6	1;0;0	442	149	0.643;1.0;0.0	0.702;1.0;1.0	0.548	0.901	no	yes	XP_003556243.1 probable protein S-acyltransferase 15 isoform X1 [Glycine max]	-	-	-	-	-	GO:0016409//palmitoyltransferase activity	-
RI_5340	MSTRG.29877	--	no	Gm14	+	yes	0.17	0.00027652754218	0.00441154560815	MSTRG.29877.4	MSTRG.29877.3	21988482	21992223	21988482	21991393	21991773	21992223	44;62;49	0;1;1	69;35;43	0;3;8	529	149	1.0;0.946;0.932	1.0;0.767;0.602	0.959	0.79	yes	no	BSD domain-containing protein [Actinidia rufa]	-	-	-	-	GO:0043231//intracellular membrane-bounded organelle	-	-
RI_5341	Glyma.11G019900	CHX18	no	Gm11	+	yes	0.029	0.00103427243219	0.0125870546194	Glyma.11G019900.9;Glyma.11G019900.2;Glyma.11G019900.4;Glyma.11G019900.11	Glyma.11G019900.13	1392584	1394504	1392584	1392831	1393502	1394504	4;5;10	27;25;43	2;0;2	54;27;50	820	149	0.026;0.035;0.041	0.007;0.0;0.007	0.034	0.005	yes	no	XP_003538685.1 cation/H(+) antiporter 18 [Glycine max]	-	-	-	-	GO:0016021//integral component of membrane	GO:0005451//monovalent cation:proton antiporter activity;GO:0015299//solute:proton antiporter activity	GO:0006812//cation transport;GO:0015992//proton transport;GO:0055085//transmembrane transport
RI_5347	Glyma.08G083451	HMGB14	no	Gm08	+	yes	-0.292	0.000223555328172	0.00380060251621	Glyma.08G083451.1	MSTRG.15391.2	6313610	6313910	6313610	6313701	6313846	6313910	22;16;16	11;4;9	8;36;23	3;1;0	294	149	0.503;0.67;0.474	0.575;0.948;1.0	0.549	0.841	no	yes	XP_025985346.1 uncharacterized protein LOC100807979 isoform X3 [Glycine max]	-	-	-	-	-	-	-
RI_5358	Glyma.17G008400	UPL5	no	Gm17	+	yes	0.046	0.00524004030696	0.0420706234814	Glyma.17G008400.2	Glyma.17G008400.5;Glyma.17G008400.1	702170	702760	702170	702491	702578	702760	108;104;109	3;2;1	148;131;96	9;8;3	236	149	0.958;0.97;0.986	0.912;0.912;0.953	0.971	0.926	yes	no	XP_003549564.1 E3 ubiquitin-protein ligase UPL5 [Glycine max]	Cellular Processes;Genetic Information Processing	Transport and catabolism;Folding, sorting and degradation	ko04144//Endocytosis;ko04120//Ubiquitin mediated proteolysis	K10591;K10591	GO:0005576//extracellular region	GO:0004842//ubiquitin-protein transferase activity;GO:0005515//protein binding;GO:0008437//thyrotropin-releasing hormone activity	GO:0006289//nucleotide-excision repair;GO:0009755//hormone-mediated signaling pathway
RI_5380	Glyma.12G005100	INV*DC4	no	Gm12	-	yes	0.184	0.000686456463339	0.00909075032525	MSTRG.24128.3	MSTRG.24128.1;MSTRG.24128.4	390357	391207	390357	390729	391155	391207	55;98;82	3;0;2	331;61;193	54;0;37	575	149	0.826;1.0;0.914	0.614;1.0;0.575	0.913	0.73	yes	no	XP_003540575.1 beta-fructofuranosidase, soluble isoenzyme I [Glycine max]	Metabolism;Metabolism;Metabolism;Metabolism	Global and overview maps;Global and overview maps;Carbohydrate metabolism;Carbohydrate metabolism	ko01100//Metabolic pathways;ko01110//Biosynthesis of secondary metabolites;ko00500//Starch and sucrose metabolism;ko00052//Galactose metabolism	K01193;K01193;K01193;K01193	-	GO:0004564//beta-fructofuranosidase activity;GO:0004575//sucrose alpha-glucosidase activity	-
RI_5385	Glyma.10G224900	TULP8	no	Gm10	-	yes	0.022	0.000925956238928	0.0115660010534	MSTRG.21319.5	Glyma.10G224900.4	45618641	45620165	45618641	45619109	45620076	45620165	6;17;10	41;42;51	2;2;7	47;41;48	1116	149	0.019;0.051;0.026	0.006;0.006;0.019	0.032	0.01	yes	no	NP_001242014.2 tubby-like F-box protein 8-like [Glycine max]	-	-	-	-	-	GO:0005515//protein binding	-
RI_5388	Glyma.05G139000	ZFP4	no	Gm05	-	yes	-0.066	0.00649206495838	0.0498480498924	Glyma.05G139000.4	MSTRG.9132.4	33191097	33191604	33191097	33191178	33191526	33191604	157;122;88	1;6;1	162;234;172	0;0;0	497	149	0.979;0.859;0.963	1.0;1.0;1.0	0.934	1	no	yes	XP_014631143.1 zinc finger protein 4 [Glycine max]	-	-	-	-	-	-	-
RI_5395	Glyma.20G012000	TRZ1	no	Gm20	+	yes	-0.368	0.00469014159281	0.0387676401725	MSTRG.40719.5	Glyma.20G012000.4	1003508	1004369	1003508	1003692	1004263	1004369	27;8;15	4;10;2	17;17;28	0;1;3	720	149	0.583;0.142;0.608	1.0;0.779;0.659	0.444	0.813	no	yes	XP_003555802.1 tRNase Z TRZ1 [Glycine max]	Genetic Information Processing	Translation	ko03013//Nucleocytoplasmic transport	K00784	GO:0005575//cellular_component;GO:0005622//intracellular;GO:0005623//cell;GO:0005634//nucleus;GO:0005737//cytoplasm;GO:0043226//organelle;GO:0043227//membrane-bounded organelle;GO:0043229//intracellular organelle;GO:0043231//intracellular membrane-bounded organelle;GO:0044424//intracellular part;GO:0044464//cell part	GO:0003674//molecular_function;GO:0003824//catalytic activity;GO:0004115//3',5'-cyclic-AMP phosphodiesterase activity;GO:0004416//hydroxyacylglutathione hydrolase activity;GO:0004518//nuclease activity;GO:0004519//endonuclease activity;GO:0004521//endoribonuclease activity;GO:0004540//ribonuclease activity;GO:0005488//binding;GO:0008270//zinc ion binding;GO:0016787//hydrolase activity;GO:0016788/…	GO:0006139//nucleobase-containing compound metabolic process;GO:0006198//cAMP catabolic process;GO:0006396//RNA processing;GO:0006399//tRNA metabolic process;GO:0006401//RNA catabolic process;GO:0006725//cellular aromatic compound metabolic process;GO:0006807//nitrogen compound metabolic process;GO:0008033//tRNA processing;GO:0008150//biological_process;GO:0008152//metabolic process;GO:0009987//c…
RI_5408	Glyma.20G140200	CRK25	no	Gm20	+	yes	0.172	0.00269133117131	0.0254770111025	Glyma.20G140200.1	MSTRG.41640.1	37895964	37896400	37895964	37896086	37896189	37896400	20;15;21	27;26;13	21;17;10	42;80;25	252	149	0.305;0.254;0.489	0.228;0.112;0.191	0.349	0.177	yes	no	XP_003556018.2 cysteine-rich receptor-like protein kinase 25 [Glycine max]	-	-	-	-	-	GO:0004672//protein kinase activity;GO:0005524//ATP binding	GO:0006468//protein phosphorylation;GO:0006508//proteolysis;GO:0009271//phage shock
RI_5423	Glyma.12G237100	--	no	Gm12	+	yes	0.157	0.000115471277667	0.00215476402386	Glyma.12G237100.1	MSTRG.25865.3	41038899	41039469	41038899	41039118	41039340	41039469	29;28;9	30;21;17	24;4;36	118;20;64	371	149	0.28;0.349;0.175	0.076;0.074;0.184	0.268	0.111	yes	no	XP_003540528.1 uncharacterized protein LOC100783695 isoform X2 [Glycine max]	-	-	-	-	-	-	-
RI_5437	Glyma.07G244100	--	no	Gm07	-	yes	-0.127	0.000376440453207	0.00566980521357	Glyma.07G244100.1	Glyma.07G244100.2	42683771	42684083	42683771	42683935	42684008	42684083	5;1;0	36;34;26	5;7;15	30;53;23	222	149	0.085;0.019;0.0	0.101;0.081;0.304	0.035	0.162	no	yes	XP_003529547.1 WD repeat-containing protein 43 [Glycine max]	Genetic Information Processing	Translation	ko03008//Ribosome biogenesis in eukaryotes	K14546	-	GO:0005515//protein binding	-
RI_5445	Glyma.17G007900	PUB14	no	Gm17	-	yes	-0.778	7.77156117238e-16	8.8624580925e-14	MSTRG.34442.1	MSTRG.34442.3	662863	663845	662863	662998	663781	663845	8;8;6	8;5;2	20;13;14	0;0;0	932	149	0.138;0.204;0.324	1.0;1.0;1.0	0.222	1	no	yes	XP_006600298.1 U-box domain-containing protein 4 [Glycine max]	-	-	-	-	-	GO:0005515//protein binding	-
RI_5456	Glyma.06G268700	ROQ1	no	Gm06	-	yes	-0.222	0.000157228306087	0.0028393311111	Glyma.06G268700.2	Glyma.06G268700.7;Glyma.06G268700.3	45316177	45316674	45316177	45316258	45316394	45316674	25;24;25	10;2;4	57;101;50	0;6;1	285	149	0.567;0.863;0.766	1.0;0.898;0.963	0.732	0.954	no	yes	XP_014632245.1 TMV resistance protein N isoform X1 [Glycine max]	-	-	-	-	-	GO:0005515//protein binding;GO:0005524//ATP binding;GO:0016772//transferase activity, transferring phosphorus-containing groups;GO:0016887//ATPase activity;GO:0017111//nucleoside-triphosphatase activity;GO:0043531//ADP binding	GO:0007165//signal transduction;GO:0015809//arginine transport;GO:0015819//lysine transport;GO:0015822//ornithine transport
RI_5469	Glyma.14G084800	PRORP1	no	Gm14	+	yes	0.532	0.000211142662323	0.00362685459954	MSTRG.29554.2;Glyma.14G084800.1;MSTRG.29554.4	MSTRG.29554.3	7362401	7362751	7362401	7362491	7362569	7362751	6;6;8	5;0;2	1;2;1	4;6;2	227	149	0.441;1.0;0.724	0.141;0.18;0.247	0.722	0.189	yes	no	XP_003545320.2 proteinaceous RNase P 1, chloroplastic/mitochondrial [Glycine max]	Genetic Information Processing	Translation	ko03013//Nucleocytoplasmic transport	K18213	-	-	-
RI_5508	Glyma.15G209800	Os05g0239150	no	Gm15	+	yes	-0.327	0.000506271714506	0.00715050738057	Glyma.15G209800.2	Glyma.15G209800.5	33052390	33055132	33052390	33052708	33053140	33055132	7;12;12	5;0;1	19;24;13	0;0;0	581	149	0.264;1.0;0.755	1.0;1.0;1.0	0.673	1	no	yes	XP_014623656.1 zinc finger BED domain-containing protein RICESLEEPER 1 [Glycine max]	-	-	-	-	-	GO:0003677//DNA binding;GO:0046983//protein dimerization activity	-
RI_5520	Glyma.18G210300	RAPTOR1	no	Gm18	-	yes	-0.333	0.00324051766471	0.0294323123588	Glyma.18G210300.3;Glyma.18G210300.2	MSTRG.37929.5	49894153	49894480	49894153	49894256	49894399	49894480	2;0;1	0;2;1	5;1;1	0;1;0	292	149	1.0;0.0;0.338	1.0;0.338;1.0	0.446	0.779	no	yes	XP_003551595.1 regulatory-associated protein of TOR 1 isoform X1 [Glycine max]	Cellular Processes	Transport and catabolism	ko04136//Autophagy - other	K07204	-	GO:0005515//protein binding	-
RI_5525	Glyma.06G087500	HD16	no	Gm06	+	yes	0.091	0.00023222451826	0.00387544331557	Glyma.06G087500.5;Glyma.06G087500.8	Glyma.06G087500.2;Glyma.06G087500.3	6742293	6743520	6742293	6742484	6743338	6743520	208;165;209	0;1;0	205;153;209	0;4;6	1003	149	1.0;0.961;1.0	1.0;0.85;0.838	0.987	0.896	yes	no	XP_003526502.1 casein kinase 1-like protein HD16 [Glycine max]	-	-	-	-	GO:0016021//integral component of membrane	GO:0004672//protein kinase activity;GO:0005524//ATP binding;GO:0042626//ATPase activity, coupled to transmembrane movement of substances	GO:0006468//protein phosphorylation;GO:0055085//transmembrane transport
RI_5543	Glyma.05G012300	FATB	no	Gm05	-	yes	0.019	0.00251340851558	0.0242508949224	MSTRG.8196.4	Glyma.05G012300.5	1133282	1134702	1133282	1133792	1134628	1134702	51;24;56	113;96;106	33;30;29	77;151;156	985	149	0.064;0.036;0.074	0.061;0.029;0.027	0.058	0.039	yes	no	NP_001237802.2 acyl-ACP thioesterase [Glycine max]	Metabolism;Metabolism;Metabolism	Global and overview maps;Global and overview maps;Lipid metabolism	ko01100//Metabolic pathways;ko01212//Fatty acid metabolism;ko00061//Fatty acid biosynthesis	K10781;K10781;K10781	-	GO:0016790//thiolester hydrolase activity	GO:0006633//fatty acid biosynthetic process
RI_5549	Glyma.06G188900	HIPL1	no	Gm06	-	yes	-0.027	7.47304923475e-05	0.0015088208914	Glyma.06G188900.3;Glyma.06G188900.1	Glyma.06G188900.4	16427462	16429001	16427462	16428263	16428843	16429001	1;4;0	95;45;58	4;14;9	31;55;69	729	149	0.002;0.018;0.0	0.026;0.049;0.026	0.007	0.034	no	yes	XP_014632042.1 HIPL1 protein isoform X1 [Glycine max]	-	-	-	-	-	-	-
RI_5557	Glyma.12G054500	BGLU12	no	Gm12	+	yes	0.177	1.36805122786e-10	9.91112877784e-09	Glyma.12G054500.1;Glyma.12G054500.5;Glyma.12G054500.4	MSTRG.24528.7	3925989	3926764	3925989	3926059	3926705	3926764	257;205;319	88;64;164	129;72;209	147;105;148	795	149	0.354;0.375;0.267	0.141;0.114;0.209	0.332	0.155	yes	no	XP_003539387.1 cyanogenic beta-glucosidase isoform X1 [Glycine max]	Metabolism;Metabolism;Metabolism;Metabolism;Metabolism	Global and overview maps;Global and overview maps;Biosynthesis of other secondary metabolites;Carbohydrate metabolism;Metabolism of other amino acids	ko01100//Metabolic pathways;ko01110//Biosynthesis of secondary metabolites;ko00940//Phenylpropanoid biosynthesis;ko00500//Starch and sucrose metabolism;ko00460//Cyanoamino acid metabolism	K01188;K01188;K01188;K01188;K01188	GO:0009341//beta-galactosidase complex	GO:0004553//hydrolase activity, hydrolyzing O-glycosyl compounds;GO:0004565//beta-galactosidase activity	GO:0005975//carbohydrate metabolic process;GO:0006012//galactose metabolic process
RI_5573	Glyma.08G214600	TPR1	no	Gm08	-	yes	-0.026	0.000445731424311	0.00648892224801	Glyma.08G214600.8;Glyma.08G214600.9;Glyma.08G214600.1;Glyma.08G214600.6;Glyma.08G214600.15;Glyma.08G214600.14;Glyma.08G214600.12;Glyma.08G214600.11;Glyma.08G214600.10;Glyma.08G214600.13;Glyma.08G214600.19;Glyma.08G214600.2	Glyma.08G214600.16;Glyma.08G214600.17	17424340	17424782	17424340	17424520	17424645	17424782	3;5;0	168;127;111	8;16;2	112;129;123	274	149	0.01;0.021;0.0	0.037;0.063;0.009	0.01	0.036	no	yes	XP_006585625.1 topless-related protein 1 isoform X1 [Glycine max]	-	-	-	-	-	GO:0005515//protein binding	-
RI_5578	Glyma.05G055000	CCS	no	Gm05	-	yes	0.129	0.000829899107615	0.0105807840677	Glyma.05G055000.1	MSTRG.8531.2	5117813	5119650	5117813	5118293	5119426	5119650	298;268;321	53;49;50	159;167;167	42;36;96	1282	149	0.395;0.389;0.427	0.306;0.35;0.168	0.404	0.275	yes	no	NP_001235441.1 Cu/Zn-superoxide dismutase copper chaperone [Glycine max]	-	-	-	-	GO:0005575//cellular_component;GO:0005576//extracellular region;GO:0005615//extracellular space;GO:0005622//intracellular;GO:0005623//cell;GO:0005634//nucleus;GO:0005737//cytoplasm;GO:0005739//mitochondrion;GO:0005740//mitochondrial envelope;GO:0005743//mitochondrial inner membrane;GO:0005758//mitochondrial intermembrane space;GO:0005829//cytosol;GO:0009507//chloroplast;GO:0009532//plastid stroma…	GO:0003674//molecular_function;GO:0003746//translation elongation factor activity;GO:0003824//catalytic activity;GO:0004784//superoxide dismutase activity;GO:0005488//binding;GO:0005507//copper ion binding;GO:0008047//enzyme activator activity;GO:0008270//zinc ion binding;GO:0016209//antioxidant activity;GO:0016491//oxidoreductase activity;GO:0016530//metallochaperone activity;GO:0016531//copper …	GO:0000041//transition metal ion transport;GO:0000302//response to reactive oxygen species;GO:0000303//response to superoxide;GO:0000305//response to oxygen radical;GO:0006448//regulation of translational elongation;GO:0006801//superoxide metabolic process;GO:0006810//transport;GO:0006811//ion transport;GO:0006812//cation transport;GO:0006825//copper ion transport;GO:0006873//cellular ion homeost…
RI_5581	Glyma.13G051100	AVT6B	no	Gm13	+	yes	0.187	2.8848418796e-06	9.44939164605e-05	MSTRG.26200.2	Glyma.13G051100.3	13827179	13828111	13827179	13827240	13827640	13828111	44;35;28	0;0;0	78;66;62	4;6;3	549	149	1.0;1.0;1.0	0.841;0.749;0.849	1	0.813	yes	no	XP_003544023.1 amino acid transporter AVT6B [Glycine max]	-	-	-	-	-	-	GO:0003333//amino acid transmembrane transport
RI_5605	Glyma.11G095400	--	no	Gm11	-	yes	-0.348	0.000379337406299	0.00566980521357	Glyma.11G095400.1	Glyma.11G095400.3;MSTRG.22716.1	7228566	7229209	7228566	7228646	7228759	7229209	9;7;11	4;6;5	14;35;25	3;4;0	262	149	0.561;0.399;0.556	0.726;0.833;1.0	0.505	0.853	no	yes	XP_003537742.1 uncharacterized protein LOC100811957 isoform X1 [Glycine max]	-	-	-	-	GO:0005737//cytoplasm	GO:0003824//catalytic activity;GO:0003854//3-beta-hydroxy-delta5-steroid dehydrogenase activity;GO:0003978//UDP-glucose 4-epimerase activity;GO:0004764//shikimate 3-dehydrogenase (NADP+) activity;GO:0008839//4-hydroxy-tetrahydrodipicolinate reductase;GO:0008883//glutamyl-tRNA reductase activity;GO:0016491//oxidoreductase activity;GO:0016616//oxidoreductase activity, acting on the CH-OH group of d…	GO:0005975//carbohydrate metabolic process;GO:0006012//galactose metabolic process;GO:0006694//steroid biosynthetic process;GO:0006779//porphyrin-containing compound biosynthetic process;GO:0009089//lysine biosynthetic process via diaminopimelate;GO:0009423//chorismate biosynthetic process;GO:0043447//alkane biosynthetic process;GO:0055114//oxidation-reduction process
RI_5618	Glyma.17G129100	COG2	no	Gm17	-	yes	-0.056	1.58036725598e-05	0.000407192533988	Glyma.17G129100.1;Glyma.17G129100.2;Glyma.17G129100.5	Glyma.17G129100.3	10336587	10337517	10336587	10336713	10337412	10337517	15;7;25	57;56;74	41;25;52	72;58;63	848	149	0.044;0.021;0.056	0.091;0.07;0.127	0.04	0.096	no	yes	XP_003549849.1 conserved oligomeric Golgi complex subunit 2 [Glycine max]	-	-	-	-	-	-	-
RI_5629	Glyma.18G273100	ANX2	no	Gm18	-	yes	-0.181	6.17961937724e-05	0.00129388930936	Glyma.18G273100.4;MSTRG.38435.1	MSTRG.38435.3	55861525	55862827	55861525	55861988	55862111	55862827	23;17;30	59;57;75	40;51;27	66;39;25	272	149	0.176;0.14;0.18	0.249;0.417;0.372	0.165	0.346	no	yes	NP_001238551.1 serine-threonine kinase [Glycine max]	-	-	-	-	-	GO:0004672//protein kinase activity;GO:0005524//ATP binding	GO:0006468//protein phosphorylation
RI_5633	Glyma.16G017400	LHY	no	Gm16	-	yes	-0.178	0.00372358286057	0.0324785031946	Glyma.16G017400.14	Glyma.16G017400.1	1526932	1527636	1526932	1527394	1527478	1527636	40;50;27	8;4;15	61;52;51	5;3;3	233	149	0.762;0.889;0.535	0.886;0.917;0.916	0.729	0.906	no	yes	NP_001235187.2 late elongated hypocotyl and circadian clock associated-1-like protein 1 [Glycine max]	Organismal Systems	Environmental adaptation	ko04712//Circadian rhythm - plant	K12133	-	-	-
RI_5634	Glyma.13G264100	NUP98A	no	Gm13	-	yes	0.032	0.000358100775126	0.0054583776565	Glyma.13G264100.3;Glyma.13G264100.1	Glyma.13G264100.6	36113090	36113728	36113090	36113156	36113553	36113728	10;16;39	100;155;87	23;12;8	197;139;166	546	149	0.027;0.027;0.109	0.031;0.023;0.013	0.054	0.022	yes	no	XP_003543179.1 nuclear pore complex protein NUP98A [Glycine max]	Genetic Information Processing	Translation	ko03013//Nucleocytoplasmic transport	K14297	GO:0005643//nuclear pore	GO:0017056//structural constituent of nuclear pore	GO:0006913//nucleocytoplasmic transport
RI_5641	Glyma.16G181200	TIC32	no	Gm16	-	yes	0.552	2.9923952205e-11	2.30339622098e-09	Glyma.16G181200.3;Glyma.16G181200.2;Glyma.16G181200.1	MSTRG.33994.4	34436109	34436640	34436109	34436189	34436408	34436640	3;10;19	3;4;1	0;1;0	8;20;18	368	149	0.288;0.503;0.885	0.0;0.02;0.0	0.559	0.007	yes	no	XP_003548174.2 short-chain dehydrogenase TIC 32, chloroplastic [Glycine max]	-	-	-	-	-	GO:0004316//3-oxoacyl-[acyl-carrier-protein] reductase (NADPH) activity;GO:0004757//sepiapterin reductase activity;GO:0008667//2,3-dihydro-2,3-dihydroxybenzoate dehydrogenase activity;GO:0008678//2-deoxy-D-gluconate 3-dehydrogenase activity;GO:0016491//oxidoreductase activity;GO:0016630//protochlorophyllide reductase activity;GO:0050662//coenzyme binding;GO:0051287//NAD binding	GO:0000272//polysaccharide catabolic process;GO:0006633//fatty acid biosynthetic process;GO:0006729//tetrahydrobiopterin biosynthetic process;GO:0015995//chlorophyll biosynthetic process;GO:0055114//oxidation-reduction process
RI_5655	Glyma.18G187900	AKR4C9	no	Gm18	+	yes	0.184	0.0031065329479	0.0285097315845	Glyma.18G187900.6	Glyma.18G187900.2	45469728	45470743	45469728	45470286	45470605	45470743	10;2;9	1;0;1	12;9;8	3;0;4	468	149	0.761;1.0;0.741	0.56;1.0;0.389	0.834	0.65	yes	no	XP_025982406.1 NADPH-dependent aldo-keto reductase, chloroplastic isoform X1 [Glycine max]	Metabolism;Metabolism;Metabolism;Metabolism;Metabolism	Global and overview maps;Global and overview maps;Carbohydrate metabolism;Carbohydrate metabolism;Lipid metabolism	ko01100//Metabolic pathways;ko01110//Biosynthesis of secondary metabolites;ko00010//Glycolysis / Gluconeogenesis;ko00040//Pentose and glucuronate interconversions;ko00561//Glycerolipid metabolism	K00002;K00002;K00002;K00002;K00002	GO:0005575//cellular_component;GO:0005622//intracellular;GO:0005623//cell;GO:0005737//cytoplasm;GO:0009507//chloroplast;GO:0009536//plastid;GO:0043226//organelle;GO:0043227//membrane-bounded organelle;GO:0043229//intracellular organelle;GO:0043231//intracellular membrane-bounded organelle;GO:0044424//intracellular part;GO:0044444//cytoplasmic part;GO:0044464//cell part	GO:0000166//nucleotide binding;GO:0003674//molecular_function;GO:0003824//catalytic activity;GO:0004033//aldo-keto reductase (NADP) activity;GO:0005488//binding;GO:0008106//alcohol dehydrogenase (NADP+) activity;GO:0016229//steroid dehydrogenase activity;GO:0016491//oxidoreductase activity;GO:0016614//oxidoreductase activity, acting on CH-OH group of donors;GO:0016616//oxidoreductase activity, ac…	GO:0001101//response to acid chemical;GO:0006950//response to stress;GO:0006970//response to osmotic stress;GO:0008150//biological_process;GO:0008152//metabolic process;GO:0009266//response to temperature stimulus;GO:0009409//response to cold;GO:0009414//response to water deprivation;GO:0009415//response to water;GO:0009628//response to abiotic stimulus;GO:0009636//response to toxic substance;GO:…
RI_5664	Glyma.01G005400	PFK3	no	Gm01	-	yes	-0.674	7.20334902837e-12	5.91442977556e-10	MSTRG.47.2	Glyma.01G005400.1	531439	531982	531439	531583	531625	531982	3;0;6	2;3;6	224;197;212	0;0;0	191	149	0.539;0.0;0.438	1.0;1.0;1.0	0.326	1	no	yes	XP_014619760.1 ATP-dependent 6-phosphofructokinase 3 isoform X1 [Glycine max]	Metabolism;Metabolism;Metabolism;Metabolism;Metabolism;Genetic Information Processing;Metabolism;Metabolism;Metabolism	Global and overview maps;Global and overview maps;Global and overview maps;Global and overview maps;Carbohydrate metabolism;Folding, sorting and degradation;Carbohydrate metabolism;Carbohydrate metabolism;Carbohydrate metabolism	ko01100//Metabolic pathways;ko01110//Biosynthesis of secondary metabolites;ko01200//Carbon metabolism;ko01230//Biosynthesis of amino acids;ko00010//Glycolysis / Gluconeogenesis;ko03018//RNA degradation;ko00051//Fructose and mannose metabolism;ko00030//Pentose phosphate pathway;ko00052//Galactose metabolism	K00850;K00850;K00850;K00850;K00850;K00850;K00850;K00850;K00850	GO:0005575//cellular_component	GO:0001727//lipid kinase activity;GO:0003872//6-phosphofructokinase activity;GO:0003951//NAD+ kinase activity;GO:0016301//kinase activity;GO:0016773//phosphotransferase activity, alcohol group as acceptor;GO:0047334//diphosphate-fructose-6-phosphate 1-phosphotransferase activity	GO:0006096//glycolytic process;GO:0006741//NADP biosynthetic process;GO:0008150//biological_process
RI_5672	Glyma.11G248500	CDKG-2	no	Gm11	+	yes	-0.023	0.00371236430696	0.0324726411964	Glyma.11G248500.4	Glyma.11G248500.10	38975637	38976276	38975637	38975773	38975894	38976276	1;2;2	86;94;108	6;2;10	114;66;99	270	149	0.006;0.012;0.01	0.028;0.016;0.053	0.009	0.032	no	yes	XP_003537541.1 cyclin-dependent kinase G-2 [Glycine max]	-	-	-	-	-	GO:0004672//protein kinase activity;GO:0005524//ATP binding	GO:0006468//protein phosphorylation
RI_5678	Glyma.14G050000	At1g04990	no	Gm14	+	yes	0.168	0.00231553050869	0.0229614	Glyma.14G050000.6	Glyma.14G050000.3	3907840	3908259	3907840	3907967	3908130	3908259	45;18;26	0;0;0	20;28;13	4;1;1	312	149	1.0;1.0;1.0	0.705;0.93;0.861	1	0.832	yes	no	XP_003545603.2 zinc finger CCCH domain-containing protein 3 isoform X1 [Glycine max]	-	-	-	-	-	GO:0046872//metal ion binding	-
RI_5686	Glyma.07G119300	ALG12	no	Gm07	-	yes	-0.244	0.000542883822943	0.00751253613861	MSTRG.13547.1	MSTRG.13547.3	13495105	13495620	13495105	13495309	13495421	13495620	12;12;10	4;0;6	12;8;20	0;0;2	261	149	0.631;1.0;0.488	1.0;1.0;0.851	0.706	0.95	no	yes	XP_006583509.1 dol-P-Man:Man(7)GlcNAc(2)-PP-Dol alpha-1,6-mannosyltransferase isoform X2 [Glycine max]	Metabolism;Metabolism;Metabolism	Global and overview maps;Glycan biosynthesis and metabolism;Glycan biosynthesis and metabolism	ko01100//Metabolic pathways;ko00510//N-Glycan biosynthesis;ko00513//Various types of N-glycan biosynthesis	K03847;K03847;K03847	-	GO:0016757//transferase activity, transferring glycosyl groups	-
RI_5689	Glyma.04G177000	5FCL	no	Gm04	-	yes	0.11	0.00134448164903	0.0155334296336	MSTRG.7440.2	Glyma.04G177000.2	42853299	42854476	42853299	42853873	42854349	42854476	33;49;22	34;24;33	36;16;21	42;56;52	625	149	0.188;0.327;0.137	0.17;0.064;0.088	0.217	0.107	yes	no	XP_003523053.1 5-formyltetrahydrofolate cyclo-ligase, mitochondrial isoform X1 [Glycine max]	Metabolism;Metabolism	Global and overview maps;Metabolism of cofactors and vitamins	ko01100//Metabolic pathways;ko00670//One carbon pool by folate	K01934;K01934	-	GO:0030272//5-formyltetrahydrofolate cyclo-ligase activity	GO:0006730//one-carbon metabolic process
RI_5696	Glyma.11G188900	At2g44860	no	Gm11	-	yes	-0.336	1.15019105351e-13	1.1066994543e-11	Glyma.11G188900.1	MSTRG.23301.2	16183339	16183861	16183339	16183446	16183757	16183861	3;0;0	73;53;39	8;10;6	5;14;2	460	149	0.013;0.0;0.0	0.341;0.188;0.493	0.004	0.341	no	yes	XP_003538140.1 probable ribosome biogenesis protein RLP24 [Glycine max]	Genetic Information Processing	Translation	ko03010//Ribosome	K02896	-	GO:0008270//zinc ion binding	-
RI_5701	Glyma.18G269100	--	no	Gm18	-	yes	0.136	0.00579957325007	0.0456697852608	Glyma.18G269100.1;MSTRG.38396.2	MSTRG.38396.3	55554033	55554394	55554033	55554094	55554208	55554394	11;16;12	23;20;17	10;11;5	33;32;28	263	149	0.213;0.312;0.286	0.147;0.163;0.092	0.27	0.134	yes	no	XP_006602945.1 ubiquitin-like domain-containing CTD phosphatase 1 isoform X1 [Glycine max]	-	-	-	-	-	-	-
RI_5705	Glyma.05G090900	CRK5	no	Gm05	-	yes	0.35	1.80998815112e-05	0.000456799468631	Glyma.05G090900.1	MSTRG.8752.2	15517232	15517687	15517232	15517311	15517578	15517687	6;1;3	2;1;2	0;0;2	6;3;8	416	149	0.518;0.264;0.349	0.0;0.0;0.082	0.377	0.027	yes	no	XP_003525704.1 CDPK-related kinase 5 isoform X1 [Glycine max]	-	-	-	-	-	GO:0004672//protein kinase activity;GO:0005524//ATP binding	GO:0006468//protein phosphorylation
[truncated: 149 more rows]

## Sheet: SE
AS_ID	GeneID	Gene_symbol	NovelAS	Chr	Strand	Diffsignificant	IncLevelDiff	PValue	FDR	InclusionTranscripts	SkippingTranscripts	exonStart_0base	exonEnd	upstreamES	upstreamEE	downstreamES	downstreamEE	IJC_H-48h	SJC_H-48h	IJC_F-48h	SJC_F-48h	IncFormLen	SkipFormLen	IncLevel_H-48h	IncLevel_F-48h	AverageIncLevel_H-48h	AverageIncLevel_F-48h	IncreaseInclusion(PSI_H-48h-PSI_F-48h>0)	IncreaseExclusion(PSI_H-48h-PSI_F-48h>0)	Description	KEGG_A_class	KEGG_B_class	Pathway	K_ID	GO Component	GO Function	GO Process
[truncated: 925 more rows]

[truncated: 3 more sheets: A3SS, A5SS, MXE]
